# Supplementary material for: Dysfunction of histone demethylase IBM1 in Arabidopsis causes autoimmunity and reshapes the root microbiome
Source: ISME J. 2022 Jul 30;16(11):2513–24. doi: 10.1038/s41396-022-01297-6 (PMC9561531; doi:10.1038/s41396-022-01297-6)
Supplement: Supplementary file 2 — Dataset S1 [file 41396_2022_1297_MOESM2_ESM.xlsx]

## Sheet: Contents
	Contents
Sheet 1	Sample information
Sheet 2	ASV feature table
Sheet 3	Nomalized absolute abundance of the ASVs
Sheet 4	Relative abundance of ASVs
Sheet 5	Relative abundance of phyla
Sheet 6	Relative abundance of families
Sheet 7	Statistics of relative abundance at phylum level
Sheet 8	Statistics of relative abundance at family level
Sheet 9	Statistics of relative abundance at ASV level
Sheet 10	Families which are commonly affected by ibm1-1 and ibm1-4 in rhizosphere (FDR < 0.05)
Sheet 11	Families which are commonly affected by ibm1-1 and ibm1-4 in endosphere (FDR<0.05)
Sheet 12	The ASVs which are commonly affected by ibm1-1 and ibm1-4 in rhizosphere (p < 0.05)
Sheet 13	The ASVs which are commonly affected by ibm1-1 and ibm1-4 in endosphere (p < 0.05)

## Sheet: Sheet 1
Sample information
first time
	Sapmple	Brief sample name	Forward barcode	Reverse barcode	Index
1	soil-1	soil.1	GCGT	GCGT	ACAGGCTT
2	soil-2	soil.2	GTAG	GCGT	ACAGGCTT
3	soil-3	soil.3	ACGC	GCGT	ACAGGCTT
4	soil-4	soil.4	CTCG	GCGT	ACAGGCTT
5	soil-5	soil.5	GCTC	GCGT	ACAGGCTT
17	rhizosphere-ibm1-4-2	ibm1-4.R2	GCTC	GTAG	ACAGGCTT
18	rhizosphere-ibm1-4-3	ibm1-4.R3	AGTC	GTAG	ACAGGCTT
19	rhizosphere-ibm1-4-4	ibm1-4.R4	CGAC	GTAG	ACAGGCTT
20	rhizosphere-ibm1-4-5	ibm1-4.R5	GATG	GTAG	ACAGGCTT
31	endosphere-col-0-1	col-0.E1	CGAC	ACGC	ACAGGCTT
32	endosphere-col-0-2	col-0.E2	GATG	ACGC	ACAGGCTT
33	endosphere-col-0-3	col-0.E3	ATAC	ACGC	ACAGGCTT
34	endosphere-col-0-4	col-0.E4	CACA	ACGC	ACAGGCTT
35	endosphere-col-0-5	col-0.E5	GTGC	ACGC	ACAGGCTT
36	endosphere-ibm1-1-1	ibm1-1.E1	ACTA	ACGC	ACAGGCTT
37	endosphere-ibm1-1-2	ibm1-1.E2	GCGT	CTCG	ACAGGCTT
38	endosphere-ibm1-1-3	ibm1-1.E3	GTAG	CTCG	ACAGGCTT
39	endosphere-ibm1-1-4	ibm1-1.E4	ACGC	CTCG	ACAGGCTT
40	endosphere-ibm1-1-5	ibm1-1.E5	CTCG	CTCG	ACAGGCTT
41	endosphere-ibm1-4-1	ibm1-4.E1	GCTC	CTCG	ACAGGCTT
42	endosphere-ibm1-4-2	ibm1-4.E2	AGTC	CTCG	ACAGGCTT
43	endosphere-ibm1-4-3	ibm1-4.E3	CGAC	CTCG	ACAGGCTT
44	endosphere-ibm1-4-4	ibm1-4.E4	GATG	CTCG	ACAGGCTT
45	endosphere-ibm1-4-5	ibm1-4.E5	ATAC	CTCG	ACAGGCTT
second time
	sapmple name	Brief sample name	Forward barcode	Reverse barcode	Index
6	rhizosphere-col0-1	col-0.R1	GCGT	CTCG	ACAGGCTT
7	rhizosphere-col0-2	col-0.R2	GTAG	CTCG	ACAGGCTT
8	rhizosphere-col0-3	col-0.R3	ACGC	CTCG	ACAGGCTT
9	rhizosphere-col0-4	col-0.R4	CTCG	CTCG	ACAGGCTT
10	rhizosphere-col0-5	col-0.R5	GCTC	CTCG	ACAGGCTT
11	rhizosphere-ibm1-1-1	ibm1-1.R1	AGTC	CTCG	ACAGGCTT
12	rhizosphere-ibm1-1-2	ibm1-1.R2	CGAC	CTCG	ACAGGCTT
13	rhizosphere-ibm1-1-3	ibm1-1.R3	GATG	CTCG	ACAGGCTT
14	rhizosphere-ibm1-1-4	ibm1-1.R4	ATAC	CTCG	ACAGGCTT
15	rhizosphere-ibm1-1-5	ibm1-1.R5	CACA	CTCG	ACAGGCTT
16	rhizosphere-ibm1-4-1	ibm1-4.R1	GTGC	CTCG	ACAGGCTT

## Sheet: Sheet 2
ASV feature table
#ASV ID	soil.1	soil.2	soil.3	soil.4	soil.5	Col-0.R1	Col-0.R2	Col-0.R3	Col-0.R4	Col-0.R5	ibm1-1.R1	ibm1-1.R2	ibm1-1.R3	ibm1-1.R4	ibm1-1.R5	ibm1-4.R1	ibm1-4.R2	ibm1-4.R3	ibm1-4.R4	ibm1-4.R5	Col-0.E1	Col-0.E2	Col-0.E3	Col-0.E4	Col-0.E5	ibm1-1.E1	ibm1-1.E2	ibm1-1.E3	ibm1-1.E4	ibm1-1.E5	ibm1-4.E1	ibm1-4.E2	ibm1-4.E3	ibm1-4.E4	ibm1-4.E5
ASV1	0	0	0	46	36	191	196	136	99	64	278	2214	2649	1528	432	1779	580	278	379	1530	351	75	253	203	724	4187	6727	4187	2079	464	7793	3876	17627	11123	3027
ASV2	257	209	180	119	111	2021	2010	1496	767	688	1547	1974	2441	1207	1654	952	204	244	217	624	2139	402	1316	1428	5265	5777	4063	1410	4068	439	1181	706	2454	1880	1511
ASV3	0	25	16	0	0	366	360	203	150	154	409	721	974	405	1365	589	149	94	126	369	1292	285	845	723	2462	7458	2894	1885	5676	984	2775	1837	5332	3822	5685
ASV4	0	0	0	0	0	568	582	311	168	190	340	546	644	350	361	236	60	48	177	103	4015	568	2348	2393	7885	3555	4502	2906	3850	559	1021	697	2922	2994	2541
ASV5	0	0	10	0	10	123	390	277	43	142	333	182	238	98	120	109	84	85	121	203	1152	131	492	212	1833	5330	4138	2095	3155	621	4211	1199	3142	5356	2573
ASV6	0	20	0	0	0	224	216	87	44	48	141	229	273	850	1009	1012	0	43	184	86	1631	276	1061	877	2251	3053	2378	2138	3108	358	845	1753	2150	1715	1452
ASV7	42	0	0	32	20	757	744	414	294	211	833	840	1160	599	836	566	118	101	100	275	2188	247	1024	585	2024	2664	2417	818	2050	318	1006	820	2305	1813	1212
ASV8	214	186	354	134	127	1761	1658	1149	586	595	1196	1777	2238	1127	1252	1258	256	258	107	494	708	157	477	464	1594	614	642	506	770	191	279	342	509	958	819
ASV9	26	16	24	7	0	336	369	372	119	150	653	959	1028	598	1240	2225	388	312	373	832	171	36	123	103	258	2060	895	399	932	188	935	1651	3115	2546	1719
ASV10	31	30	22	22	19	550	648	414	217	203	478	726	641	390	496	293	63	56	75	148	1266	202	787	827	2876	1736	1678	1170	1684	296	818	840	1978	1476	960
ASV11	11	0	8	0	6	51	73	46	54	0	376	485	214	312	207	3768	222	320	779	878	24	29	0	0	36	700	316	467	829	259	784	3106	4262	1969	1839
ASV12	111	29	60	0	79	1203	735	611	292	355	971	894	1157	725	944	1707	375	294	240	691	419	131	357	243	617	1389	870	660	1214	187	292	489	1292	716	541
ASV13	0	0	0	0	0	120	126	65	49	46	983	1514	1730	243	853	1313	330	105	137	1068	294	64	202	132	554	875	1927	350	1335	361	1045	933	1365	1696	627
ASV14	288	321	411	168	143	1186	1085	850	441	502	1398	1949	2141	1318	1724	1959	377	293	326	843	137	53	117	126	211	197	274	98	215	40	90	64	203	115	99
ASV15	32	27	19	21	25	522	507	243	180	179	861	703	3407	2090	2089	1174	166	130	130	426	446	43	193	246	284	1021	1251	354	978	50	145	91	793	276	171
ASV16	31	43	62	0	0	473	385	278	189	179	386	465	499	399	475	497	80	86	85	221	1071	119	444	330	1116	1594	1039	1034	1038	262	579	1113	2048	1240	694
ASV17	41	23	32	21	0	439	398	411	151	150	613	816	939	730	1098	1642	296	368	290	720	240	89	174	124	148	1181	606	526	740	154	195	1002	1018	1067	855
ASV18	45	55	60	33	43	615	605	406	215	251	310	462	554	496	441	300	47	50	41	151	1073	205	722	894	2192	1344	958	827	789	131	284	306	849	687	276
ASV19	0	0	0	0	0	93	42	80	0	30	200	254	365	179	384	1508	315	181	391	549	34	0	41	49	54	1203	547	328	482	90	1253	1176	2211	3192	1106
ASV20	91	64	56	53	31	923	788	601	303	326	961	922	1222	708	1019	1896	391	364	291	735	89	42	59	130	148	529	312	282	531	77	161	119	748	325	190
ASV21	0	0	0	0	0	113	104	55	30	66	376	366	400	212	169	144	132	45	60	80	158	33	142	183	191	999	936	567	830	394	459	573	1428	3352	871
ASV22	69	74	47	35	32	399	419	328	163	168	416	756	687	448	509	393	63	69	73	171	412	57	300	217	644	985	1165	671	899	78	214	112	614	325	338
ASV23	83	106	82	54	61	1268	1244	934	556	505	1317	758	710	478	462	478	123	116	119	219	224	0	82	162	288	190	199	202	231	0	139	82	280	254	87
ASV24	0	0	0	0	0	117	176	132	59	120	193	217	299	170	161	251	54	36	102	115	332	58	261	176	854	1774	1049	459	1164	199	194	786	554	823	854
ASV25	0	0	0	0	0	172	87	88	68	54	149	234	206	136	164	180	46	37	34	61	192	22	236	123	520	1238	731	448	899	222	347	1312	1215	1135	708
ASV26	25	33	26	23	31	786	602	443	255	230	525	728	675	568	608	542	89	122	51	195	295	53	243	226	440	536	462	353	393	100	128	128	486	333	232
ASV27	9	0	11	0	0	270	230	114	92	47	138	214	176	109	117	157	35	34	39	81	539	71	355	358	881	1259	986	530	917	182	307	417	798	798	584
ASV28	91	52	99	43	49	674	550	360	213	229	701	1368	924	569	726	1514	304	265	222	587	100	20	49	39	92	108	137	109	107	25	32	97	110	76	90
ASV29	0	17	0	0	28	1071	1088	696	364	412	909	1430	1533	199	225	187	45	158	28	52	264	45	95	101	535	112	126	85	140	0	58	54	171	78	102
ASV30	0	0	0	0	0	215	197	146	65	40	141	145	178	135	282	133	71	27	42	167	607	95	394	348	555	1113	395	633	565	297	405	113	1841	424	402
ASV31	0	5	0	0	0	216	151	124	83	61	160	287	255	148	219	104	18	25	36	72	467	98	330	146	817	1336	765	411	872	132	316	464	972	476	495
ASV32	0	0	0	0	8	144	124	115	88	84	142	308	383	174	211	206	0	0	50	58	154	0	115	123	314	799	672	377	724	144	475	889	1211	898	575
ASV33	0	0	0	0	23	131	116	64	32	32	146	184	206	159	119	129	165	0	42	54	358	83	354	189	599	799	844	867	798	102	266	663	676	636	460
ASV34	75	50	41	33	40	508	532	416	238	208	707	997	1035	571	661	1011	163	153	138	231	113	0	56	41	142	255	175	88	179	25	39	37	156	119	63
ASV35	12	0	0	0	0	373	260	215	120	97	219	344	341	214	220	317	84	77	86	156	416	39	176	206	469	723	502	315	672	94	200	388	692	723	338
ASV36	0	0	45	0	0	181	193	197	74	98	256	272	336	192	206	109	38	33	45	75	230	52	191	165	1296	744	884	458	714	107	121	183	416	564	518
ASV37	25	29	37	0	55	326	257	212	102	127	341	243	366	209	422	247	47	52	84	180	372	64	280	145	579	608	692	429	717	109	155	217	656	202	190
ASV38	0	0	0	0	0	134	540	114	230	83	203	1353	651	429	215	500	98	85	92	107	78	38	29	671	68	359	255	142	392	33	62	30	169	280	279
ASV39	13	0	0	11	24	94	101	74	77	74	144	192	234	157	204	345	71	94	95	190	98	17	72	47	178	632	675	285	492	96	273	293	545	557	549
ASV40	130	182	241	123	118	560	531	366	302	304	444	601	639	373	464	538	177	199	157	325	0	0	0	0	0	91	0	0	89	0	29	0	0	0	0
ASV41	188	187	216	206	138	433	410	419	301	304	367	504	611	398	459	400	135	157	175	285	76	0	64	42	58	0	78	64	55	0	0	39	63	0	0
ASV42	17	0	15	0	0	199	183	137	65	56	229	520	493	279	346	930	120	121	134	318	167	10	56	39	117	257	178	256	158	44	193	467	132	185	330
ASV43	0	70	0	38	61	231	202	143	77	61	150	167	205	114	169	312	35	42	48	98	277	44	242	115	425	420	330	245	324	124	228	556	367	332	480
ASV44	0	0	0	0	0	126	148	79	67	62	186	237	304	191	180	123	75	52	0	85	420	89	171	244	484	432	508	342	405	80	206	236	337	487	351
ASV45	0	0	0	0	0	63	0	0	0	0	124	219	190	115	149	234	46	0	43	109	128	0	78	62	279	568	1108	244	425	84	457	360	540	557	420
ASV46	22	29	76	21	35	382	326	263	132	109	290	446	464	342	370	397	76	67	76	175	184	20	63	72	214	187	253	145	280	25	52	79	270	119	102
ASV47	0	0	0	0	0	58	61	53	25	27	67	66	66	45	64	65	0	0	0	0	300	44	235	211	478	685	492	358	566	191	216	254	461	459	349
ASV48	0	56	74	0	0	322	249	179	129	113	181	155	198	174	189	204	99	60	61	113	285	97	289	270	551	247	277	214	362	66	92	101	174	138	153
ASV49	490	296	360	217	235	339	258	161	128	101	344	432	437	315	294	391	93	81	74	162	18	11	0	0	0	0	20	19	0	16	0	16	0	0	0
ASV50	49	0	0	0	0	134	203	127	82	39	259	361	366	245	96	446	60	89	61	93	82	0	79	121	140	608	280	113	223	42	43	119	245	126	226
ASV51	0	0	0	0	0	430	131	91	191	66	138	145	200	408	139	378	47	0	39	88	354	27	169	83	295	282	218	259	229	47	76	102	123	135	90
ASV52	0	0	0	0	0	0	0	0	0	0	97	272	70	0	0	45	0	0	0	0	82	0	0	0	47	145	321	45	66	39	65	2030	198	164	1106
ASV53	21	25	15	27	0	223	163	99	73	79	176	471	363	269	435	188	32	42	20	65	68	30	77	118	163	297	308	185	166	25	64	36	232	156	59
ASV54	92	0	40	0	0	252	250	154	90	86	209	297	336	174	229	240	75	0	88	329	209	45	130	108	470	145	114	46	99	70	63	0	117	61	60
ASV55	0	0	0	0	0	150	154	80	0	65	155	86	153	125	120	150	29	0	0	45	202	64	107	170	194	389	184	226	743	118	113	236	240	182	171
ASV56	0	0	0	0	0	106	111	65	54	63	83	98	112	69	77	81	0	29	29	40	194	52	128	195	315	468	312	190	349	100	135	206	328	355	168
ASV57	0	0	0	0	0	83	117	40	18	30	57	87	56	51	55	37	21	6	14	21	354	48	109	212	280	477	293	233	384	73	165	200	296	325	183
ASV58	0	38	0	0	0	68	123	67	33	41	99	123	245	94	186	114	0	31	23	54	86	28	29	53	207	431	409	104	415	35	241	70	429	197	136
ASV59	0	0	0	0	0	82	70	38	42	35	38	76	48	66	68	66	0	0	0	19	144	28	90	73	164	433	229	252	245	72	104	249	436	362	605
ASV60	59	37	63	35	16	262	262	233	111	165	317	416	451	237	282	265	60	40	41	150	30	0	53	31	55	71	45	38	85	0	25	0	73	32	16
ASV61	46	49	97	19	0	150	160	142	95	102	207	228	242	140	191	300	80	88	64	149	75	0	67	0	142	160	75	70	129	27	54	87	351	150	67
ASV62	0	0	0	0	0	266	244	155	116	98	203	556	492	289	396	348	58	45	63	145	0	0	0	0	59	105	49	62	87	0	0	30	40	51	41
ASV63	7	0	0	0	0	0	0	16	0	0	0	0	0	0	0	0	0	0	0	0	250	78	123	268	577	195	205	220	283	84	164	442	336	385	344
ASV64	59	43	73	53	0	432	304	215	131	123	215	290	322	217	226	264	60	79	60	158	42	21	46	54	85	0	75	0	75	0	0	27	57	36	0
ASV65	22	0	0	0	0	57	111	35	0	0	81	106	110	157	74	44	0	0	42	0	185	39	97	139	344	223	506	225	270	43	109	112	273	248	180
ASV66	0	0	0	0	0	55	58	50	0	0	85	147	92	59	110	238	73	54	32	84	97	43	52	121	195	404	380	166	481	0	58	136	376	90	85
ASV67	133	149	136	113	124	281	277	194	121	110	260	382	407	256	264	260	94	65	59	124	0	0	0	0	0	0	0	0	0	0	0	0	0	0	0
ASV68	0	0	0	0	0	84	136	46	27	40	43	218	143	85	75	72	39	14	18	46	164	9	62	84	190	399	367	125	267	38	76	78	310	265	204
ASV69	24	18	28	12	14	200	192	144	57	66	254	292	324	187	254	574	101	103	81	304	49	0	10	21	89	20	62	29	45	0	15	0	51	33	38
ASV70	156	172	187	114	110	205	302	219	115	60	268	312	334	254	224	252	69	74	44	134	0	0	0	0	0	0	0	0	0	0	0	0	0	0	0
ASV71	0	0	13	0	0	135	64	40	22	24	55	78	88	53	43	35	9	16	0	20	237	29	165	102	444	286	254	143	259	56	119	84	160	215	285
ASV72	15	0	20	0	0	460	118	317	163	173	338	85	398	304	368	309	27	64	0	157	0	0	0	0	25	32	0	39	24	0	0	0	0	34	0
ASV73	58	60	61	38	28	216	143	100	87	64	108	130	135	82	116	121	43	51	60	64	181	32	124	136	271	140	134	91	184	0	56	58	120	96	81
ASV74	96	125	115	65	69	237	179	142	102	93	165	248	232	157	188	196	62	55	37	104	63	24	55	28	120	63	70	48	70	16	35	27	71	44	44
ASV75	12	0	10	0	7	94	75	75	35	70	100	117	142	108	91	66	0	10	20	49	65	27	90	73	353	306	258	176	469	33	100	62	111	119	100
ASV76	0	27	26	0	0	119	146	170	77	77	68	104	153	139	122	119	0	30	38	53	176	63	102	100	415	154	166	103	227	0	0	93	142	109	91
ASV77	14	10	0	0	26	210	180	184	72	84	246	342	352	227	283	437	39	39	85	123	50	0	0	0	43	54	86	43	46	0	0	24	56	22	0
ASV78	19	22	19	23	10	181	134	91	51	52	141	227	192	148	145	170	41	24	38	73	116	21	98	29	109	180	144	89	159	42	18	114	202	96	105
ASV79	0	0	0	0	0	26	35	0	0	0	56	478	69	51	79	71	0	0	0	34	60	16	40	0	105	196	118	160	364	117	155	157	517	196	140
ASV80	0	0	48	0	0	77	78	69	54	65	73	119	76	61	78	97	39	0	0	43	82	31	80	98	139	242	155	139	223	94	102	300	347	139	83
ASV81	148	173	154	101	94	210	211	140	119	95	209	275	286	236	217	199	59	57	51	106	0	0	0	0	13	19	29	0	15	0	0	0	0	0	0
ASV82	198	251	232	132	127	194	184	144	75	89	203	273	142	169	220	227	59	27	51	110	17	0	10	0	0	0	10	0	12	0	0	0	0	0	0
ASV83	0	0	0	0	0	52	57	0	0	0	18	949	645	127	578	50	13	0	30	0	104	0	66	0	45	152	29	29	42	0	40	23	69	25	0
ASV84	0	0	46	0	0	102	140	98	0	0	85	111	127	94	129	100	0	0	0	0	196	0	135	123	373	192	270	129	156	0	0	105	92	227	93
ASV85	42	101	65	38	49	224	146	144	80	82	127	143	220	129	140	134	37	27	33	50	113	12	49	62	184	85	118	58	116	23	41	0	90	95	51
ASV86	0	0	0	0	0	135	64	81	52	23	114	99	86	149	157	213	26	35	26	95	76	16	38	45	58	147	136	254	135	98	124	177	173	146	95
ASV87	94	98	96	48	64	194	238	182	106	88	235	356	312	190	240	212	47	43	62	106	0	0	0	0	0	0	0	0	0	0	0	0	0	0	0
ASV88	24	0	0	43	36	150	158	89	84	72	87	106	138	83	99	122	0	0	0	37	164	0	109	114	293	123	129	133	118	39	49	96	98	79	94
ASV89	217	197	221	102	116	180	160	184	83	121	147	219	203	176	148	143	50	55	45	73	0	0	0	8	30	23	0	0	0	0	0	0	16	0	9
ASV90	0	0	0	0	0	52	0	22	0	0	63	112	122	0	81	58	0	0	0	58	141	56	92	118	264	220	308	200	248	27	78	84	191	179	127
ASV91	152	38	0	0	16	51	48	52	22	22	101	79	113	57	64	507	83	147	99	201	13	5	10	0	17	74	62	21	22	104	62	72	165	141	280
ASV92	0	0	0	0	0	44	17	17	0	20	18	21	17	11	23	19	0	0	0	0	177	15	109	73	225	536	166	178	169	97	179	181	206	95	218
ASV93	0	0	19	0	0	165	165	128	100	70	168	213	221	134	165	179	15	20	34	63	137	0	31	22	110	90	74	72	115	0	39	71	76	89	0
ASV94	16	30	28	23	16	110	88	59	41	30	53	88	80	59	40	58	23	20	17	32	126	17	88	82	231	189	138	101	181	38	96	105	198	168	114
ASV95	0	0	0	0	45	83	80	88	130	0	94	67	123	71	73	115	0	51	72	47	72	0	76	99	88	154	126	82	114	61	88	182	249	134	104
ASV96	0	0	0	0	0	96	90	0	0	0	110	118	106	117	73	84	0	0	0	40	100	78	47	0	138	421	116	176	107	152	75	96	129	119	124
ASV97	0	0	0	0	0	0	94	0	0	0	78	93	73	77	74	121	0	33	32	42	85	0	58	103	138	258	108	98	201	64	58	238	335	133	103
ASV98	0	0	0	0	0	211	180	140	77	75	174	198	217	162	169	214	54	56	57	57	66	12	51	34	72	73	61	58	39	13	17	35	37	38	20
ASV99	0	0	0	0	0	131	149	115	68	68	55	193	162	122	50	156	31	0	40	61	177	0	80	80	248	124	105	0	110	0	56	76	52	66	71
ASV100	0	0	0	0	0	54	41	26	21	23	37	43	62	52	47	59	0	8	0	24	123	24	78	45	105	394	161	156	224	47	101	156	190	166	124
ASV102	23	13	0	16	0	221	182	162	65	88	138	168	248	147	162	148	34	49	0	73	43	0	25	29	102	30	61	0	142	15	46	0	104	44	0
ASV103	0	0	0	0	0	65	79	0	0	48	69	106	74	91	70	134	57	0	0	39	72	35	49	52	135	185	131	89	172	83	57	249	254	108	64
ASV104	0	0	0	0	0	32	0	51	0	0	82	96	108	106	128	242	85	123	60	90	0	0	0	39	0	123	97	36	81	22	85	159	247	237	167
ASV105	51	52	55	0	0	338	195	134	79	122	117	167	162	131	147	138	0	33	38	52	62	0	0	22	34	27	42	22	40	0	37	43	40	44	31
ASV106	0	0	0	0	0	148	105	62	0	48	30	132	177	69	103	130	0	0	0	40	98	0	50	139	239	97	199	182	199	0	0	28	92	71	0
ASV107	0	0	0	0	0	0	57	47	31	0	0	39	47	0	38	0	11	9	0	0	148	41	96	153	350	218	146	141	296	48	70	78	110	125	109
ASV108	0	9	0	0	0	75	87	65	55	39	38	18	56	39	46	17	0	0	0	0	244	29	113	93	323	206	145	95	215	29	49	46	114	86	69
ASV109	0	0	0	0	0	87	83	58	24	0	41	66	88	43	58	38	0	0	0	0	205	18	86	120	457	89	129	80	131	38	38	82	147	124	67
ASV110	0	0	0	0	0	93	52	49	20	0	68	81	86	57	60	70	0	19	0	32	104	43	65	112	100	173	143	80	168	38	84	95	125	147	176
ASV111	34	9	14	14	9	222	222	150	108	65	167	208	197	161	162	199	41	32	35	67	12	6	12	21	20	32	24	11	14	0	0	4	17	14	11
ASV112	0	0	0	0	0	59	0	0	0	0	46	54	74	0	0	0	0	0	0	0	201	0	137	69	424	139	299	109	204	85	91	59	70	99	69
ASV113	18	0	0	0	0	104	92	234	39	42	134	115	205	122	137	249	64	25	29	97	10	0	14	20	53	109	82	37	45	0	10	20	67	75	12
ASV114	14	11	22	0	0	109	90	67	33	29	106	102	145	73	85	175	42	22	25	85	43	0	114	31	25	39	124	27	122	37	63	62	233	51	39
ASV115	61	96	51	60	94	74	184	129	33	75	140	218	111	151	167	181	51	21	39	88	0	0	0	0	20	25	24	0	35	0	16	17	9	27	0
ASV116	67	44	49	0	37	169	184	113	78	71	203	241	252	148	189	151	39	39	28	53	0	0	0	0	0	0	0	12	0	0	0	0	0	0	0
ASV117	7	0	7	0	12	137	237	95	55	28	113	103	148	93	100	75	0	19	13	24	101	5	54	120	92	62	74	83	192	0	20	6	25	29	35
ASV118	118	120	144	70	101	143	112	79	72	72	143	154	134	142	166	149	31	51	37	95	0	0	0	0	0	0	0	0	0	0	0	0	0	12	0
ASV119	0	0	0	0	0	56	89	71	51	0	88	142	135	89	140	106	39	0	0	36	80	19	73	70	184	115	76	74	68	22	47	80	70	76	37
ASV120	0	0	0	0	0	102	77	55	29	31	53	97	79	63	73	62	0	13	0	16	62	17	59	62	91	229	133	109	147	44	58	55	119	96	75
ASV122	0	0	0	0	0	118	196	77	0	168	178	208	215	134	158	124	0	0	64	122	46	0	64	0	54	0	52	48	0	0	0	0	0	45	26
ASV123	0	0	0	0	0	91	39	52	0	26	56	85	65	54	74	67	0	0	0	0	46	42	68	55	151	219	96	103	144	41	98	64	138	125	70
ASV124	0	0	0	0	0	77	67	0	0	0	53	99	107	59	65	69	0	0	0	35	64	0	40	42	130	137	110	112	130	34	81	159	147	79	160
ASV125	0	0	0	0	0	109	41	63	45	51	62	107	126	68	133	146	25	0	0	70	0	13	62	31	87	96	104	108	53	0	49	210	0	119	65
ASV126	35	66	30	0	0	182	139	95	63	44	115	171	209	106	145	131	32	30	30	63	25	6	16	13	49	33	40	23	36	12	15	13	31	30	12
ASV127	0	32	72	40	53	149	172	119	58	75	147	185	169	109	139	128	45	61	63	90	25	0	26	0	0	39	0	0	0	0	0	0	0	0	39
ASV129	0	28	34	23	28	150	159	93	60	70	131	160	173	152	154	133	0	21	21	42	37	0	37	0	75	19	23	39	38	0	21	22	44	15	0
ASV130	82	89	124	46	66	170	223	158	103	97	0	0	181	185	175	126	47	29	0	56	0	0	0	0	33	0	0	0	0	0	0	0	0	0	0
ASV131	0	24	0	0	0	87	98	57	0	65	63	81	89	62	83	91	0	0	36	0	91	26	89	64	88	151	98	81	94	29	51	66	104	43	41
ASV132	0	0	0	0	0	48	42	12	0	18	44	34	63	46	33	41	34	0	0	19	86	0	73	91	103	243	113	102	126	21	65	250	91	89	64
ASV133	0	2	0	0	0	51	55	49	29	24	35	50	45	35	61	19	6	0	4	10	59	12	43	52	236	193	171	126	206	9	16	22	96	95	39
ASV134	83	88	96	33	58	108	101	87	55	56	138	169	160	127	114	179	31	30	18	66	0	7	0	0	0	0	18	0	15	0	0	5	0	0	0
ASV135	0	0	0	0	0	70	77	60	0	0	59	73	91	44	56	0	0	0	0	0	126	0	72	95	284	66	87	68	113	0	0	74	145	97	55
ASV136	39	64	0	0	0	117	451	67	97	114	80	86	110	88	62	103	0	0	88	49	0	0	0	0	85	0	0	28	84	0	0	0	0	0	0
ASV137	0	0	0	0	0	0	0	0	0	0	0	156	0	0	0	0	0	0	0	0	53	0	0	0	0	91	193	0	33	0	45	292	105	69	761
ASV138	46	67	69	29	31	127	123	76	40	57	102	154	152	77	140	260	39	28	30	92	5	0	0	0	14	0	12	15	0	0	0	0	0	0	0
ASV139	0	30	12	20	12	163	188	99	55	73	183	146	164	122	217	121	26	0	31	73	0	0	0	18	0	0	0	0	15	0	0	0	0	0	0
ASV140	26	0	33	41	0	153	146	81	49	111	143	236	212	135	158	135	0	0	0	68	0	0	0	0	0	0	0	0	22	0	0	0	0	0	0
ASV141	60	53	54	28	30	110	105	71	65	35	106	135	164	81	77	73	27	33	26	25	39	0	20	11	56	23	29	24	51	0	0	12	47	35	31
ASV142	0	0	0	0	0	55	21	13	20	0	0	11	0	0	10	0	0	0	0	0	81	13	150	37	62	235	261	154	185	40	100	130	49	0	101
ASV143	0	0	0	0	0	10	0	7	0	22	19	34	71	21	26	25	0	0	8	0	33	0	20	12	54	120	241	83	151	15	24	104	484	102	38
ASV144	56	0	18	0	17	31	53	25	34	24	50	75	81	71	59	30	0	0	0	0	62	0	42	65	139	97	119	48	96	24	46	45	150	106	39
ASV145	17	15	34	13	6	127	137	73	47	55	150	207	202	136	140	183	21	38	23	52	0	0	0	0	0	0	10	0	0	0	0	0	0	9	0
ASV146	0	0	0	0	0	26	11	0	0	0	26	20	26	29	32	35	9	0	7	18	37	0	36	37	52	221	143	84	189	21	79	347	111	33	63
ASV147	7	19	56	11	11	73	83	64	15	34	81	95	81	139	153	216	19	18	27	44	37	0	0	8	26	64	54	19	65	10	36	25	37	0	62
ASV148	0	19	8	23	13	60	33	41	19	22	26	29	53	15	37	35	0	0	0	0	63	21	34	89	93	121	44	49	110	75	28	339	39	61	88
ASV149	22	14	33	0	16	119	108	85	57	71	128	165	151	93	137	137	45	43	40	85	37	0	0	0	0	19	0	0	25	31	15	0	0	0	0
ASV150	91	85	111	47	54	103	93	70	36	45	107	146	245	65	112	102	29	39	19	52	0	0	0	0	11	0	0	0	0	0	0	0	6	5	0
ASV151	33	43	36	18	32	123	105	101	43	48	119	126	152	130	145	115	22	13	15	37	8	6	10	12	24	22	33	16	20	0	0	9	22	22	7
ASV152	0	0	0	0	0	152	121	102	0	60	106	51	149	0	764	118	0	38	0	0	0	0	0	0	0	0	0	0	0	0	0	0	0	0	0
ASV153	0	0	0	0	6	36	55	19	0	0	29	30	46	25	78	165	50	41	40	72	29	0	22	0	0	78	22	27	23	0	39	415	137	70	98
ASV154	13	0	26	0	0	105	82	49	0	0	67	92	77	81	61	65	30	23	0	29	95	23	54	35	93	68	60	143	64	0	40	35	59	37	44
ASV155	0	4	0	3	6	52	55	42	22	20	68	104	85	70	67	137	25	25	20	41	76	31	32	19	23	95	81	62	91	25	16	89	39	52	48
ASV156	0	0	0	0	0	105	80	73	0	0	0	63	76	0	0	0	0	0	0	0	145	0	77	93	215	70	96	98	110	0	0	106	73	47	93
ASV157	0	0	0	0	0	88	56	52	35	35	75	99	107	73	68	73	0	0	14	24	41	0	0	0	75	269	122	0	91	20	56	0	47	56	38
ASV158	122	85	125	53	60	118	100	92	38	56	112	135	152	58	112	119	22	0	0	48	0	0	0	0	0	0	0	0	0	0	0	0	0	0	0
ASV159	52	58	68	26	64	121	99	68	45	43	116	175	176	106	126	100	32	25	23	63	0	0	0	0	8	0	2	6	0	0	0	0	0	0	0
ASV160	125	76	98	52	52	97	74	79	51	42	109	171	135	84	94	95	32	29	29	57	0	0	0	0	14	0	0	0	0	0	0	0	7	0	0
ASV161	0	0	0	0	0	20	17	28	0	0	22	0	16	0	0	0	0	0	0	0	80	25	46	43	152	198	118	105	132	34	39	105	150	153	115
ASV162	7	0	0	0	12	70	55	45	25	26	14	0	29	13	0	13	0	0	0	9	115	27	109	112	159	105	130	98	167	0	33	43	87	49	38
ASV163	0	0	44	20	38	93	89	81	39	42	36	91	62	31	39	0	28	0	0	0	63	5	36	30	108	70	67	86	58	31	35	21	96	66	73
ASV164	11	14	0	0	0	151	71	57	49	43	59	51	77	79	58	67	23	26	0	30	58	0	24	36	71	58	54	47	51	22	44	65	68	68	45
ASV165	65	0	56	50	66	145	153	0	54	67	127	158	201	0	147	154	40	0	24	0	0	0	0	0	0	0	0	16	0	0	0	0	0	0	0
ASV166	0	0	0	0	0	28	28	0	0	22	0	0	0	24	0	0	0	0	0	0	103	0	69	48	109	147	131	90	144	33	76	83	149	135	102
ASV167	101	88	86	39	50	105	97	83	32	41	79	114	132	93	107	101	33	51	17	62	6	0	0	0	0	0	0	0	0	0	0	0	0	0	2
ASV168	0	0	0	0	0	51	39	29	0	0	20	27	18	0	10	0	0	0	20	0	77	30	55	56	178	151	101	60	189	46	61	25	113	123	36
ASV169	0	0	0	0	0	70	61	44	34	26	32	60	70	56	47	54	21	0	16	27	98	25	54	91	90	43	84	44	89	0	31	43	68	78	54
ASV170	0	0	0	0	0	48	49	28	84	0	68	66	137	49	37	40	20	0	18	21	53	0	19	34	79	86	98	68	126	0	31	29	86	84	48
ASV171	69	90	60	45	45	106	111	81	55	0	100	147	126	112	126	122	24	15	26	45	0	0	0	0	0	0	0	0	0	0	0	0	0	0	0
ASV172	0	0	0	0	0	100	86	56	0	0	63	128	100	77	98	103	33	28	0	52	56	0	26	0	43	146	57	0	79	0	0	48	81	44	0
ASV173	0	0	0	0	0	25	17	11	0	13	20	24	15	10	13	19	0	0	0	9	86	15	48	36	81	237	188	63	184	22	36	45	99	80	80
ASV174	0	0	0	0	0	45	74	36	24	22	29	59	39	41	56	24	0	0	0	13	47	0	41	57	91	139	80	60	123	29	51	77	102	70	41
ASV175	39	0	24	27	0	82	98	83	38	61	101	143	140	94	140	166	41	35	47	60	0	0	0	0	0	0	0	0	47	0	0	0	0	0	0
ASV176	109	163	80	106	125	114	99	59	22	29	54	76	100	60	61	71	0	29	36	42	0	0	0	0	17	0	7	0	0	0	0	0	0	0	0
ASV177	24	0	40	23	0	113	55	57	44	70	93	105	128	74	104	88	46	37	23	50	0	0	0	31	48	22	0	28	27	0	25	22	37	43	0
ASV178	0	0	0	0	4	89	118	57	25	21	50	84	64	68	76	51	8	8	8	27	35	0	22	22	79	82	61	41	103	34	21	31	59	48	50
ASV179	0	0	0	0	0	171	131	91	44	43	84	96	102	97	61	81	0	0	0	37	26	0	34	30	62	52	34	34	61	36	0	0	0	37	0
ASV180	0	0	8	5	11	76	84	76	33	44	74	115	101	74	92	95	17	10	14	42	33	6	30	15	68	29	45	23	68	18	16	21	41	32	24
ASV181	0	18	0	13	17	91	81	51	59	60	88	123	101	66	70	104	0	28	31	53	51	0	0	0	0	57	32	27	57	25	0	29	58	42	0
ASV182	32	34	56	16	17	116	129	90	39	27	118	153	160	82	127	130	13	25	0	67	0	0	0	0	0	0	0	0	0	0	0	0	0	0	0
ASV183	82	93	122	58	52	86	80	68	34	49	85	130	120	67	102	90	20	24	16	44	4	0	0	0	0	0	0	0	0	0	0	0	0	0	0
ASV184	0	0	0	0	0	0	0	0	0	0	0	76	0	0	75	0	0	0	0	0	119	0	56	0	144	140	120	119	167	0	0	138	76	86	104
ASV185	0	0	0	0	0	0	111	19	11	0	16	23	32	13	35	27	0	0	0	11	22	0	34	336	56	253	15	0	26	22	37	45	92	50	132
ASV186	0	0	0	0	0	59	48	51	0	0	86	112	110	93	142	195	41	0	57	95	0	0	0	0	0	76	106	0	0	0	0	0	71	75	0
ASV187	47	0	0	0	0	167	146	119	0	0	144	169	214	121	141	143	0	0	0	0	0	0	0	0	0	0	0	0	0	0	0	0	0	0	0
ASV188	74	47	88	52	39	94	71	67	42	39	107	132	130	112	113	86	14	19	16	48	7	0	0	0	0	5	3	0	0	0	0	0	0	0	0
ASV189	7	0	7	0	0	96	97	62	32	28	93	120	141	48	99	73	13	14	10	24	29	0	29	25	76	46	49	19	56	0	11	0	42	27	18
ASV190	0	0	0	0	0	63	53	23	28	22	59	96	85	31	64	39	0	0	0	7	65	9	23	22	85	70	94	42	144	16	26	50	60	60	49
ASV191	89	96	130	64	69	100	122	56	28	0	100	130	97	58	63	119	23	0	0	36	0	0	0	0	0	0	0	0	0	0	0	0	0	0	0
ASV192	58	59	42	43	31	75	84	60	42	39	98	142	103	79	107	102	23	34	22	75	0	0	10	0	8	0	18	8	16	0	0	0	0	0	0
ASV193	50	0	0	9	0	60	37	30	23	10	53	87	54	39	63	108	20	12	9	28	25	0	14	0	60	241	34	33	34	0	12	0	91	75	51
ASV194	34	58	95	34	52	160	61	67	53	27	69	112	220	65	72	78	24	29	0	48	0	0	0	0	0	0	0	0	0	0	0	0	0	0	0
ASV195	19	0	0	11	23	126	95	84	47	39	41	36	35	34	31	98	17	23	23	25	85	0	32	26	104	35	51	25	32	0	20	32	66	22	19
ASV196	0	0	27	0	16	56	51	77	43	0	85	109	81	83	82	104	31	33	26	48	51	0	33	0	74	42	39	42	47	0	0	0	29	39	0
ASV197	0	0	0	0	0	29	28	21	29	19	165	156	126	32	62	56	8	0	0	10	0	0	26	21	37	168	29	53	98	6	9	28	49	35	24
ASV198	0	0	0	0	0	51	0	32	0	0	36	61	61	0	0	24	0	0	0	18	25	0	18	38	158	390	56	75	0	18	63	0	130	29	29
ASV199	0	0	4	0	0	85	97	0	35	33	41	91	117	70	114	50	0	0	0	33	44	7	35	13	72	40	84	62	78	0	17	0	61	0	0
ASV200	0	0	0	13	0	87	99	100	0	0	127	129	162	31	87	121	49	26	39	45	34	0	0	42	0	0	28	48	0	0	0	13	0	0	0
ASV201	0	0	0	0	0	60	32	33	27	15	23	52	85	32	51	30	0	0	0	0	45	0	62	56	137	154	63	59	45	0	30	27	47	57	56
ASV202	0	8	0	0	0	46	56	37	19	12	45	46	51	43	40	31	14	0	0	8	40	7	43	17	94	83	82	54	96	22	35	33	119	54	39
ASV203	55	65	58	42	49	71	74	72	10	35	90	134	120	82	94	95	19	24	12	41	0	0	0	0	0	0	0	0	0	0	0	0	0	0	15
ASV204	0	48	0	52	0	237	88	77	154	0	0	71	77	54	67	64	0	0	0	0	0	0	0	0	51	57	0	0	54	19	26	22	31	0	0
ASV205	0	75	0	0	0	83	87	79	62	40	94	67	134	68	117	131	0	48	0	53	0	0	0	0	39	0	0	38	31	0	0	0	0	0	0
ASV206	28	38	37	19	19	112	92	62	53	0	110	129	115	100	78	104	27	24	15	58	0	0	0	0	13	0	0	0	0	0	0	0	0	0	8
ASV207	0	0	18	0	0	71	51	41	0	0	40	144	0	64	46	46	0	22	20	38	51	0	30	30	55	192	73	49	42	0	0	0	41	43	32
ASV208	0	0	0	0	0	67	91	61	56	72	55	90	122	50	50	79	19	0	0	29	33	0	49	35	85	57	59	29	0	0	24	10	0	16	0
ASV209	0	0	0	0	0	47	71	47	21	19	43	84	83	56	39	49	24	0	0	26	53	14	32	36	88	82	55	34	57	11	17	22	59	36	31
ASV210	43	64	72	33	36	85	84	73	44	35	90	94	128	60	69	104	36	0	0	37	0	0	0	0	0	18	0	0	0	0	0	9	0	0	0
ASV211	64	31	66	28	19	123	61	73	32	25	75	96	111	67	74	106	0	20	14	49	0	0	10	0	0	18	11	9	0	4	0	7	12	6	0
ASV212	18	24	27	17	7	119	111	82	37	47	71	100	118	80	105	101	27	20	19	44	0	0	0	0	0	0	0	0	17	0	0	0	0	0	0
ASV214	0	0	0	0	0	150	148	0	0	0	0	72	81	119	108	108	17	28	31	0	22	0	0	0	58	29	25	20	49	21	0	29	27	32	0
ASV215	32	49	0	18	15	101	78	71	39	28	71	67	107	72	76	85	24	24	14	44	24	0	0	0	18	13	16	13	27	0	0	0	14	10	0
ASV216	73	54	63	48	39	63	93	52	38	29	64	73	76	88	87	77	23	39	0	65	0	0	0	0	0	0	0	0	0	6	0	0	0	0	0
ASV217	35	43	36	20	20	89	77	63	36	36	80	111	93	65	86	79	30	22	18	57	13	0	0	0	12	0	0	0	11	0	0	0	0	11	0
ASV218	36	0	0	0	0	67	49	52	0	0	25	23	38	32	28	31	0	0	0	0	45	34	58	81	114	89	67	26	67	0	48	0	51	33	36
ASV219	0	0	12	0	0	36	25	37	14	14	24	36	29	14	16	30	16	5	10	20	48	10	29	30	115	78	74	30	78	22	50	40	65	73	42
ASV220	0	0	30	0	0	55	44	0	0	0	71	117	567	49	100	35	0	0	51	0	0	0	0	0	0	0	0	0	0	0	0	0	0	0	0
ASV221	25	20	12	12	16	56	65	51	33	12	23	50	40	37	49	37	4	0	0	14	50	14	28	21	99	69	65	32	67	0	17	12	40	28	19
ASV222	0	0	0	32	0	0	0	0	0	28	75	0	93	0	93	106	0	0	0	52	0	0	0	0	0	109	60	54	65	0	0	98	0	59	190
ASV223	0	0	0	0	0	53	57	33	24	25	38	43	57	22	53	26	0	0	0	13	67	0	28	30	140	68	67	45	81	0	0	21	60	34	22
ASV224	92	42	81	53	54	49	50	47	24	22	65	74	84	75	78	71	21	33	26	43	0	0	0	0	0	0	5	0	9	0	0	0	0	0	0
ASV225	0	12	0	0	0	83	69	57	41	29	58	113	116	64	61	75	27	15	30	29	23	0	15	8	17	16	17	15	23	0	14	16	30	18	6
ASV226	0	0	0	0	0	132	94	71	0	26	58	68	70	45	60	76	36	0	0	0	23	0	0	0	29	70	36	0	27	0	0	0	0	89	85
ASV227	0	0	0	0	0	127	130	98	0	0	105	125	180	107	106	0	0	0	0	0	0	0	0	0	114	0	0	0	0	0	0	0	0	0	0
ASV228	0	0	59	0	21	103	60	50	43	22	62	60	91	81	61	54	34	29	0	34	0	0	11	0	56	11	22	25	21	0	0	26	0	43	0
ASV229	0	0	0	0	0	65	43	28	0	0	46	36	47	28	39	40	0	0	0	0	75	0	59	51	108	40	51	32	50	0	88	26	47	30	43
ASV230	0	0	0	0	0	0	17	0	8	0	0	0	0	0	0	24	0	0	0	0	73	0	48	49	130	134	69	63	104	17	44	40	100	92	60
ASV231	0	0	0	0	0	41	0	34	0	0	50	29	51	0	54	26	0	0	0	0	51	0	47	37	110	99	52	64	93	18	0	23	84	72	33
ASV232	0	0	0	0	0	0	29	25	7	17	0	162	98	67	78	218	0	25	0	58	13	0	0	0	0	30	48	22	30	0	14	20	28	41	38
ASV233	0	0	0	0	0	52	76	0	29	29	47	72	84	35	54	27	0	0	0	0	38	0	33	26	104	52	45	48	77	0	0	0	52	47	40
ASV234	21	0	17	7	0	76	112	53	58	41	110	109	156	70	89	57	0	8	0	21	0	0	0	0	34	0	0	0	0	0	0	11	0	17	0
ASV235	0	0	0	0	0	0	0	0	0	0	0	17	0	21	0	0	0	0	0	0	73	23	28	42	98	93	133	72	104	41	38	42	70	82	86
ASV236	0	0	0	8	0	0	0	0	0	0	0	59	0	0	0	0	17	0	0	0	36	0	0	0	208	121	127	76	239	0	0	0	53	53	59
ASV237	35	29	0	0	16	42	28	26	0	0	40	38	31	25	26	19	0	16	0	0	43	9	33	18	84	68	66	36	64	21	37	39	76	46	42
ASV238	0	0	0	0	0	0	0	0	0	0	0	0	0	0	0	146	63	0	33	0	0	0	0	0	0	143	143	0	86	0	0	0	0	436	0
ASV239	16	35	32	0	12	115	82	60	44	59	77	99	118	77	87	69	22	14	0	26	0	0	0	0	0	0	0	0	0	0	0	0	0	0	0
ASV240	0	0	0	0	0	35	59	32	0	25	0	21	30	24	16	0	0	0	0	0	89	0	52	107	152	108	31	23	59	0	25	0	89	36	21
ASV241	0	0	7	0	6	59	53	32	19	13	45	72	72	62	83	159	44	42	33	68	13	4	10	15	8	16	0	0	26	0	11	0	26	25	10
ASV242	46	39	43	24	36	48	62	56	29	31	83	120	104	63	83	60	27	19	25	29	5	0	0	0	0	0	0	0	0	0	0	0	0	0	0
ASV243	0	0	0	0	0	63	65	60	0	0	59	426	82	57	61	69	56	0	0	29	0	0	0	0	0	0	0	0	0	0	0	0	0	0	0
ASV244	0	0	15	0	9	20	0	13	20	18	105	41	122	74	78	43	5	0	0	0	34	0	0	0	26	121	17	14	42	24	0	48	18	71	48
ASV245	16	24	43	12	18	90	71	57	25	35	89	113	117	65	85	99	0	13	11	32	0	0	0	0	0	0	0	0	0	0	0	0	0	0	0
ASV246	0	0	0	10	0	109	88	68	37	0	0	74	80	60	66	56	0	19	8	33	26	0	31	0	37	40	44	14	54	13	0	0	19	27	0
ASV247	0	0	0	0	0	68	65	45	0	21	76	88	95	59	74	92	23	32	0	28	29	0	40	34	53	23	0	0	0	0	0	0	16	0	43
ASV248	0	0	0	0	0	106	84	75	71	51	99	136	128	68	68	77	0	0	0	32	0	0	0	0	0	0	0	0	0	0	0	0	0	0	0
ASV249	28	0	0	15	0	97	79	66	25	24	39	44	60	40	43	55	0	0	0	22	41	0	0	62	0	70	49	0	0	35	0	0	37	0	45
ASV250	0	0	0	0	0	41	24	36	26	19	35	0	40	46	29	52	0	0	0	29	0	8	26	33	62	85	35	43	65	22	21	33	51	65	50
ASV251	0	0	0	0	0	71	38	32	45	36	41	24	44	33	44	45	0	15	0	31	38	0	14	22	42	47	40	41	48	0	29	25	38	49	41
ASV252	0	0	0	0	0	47	69	62	31	0	58	75	56	67	51	39	0	0	0	0	37	0	40	31	45	50	45	0	32	0	40	0	40	35	23
ASV253	0	0	0	0	0	0	0	0	0	0	0	55	81	0	0	42	28	0	0	67	0	0	0	0	0	98	88	27	45	0	26	159	119	73	63
ASV254	0	0	0	0	0	47	55	0	0	0	18	35	0	0	0	0	0	0	0	0	106	0	45	38	227	95	61	46	42	0	0	0	51	54	44
ASV255	16	22	27	0	0	438	26	45	21	0	60	72	60	40	53	43	0	0	0	24	0	0	0	0	0	0	0	0	0	0	0	0	0	0	0
ASV256	0	0	0	0	0	16	0	25	0	0	28	0	0	31	0	0	0	0	0	0	37	0	26	29	102	138	66	23	71	6	36	26	172	85	30
ASV257	0	9	22	9	12	39	47	39	42	48	61	58	80	61	57	67	24	11	0	19	20	11	23	0	28	16	18	19	33	0	8	5	32	15	12
ASV258	29	22	28	0	0	43	85	60	44	28	58	92	88	59	66	69	23	36	33	49	0	0	0	28	0	0	0	0	0	0	0	0	0	0	0
ASV259	0	0	0	0	0	19	66	19	15	10	36	49	27	43	92	22	7	10	9	2	20	8	11	28	8	51	70	77	68	0	0	0	125	11	34
ASV260	0	0	0	0	0	0	0	0	0	0	0	0	0	36	0	0	0	0	0	0	75	0	60	59	116	89	77	94	52	26	35	38	63	56	60
ASV261	0	54	47	24	55	81	46	52	47	0	68	85	95	49	70	84	0	0	0	51	0	0	0	0	0	21	0	0	0	0	0	0	0	0	0
ASV262	0	0	0	0	0	0	0	0	0	0	0	0	0	0	0	0	0	0	0	0	152	18	90	53	64	86	50	63	111	44	0	96	56	24	17
ASV263	32	36	24	16	25	65	57	33	25	55	50	99	63	49	93	73	0	39	31	28	0	0	0	0	0	0	16	14	0	0	0	0	0	0	0
ASV264	23	33	35	19	23	56	54	32	28	23	43	71	43	30	28	41	0	7	8	24	65	12	19	16	54	20	22	12	19	0	9	0	27	16	9
ASV265	14	11	0	0	14	87	69	34	26	34	39	67	69	46	61	48	13	22	11	19	0	0	19	15	36	46	35	14	14	0	0	5	17	24	9
ASV266	5	0	9	0	7	69	82	74	0	42	67	101	85	65	99	82	19	27	20	45	0	0	0	0	19	0	0	0	0	0	0	0	0	0	0
ASV267	0	0	0	0	0	58	47	35	27	17	42	66	57	58	62	21	0	0	0	18	23	0	28	23	59	58	38	28	42	0	0	0	43	38	20
ASV268	0	28	34	27	20	75	81	46	30	35	63	89	116	55	86	71	0	14	0	28	0	0	0	0	0	0	0	0	6	0	0	0	0	0	0
ASV269	67	122	0	57	0	107	109	0	0	83	113	31	52	0	62	28	0	0	24	40	0	0	0	0	0	0	0	0	0	0	0	0	0	0	0
ASV270	0	0	0	0	0	0	37	0	0	0	0	0	47	0	38	0	0	11	0	0	67	0	47	33	95	89	54	67	80	0	0	69	49	53	52
ASV271	0	0	0	0	0	0	0	0	0	0	0	18	0	0	0	0	0	0	0	0	59	0	49	40	63	162	95	52	73	0	23	50	69	77	55
ASV272	0	0	0	0	36	76	62	45	67	0	54	65	106	70	65	56	0	40	0	63	0	0	0	0	0	0	0	0	0	0	0	0	75	0	0
ASV273	0	0	0	0	0	68	92	0	0	0	0	0	72	0	62	38	0	0	0	29	78	0	32	20	43	72	56	0	30	27	0	43	39	37	31
ASV274	0	0	0	0	0	21	26	16	10	20	0	20	18	20	13	0	0	0	0	9	47	9	26	27	104	82	44	34	43	0	31	32	104	58	54
ASV275	0	0	0	0	0	32	35	28	10	13	33	59	44	42	45	44	0	9	0	22	34	0	18	16	45	53	43	31	41	0	10	21	64	42	26
ASV276	0	0	0	0	0	33	32	0	21	0	23	0	23	0	20	20	0	0	0	13	66	0	56	45	143	73	47	26	48	0	23	34	61	30	21
ASV277	18	12	0	0	8	67	58	38	25	0	81	102	77	39	82	47	18	20	23	30	0	0	0	7	4	11	19	9	30	0	0	0	25	0	8
ASV278	0	0	0	0	0	0	67	0	0	0	57	54	0	34	0	88	0	45	32	0	95	0	0	0	0	63	0	0	135	23	0	0	109	0	49
ASV279	0	0	0	0	0	65	53	36	0	34	49	57	61	48	62	48	0	0	16	0	25	0	18	0	40	33	45	29	39	15	14	16	25	0	22
ASV280	21	0	0	0	12	47	51	37	39	31	71	101	108	67	74	88	0	28	17	35	0	0	0	0	0	0	0	0	11	0	0	11	0	0	0
ASV281	0	15	19	0	0	17	24	27	15	17	21	29	38	25	29	21	0	10	7	13	47	10	38	18	52	74	23	28	42	17	16	33	46	38	38
ASV282	0	13	11	11	0	77	39	40	0	22	49	53	52	53	49	41	6	12	11	22	21	0	12	0	25	35	24	17	30	9	16	17	33	18	15
ASV283	0	0	0	0	0	83	59	45	0	29	45	57	61	37	78	48	0	16	0	24	50	0	20	0	58	0	23	16	38	0	0	0	22	23	0
ASV284	0	0	0	0	0	71	66	45	0	0	55	99	113	57	73	0	0	17	0	0	32	17	0	0	75	0	0	0	45	0	0	0	47	0	18
ASV285	0	53	23	0	0	49	63	60	0	53	90	85	97	80	38	78	0	18	0	41	0	0	0	0	0	0	0	0	0	0	0	0	0	0	0
ASV286	0	0	0	0	0	76	53	63	48	0	74	57	119	106	92	138	0	0	0	0	0	0	0	0	0	0	0	0	0	0	0	0	0	0	0
ASV287	15	0	0	0	0	136	111	42	41	50	71	92	76	57	42	57	0	21	0	0	0	0	0	0	0	0	0	10	0	0	0	0	0	0	0
ASV288	6	0	3	0	0	37	52	23	17	16	38	41	46	31	42	28	0	7	0	16	25	0	18	19	40	50	32	26	40	8	14	16	40	61	26
ASV289	0	0	0	0	0	63	47	52	0	0	46	54	86	48	70	38	0	0	0	31	17	0	0	0	88	29	0	0	40	0	0	0	64	40	0
ASV290	50	57	53	57	0	26	104	92	35	87	50	34	27	38	77	0	0	23	0	0	0	0	0	0	0	0	0	0	0	0	0	0	0	0	0
ASV291	18	23	22	0	18	66	61	52	26	36	79	77	84	58	63	93	13	0	0	19	0	0	0	0	0	0	0	0	0	0	0	0	0	0	0
ASV292	0	27	19	0	0	50	64	49	0	0	63	96	127	88	78	69	0	29	0	49	0	0	0	0	0	0	0	0	0	0	0	0	0	0	0
ASV293	0	0	0	0	0	15	45	0	0	0	78	40	55	73	56	62	0	0	0	23	0	0	21	0	20	39	33	34	84	0	24	36	24	0	44
ASV294	0	0	0	0	0	26	29	10	0	0	22	16	0	0	30	15	20	0	0	0	23	0	33	41	73	69	83	63	71	0	0	20	63	52	45
ASV295	0	0	0	0	0	107	42	28	32	38	18	56	46	40	63	47	0	24	33	54	16	0	10	0	0	29	0	32	27	0	0	22	0	34	0
ASV296	27	21	30	20	14	60	64	49	24	24	62	83	70	59	67	57	13	10	16	19	0	0	0	0	0	0	0	0	4	0	0	0	0	0	0
ASV297	0	0	0	0	0	0	15	8	10	0	11	17	18	0	0	0	0	0	0	18	71	6	28	34	65	78	45	26	75	19	26	69	50	67	33
ASV298	0	0	0	0	0	0	49	57	0	0	72	0	141	57	85	0	0	0	0	0	77	0	44	0	41	0	29	0	35	34	0	0	0	67	0
ASV299	0	0	0	0	0	0	0	0	0	0	0	13	11	22	5	17	0	0	12	0	44	0	35	31	33	139	54	38	57	20	20	72	57	50	58
ASV300	101	55	47	53	32	33	32	32	12	19	35	45	55	41	38	62	15	11	13	28	0	0	0	0	0	0	6	0	0	0	0	0	0	0	0
ASV302	0	0	0	0	0	46	45	39	0	0	26	49	47	31	40	32	0	0	0	14	51	0	20	30	68	30	36	27	51	0	0	0	44	20	15
ASV303	0	0	0	0	0	36	28	0	11	0	20	36	62	27	34	34	13	10	0	24	18	0	0	0	30	28	41	39	104	0	12	11	66	56	20
ASV304	18	0	0	0	0	37	33	15	26	16	19	38	44	29	40	22	11	0	0	13	43	0	49	13	57	74	27	27	26	0	17	19	10	36	0
ASV305	0	0	0	0	0	42	18	16	12	0	20	32	19	30	31	17	0	7	0	11	0	0	48	40	29	80	30	96	21	32	0	13	29	76	10
ASV306	0	33	31	0	28	55	0	48	95	20	37	67	77	102	0	0	47	0	32	85	0	0	0	0	0	0	0	0	0	0	0	0	0	0	0
ASV307	0	0	0	0	0	0	0	0	0	0	0	0	39	0	0	56	0	0	0	16	0	0	0	0	0	33	24	71	43	0	61	62	169	78	102
ASV308	0	0	0	0	0	0	0	31	0	0	30	0	46	35	49	22	0	0	0	0	25	0	22	11	54	102	31	29	39	20	16	32	58	46	41
ASV309	0	0	0	0	0	0	0	0	0	0	0	0	0	0	0	0	0	0	0	0	64	0	38	26	106	73	61	36	86	0	28	0	93	85	43
ASV310	26	52	46	17	37	70	55	38	24	22	47	36	54	54	49	77	0	0	0	30	0	0	0	0	4	0	0	0	0	0	0	0	0	0	0
ASV311	0	0	0	0	0	55	49	28	0	0	25	33	42	24	32	0	0	0	0	0	66	0	42	34	77	32	60	0	61	0	0	0	32	41	0
ASV312	0	27	0	0	0	73	62	47	0	29	62	76	82	50	59	45	0	0	0	23	12	0	0	18	0	0	0	14	31	0	0	0	22	0	0
ASV313	0	0	0	0	0	0	0	0	0	0	0	0	0	0	0	0	31	0	0	0	58	0	0	55	0	85	86	91	0	0	46	65	154	58	0
ASV314	0	0	0	0	0	0	0	0	0	15	32	30	0	28	0	60	30	40	26	37	0	0	0	0	17	54	0	0	0	0	31	50	58	133	88
ASV315	0	0	55	0	0	107	18	0	74	61	72	112	45	30	29	0	0	41	0	79	0	0	0	0	0	0	0	0	0	0	0	0	0	0	0
ASV316	19	32	36	20	19	60	46	49	32	28	57	74	61	44	58	40	14	10	0	24	0	0	0	0	0	0	0	0	0	0	0	0	0	0	0
ASV317	0	25	0	0	0	79	80	56	23	35	50	42	71	56	50	55	24	0	0	0	0	0	0	0	0	29	0	0	13	0	0	34	0	0	0
ASV318	0	35	24	26	0	55	78	45	0	0	57	45	78	73	59	50	29	56	0	0	0	0	0	0	0	0	0	0	0	0	0	0	0	0	0
ASV319	0	0	0	0	0	0	0	34	0	0	0	0	41	0	0	29	0	0	0	0	67	0	57	0	68	117	94	0	0	44	37	0	56	65	0
ASV320	0	19	0	0	0	46	28	43	17	21	23	47	45	51	44	56	17	0	0	36	17	0	0	11	0	45	24	15	28	0	0	28	0	18	28
ASV321	0	16	64	21	0	50	47	32	17	24	14	19	37	19	29	41	0	0	0	0	41	8	24	0	23	31	59	0	40	0	11	0	21	17	0
ASV322	0	0	0	0	0	121	0	0	0	0	65	91	98	66	100	75	0	0	0	0	0	0	0	0	0	0	0	0	84	0	0	0	0	0	0
ASV323	13	22	9	0	17	57	21	36	17	25	40	51	50	35	31	31	0	13	0	23	35	0	20	0	27	33	0	10	0	0	0	14	18	15	36
ASV324	0	0	0	0	0	97	88	0	0	0	0	0	58	0	0	0	0	0	0	126	0	0	0	0	51	0	109	60	101	0	0	0	0	0	0
ASV325	11	0	0	0	7	84	48	43	27	31	60	27	61	23	66	62	8	12	7	14	15	0	0	0	16	22	0	0	16	0	4	7	0	17	0
ASV326	65	0	0	0	0	116	0	120	0	0	84	86	0	0	32	0	0	61	0	98	0	0	0	23	0	0	0	0	0	0	0	0	0	0	0
ASV327	69	35	47	34	41	44	33	0	17	23	41	66	64	30	42	52	13	8	0	20	0	0	3	0	0	0	0	0	0	0	0	0	0	0	0
ASV328	36	38	23	22	23	58	48	42	0	24	56	58	70	61	40	46	0	0	0	20	0	0	0	0	0	0	0	16	0	0	0	0	0	0	0
ASV329	0	34	0	0	19	40	65	54	0	26	70	97	0	81	60	49	18	13	12	34	0	0	0	0	0	0	0	0	0	0	0	0	0	0	8
ASV330	9	12	18	0	0	90	67	48	28	17	37	60	38	38	39	58	0	22	0	0	0	0	16	0	28	0	0	0	8	0	0	0	22	0	25
ASV331	0	0	0	0	0	24	18	16	0	0	0	28	25	0	0	0	0	0	12	0	50	0	24	37	84	51	46	25	45	14	22	28	48	50	23
ASV332	0	5	0	0	0	0	0	14	11	10	24	0	39	27	0	56	14	0	0	0	39	9	0	51	71	69	58	54	43	0	0	0	0	41	35
ASV333	0	0	0	0	0	45	26	0	0	0	9	38	43	16	14	50	0	0	0	16	39	0	48	20	0	97	27	34	60	0	10	0	18	40	19
ASV334	0	0	0	0	0	56	47	39	0	18	53	66	74	44	48	91	21	22	12	22	8	0	0	0	4	21	16	0	0	0	0	0	7	0	0
ASV335	0	0	0	0	0	0	89	55	34	0	89	82	94	73	59	53	12	0	0	28	0	0	0	0	0	0	0	0	0	0	0	0	0	0	0
ASV336	0	56	34	0	0	49	63	72	0	84	58	51	17	55	63	41	23	0	0	0	0	0	0	0	0	0	0	0	0	0	0	0	0	0	0
ASV337	0	29	0	0	0	42	60	49	0	0	0	111	103	62	61	103	0	0	0	44	0	0	0	0	0	0	0	0	0	0	0	0	0	0	0
ASV338	23	24	18	26	22	50	48	46	22	17	21	27	41	31	27	24	0	8	11	10	16	0	5	3	14	21	7	12	31	0	6	9	17	9	12
ASV339	14	12	23	0	0	74	62	34	22	19	49	73	72	41	39	67	0	0	35	20	0	0	0	0	0	0	0	0	0	0	0	0	0	0	0
ASV340	0	0	0	0	0	0	0	0	0	0	0	0	0	0	0	0	0	0	0	0	92	0	90	0	166	0	131	0	95	0	0	0	78	0	0
ASV341	0	0	0	0	0	0	0	0	0	0	0	0	0	0	0	0	0	0	0	0	77	0	0	0	83	123	55	75	83	0	0	0	0	86	69
ASV342	28	42	26	25	0	37	50	0	0	0	66	76	82	44	61	60	0	0	0	53	0	0	0	0	0	0	0	0	0	0	0	0	0	0	0
ASV343	9	16	22	18	0	66	48	51	17	16	31	46	61	33	30	57	6	0	6	17	8	0	0	0	25	18	15	10	16	0	0	8	0	0	0
ASV344	0	0	0	0	0	0	0	0	0	29	0	0	0	0	0	0	0	0	12	0	154	0	62	0	98	132	0	32	0	0	0	0	77	54	0
ASV345	24	19	24	10	13	42	49	39	22	16	46	71	67	44	34	57	13	6	0	21	0	0	0	0	15	0	9	0	5	0	0	0	0	0	0
ASV346	0	0	35	0	0	119	70	48	0	0	54	66	65	45	44	0	0	0	0	0	56	0	42	0	0	0	0	0	0	0	0	0	0	0	0
ASV347	0	0	0	0	0	0	0	0	0	0	0	0	0	0	0	0	0	0	0	0	0	0	0	0	0	58	61	50	34	0	22	83	97	80	159
ASV348	0	0	0	0	0	19	0	0	0	0	0	0	0	29	0	0	0	0	0	0	68	0	46	0	149	76	63	0	83	0	0	0	50	56	0
ASV349	20	23	9	18	0	72	88	47	0	30	72	77	75	0	61	0	0	7	0	27	0	0	3	0	0	5	0	3	0	0	0	0	0	0	0
ASV350	0	0	0	0	0	0	0	0	0	0	0	34	0	24	0	0	0	0	0	0	24	0	0	0	48	81	46	48	47	27	0	84	101	38	34
ASV351	14	25	22	0	10	55	47	36	33	26	34	69	59	59	53	49	7	0	0	19	8	0	0	0	0	0	0	0	7	0	0	0	3	0	0
ASV352	0	0	0	0	0	28	0	24	0	0	32	0	25	18	31	14	0	0	0	14	19	12	0	24	18	38	44	33	54	40	25	62	37	27	13
ASV353	0	0	0	0	0	0	0	0	0	36	0	177	104	78	0	0	0	0	0	0	51	0	0	0	0	0	21	117	16	0	0	0	0	17	14
ASV354	0	0	0	0	40	74	42	58	0	30	63	101	78	27	54	64	0	0	0	0	0	0	0	0	0	0	0	0	0	0	0	0	0	0	0
ASV355	0	0	0	0	0	0	0	0	0	0	0	0	0	17	0	0	0	0	0	0	0	0	0	42	58	76	53	64	50	33	0	42	28	96	69
ASV356	0	0	49	0	0	102	89	83	51	0	86	0	88	79	0	0	0	0	0	0	0	0	0	0	0	0	0	0	0	0	0	0	0	0	0
ASV357	0	0	0	0	0	0	0	0	0	0	0	0	0	0	0	0	0	0	0	0	82	0	0	0	71	110	0	0	227	0	0	71	66	0	0
ASV358	13	0	0	0	0	67	26	48	22	22	63	49	44	77	52	30	0	0	25	0	15	0	16	15	28	15	0	0	0	0	0	0	0	0	0
ASV359	0	0	0	0	0	56	37	0	0	0	35	58	46	47	42	39	0	0	0	16	28	14	13	11	26	32	21	0	27	13	0	0	18	16	31
ASV360	0	0	0	0	0	0	0	0	0	0	0	0	0	55	43	0	0	0	0	0	90	0	0	0	0	125	0	163	65	0	29	0	56	0	0
ASV361	26	33	41	23	26	38	46	46	26	16	31	44	34	105	30	37	0	0	0	24	0	0	0	0	0	0	0	0	0	0	0	0	0	0	0
ASV362	0	0	109	0	34	0	0	90	38	0	0	136	0	86	0	127	0	0	0	0	0	0	0	0	0	0	0	0	0	0	0	0	0	0	0
ASV363	0	0	0	0	0	18	13	7	0	0	0	0	13	0	0	0	0	0	0	0	52	0	38	17	46	94	37	56	38	8	36	22	42	41	40
ASV364	26	19	11	14	0	54	51	41	32	28	55	44	55	31	52	35	9	24	12	25	0	0	0	0	0	0	0	0	0	0	0	0	0	0	0
ASV365	0	10	0	0	0	0	0	0	0	0	0	57	0	0	0	53	0	0	0	0	0	0	0	0	0	69	87	66	58	0	0	62	110	45	0
ASV366	0	0	0	0	0	13	25	15	11	5	0	16	8	0	21	0	0	0	0	0	31	6	19	0	38	85	53	24	61	0	26	39	67	23	30
ASV367	0	0	0	0	0	22	30	19	0	0	17	17	19	0	20	0	0	0	0	0	30	9	28	68	41	51	72	20	42	0	20	14	36	28	12
ASV368	0	0	0	0	0	17	33	0	0	0	23	19	53	11	35	27	0	0	0	8	10	0	0	0	76	31	65	0	134	8	14	0	0	44	7
ASV369	47	51	16	41	42	27	40	18	24	26	37	59	44	30	22	36	14	0	28	13	0	0	0	0	0	0	0	0	0	0	0	0	0	0	0
ASV370	0	0	6	0	0	41	36	24	20	0	44	35	37	31	25	27	0	0	157	10	0	0	12	0	16	0	12	0	24	0	0	11	24	12	9
ASV371	0	0	0	0	0	40	53	40	43	29	41	52	34	49	0	35	0	0	0	0	39	0	21	0	21	21	26	23	0	10	15	0	19	0	0
ASV372	0	0	0	0	0	56	59	48	0	32	62	65	75	49	60	52	0	0	16	36	0	0	0	0	0	0	0	0	0	0	0	0	0	0	0
ASV373	40	27	57	31	0	33	29	23	26	24	30	67	52	53	50	31	0	0	0	35	0	0	0	0	0	0	0	0	0	0	0	0	0	0	0
ASV374	0	0	0	0	0	0	13	11	7	0	0	10	27	17	27	7	0	0	0	0	46	0	19	21	82	54	101	42	47	0	19	7	11	25	13
ASV375	36	23	27	16	0	48	49	32	22	22	40	46	49	43	51	41	14	11	0	35	0	0	0	0	0	0	0	0	0	0	0	0	0	0	0
ASV376	0	0	0	0	0	45	0	27	0	0	24	34	50	22	37	39	16	0	0	0	25	0	36	0	0	25	38	33	46	10	0	21	52	0	25
ASV377	0	0	0	0	0	66	66	59	37	26	59	78	48	45	67	35	0	16	0	0	0	0	0	0	0	0	0	0	0	0	0	0	0	0	0
ASV378	0	0	0	0	3	0	23	18	0	0	17	14	14	0	0	0	0	0	0	0	47	0	26	27	61	66	42	31	45	0	24	21	55	25	40
ASV379	0	0	0	0	0	30	0	22	0	0	0	0	0	18	32	27	0	0	0	0	0	0	31	0	22	113	37	18	28	14	13	34	107	51	0
ASV380	0	0	0	0	0	55	69	0	0	0	44	63	62	0	46	58	0	0	0	0	33	0	19	0	28	42	0	27	0	0	0	0	31	0	18
ASV381	0	0	0	0	176	0	0	0	0	0	39	37	0	0	0	0	0	0	0	0	0	0	31	0	98	0	63	0	0	0	0	0	70	79	0
ASV382	0	0	0	0	0	18	18	0	0	0	0	26	0	17	18	0	19	14	0	11	41	0	0	31	29	52	35	30	40	18	0	29	60	53	32
ASV383	0	0	0	0	0	34	25	17	0	0	27	33	25	25	26	0	0	0	0	0	28	0	45	0	28	28	23	99	67	0	0	12	24	0	18
ASV384	0	0	0	0	0	0	0	0	0	0	0	0	88	0	0	0	0	0	0	0	0	0	0	150	152	0	124	0	69	0	0	0	0	0	0
ASV385	0	0	0	0	0	49	61	27	32	16	52	56	59	42	59	63	23	9	10	24	0	0	0	0	0	0	0	0	0	0	0	0	0	0	0
ASV386	0	0	0	0	0	41	26	34	14	27	22	27	0	24	21	0	6	12	0	0	38	0	32	13	32	33	45	0	35	0	0	32	17	29	20
ASV387	20	26	22	10	19	29	46	25	19	15	55	61	61	38	40	42	10	0	7	19	0	0	0	4	0	0	0	0	9	0	0	0	0	0	0
ASV388	0	24	0	0	24	42	53	32	0	36	58	60	93	64	26	35	0	0	15	13	0	0	0	0	0	0	0	0	0	0	0	0	0	0	0
ASV389	0	0	0	0	0	57	55	45	21	36	44	52	57	46	50	56	25	15	0	15	0	0	0	0	0	0	0	0	0	0	0	0	0	0	0
ASV390	0	0	0	0	0	45	51	0	0	0	74	60	0	82	0	38	0	0	0	38	0	0	0	59	25	0	0	0	46	8	0	28	0	0	20
ASV391	0	0	0	0	0	31	0	0	0	0	0	0	19	14	17	26	10	0	11	0	24	0	0	0	36	71	34	25	55	20	0	29	43	72	35
ASV392	0	0	0	0	0	0	0	0	0	0	0	0	0	0	0	0	0	0	0	0	54	15	14	34	81	84	42	29	24	0	21	37	49	33	53
ASV393	9	9	8	0	0	39	54	34	13	24	39	67	61	39	56	41	13	8	9	27	0	0	3	0	6	0	2	0	0	0	0	0	4	0	0
ASV394	3	0	0	0	7	85	83	26	28	26	30	55	50	31	41	36	6	9	7	26	0	0	0	0	0	5	0	0	3	0	0	0	7	0	0
ASV395	0	0	0	0	0	0	0	0	0	0	76	59	93	83	0	58	0	0	0	128	0	0	0	0	0	0	0	0	0	0	0	0	0	66	0
ASV396	25	34	36	20	18	47	43	26	0	0	34	49	48	29	40	40	11	12	11	23	0	0	0	0	8	0	7	0	0	0	0	0	0	0	0
ASV397	0	0	14	0	0	70	53	0	0	0	44	79	62	0	87	0	0	0	0	0	0	0	0	22	44	0	30	0	28	0	0	26	0	0	0
ASV398	19	43	29	15	0	61	37	38	28	15	32	33	47	53	33	38	0	0	0	21	0	0	0	0	10	0	0	0	0	0	0	0	0	0	7
ASV399	0	31	0	0	0	59	58	44	0	24	50	74	92	30	49	46	0	0	0	0	0	0	0	0	0	0	0	0	0	0	0	0	0	0	0
ASV400	9	21	22	0	15	44	40	21	13	26	32	49	50	32	59	28	0	9	10	26	8	0	0	0	24	0	0	0	0	0	0	6	0	6	5
ASV401	0	0	0	0	0	38	0	0	0	0	0	13	0	0	21	0	0	13	0	0	39	0	16	24	33	61	22	39	25	0	29	24	28	60	68
ASV402	131	13	92	20	16	24	27	13	13	26	23	30	20	22	24	46	0	12	0	0	0	0	0	0	0	0	0	0	0	0	0	0	0	0	0
ASV403	0	3	0	0	0	21	10	7	0	0	15	0	0	0	35	0	0	0	0	12	28	0	31	15	48	38	25	38	45	17	26	29	45	40	21
ASV404	0	0	0	0	0	13	0	0	0	0	12	0	10	0	9	9	0	0	0	0	33	0	25	19	80	63	33	51	71	20	11	16	32	24	16
ASV405	0	25	12	24	9	57	53	33	13	23	34	44	49	28	40	37	0	22	0	33	0	0	0	0	0	0	0	0	0	0	0	0	0	11	0
ASV407	74	37	49	23	29	34	27	16	5	13	35	40	43	21	37	30	7	6	3	13	0	0	0	0	0	0	0	0	0	0	0	0	0	0	0
ASV408	0	0	0	0	0	17	21	13	8	9	9	0	5	0	0	11	0	0	0	0	79	12	50	22	64	44	40	13	45	0	0	17	21	16	24
ASV409	0	0	27	0	0	47	60	49	0	17	55	70	74	38	41	39	0	0	14	0	0	0	0	0	0	0	0	0	0	0	0	0	0	0	0
ASV410	40	25	45	18	16	26	29	23	8	8	44	45	40	41	37	46	0	15	0	24	0	0	0	0	0	0	0	0	0	0	0	0	0	0	0
ASV411	0	0	0	0	0	24	16	0	0	0	0	61	18	25	24	124	23	0	26	17	0	0	0	0	0	29	16	0	0	8	0	26	37	40	15
ASV412	12	23	9	16	15	34	38	35	11	15	27	51	50	36	33	55	11	0	0	20	6	0	11	10	0	11	0	0	0	0	0	0	0	0	0
ASV413	0	0	0	0	0	0	0	0	0	0	0	0	0	0	0	102	0	0	0	0	0	0	0	0	0	87	0	0	0	0	0	0	106	157	72
ASV414	0	0	0	0	0	0	0	0	0	0	37	51	29	24	56	0	21	34	0	0	0	0	0	30	43	25	30	49	37	0	0	0	0	27	30
ASV415	40	21	41	28	0	31	48	22	14	0	28	34	48	37	37	40	0	6	10	37	0	0	0	0	0	0	0	0	0	0	0	0	0	0	0
ASV416	0	0	0	0	0	20	0	0	0	9	30	54	52	33	40	66	0	0	11	23	10	0	11	0	43	0	0	28	61	10	0	0	0	20	0
ASV417	13	0	0	6	0	21	28	21	0	0	0	28	0	0	0	0	0	0	0	0	59	0	0	26	98	52	53	19	32	0	18	0	23	0	23
ASV418	14	14	0	0	0	42	72	29	0	0	43	0	46	45	51	37	21	27	19	37	0	0	0	8	0	0	0	0	0	0	0	0	0	15	0
ASV419	54	33	0	57	0	42	29	26	0	14	38	33	45	21	43	63	0	0	0	22	0	0	0	0	0	0	0	0	0	0	0	0	0	0	0
ASV420	0	0	0	0	0	62	63	97	65	52	0	37	41	0	70	0	0	33	0	0	0	0	0	0	0	0	0	0	0	0	0	0	0	0	0
ASV421	0	0	0	0	14	48	0	47	22	0	25	29	34	33	36	0	0	0	0	0	24	0	26	0	54	0	44	0	33	0	0	0	21	9	19
ASV422	0	0	7	9	0	21	20	21	13	10	16	30	21	12	10	17	0	0	0	0	24	0	13	16	28	66	6	11	34	15	0	14	37	29	18
ASV423	0	0	14	6	0	75	81	35	24	33	39	43	36	24	19	34	0	0	0	20	0	0	0	0	5	28	0	0	0	0	0	0	0	0	0
ASV424	0	0	0	0	0	0	0	0	0	0	0	0	33	0	0	0	0	0	0	0	47	0	24	32	46	61	45	43	107	0	0	38	40	0	0
ASV425	19	50	17	0	0	82	67	0	0	0	0	70	72	57	0	54	0	0	0	0	0	0	0	0	0	0	26	0	0	0	0	0	0	0	0
ASV426	0	0	0	0	0	0	0	0	0	0	0	0	22	0	0	18	0	0	0	9	39	0	12	0	0	81	42	46	52	0	25	72	56	39	0
ASV427	0	0	0	40	31	0	57	53	0	0	77	111	0	47	0	0	37	0	0	60	0	0	0	0	0	0	0	0	0	0	0	0	0	0	0
ASV428	21	0	31	9	0	57	46	0	27	26	55	52	71	30	0	57	0	0	0	29	0	0	0	0	0	0	0	0	0	0	0	0	0	0	0
ASV429	14	6	9	8	0	57	44	39	24	16	36	43	42	42	56	40	9	0	13	12	0	0	0	0	0	0	0	0	0	0	0	0	0	0	0
ASV430	18	18	29	0	0	51	47	0	23	24	43	42	61	41	37	31	14	0	0	30	0	0	0	0	0	0	0	0	0	0	0	0	0	0	0
ASV431	0	0	0	0	0	66	0	37	0	67	48	41	67	0	68	37	0	21	0	0	0	0	0	0	0	0	0	0	43	13	0	0	0	0	0
ASV432	17	18	14	0	0	51	0	33	24	24	34	36	30	55	39	0	0	13	0	0	10	0	0	0	0	0	0	26	26	9	0	0	22	14	12
ASV433	16	0	19	25	0	0	0	95	59	57	89	105	0	0	0	0	0	0	0	42	0	0	0	0	0	0	0	0	0	0	0	0	0	0	0
ASV434	0	11	0	0	0	35	22	18	0	8	12	27	33	0	17	13	6	0	0	10	28	0	18	13	21	40	47	6	55	0	25	0	21	20	0
ASV435	27	31	22	0	0	45	32	19	39	0	42	22	18	31	54	17	15	0	0	26	0	0	0	0	11	10	0	15	7	0	0	0	11	0	12
ASV436	0	0	0	0	0	0	0	8	0	0	15	7	0	0	11	15	0	0	0	0	54	0	34	18	62	63	0	0	48	20	24	19	61	29	17
ASV437	18	11	8	0	22	21	52	9	27	31	45	33	52	39	47	47	0	14	0	29	0	0	0	0	0	0	0	0	0	0	0	0	0	0	0
ASV438	60	62	50	40	57	36	34	31	26	12	0	29	26	17	0	18	0	0	0	0	0	0	0	0	6	0	0	0	0	0	0	0	0	0	0
ASV439	0	0	0	0	0	23	42	0	0	0	0	0	0	73	0	0	0	0	28	35	49	0	20	27	28	42	28	70	0	0	15	0	13	0	9
ASV440	0	0	0	0	0	30	62	38	0	48	0	28	62	34	33	68	0	0	0	0	0	0	0	0	30	0	0	0	32	0	0	0	26	0	11
ASV441	0	0	0	0	0	49	54	57	18	18	27	80	39	24	39	57	0	0	0	0	19	0	0	0	0	20	0	0	0	0	0	0	0	0	0
ASV442	0	0	0	0	12	54	55	37	24	26	40	73	49	38	41	52	0	0	0	0	0	0	0	0	0	0	0	0	0	0	0	0	0	0	0
ASV443	0	0	0	14	0	34	47	21	19	22	35	0	22	21	45	27	0	0	0	0	34	0	19	17	0	18	17	0	31	12	0	0	22	10	11
ASV444	0	0	0	0	0	13	0	14	0	7	11	14	21	11	26	20	0	0	0	9	26	0	16	10	41	38	54	25	20	0	0	11	23	45	42
ASV446	30	33	40	19	26	47	39	33	24	17	0	44	35	38	40	30	0	0	0	0	0	0	0	0	0	0	0	0	0	0	0	0	0	0	0
ASV447	17	35	0	17	0	25	31	35	27	22	35	57	33	39	66	41	0	0	0	14	0	0	0	0	0	0	0	0	0	0	0	0	0	0	0
ASV448	0	44	37	0	19	0	32	0	0	0	33	77	80	0	53	59	0	25	0	21	0	0	0	0	0	0	10	0	0	0	0	0	0	0	0
ASV449	0	0	0	0	0	59	44	28	0	0	48	49	0	50	54	73	14	17	18	36	0	0	0	0	0	0	0	0	0	0	0	0	0	0	0
ASV450	0	0	14	0	0	53	44	42	23	0	62	42	49	25	49	31	0	20	0	34	0	0	0	0	0	0	0	0	0	0	0	0	0	0	0
ASV451	0	0	0	0	0	27	23	8	15	12	12	18	19	26	20	33	5	0	5	11	0	7	24	34	7	22	32	40	31	0	0	16	21	14	5
ASV452	0	0	7	0	0	23	0	11	0	0	22	18	18	36	15	56	9	12	10	9	12	0	9	0	12	26	12	19	26	0	0	0	0	19	106
ASV453	0	0	0	0	0	0	75	56	0	0	53	60	27	37	77	73	0	0	0	28	0	0	0	0	0	0	0	0	0	0	0	0	0	0	0
ASV454	0	0	15	15	0	52	0	42	42	37	40	21	62	0	27	43	0	0	0	22	0	0	0	0	21	0	12	0	24	0	0	11	0	0	0
ASV455	0	0	0	0	0	42	54	27	26	13	41	56	48	43	56	37	13	0	0	28	0	0	0	0	0	0	0	0	0	0	0	0	0	0	0
ASV456	30	23	24	18	12	22	33	26	17	0	23	45	52	32	42	34	0	12	9	23	0	0	0	0	0	0	0	0	0	0	0	0	0	6	0
ASV457	36	32	18	29	27	47	22	33	19	0	33	40	33	19	41	33	0	0	0	20	0	0	0	0	0	0	0	0	0	0	0	0	0	0	0
ASV458	0	0	0	0	0	0	0	0	0	0	0	0	0	0	0	0	0	0	0	0	0	0	0	0	0	0	67	48	93	21	36	61	60	95	0
ASV459	0	0	0	0	0	43	53	0	0	0	35	54	41	0	67	71	47	39	0	0	0	0	0	0	0	0	0	0	0	0	0	0	30	0	0
ASV460	24	0	0	0	0	58	0	48	0	0	39	47	65	31	57	0	0	0	15	31	30	0	0	0	13	0	0	14	0	7	0	0	0	0	0
ASV461	0	0	0	0	0	24	0	0	0	0	0	0	0	0	11	10	13	16	0	0	42	0	13	19	39	43	36	21	41	0	17	13	56	36	29
ASV462	0	0	14	0	0	31	30	0	0	0	34	39	50	25	32	76	0	0	16	0	0	0	0	38	0	33	0	33	0	0	0	0	0	15	12
ASV463	24	12	20	0	0	38	32	20	14	18	36	42	56	30	51	55	0	0	14	16	0	0	0	0	0	0	0	0	0	0	0	0	0	0	0
ASV464	0	0	39	0	0	0	39	55	61	0	0	0	95	69	0	0	0	0	0	0	44	0	0	0	0	75	0	0	0	0	0	0	0	0	0
ASV465	0	37	0	0	26	41	67	50	0	0	28	72	64	0	45	47	0	0	0	0	0	0	0	0	0	0	0	0	0	0	0	0	0	0	0
ASV466	0	10	15	8	18	74	42	37	0	31	50	23	61	29	0	27	17	0	18	15	0	0	0	0	0	0	0	0	0	0	0	0	0	0	0
ASV467	21	60	20	72	61	0	0	0	0	0	0	57	0	44	0	65	31	0	0	42	0	0	0	0	0	0	0	0	0	0	0	0	0	0	0
ASV468	8	0	0	4	0	36	79	29	37	33	52	50	43	42	28	0	0	0	0	16	0	0	0	0	11	0	0	0	0	0	0	0	4	0	0
ASV469	0	0	0	0	0	27	45	28	0	0	36	34	47	30	25	47	0	0	0	9	0	0	0	27	0	0	17	0	48	0	0	0	0	51	0
ASV470	0	23	16	0	0	0	47	0	34	0	71	37	90	84	0	30	0	0	8	0	0	0	0	0	0	0	16	0	0	0	0	0	0	0	15
ASV471	0	0	0	0	0	0	0	0	0	0	0	0	0	0	0	0	0	0	0	0	0	0	47	0	89	68	0	0	129	36	0	0	0	47	53
ASV472	0	0	10	0	0	48	46	43	19	27	28	54	68	38	52	36	0	0	0	0	0	0	0	0	0	0	0	0	0	0	0	0	0	0	0
ASV473	39	0	38	40	28	0	38	0	0	0	58	71	50	0	45	31	0	0	0	27	0	0	0	0	0	0	0	0	0	0	0	0	0	0	0
ASV474	0	0	0	0	46	0	0	0	0	0	0	103	0	0	0	0	0	0	0	23	0	0	0	0	30	0	25	0	91	0	17	0	60	53	16
ASV475	0	0	0	0	0	16	21	33	0	0	93	20	0	25	37	22	9	0	0	0	0	0	13	6	0	11	12	21	35	23	5	0	0	61	0
ASV476	0	0	0	0	0	58	41	18	0	0	36	32	26	31	19	47	0	0	0	0	0	0	0	0	19	16	26	11	29	16	0	20	0	0	18
ASV477	31	36	34	18	0	34	31	33	0	0	27	53	50	27	48	27	0	0	0	13	0	0	0	0	0	0	0	0	0	0	0	0	0	0	0
ASV478	23	20	25	15	0	29	40	23	0	0	35	34	41	31	52	51	0	12	10	18	0	0	0	0	0	0	0	0	0	0	0	0	0	0	0
ASV479	0	0	0	0	0	0	0	0	0	0	0	0	19	17	0	65	11	14	14	30	0	0	0	0	0	24	0	0	0	0	15	137	55	26	31
ASV480	0	5	25	0	0	66	18	27	0	0	21	20	22	18	13	11	3	0	0	7	9	0	10	0	31	42	24	10	35	0	0	0	18	23	0
ASV481	0	0	0	0	0	12	10	0	0	0	30	31	25	17	25	30	0	0	12	8	7	0	12	0	20	62	19	25	35	16	0	15	19	17	11
ASV482	0	11	0	7	0	0	70	49	21	0	37	75	75	41	0	50	0	8	0	0	0	0	0	0	13	0	0	0	0	0	0	0	0	0	0
ASV483	25	37	27	22	13	29	20	17	8	24	33	53	51	32	23	25	0	7	0	10	0	0	0	0	0	0	0	0	0	0	0	0	0	0	0
ASV484	20	0	0	0	0	69	41	30	0	0	38	59	46	47	44	41	0	0	0	0	0	0	0	0	20	0	0	0	0	0	0	0	0	0	0
ASV485	24	19	20	0	0	50	30	32	0	24	37	36	58	34	42	33	0	0	16	0	0	0	0	0	0	0	0	0	0	0	0	0	0	0	0
ASV486	14	12	18	16	12	36	28	0	34	7	39	57	51	24	39	39	0	0	9	15	0	0	0	0	0	0	0	0	5	0	0	0	0	0	0
ASV487	0	0	0	0	0	0	0	0	0	0	66	0	78	0	0	41	0	0	0	0	179	0	0	0	13	0	0	0	0	16	0	0	27	34	0
ASV488	17	19	16	10	9	37	32	32	15	22	30	42	38	43	41	27	0	0	10	12	0	0	0	0	0	0	0	0	0	0	0	0	0	0	0
ASV489	0	0	0	0	0	57	0	80	0	0	0	40	58	28	0	0	13	14	0	0	0	0	0	0	0	77	0	0	0	10	0	0	0	29	46
ASV490	0	0	0	0	0	86	60	0	0	0	87	102	0	44	71	0	0	0	0	0	0	0	0	0	0	0	0	0	0	0	0	0	0	0	0
ASV491	0	0	0	0	0	49	32	28	22	23	26	31	39	30	27	31	0	0	0	0	0	0	0	0	54	0	21	20	0	0	0	15	0	0	0
ASV492	0	0	0	0	0	0	0	0	0	0	0	23	20	20	24	21	0	0	9	0	23	13	18	21	40	65	21	0	25	11	0	23	36	34	0
ASV493	0	133	0	0	0	0	0	102	0	0	0	0	0	154	0	0	0	32	0	0	0	0	0	0	0	0	15	0	0	0	0	0	9	0	0
ASV494	0	0	39	0	0	47	47	34	0	0	42	56	64	34	41	39	0	0	0	0	0	0	0	0	0	0	0	0	0	0	0	0	0	0	0
ASV495	10	14	36	0	15	54	30	31	0	0	35	35	38	40	23	31	0	28	0	23	0	0	0	0	0	0	0	0	0	0	0	0	0	0	0
ASV496	0	0	0	0	0	64	0	38	0	0	36	44	57	37	27	30	0	0	0	0	0	0	0	0	46	0	32	0	31	0	0	0	0	0	0
ASV497	0	0	0	0	0	40	48	25	13	17	28	58	58	38	31	50	7	0	12	16	0	0	0	0	0	0	0	0	0	0	0	0	0	0	0
ASV498	0	0	0	0	0	0	0	28	0	0	0	0	0	0	0	0	0	0	0	0	34	0	26	31	94	55	28	58	29	0	0	0	0	57	0
ASV499	15	0	0	4	4	48	34	42	0	0	30	42	46	33	53	36	10	10	0	27	0	0	0	0	0	0	0	0	4	0	0	0	0	0	0
ASV500	0	0	9	0	0	36	20	0	11	15	17	30	21	21	16	23	0	0	0	14	22	0	20	0	13	20	10	14	20	0	10	0	9	19	47
ASV501	13	22	30	0	13	25	24	30	14	11	21	39	38	26	36	42	12	10	0	18	0	0	0	0	8	0	0	0	0	0	0	0	0	0	0
ASV502	18	17	13	22	20	16	34	42	29	15	22	52	30	23	31	29	0	0	0	19	0	0	0	0	0	0	0	0	0	0	0	0	0	0	0
ASV503	13	19	24	11	0	0	32	64	0	39	44	40	70	18	25	33	0	0	0	0	0	0	0	0	0	0	0	0	0	0	0	0	0	0	0
ASV504	0	0	0	0	0	30	46	68	40	27	0	20	66	0	33	31	30	0	18	0	0	0	0	0	0	0	22	0	0	0	0	0	0	0	0
ASV505	0	0	0	0	0	38	23	21	0	0	34	85	25	20	22	30	0	0	0	0	16	0	0	0	20	18	18	9	17	0	0	0	22	11	0
ASV506	0	0	0	0	0	113	0	0	0	0	0	21	0	46	29	96	0	0	0	0	0	0	30	0	0	0	0	0	45	0	0	0	48	0	0
ASV507	0	0	0	0	0	0	0	0	0	0	7	0	0	0	0	0	0	0	0	0	35	10	26	0	48	68	21	24	50	0	0	25	36	48	28
ASV508	0	0	0	0	0	0	0	0	15	0	0	32	37	26	0	0	21	0	0	0	0	0	0	0	17	75	0	22	90	0	0	0	29	61	0
ASV509	0	0	0	0	0	0	0	0	0	0	0	78	0	0	0	0	0	0	0	0	0	0	0	33	0	50	23	0	51	0	34	29	32	55	40
ASV510	0	0	0	0	0	56	72	0	0	0	48	0	0	83	87	79	0	0	0	0	0	0	0	0	0	0	0	0	0	0	0	0	0	0	0
ASV511	0	0	29	0	0	45	25	0	0	25	16	54	61	40	61	69	0	0	0	0	0	0	0	0	0	0	0	0	0	0	0	0	0	0	0
ASV512	0	56	0	61	33	0	0	0	61	0	0	99	112	0	0	0	0	0	0	0	0	0	0	0	0	0	0	0	0	0	0	0	0	0	0
ASV513	0	9	0	0	0	43	39	36	0	0	31	32	32	31	27	18	0	12	0	11	0	0	0	0	10	21	0	13	22	0	0	0	19	16	0
ASV514	0	0	0	0	0	46	31	25	17	0	35	49	72	35	32	33	0	0	0	13	0	0	0	0	0	0	0	0	15	0	0	0	18	0	0
ASV515	0	0	0	0	0	0	0	0	0	0	0	20	0	0	0	0	0	0	0	0	0	0	11	25	31	41	54	0	31	0	0	74	69	24	41
ASV516	14	17	19	0	10	43	33	25	23	14	31	35	41	36	37	30	0	0	13	0	0	0	0	0	0	0	0	0	0	0	0	0	0	0	0
ASV517	0	0	0	0	0	36	21	31	0	22	28	20	35	19	27	26	0	0	0	0	22	0	0	0	24	33	30	0	18	0	0	0	0	28	0
ASV518	0	0	14	5	0	50	33	20	16	20	26	27	31	11	36	0	0	0	0	0	16	0	11	0	25	20	17	0	20	0	6	0	16	0	0
ASV519	0	0	9	10	0	39	23	25	13	8	8	21	14	10	17	11	0	0	0	7	7	0	0	21	0	28	8	8	10	13	0	26	0	75	8
ASV520	0	0	0	0	0	0	0	0	0	0	0	0	0	0	0	0	0	0	0	0	29	0	22	30	39	41	41	0	36	15	27	27	17	46	49
ASV521	44	27	42	56	0	28	0	0	0	38	50	22	23	74	0	14	0	0	0	0	0	0	0	0	0	0	0	0	0	0	0	0	0	0	0
ASV522	0	0	0	0	0	0	11	19	10	0	0	0	0	8	0	0	0	0	0	0	39	0	30	18	31	78	26	16	20	0	0	0	37	36	35
ASV523	0	0	0	0	0	0	0	0	0	0	0	68	0	0	0	0	0	0	0	0	0	0	0	0	121	97	0	0	128	0	0	0	0	0	0
ASV524	0	0	0	0	0	0	0	0	0	0	0	87	187	41	52	47	0	0	0	0	0	0	0	0	0	0	0	0	0	0	0	0	0	0	0
ASV525	0	0	0	0	0	20	28	41	0	24	28	41	35	27	26	29	0	0	0	16	23	0	0	0	39	0	0	23	0	0	0	0	11	0	0
ASV526	0	0	0	0	0	28	0	0	0	0	66	39	57	0	60	93	45	0	23	0	0	0	0	0	0	0	0	0	0	0	0	0	0	0	0
ASV527	0	0	6	0	0	27	32	22	11	0	18	33	25	34	49	35	4	0	0	0	15	0	0	8	21	5	5	5	23	0	0	0	10	9	11
ASV528	0	0	0	0	0	0	0	0	0	0	0	0	43	20	37	0	0	0	0	0	19	0	0	0	0	0	175	0	114	0	0	0	0	0	0
ASV529	15	32	17	9	10	31	23	17	10	13	32	30	38	26	34	37	3	6	0	24	0	0	0	0	0	0	0	0	0	0	0	0	0	0	0
ASV530	0	0	0	0	0	31	24	6	15	17	26	24	22	16	30	19	5	0	0	9	13	0	5	8	20	14	11	18	30	0	0	6	24	12	0
ASV531	0	0	0	0	0	36	59	59	0	0	44	36	58	29	21	41	0	0	0	22	0	0	0	0	0	0	0	0	0	0	0	0	0	0	0
ASV532	10	0	0	0	0	0	42	33	0	0	24	43	21	0	39	186	0	6	0	0	0	0	0	0	0	0	0	0	0	0	0	0	0	0	0
ASV533	0	0	16	0	0	20	0	15	14	10	11	16	22	13	0	0	0	0	0	0	33	0	22	0	41	45	20	15	50	0	0	0	41	0	0
ASV534	0	0	0	0	0	0	0	15	0	0	0	16	0	0	15	0	0	0	0	0	50	0	20	18	35	69	26	10	20	12	0	16	21	31	30
ASV535	0	13	0	12	18	40	48	29	0	7	31	41	53	23	28	22	11	0	0	25	0	0	0	0	0	0	0	0	0	0	0	0	0	0	0
ASV536	0	0	0	0	0	0	0	0	0	51	0	104	0	0	101	83	0	0	0	62	0	0	0	0	0	0	0	0	0	0	0	0	0	0	0
ASV537	0	0	0	0	0	0	0	0	0	0	0	0	0	0	0	15	0	0	0	0	0	0	0	0	0	28	24	0	0	0	0	44	83	178	29
ASV538	7	12	14	0	0	31	18	25	0	0	16	28	0	14	0	15	0	0	0	0	17	0	11	0	20	14	18	18	28	16	12	11	20	16	19
ASV539	0	0	16	0	0	27	61	0	30	9	30	30	33	18	26	70	0	0	0	34	0	0	0	0	0	0	0	0	16	0	0	0	0	0	0
ASV540	0	0	0	0	0	22	0	0	0	0	0	0	21	0	15	16	0	0	0	0	0	0	28	18	54	0	57	0	55	0	51	11	34	17	0
ASV541	0	0	12	0	0	37	30	31	0	0	43	51	58	36	44	42	0	0	0	11	0	0	0	0	0	0	0	0	0	0	0	0	0	0	0
ASV542	23	0	23	0	0	14	39	47	0	33	48	39	43	46	25	0	0	0	0	0	0	0	0	0	0	0	0	14	0	0	0	0	0	0	0
ASV543	0	0	0	0	0	0	66	40	0	0	52	55	59	56	65	0	0	0	0	0	0	0	0	0	0	0	0	0	0	0	0	0	0	0	0
ASV544	0	0	0	0	0	0	0	0	0	10	0	8	19	7	21	17	5	0	0	0	21	0	9	0	19	18	39	26	46	10	9	21	56	31	0
ASV545	0	0	0	0	0	0	0	0	0	0	0	0	0	0	22	0	0	0	0	0	0	0	52	0	0	208	0	21	0	0	0	0	0	0	89
ASV546	21	0	17	20	24	28	23	25	19	0	31	42	39	16	33	0	9	9	10	21	4	0	0	0	0	0	0	0	0	0	0	0	0	0	0
ASV547	0	30	0	0	0	0	0	0	0	0	79	57	64	53	0	85	23	0	0	0	0	0	0	0	0	0	0	0	0	0	0	0	0	0	0
ASV548	0	0	0	0	0	0	0	0	0	0	0	0	0	0	0	11	0	0	0	0	19	0	13	13	58	57	28	23	41	19	18	15	20	22	33
ASV549	0	0	0	0	0	0	0	0	91	61	0	0	0	83	38	43	0	0	0	0	0	0	0	0	0	0	0	0	54	0	0	0	0	19	0
ASV550	0	0	0	0	0	0	39	0	47	14	0	143	52	0	24	0	7	0	20	14	0	0	5	0	0	11	0	0	13	0	0	0	0	0	0
ASV551	7	19	0	0	9	32	34	28	14	14	28	40	46	18	30	36	0	9	6	18	0	0	0	0	0	0	0	0	0	0	0	0	0	0	0
ASV552	0	0	0	0	0	27	0	14	0	0	0	0	12	13	0	0	0	0	0	22	28	0	0	0	28	31	29	0	30	13	37	26	34	24	18
ASV553	0	17	0	0	13	28	0	16	13	17	44	49	42	43	52	33	9	0	0	8	0	0	0	0	0	0	0	0	0	0	0	0	0	0	0
ASV554	38	29	33	15	0	22	36	29	0	0	30	33	42	22	0	21	0	12	0	21	0	0	0	0	0	0	0	0	0	0	0	0	0	0	0
ASV555	0	0	0	0	0	0	15	0	0	0	0	0	0	0	37	0	0	0	0	0	0	0	0	0	48	18	0	49	0	0	51	0	59	104	0
ASV556	0	0	0	0	0	30	28	18	12	9	24	23	25	13	18	15	0	0	0	3	19	0	5	7	46	13	16	0	20	0	0	6	12	10	7
ASV557	0	0	0	0	0	16	0	14	0	0	17	28	25	16	23	0	0	0	0	12	16	0	0	31	38	21	25	13	27	0	15	0	22	20	0
ASV558	18	18	13	0	0	41	28	37	0	0	70	0	68	0	48	0	0	21	17	0	0	0	0	0	0	0	0	0	0	0	0	0	0	0	0
ASV559	59	0	0	0	0	0	50	0	0	0	41	57	39	38	55	0	0	39	0	0	0	0	0	0	0	0	0	0	0	0	0	0	0	0	0
ASV560	0	0	0	0	0	0	0	14	0	0	26	35	44	28	45	93	29	12	11	41	0	0	0	0	0	0	0	0	0	0	0	0	0	0	0
ASV561	0	0	0	0	0	43	19	0	35	23	0	17	0	40	0	54	0	0	0	0	0	0	0	0	32	59	0	0	0	0	0	6	0	31	18
ASV562	0	0	0	0	0	0	0	0	0	0	0	0	0	0	0	0	0	0	0	0	0	0	0	0	35	34	0	0	19	0	51	31	68	96	40
ASV563	0	0	0	0	0	0	0	0	0	0	0	0	0	0	0	0	0	0	0	0	24	0	32	9	41	67	31	27	0	11	12	27	34	27	29
ASV564	0	0	0	0	0	0	0	0	0	0	0	0	0	16	0	0	13	0	0	10	15	0	0	15	40	40	22	0	34	36	0	51	12	29	38
ASV565	0	0	0	0	0	0	0	0	0	0	0	0	0	0	0	40	0	0	23	25	0	0	0	0	45	28	0	43	28	0	0	29	63	22	23
ASV566	9	0	12	38	0	18	59	23	0	0	35	15	31	34	45	16	0	0	0	6	0	0	0	0	0	0	0	0	19	0	0	0	0	0	9
ASV567	0	0	0	0	0	23	19	15	0	0	11	27	19	20	17	12	0	0	14	0	21	0	22	11	32	19	13	31	17	0	0	0	17	0	9
ASV568	10	34	50	0	45	0	11	22	0	0	39	35	24	28	70	0	0	0	0	0	0	0	0	0	0	0	0	0	0	0	0	0	0	0	0
ASV569	0	0	0	0	0	43	30	24	0	0	0	0	38	0	0	0	0	0	0	0	0	0	18	0	38	36	32	0	24	0	0	0	42	42	0
ASV570	0	0	0	0	21	40	35	0	15	0	21	0	0	32	40	25	0	0	0	12	0	0	0	0	26	20	17	10	13	12	0	0	8	20	0
ASV571	0	0	0	0	0	0	0	28	0	15	38	54	0	0	0	0	0	0	8	0	0	0	0	16	25	34	19	23	28	0	12	0	30	22	12
ASV572	16	8	9	5	0	32	32	17	12	20	22	30	35	31	45	27	4	4	5	10	0	0	0	0	0	0	0	0	0	0	0	0	0	0	0
ASV573	0	0	0	0	0	25	34	0	0	13	18	36	36	18	35	29	0	9	0	22	26	0	0	0	0	20	26	0	0	0	14	0	0	0	0
ASV574	0	0	0	0	0	9	9	6	0	0	0	9	10	6	17	18	0	0	0	0	17	0	9	11	21	19	34	23	35	6	13	16	16	30	26
ASV575	0	0	0	0	0	37	29	29	11	12	33	29	36	29	10	40	0	16	0	13	0	0	0	0	14	0	0	0	0	0	0	0	21	0	0
ASV576	12	9	25	0	0	34	0	18	0	16	27	37	52	24	47	27	0	0	4	27	0	0	0	0	0	0	0	0	0	0	0	0	0	0	0
ASV577	0	0	16	0	0	15	38	20	17	0	38	58	42	35	26	32	0	0	0	21	0	0	0	0	0	0	0	0	0	0	0	0	0	0	0
ASV578	0	0	0	0	0	0	0	0	0	0	0	0	0	0	0	0	0	0	0	0	24	0	0	0	31	109	32	15	23	0	0	0	27	85	12
ASV579	0	0	0	0	0	0	24	0	19	0	0	24	24	0	23	0	0	0	0	0	18	0	0	14	26	38	27	25	29	19	5	0	0	42	0
ASV580	25	21	15	17	12	34	34	0	0	0	24	27	36	27	28	21	9	11	0	0	0	0	0	0	10	0	0	0	0	0	0	0	0	6	0
ASV581	0	0	0	0	0	0	90	0	0	0	0	0	36	78	94	0	36	0	0	21	0	0	0	0	0	0	0	0	0	0	0	0	0	0	0
ASV582	7	0	0	0	0	29	18	24	0	0	24	33	27	25	40	0	0	0	0	0	0	5	7	0	26	21	21	0	9	0	0	0	0	22	17
ASV583	0	0	0	0	0	28	12	0	0	0	5	0	0	9	0	0	0	0	0	0	141	0	42	0	16	29	8	26	29	0	0	0	0	9	0
ASV584	4	8	0	0	0	34	29	22	10	20	38	35	47	32	39	29	6	0	0	0	0	0	0	0	0	0	0	0	0	0	0	0	0	0	0
ASV585	0	0	0	0	0	0	0	0	0	0	0	8	0	0	0	9	0	0	0	0	27	0	27	19	60	36	19	21	36	0	9	0	33	27	21
ASV586	0	0	0	0	0	78	0	0	0	0	55	0	69	0	74	49	0	0	0	0	25	0	0	0	0	0	0	0	0	0	0	0	0	0	0
ASV587	0	0	0	0	0	74	35	46	0	41	0	42	65	27	0	0	0	0	0	0	18	0	0	0	0	0	0	0	0	0	0	0	0	0	0
ASV588	0	5	0	0	0	31	35	21	10	0	22	33	27	19	37	28	0	0	0	16	13	0	0	0	0	0	0	0	21	0	0	0	15	13	0
ASV589	0	0	0	0	0	0	0	0	0	0	130	17	0	0	0	0	0	0	0	0	13	0	0	0	21	0	19	29	31	0	11	0	72	0	0
ASV590	38	0	28	0	25	47	28	25	11	0	36	31	38	35	0	0	0	0	0	0	0	0	0	0	0	0	0	0	0	0	0	0	0	0	0
ASV591	52	0	0	62	0	49	35	0	0	0	0	37	47	0	37	0	22	0	0	0	0	0	0	0	0	0	0	0	0	0	0	0	0	0	0
ASV592	19	0	16	4	16	23	25	22	11	11	23	35	34	22	41	19	0	0	9	11	0	0	0	0	0	0	0	0	0	0	0	0	0	0	0
ASV593	0	0	0	0	0	0	0	0	0	0	0	0	0	0	0	0	0	0	0	0	50	0	0	29	33	0	44	0	28	18	42	44	18	0	35
ASV594	12	0	13	0	9	32	38	16	16	11	29	30	22	24	16	31	0	0	0	12	0	6	0	0	21	0	0	0	0	0	0	0	0	0	0
ASV595	0	17	13	0	0	26	29	18	0	23	35	0	32	36	0	15	0	0	0	23	0	0	0	0	20	0	0	0	11	0	0	0	14	9	17
ASV596	0	0	0	0	0	0	0	0	0	0	0	0	0	0	0	0	0	0	0	0	49	0	0	0	55	0	53	0	77	0	0	0	37	65	0
ASV597	0	0	13	0	0	33	35	0	0	0	0	33	29	28	33	35	0	0	0	0	0	0	0	0	34	20	14	0	0	0	11	0	0	18	0
ASV598	14	0	23	25	0	0	26	0	12	10	40	32	48	29	28	33	0	0	0	16	0	0	0	0	0	0	0	0	0	0	0	0	0	0	0
ASV599	0	0	22	0	0	93	24	0	0	43	0	66	0	0	0	59	0	0	0	28	0	0	0	0	0	0	0	0	0	0	0	0	0	0	0
ASV600	0	0	39	0	0	36	44	19	26	0	11	0	0	7	0	0	10	0	0	0	37	9	0	0	22	0	20	18	34	0	0	0	0	0	0
ASV601	0	0	0	0	0	0	0	0	0	0	0	0	0	0	0	0	0	0	0	0	0	0	0	0	0	23	121	0	0	0	26	60	102	0	0
ASV602	0	0	0	0	0	0	0	0	0	0	0	0	0	0	0	0	0	0	0	0	51	0	0	0	59	0	69	0	53	0	0	0	99	0	0
ASV603	0	0	0	0	0	0	0	0	0	0	0	0	0	0	0	63	0	0	0	0	0	0	0	0	0	53	0	50	41	0	0	37	39	48	0
ASV604	10	16	30	16	11	24	21	15	15	0	23	32	30	27	23	27	0	0	0	10	0	0	0	0	0	0	0	0	0	0	0	0	0	0	0
ASV605	0	0	0	0	0	70	41	41	0	0	0	0	84	0	0	36	0	0	0	45	0	0	0	0	13	0	0	0	0	0	0	0	0	0	0
ASV606	7	8	0	0	0	0	44	39	0	34	54	0	49	0	52	0	0	15	0	28	0	0	0	0	0	0	0	0	0	0	0	0	0	0	0
ASV607	0	0	0	0	0	0	0	0	0	0	0	0	30	82	0	12	0	0	0	42	17	0	0	0	0	37	38	17	0	0	0	36	19	0	0
ASV608	0	20	16	0	0	35	0	0	61	0	23	0	0	77	0	0	0	0	0	0	0	0	0	0	0	0	25	49	0	0	23	0	0	0	0
ASV609	0	0	0	0	7	31	29	19	11	0	16	22	16	14	25	17	0	0	0	0	0	0	15	8	17	11	13	15	19	0	0	0	9	0	14
ASV610	0	0	0	0	0	0	0	0	0	0	0	0	0	0	0	0	0	0	0	0	85	0	0	0	0	38	0	49	23	0	0	0	32	72	29
ASV611	0	0	0	0	0	0	7	0	0	0	0	0	0	0	0	0	0	0	0	0	33	0	14	0	34	29	17	17	28	6	10	50	33	27	23
ASV612	0	0	0	0	0	0	0	0	0	0	0	0	0	0	0	0	0	0	0	0	0	0	0	0	0	0	0	59	88	0	0	110	70	0	0
ASV613	0	0	0	0	0	0	0	17	0	0	0	38	0	0	0	0	0	0	0	0	24	0	0	11	34	42	16	17	27	0	0	8	46	29	17
ASV614	0	13	14	0	0	57	21	48	26	0	21	21	16	16	16	14	16	9	0	12	0	0	0	0	0	0	0	0	0	0	0	0	0	0	6
ASV615	23	0	0	0	17	45	52	0	29	0	52	0	30	0	37	40	0	0	0	0	0	0	0	0	0	0	0	0	0	0	0	0	0	0	0
ASV616	0	0	0	0	0	0	0	0	0	0	0	0	0	0	0	0	0	0	0	0	0	0	0	0	0	0	0	0	0	0	0	0	324	0	0
ASV617	24	29	33	37	21	18	24	15	0	0	21	29	0	19	27	26	0	0	0	0	0	0	0	0	0	0	0	0	0	0	0	0	0	0	0
ASV618	0	0	0	0	0	0	0	21	0	0	0	0	35	28	0	0	0	0	0	0	0	0	0	0	0	0	16	27	106	0	38	0	52	0	0
ASV619	0	0	0	0	0	36	0	0	0	0	0	58	70	53	0	37	0	0	0	24	14	0	0	0	0	28	0	0	0	0	0	0	0	0	0
ASV620	0	0	0	0	0	52	0	0	23	17	0	63	61	44	29	0	0	0	0	30	0	0	0	0	0	0	0	0	0	0	0	0	0	0	0
ASV621	7	10	0	0	0	43	21	22	21	14	43	24	18	8	9	0	0	5	0	10	0	0	5	0	10	11	10	6	10	0	0	0	0	0	11
ASV622	0	0	0	0	0	0	0	0	0	0	0	0	0	0	0	0	0	0	0	0	0	0	0	52	24	0	0	81	112	0	0	48	0	0	0
ASV623	0	0	0	0	0	27	29	0	0	0	0	62	29	0	48	34	0	0	0	0	0	0	0	0	37	0	0	0	0	0	0	0	29	20	0
ASV624	0	0	0	0	0	21	0	0	0	0	0	17	18	0	19	16	0	0	0	10	17	10	0	0	27	19	28	31	29	0	0	6	20	27	0
ASV626	10	0	9	0	22	24	24	23	0	0	22	37	43	23	33	28	0	0	0	16	0	0	0	0	0	0	0	0	0	0	0	0	0	0	0
ASV627	0	0	18	0	0	36	27	28	0	0	36	41	34	0	33	34	0	0	0	0	0	0	0	0	25	0	0	0	0	0	0	0	0	0	0
ASV628	0	0	0	0	0	0	0	0	0	0	0	0	0	0	0	0	0	0	0	0	24	21	18	10	23	47	34	11	31	0	0	0	13	76	0
ASV629	20	26	0	12	0	0	35	0	39	0	44	51	0	18	0	32	0	17	13	0	0	0	0	0	0	0	0	0	0	0	0	0	0	0	0
ASV630	11	15	0	0	7	23	26	37	17	8	25	22	23	18	24	20	0	0	0	10	0	0	0	0	12	0	6	0	0	0	0	0	2	0	0
ASV631	0	18	15	14	10	36	0	19	0	0	57	39	0	0	40	25	0	0	0	21	0	0	0	0	0	0	12	0	0	0	0	0	0	0	0
ASV632	0	0	0	0	0	23	0	0	0	0	0	0	0	0	0	0	0	0	0	0	0	0	0	0	0	17	30	48	15	0	36	34	0	75	27
ASV633	16	13	0	0	11	34	0	32	0	0	37	40	51	44	0	0	0	13	0	13	0	0	0	0	0	0	0	0	0	0	0	0	0	0	0
ASV634	0	0	0	0	0	4	0	12	0	0	0	0	0	16	9	0	0	0	0	0	0	0	0	0	45	37	31	47	0	0	20	0	31	37	15
ASV635	0	0	0	0	0	25	24	0	0	0	0	71	0	0	21	0	0	9	9	21	0	0	40	0	0	0	0	0	0	7	8	47	21	0	0
ASV636	0	7	0	6	0	37	20	29	11	7	16	30	31	26	19	33	4	5	0	0	0	0	0	0	6	0	5	5	6	0	0	0	0	0	0
ASV637	0	23	41	15	19	86	0	0	0	23	0	0	0	0	69	0	0	16	11	0	0	0	0	0	0	0	0	0	0	0	0	0	0	0	0
ASV638	0	0	0	0	0	0	71	0	0	0	48	32	44	25	34	48	0	0	0	0	0	0	0	0	0	0	0	0	0	0	0	0	0	0	0
ASV639	12	10	0	7	0	18	19	23	8	15	20	38	25	32	24	25	3	0	0	12	0	0	0	0	0	0	0	0	0	0	10	0	0	0	0
ASV640	0	0	0	0	0	0	97	18	0	0	0	33	36	21	18	17	0	0	0	0	0	0	0	0	41	0	0	0	0	0	0	0	20	0	0
ASV641	22	0	0	0	0	31	35	0	0	0	26	28	29	34	21	44	30	0	0	0	0	0	0	0	0	0	0	0	0	0	0	0	0	0	0
ASV642	0	0	36	28	0	0	24	0	0	27	28	46	27	0	36	38	0	0	0	10	0	0	0	0	0	0	0	0	0	0	0	0	0	0	0
ASV643	0	0	0	0	0	0	0	25	0	0	36	45	41	25	44	60	0	0	0	24	0	0	0	0	0	0	0	0	0	0	0	0	0	0	0
ASV644	0	0	0	0	0	0	0	0	0	0	0	0	18	10	14	0	0	0	0	0	0	12	0	0	0	50	25	23	42	0	25	16	21	20	24
ASV645	0	0	0	0	0	0	0	0	0	0	0	0	0	0	0	0	0	0	0	0	11	0	0	0	32	45	25	25	32	0	0	28	41	28	32
ASV646	0	0	0	0	0	71	0	0	30	0	0	62	34	47	0	55	0	0	0	0	0	0	0	0	0	0	0	0	0	0	0	0	0	0	0
ASV647	0	0	0	0	0	42	36	0	0	31	0	78	0	0	24	41	15	0	0	31	0	0	0	0	0	0	0	0	0	0	0	0	0	0	0
ASV648	0	0	0	0	0	0	0	0	0	0	0	0	13	0	0	0	0	0	0	0	18	0	28	20	31	31	22	0	88	0	0	0	28	0	16
ASV649	0	0	0	0	0	72	34	0	0	0	45	0	52	0	46	45	0	0	0	0	0	0	0	0	0	0	0	0	0	0	0	0	0	0	0
ASV650	0	0	0	0	0	0	0	0	0	0	115	155	0	0	0	0	0	0	0	0	0	0	0	0	23	0	0	0	0	0	0	0	0	0	0
ASV651	0	0	0	0	0	0	0	0	0	0	0	0	70	60	0	85	0	0	0	77	0	0	0	0	0	0	0	0	0	0	0	0	0	0	0
ASV652	0	19	29	0	0	67	0	28	0	0	0	17	0	63	37	31	0	0	0	0	0	0	0	0	0	0	0	0	0	0	0	0	0	0	0
ASV653	10	15	16	11	9	26	13	21	10	13	20	28	17	13	29	19	0	6	0	12	0	0	0	0	0	3	0	0	0	0	0	0	0	0	0
ASV654	0	0	6	0	0	28	27	22	17	19	28	40	24	22	27	20	0	5	0	0	0	0	0	0	0	0	0	0	0	0	0	5	0	0	0
ASV655	0	0	0	0	0	0	39	0	0	0	0	0	55	0	37	61	0	13	0	22	0	0	33	30	0	0	0	0	0	0	0	0	0	0	0
ASV656	0	0	0	0	0	21	14	12	0	12	15	39	19	0	11	11	0	0	0	0	0	0	12	4	12	23	0	12	19	0	0	0	20	23	9
ASV657	0	18	0	0	27	26	0	18	0	0	30	36	42	24	31	0	22	0	0	14	0	0	0	0	0	0	0	0	0	0	0	0	0	0	0
ASV658	44	39	34	0	14	0	28	0	0	0	37	24	0	31	22	14	0	0	0	0	0	0	0	0	0	0	0	0	0	0	0	0	0	0	0
ASV659	0	20	0	0	17	19	26	0	0	23	27	23	0	26	20	0	0	0	12	15	28	0	0	0	0	30	0	0	0	0	0	0	0	0	0
ASV660	0	0	12	0	0	37	44	31	0	0	36	30	37	0	28	21	0	0	0	0	0	0	0	10	0	0	0	0	0	0	0	0	0	0	0
ASV661	0	0	0	0	0	34	24	0	0	0	27	28	0	30	33	109	0	0	0	0	0	0	0	0	0	0	0	0	0	0	0	0	0	0	0
ASV662	0	0	0	0	14	42	29	0	0	15	21	0	38	27	43	0	0	0	0	0	0	0	0	0	0	36	0	0	0	10	9	0	0	0	0
ASV663	0	0	0	0	0	0	0	0	0	0	0	0	0	0	0	0	0	0	0	0	36	0	20	27	47	22	22	0	44	0	0	0	25	34	6
ASV664	0	0	0	0	0	52	0	27	17	18	34	29	0	31	23	27	6	6	0	12	0	0	0	0	0	0	0	0	0	0	0	0	0	0	0
ASV665	0	0	28	0	0	22	15	33	0	0	20	75	20	0	18	16	17	0	18	0	0	0	0	0	0	0	0	0	0	0	0	0	0	0	0
ASV666	6	7	0	0	16	30	34	13	9	0	26	25	34	11	15	27	8	0	0	15	0	0	6	0	0	0	0	0	0	0	0	0	0	0	0
ASV667	0	0	0	0	0	0	0	0	0	0	0	0	0	0	0	0	0	0	0	0	0	0	10	25	35	0	0	28	50	0	14	15	71	13	21
ASV668	0	0	43	30	0	0	45	34	0	0	0	45	29	0	32	0	0	0	0	23	0	0	0	0	0	0	0	0	0	0	0	0	0	0	0
ASV669	0	0	0	0	36	58	0	0	36	0	0	46	0	52	0	29	23	0	0	0	0	0	0	0	0	0	0	0	0	0	0	0	0	0	0
ASV670	0	0	0	0	0	50	0	43	0	0	37	38	46	34	0	32	0	0	0	0	0	0	0	0	0	0	0	0	0	0	0	0	0	0	0
ASV671	0	22	0	16	0	51	17	23	0	0	0	48	49	0	0	20	10	0	0	23	0	0	0	0	0	0	0	0	0	0	0	0	0	0	0
ASV672	0	0	0	0	0	0	6	6	4	0	17	11	15	23	22	8	0	0	0	0	18	0	0	0	29	32	12	10	0	0	7	9	22	18	9
ASV673	0	0	0	0	0	0	0	0	29	0	0	0	0	0	0	0	0	0	0	0	0	0	0	44	0	0	0	0	0	0	0	0	205	0	0
ASV674	0	0	22	0	0	34	0	0	0	57	39	39	39	0	43	0	0	0	0	0	0	0	0	0	5	0	0	0	0	0	0	0	0	0	0
ASV675	0	0	0	0	0	105	0	0	0	0	0	0	0	0	0	0	0	0	0	0	0	0	0	0	0	0	51	51	70	0	0	0	0	0	0
ASV676	40	14	24	0	12	17	19	17	10	0	25	32	32	0	19	0	0	0	0	12	0	0	0	0	0	0	0	0	0	0	3	0	0	0	0
ASV677	0	0	0	0	0	9	31	0	0	0	26	24	0	0	28	36	22	0	0	12	0	0	0	0	0	0	18	29	6	9	26	0	0	0	0
ASV678	0	0	0	0	0	40	23	0	13	0	0	58	23	0	0	34	0	0	0	11	0	0	0	0	0	73	0	0	0	0	0	0	0	0	0
ASV679	48	36	38	27	27	0	29	0	0	0	25	0	0	0	0	31	14	0	0	0	0	0	0	0	0	0	0	0	0	0	0	0	0	0	0
ASV680	0	30	0	0	0	27	30	0	0	0	0	40	30	40	34	32	0	0	0	0	11	0	0	0	0	0	0	0	0	0	0	0	0	0	0
ASV681	50	29	0	19	0	33	29	23	0	0	28	0	0	37	0	0	17	0	0	0	0	0	0	0	8	0	0	0	0	0	0	0	0	0	0
ASV682	0	0	0	0	0	39	48	0	0	0	0	0	46	38	46	37	0	0	0	7	0	0	12	0	0	0	0	0	0	0	0	0	0	0	0
ASV683	0	0	0	0	0	28	5	0	0	11	16	12	8	13	0	14	0	0	0	0	14	0	25	0	0	14	20	30	0	0	12	7	0	12	32
ASV684	0	0	0	0	0	42	30	15	16	13	26	27	27	27	49	0	0	0	0	0	0	0	0	0	0	0	0	0	0	0	0	0	0	0	0
ASV685	0	0	0	0	0	0	11	11	0	0	18	0	55	9	19	8	0	0	0	0	0	0	0	0	0	0	123	0	0	0	0	0	18	0	0
ASV686	0	0	0	0	0	13	16	10	0	0	14	13	11	0	13	11	0	0	0	0	14	9	11	8	32	19	17	12	11	0	0	10	13	15	0
ASV687	0	0	0	0	0	0	0	0	0	0	11	16	12	9	7	0	12	0	0	0	9	0	8	0	11	36	38	48	27	0	0	0	11	16	0
ASV688	0	0	0	0	0	0	26	20	0	0	0	0	31	0	0	0	0	0	0	0	26	0	0	35	43	27	25	0	38	0	0	0	0	0	0
ASV689	0	0	0	0	0	30	19	27	10	7	22	23	26	17	51	29	0	7	0	0	0	0	0	0	0	0	0	0	3	0	0	0	0	0	0
ASV690	0	0	117	0	0	0	0	0	0	0	0	84	58	0	0	0	0	0	0	0	0	0	0	0	0	0	0	0	0	0	0	0	0	12	0
ASV691	0	0	0	0	0	12	19	19	0	7	8	0	10	14	0	12	0	0	0	0	18	0	6	13	26	22	16	12	22	0	5	10	0	19	0
ASV692	20	24	17	0	15	29	29	19	13	0	15	0	33	11	22	23	0	0	0	0	0	0	0	0	0	0	0	0	0	0	0	0	0	0	0
ASV693	0	15	14	0	0	25	26	0	0	17	23	32	24	11	15	16	0	9	0	23	0	0	0	0	0	0	0	0	20	0	0	0	0	0	0
ASV694	0	0	0	0	0	0	0	0	0	0	0	0	0	0	0	0	0	0	0	0	10	5	12	8	29	34	21	17	30	7	17	9	39	21	10
ASV695	14	0	16	0	10	18	18	17	13	8	25	34	29	23	14	8	7	0	0	10	0	0	0	0	5	0	0	0	0	0	0	0	0	0	0
ASV696	0	0	20	0	0	0	20	0	0	0	30	34	37	0	36	36	0	0	0	0	0	0	0	0	0	30	0	12	0	0	13	0	0	0	0
ASV697	0	0	0	0	0	0	36	18	11	0	12	22	16	11	0	10	0	0	0	0	6	0	0	0	15	17	9	17	0	0	0	13	20	23	12
ASV698	65	0	0	0	0	0	0	0	0	39	0	0	0	0	0	0	0	0	0	0	47	0	0	0	0	0	37	0	25	0	0	0	0	0	54
ASV699	0	0	0	0	0	0	0	23	0	0	0	0	0	0	22	0	0	0	0	0	28	0	0	13	0	43	32	0	26	0	29	0	50	0	0
ASV700	0	0	0	0	0	0	0	0	0	0	14	74	32	0	5	0	3	0	0	9	0	0	0	0	0	0	64	10	14	0	0	0	38	2	0
ASV701	15	0	0	0	0	33	28	19	0	16	22	27	32	24	0	20	0	15	0	14	0	0	0	0	0	0	0	0	0	0	0	0	0	0	0
ASV702	0	0	19	0	16	54	0	35	0	0	0	34	64	34	0	0	0	0	0	0	8	0	0	0	0	0	0	0	0	0	0	0	0	0	0
ASV703	62	0	40	0	0	36	0	18	14	12	0	0	45	0	29	0	0	0	0	0	0	0	0	0	0	8	0	0	0	0	0	0	0	0	0
ASV704	0	0	0	0	0	56	0	0	0	0	0	60	0	43	44	0	0	0	0	0	0	0	0	13	0	0	0	5	0	0	0	8	34	0	0
ASV705	0	0	0	0	0	23	12	0	0	0	12	19	0	0	0	0	0	0	0	0	14	0	13	11	30	15	21	23	27	9	0	0	19	15	0
ASV706	0	0	0	0	0	16	0	23	0	0	0	0	13	0	0	0	0	0	0	0	22	0	9	0	0	35	21	18	33	5	13	10	19	17	9
ASV707	0	0	0	0	0	0	0	0	0	0	0	0	0	0	0	0	0	0	0	0	24	0	28	0	0	59	25	35	23	0	0	0	66	0	0
ASV708	0	9	0	0	0	14	35	15	14	15	24	25	29	19	12	29	0	11	0	0	0	0	0	0	0	9	0	0	0	0	0	0	0	0	0
ASV709	0	0	0	0	0	0	0	12	13	0	30	28	30	45	22	31	0	18	0	17	0	0	0	0	0	14	0	0	0	0	0	0	0	0	0
ASV710	0	0	0	0	0	0	0	0	0	0	0	0	33	0	0	0	0	0	0	0	42	0	0	0	28	102	0	26	0	0	0	0	0	0	28
ASV711	0	0	0	0	0	15	0	17	14	0	26	28	37	35	35	22	0	0	0	17	0	0	13	0	0	0	0	0	0	0	0	0	0	0	0
ASV712	0	0	0	0	35	39	0	57	62	0	0	0	0	0	0	66	0	0	0	0	0	0	0	0	0	0	0	0	0	0	0	0	0	0	0
ASV713	0	0	0	0	0	0	0	28	24	0	0	0	0	0	0	0	20	0	0	0	0	0	0	0	21	69	51	0	32	0	0	13	0	0	0
ASV714	10	13	9	7	7	16	12	16	21	8	20	21	28	18	20	19	6	0	0	7	0	0	0	0	0	0	0	0	0	0	0	0	0	0	0
ASV715	0	0	8	0	0	19	19	23	12	0	25	24	28	28	28	0	0	0	0	0	0	0	0	0	0	8	14	0	8	0	0	0	9	0	5
ASV716	0	0	0	0	0	0	0	0	0	0	0	17	0	0	0	0	0	0	0	0	19	0	16	0	74	41	0	0	0	0	14	14	37	24	0
ASV717	0	0	0	0	0	27	19	22	21	0	16	24	42	18	31	36	0	0	0	0	0	0	0	0	0	0	0	0	0	0	0	0	0	0	0
ASV718	12	0	20	13	0	17	25	29	0	0	22	25	33	0	13	17	0	0	29	0	0	0	0	0	0	0	0	0	0	0	0	0	0	0	0
ASV719	0	0	0	0	0	0	0	0	0	0	0	0	0	0	0	0	0	0	0	0	0	0	0	0	0	47	0	53	41	0	0	0	51	62	0
ASV720	0	0	0	0	0	0	0	0	0	0	0	0	0	0	34	29	0	0	0	0	0	0	0	0	0	0	0	0	0	0	0	52	41	60	38
ASV721	0	0	0	0	0	61	0	0	16	17	0	0	33	0	29	0	0	0	0	0	31	0	0	24	15	0	13	13	0	0	0	0	0	0	0
ASV722	0	0	0	0	0	37	19	0	19	28	20	31	26	0	32	0	0	0	0	24	0	0	0	0	0	0	0	0	0	0	0	0	15	0	0
ASV723	0	0	0	0	16	41	32	0	0	0	39	52	30	41	0	0	0	0	0	0	0	0	0	0	0	0	0	0	0	0	0	0	0	0	0
ASV724	0	0	0	0	0	0	0	0	0	0	0	0	0	0	0	0	0	0	12	0	0	0	11	0	19	71	31	0	51	0	0	16	39	0	0
ASV725	0	10	7	0	0	37	33	11	9	0	32	27	19	21	17	17	0	10	0	0	0	0	0	0	0	0	0	0	0	0	0	0	0	0	0
ASV726	12	18	8	3	7	11	20	7	12	10	17	29	20	19	25	20	0	0	0	12	0	0	0	0	0	0	0	0	0	0	0	0	0	0	0
ASV727	0	0	0	0	0	0	0	0	0	0	0	0	0	0	0	0	0	0	0	0	20	0	11	0	37	51	22	11	0	18	15	0	25	19	20
ASV728	0	0	0	0	0	10	0	0	0	0	0	0	0	0	0	0	0	0	0	8	16	0	33	0	32	34	24	9	31	0	8	0	0	20	23
ASV729	0	28	0	0	0	24	0	0	39	20	13	31	22	14	15	13	0	0	8	20	0	0	0	0	0	0	0	0	0	0	0	0	0	0	0
ASV730	0	0	0	0	0	11	51	0	0	0	11	12	42	0	17	0	14	0	13	22	0	0	0	0	0	25	29	0	0	0	0	0	0	0	0
ASV731	0	0	0	0	0	11	0	0	5	0	0	0	0	6	0	0	0	0	0	0	0	12	17	15	44	29	26	11	23	0	14	0	27	7	0
ASV732	0	0	0	0	0	0	13	0	4	0	0	14	6	0	12	0	0	0	0	0	38	0	7	8	17	19	11	13	26	11	5	0	13	17	11
ASV733	0	0	0	0	0	0	26	34	0	0	37	34	34	19	0	35	0	0	0	0	0	0	0	0	25	0	0	0	0	0	0	0	0	0	0
ASV734	0	0	0	17	0	62	0	0	33	39	0	0	48	0	0	0	0	0	0	0	0	0	0	0	0	0	0	15	30	0	0	0	0	0	0
ASV735	25	50	27	0	0	0	0	0	0	0	0	0	23	60	18	41	0	0	0	0	0	0	0	0	0	0	0	0	0	0	0	0	0	0	0
ASV736	0	0	0	0	0	0	0	0	0	0	0	0	0	0	0	0	0	0	0	0	0	0	0	0	113	0	0	0	131	0	0	0	0	0	0
ASV737	0	0	0	0	0	29	22	20	0	7	20	29	22	0	14	0	0	0	0	0	19	0	8	0	23	7	0	0	0	0	0	0	13	11	0
ASV738	0	0	0	0	0	37	25	29	0	0	31	0	29	0	39	37	12	0	0	0	0	0	0	0	0	0	0	0	0	0	0	0	3	0	0
ASV739	0	9	0	0	0	36	32	0	0	0	0	27	0	0	36	51	0	0	0	31	8	0	0	0	0	0	0	0	0	0	0	10	0	0	0
ASV740	0	0	0	0	0	0	19	21	0	0	0	0	20	0	0	0	0	0	0	0	0	0	20	0	22	29	22	15	31	0	0	0	0	22	18
ASV741	0	0	0	0	0	38	30	24	53	0	36	32	26	0	0	0	0	0	0	0	0	0	0	0	0	0	0	0	0	0	0	0	0	0	0
ASV742	0	0	0	0	0	0	0	0	0	0	0	0	0	21	0	18	0	0	0	0	0	0	0	0	0	34	0	0	46	0	0	0	120	0	0
ASV743	0	0	0	0	0	0	0	0	0	0	43	33	31	0	0	110	0	0	0	21	0	0	0	0	0	0	0	0	0	0	0	0	0	0	0
ASV744	0	0	0	0	0	29	21	7	10	16	0	0	23	14	0	24	0	0	0	12	0	0	0	0	20	22	9	9	0	0	6	0	0	15	0
ASV745	0	0	0	0	0	0	0	0	0	0	0	0	0	0	127	0	0	0	0	109	0	0	0	0	0	0	0	0	0	0	0	0	0	0	0
ASV746	0	0	0	0	0	0	0	59	0	0	0	0	0	0	0	0	0	0	0	0	0	0	0	0	34	0	0	47	0	0	0	60	36	0	0
ASV747	0	29	0	15	0	0	59	25	0	0	58	0	0	0	0	50	0	0	0	0	0	0	0	0	0	0	0	0	0	0	0	0	0	0	0
ASV748	0	0	0	0	0	0	0	0	0	0	0	0	0	0	41	0	0	0	0	0	37	0	0	0	47	0	27	0	84	0	0	0	0	0	0
ASV749	0	23	15	12	0	24	0	17	0	13	0	0	14	0	17	18	0	0	0	0	0	0	10	6	14	11	15	8	0	0	0	0	11	7	0
ASV750	15	11	22	0	0	18	0	16	0	0	26	16	27	14	26	23	0	10	8	0	0	0	0	0	0	0	0	0	3	0	0	0	0	0	0
ASV751	27	0	14	0	0	0	38	0	0	0	49	45	62	0	0	0	0	0	0	0	0	0	0	0	0	0	0	0	0	0	0	0	0	0	0
ASV752	0	0	0	21	0	0	0	0	0	0	0	71	23	0	0	28	0	0	0	0	0	0	0	0	19	0	0	0	72	0	0	0	0	0	0
ASV753	10	12	0	10	13	12	13	0	14	7	29	34	38	10	0	14	0	0	0	18	0	0	0	0	0	0	0	0	0	0	0	0	0	0	0
ASV754	17	0	0	0	0	0	0	33	0	0	29	51	45	26	0	33	0	0	0	0	0	0	0	0	0	0	0	0	0	0	0	0	0	0	0
ASV755	0	0	0	0	0	0	0	0	0	0	0	0	0	0	0	0	0	0	0	0	18	3	4	6	29	31	18	13	19	3	10	17	14	16	32
ASV756	31	18	32	8	9	23	0	10	6	0	15	21	17	0	17	20	3	0	0	0	0	0	0	0	0	0	0	0	0	0	0	0	3	0	0
ASV757	0	10	13	0	25	0	36	0	14	0	39	0	24	0	0	16	28	0	0	26	0	0	0	0	0	0	0	0	0	0	0	0	0	0	0
ASV758	0	0	0	0	0	0	0	0	0	0	27	0	0	19	0	0	0	0	0	0	0	0	0	0	16	37	20	39	73	0	0	0	0	0	0
ASV759	6	0	0	0	0	32	20	13	9	17	16	29	20	12	21	14	0	0	0	11	4	0	0	0	0	0	0	0	0	0	6	0	0	0	0
ASV760	0	0	0	0	12	0	0	29	0	13	0	63	33	0	41	39	0	0	0	0	0	0	0	0	0	0	0	0	0	0	0	0	0	0	0
ASV761	0	0	0	0	0	31	24	12	0	17	14	32	14	13	24	0	0	0	0	2	0	0	0	0	0	0	9	0	12	0	8	8	0	10	0
ASV762	0	0	0	0	0	0	0	12	0	0	0	0	0	17	0	0	0	0	0	0	19	0	16	8	30	20	30	0	34	0	0	0	18	8	17
ASV763	0	0	0	0	0	0	16	0	0	0	0	18	0	0	0	0	0	0	0	0	35	0	0	0	28	40	0	0	15	0	26	0	31	19	0
ASV764	0	20	0	0	0	19	49	0	32	27	0	0	0	19	0	32	0	0	0	0	0	0	0	0	0	14	0	0	0	0	0	0	8	0	8
ASV765	8	10	0	0	0	18	22	17	0	0	28	14	22	25	23	19	11	0	0	11	0	0	0	0	0	0	0	0	0	0	0	0	0	0	0
ASV766	29	8	34	16	0	14	12	12	0	14	0	22	0	19	23	17	7	0	0	0	0	0	0	0	0	0	0	0	0	0	0	0	0	0	0
ASV767	0	12	0	0	0	28	17	36	0	22	24	0	0	25	32	23	8	0	0	0	0	0	0	0	0	0	0	0	0	0	0	0	0	0	0
ASV768	0	0	0	0	0	85	0	0	0	0	0	27	22	0	49	0	0	0	0	0	0	0	44	0	0	0	0	0	0	0	0	0	0	0	0
ASV769	0	20	0	0	28	0	0	24	19	0	14	25	36	0	29	32	0	0	0	0	0	0	0	0	0	0	0	0	0	0	0	0	0	0	0
ASV770	0	0	0	0	0	0	0	0	0	0	0	0	0	0	0	0	0	0	0	0	94	0	30	13	19	47	0	0	23	0	0	0	0	0	0
ASV771	0	0	0	0	0	34	34	0	8	0	24	23	27	0	21	20	0	5	0	0	0	0	7	0	15	0	8	0	0	0	0	0	0	0	0
ASV772	0	0	0	0	0	13	9	5	0	0	0	6	12	8	0	5	2	0	0	0	10	0	6	10	10	28	14	10	20	0	4	7	24	8	15
ASV773	0	26	18	0	0	14	19	21	0	0	20	24	16	0	23	20	0	0	0	18	0	0	0	0	0	0	0	0	0	0	0	0	7	0	0
ASV774	0	13	0	0	0	46	28	0	0	0	77	0	52	0	9	0	0	0	0	0	0	0	0	0	0	0	0	0	0	0	0	0	0	0	0
ASV775	0	0	0	0	0	0	27	0	0	0	0	0	0	0	22	26	0	0	0	16	0	0	0	0	20	17	43	0	15	0	10	20	0	0	9
ASV776	0	0	0	0	0	0	36	14	20	0	0	28	30	31	23	26	0	0	0	17	0	0	0	0	0	0	0	0	0	0	0	0	0	0	0
ASV777	0	29	0	0	0	52	18	0	0	0	0	33	38	0	35	0	0	0	0	19	0	0	0	0	0	0	0	0	0	0	0	0	0	0	0
ASV778	20	0	0	0	0	16	20	14	6	0	28	25	37	12	0	28	0	0	0	18	0	0	0	0	0	0	0	0	0	0	0	0	0	0	0
ASV779	0	9	0	0	15	14	14	8	6	0	16	31	28	18	19	14	6	10	6	10	0	0	0	0	0	0	0	0	0	0	0	0	0	0	0
ASV780	0	0	0	0	0	51	25	0	0	30	0	26	40	0	0	51	0	0	0	0	0	0	0	0	0	0	0	0	0	0	0	0	0	0	0
ASV781	0	0	0	0	0	0	20	22	0	0	25	37	37	29	0	34	0	0	0	17	0	0	0	0	0	0	0	0	0	0	0	0	0	0	0
ASV782	22	5	13	0	11	0	23	10	12	14	18	14	16	20	19	15	6	0	0	0	0	0	0	0	0	0	0	0	0	0	0	0	0	0	0
ASV783	0	0	0	0	0	0	0	0	0	0	0	47	49	0	53	69	0	0	0	0	0	0	0	0	0	0	0	0	0	0	0	0	0	0	0
ASV784	12	0	16	0	11	29	28	0	13	0	26	0	34	18	11	20	0	0	0	0	0	0	0	0	0	0	0	0	0	0	0	0	0	0	0
ASV785	0	0	0	0	0	0	0	0	0	0	0	21	0	0	17	0	0	0	0	0	0	0	0	24	21	49	0	0	22	0	0	0	0	34	29
ASV786	0	0	0	0	0	30	43	25	11	5	18	23	0	0	37	25	0	0	0	0	0	0	0	0	0	0	0	0	0	0	0	0	0	0	0
ASV787	17	12	21	0	0	0	29	17	11	11	27	30	21	0	0	21	0	0	0	0	0	0	0	0	0	0	0	0	0	0	0	0	0	0	0
ASV788	0	0	11	0	0	12	13	22	0	0	17	42	36	16	23	12	0	0	0	0	0	0	0	0	12	0	0	0	0	0	0	0	0	0	0
ASV789	0	0	0	0	0	37	35	18	0	0	14	0	0	15	0	0	0	0	0	0	9	0	10	12	0	17	0	0	20	0	11	0	0	17	0
ASV790	0	0	10	0	44	44	0	0	0	0	8	21	15	0	0	73	0	0	0	0	0	0	0	0	0	0	0	0	0	0	0	0	0	0	0
ASV791	0	0	0	0	0	59	41	46	0	0	47	0	0	22	0	0	0	0	0	0	0	0	0	0	0	0	0	0	0	0	0	0	0	0	0
ASV792	0	0	0	0	0	0	0	6	0	0	10	0	0	9	9	0	0	0	0	0	7	0	13	0	14	34	9	10	23	6	7	12	12	33	0
ASV793	6	26	13	0	11	13	13	11	8	0	14	16	21	14	19	16	0	0	0	12	0	0	0	0	0	0	0	0	0	0	0	0	0	0	0
ASV794	11	19	0	12	18	0	0	16	0	0	29	23	40	0	21	23	0	0	0	0	0	0	0	0	0	0	0	0	0	0	0	0	0	0	0
ASV795	0	0	0	0	0	24	26	17	0	0	22	33	0	23	19	48	0	0	0	0	0	0	0	0	0	0	0	0	0	0	0	0	0	0	0
ASV796	0	0	0	12	0	24	26	23	11	8	13	17	9	15	8	24	0	0	11	0	0	0	0	0	0	5	0	3	0	0	0	0	0	0	2
ASV797	0	0	0	0	0	38	0	0	19	0	33	35	26	21	18	21	0	0	0	0	0	0	0	0	0	0	0	0	0	0	0	0	0	0	0
ASV798	0	0	0	0	0	0	0	0	0	0	0	0	0	0	0	0	0	0	0	0	10	0	0	7	20	24	0	29	16	3	10	14	29	28	20
ASV799	0	6	0	5	10	19	18	12	8	0	17	27	16	0	18	26	7	7	0	12	2	0	0	0	0	0	0	0	0	0	0	0	0	0	0
ASV800	0	0	0	7	0	20	25	0	12	0	15	28	27	14	13	27	0	0	0	15	0	0	0	0	0	0	0	0	0	0	0	7	0	0	0
ASV801	0	0	0	0	0	0	27	0	0	0	22	35	41	28	17	21	6	0	0	13	0	0	0	0	0	0	0	0	0	0	0	0	0	0	0
ASV802	0	0	16	0	0	0	34	0	0	0	28	42	40	27	0	0	0	23	0	0	0	0	0	0	0	0	0	0	0	0	0	0	0	0	0
ASV803	11	26	0	0	0	0	46	0	0	0	44	0	0	40	42	0	0	0	0	0	0	0	0	0	0	0	0	0	0	0	0	0	0	0	0
ASV804	0	0	0	0	0	0	0	0	0	0	24	0	0	0	0	0	0	0	0	0	0	0	0	0	0	0	0	98	0	87	0	0	0	0	0
ASV805	15	0	20	11	0	23	12	13	0	7	0	24	29	0	19	15	5	4	0	8	0	0	0	0	0	0	0	0	3	0	0	0	0	0	0
ASV806	0	0	0	0	0	19	17	0	0	0	24	31	40	26	24	27	0	0	0	0	0	0	0	0	0	0	0	0	0	0	0	0	0	0	0
ASV807	9	0	0	0	0	0	22	16	0	0	19	62	35	0	20	25	0	0	0	0	0	0	0	0	0	0	0	0	0	0	0	0	0	0	0
ASV808	0	0	0	0	0	0	0	0	0	0	0	0	70	50	45	0	43	0	0	0	0	0	0	0	0	0	0	0	0	0	0	0	0	0	0
ASV809	19	13	8	0	0	0	20	18	13	9	17	20	14	0	33	23	0	0	0	0	0	0	0	0	0	0	0	0	0	0	0	0	0	0	0
ASV810	0	0	0	0	0	18	15	16	15	4	14	12	16	11	16	13	0	0	0	0	3	0	0	2	6	18	7	0	16	0	0	3	2	0	0
ASV811	0	0	14	17	0	15	41	0	0	0	0	22	19	19	20	13	0	0	9	0	0	0	0	0	18	0	0	0	0	0	0	0	0	0	0
ASV812	0	0	0	0	0	43	39	0	0	0	19	28	30	20	0	15	0	0	0	0	0	0	0	0	0	0	0	12	0	0	0	0	0	0	0
ASV813	6	0	0	0	6	18	14	12	10	11	11	20	29	16	23	22	0	0	0	8	0	0	0	0	0	0	0	0	0	0	0	0	0	0	0
ASV814	0	0	43	0	36	0	0	0	0	0	0	0	52	0	44	0	0	0	0	31	0	0	0	0	0	0	0	0	0	0	0	0	0	0	0
ASV815	0	0	0	0	0	34	0	0	0	0	40	0	0	26	0	0	0	0	0	0	0	0	0	0	38	21	46	0	0	0	0	0	0	0	0
ASV816	0	0	0	0	0	17	35	38	0	16	0	0	36	37	0	0	0	0	0	13	0	0	0	0	0	0	0	0	0	0	0	0	0	13	0
ASV817	15	17	8	5	4	12	12	6	0	6	15	17	30	14	13	21	0	4	0	6	0	0	0	0	0	0	0	0	0	0	0	0	0	0	0
ASV818	0	0	0	0	0	0	0	0	0	0	0	0	0	0	0	0	0	0	0	0	17	0	20	0	112	0	0	0	0	0	0	0	55	0	0
ASV819	5	13	21	14	0	13	14	9	8	13	17	16	17	13	11	11	4	0	0	5	0	0	0	0	0	0	0	0	0	0	0	0	0	0	0
ASV820	0	0	0	0	0	0	0	0	0	0	8	0	4	0	0	13	0	0	0	0	0	7	0	0	0	29	7	33	0	0	18	12	15	8	49
ASV821	0	18	0	9	0	17	14	12	0	6	18	22	24	13	17	22	0	0	0	11	0	0	0	0	0	0	0	0	0	0	0	0	0	0	0
ASV822	0	0	0	0	0	0	124	0	0	0	0	0	78	0	0	0	0	0	0	0	0	0	0	0	0	0	0	0	0	0	0	0	0	0	0
ASV823	8	0	19	0	0	15	14	11	0	0	12	24	23	0	11	19	0	8	10	7	0	5	0	0	0	0	8	0	7	0	0	0	0	0	0
ASV824	0	0	0	0	0	0	0	0	0	0	0	24	0	18	0	25	0	0	0	22	0	0	0	0	0	20	21	0	33	0	0	0	23	0	15
ASV825	0	0	0	0	0	0	0	0	0	0	0	37	0	0	0	26	0	0	0	0	8	0	0	19	28	10	10	7	19	0	0	0	0	32	4
ASV826	0	0	0	0	0	0	0	0	0	0	0	14	10	11	27	25	4	0	0	13	0	0	3	0	0	16	0	12	38	0	0	3	16	8	0
ASV827	0	0	0	0	0	0	0	0	0	65	0	0	72	63	0	0	0	0	0	0	0	0	0	0	0	0	0	0	0	0	0	0	0	0	0
ASV828	0	0	7	0	0	23	17	15	0	0	0	20	28	15	14	22	0	0	0	30	0	0	0	0	0	0	0	0	0	0	0	8	0	0	0
ASV829	16	15	23	0	0	17	16	0	0	0	0	30	41	21	0	20	0	0	0	0	0	0	0	0	0	0	0	0	0	0	0	0	0	0	0
ASV830	15	0	0	0	0	16	17	0	11	10	15	22	27	31	15	20	0	0	0	0	0	0	0	0	0	0	0	0	0	0	0	0	0	0	0
ASV831	0	0	21	0	0	0	0	0	0	0	50	42	0	0	86	0	0	0	0	0	0	0	0	0	0	0	0	0	0	0	0	0	0	0	0
ASV832	13	6	13	0	0	23	26	17	0	0	0	22	20	25	24	0	0	9	0	0	0	0	0	0	0	0	0	0	0	0	0	0	0	0	0
ASV833	0	0	0	0	0	37	21	0	8	0	0	0	40	22	33	37	0	0	0	0	0	0	0	0	0	0	0	0	0	0	0	0	0	0	0
ASV834	0	0	0	6	0	23	18	19	0	0	22	21	17	21	0	24	11	7	0	0	0	0	0	0	0	0	0	0	0	0	0	0	8	0	0
ASV835	0	19	28	0	0	12	20	0	0	0	0	39	28	0	21	0	0	0	0	30	0	0	0	0	0	0	0	0	0	0	0	0	0	0	0
ASV836	0	0	0	0	0	34	22	0	0	0	23	21	14	24	12	29	0	17	0	0	0	0	0	0	0	0	0	0	0	0	0	0	0	0	0
ASV837	11	0	0	0	0	0	18	13	20	14	24	21	20	12	27	8	0	0	0	8	0	0	0	0	0	0	0	0	0	0	0	0	0	0	0
ASV838	0	0	0	0	0	33	20	0	8	9	28	40	38	0	0	0	0	7	0	13	0	0	0	0	0	0	0	0	0	0	0	0	0	0	0
ASV839	14	22	0	0	11	15	33	0	0	0	0	27	0	29	0	24	0	8	0	12	0	0	0	0	0	0	0	0	0	0	0	0	0	0	0
ASV840	0	0	0	0	6	16	21	21	0	0	15	30	18	0	18	38	0	0	8	0	0	0	0	0	0	0	3	0	0	0	0	0	0	0	0
ASV841	0	0	0	0	0	22	6	0	0	0	0	17	19	0	10	0	0	0	0	11	5	0	0	4	12	0	0	0	8	0	0	0	34	33	11
ASV842	0	0	0	0	0	0	0	0	0	0	0	0	0	0	0	20	0	0	141	21	9	0	0	0	0	0	0	0	0	0	0	0	0	0	0
ASV843	0	0	0	0	0	26	22	0	9	0	0	19	14	14	0	0	0	0	0	0	0	0	0	0	19	15	0	0	0	0	0	0	18	19	16
ASV844	26	30	0	0	0	0	0	0	0	0	0	0	0	0	0	53	0	0	0	42	0	0	0	0	0	0	0	0	40	0	0	0	0	0	0
ASV845	0	0	0	0	0	10	11	10	9	0	13	22	30	10	34	26	0	0	0	8	0	0	0	7	0	0	0	0	0	0	0	0	0	0	0
ASV846	0	0	0	0	0	31	29	0	20	11	0	34	32	0	0	33	0	0	0	0	0	0	0	0	0	0	0	0	0	0	0	0	0	0	0
ASV847	0	0	0	0	0	0	0	0	0	0	0	0	0	0	0	0	0	0	0	0	14	0	0	0	20	56	10	11	14	11	0	8	26	0	19
ASV848	0	0	0	0	0	0	0	0	0	0	0	0	0	0	0	0	0	0	0	0	41	0	0	22	61	18	0	14	0	0	0	0	23	10	0
ASV849	0	0	0	0	0	0	0	0	0	0	9	0	0	0	0	0	0	0	0	0	0	11	23	0	20	25	32	0	22	0	0	12	19	16	0
ASV850	7	0	0	0	0	15	16	11	8	8	23	17	19	16	21	17	6	5	0	0	0	0	0	0	0	0	0	0	0	0	0	0	0	0	0
ASV851	81	0	0	0	0	0	0	0	0	0	0	0	0	108	0	0	0	0	0	0	0	0	0	0	0	0	0	0	0	0	0	0	0	0	0
ASV852	0	0	0	0	7	0	0	0	20	0	0	0	0	63	32	66	0	0	0	0	0	0	0	0	0	0	0	0	0	0	0	0	0	0	0
ASV853	0	0	0	0	0	13	13	16	0	0	7	40	0	48	35	16	0	0	0	0	0	0	0	0	0	0	0	0	0	0	0	0	0	0	0
ASV854	0	0	0	0	0	28	17	0	0	0	19	27	26	23	26	22	0	0	0	0	0	0	0	0	0	0	0	0	0	0	0	0	0	0	0
ASV855	0	0	0	0	0	0	0	0	0	0	0	0	0	0	0	0	0	0	0	0	38	0	14	0	68	0	18	25	25	0	0	0	0	0	0
ASV856	0	0	0	0	7	23	15	0	0	12	15	16	26	33	24	11	0	0	0	5	0	0	0	0	0	0	0	0	0	0	0	0	0	0	0
ASV857	0	20	0	0	0	0	20	12	0	16	23	24	18	12	22	20	0	0	0	0	0	0	0	0	0	0	0	0	0	0	0	0	0	0	0
ASV858	0	0	0	0	0	0	0	0	0	0	0	0	7	0	0	0	0	0	0	0	8	0	0	0	7	41	14	14	31	0	6	0	25	22	11
ASV859	0	0	0	0	0	0	0	0	0	0	0	0	0	35	29	0	0	0	0	0	0	0	0	16	0	0	52	0	0	0	26	0	0	0	28
ASV860	22	14	26	0	0	0	30	0	0	0	0	21	22	0	28	19	0	0	0	0	0	0	0	0	4	0	0	0	0	0	0	0	0	0	0
ASV861	0	0	0	0	0	19	0	0	0	0	22	36	21	31	18	19	0	0	0	20	0	0	0	0	0	0	0	0	0	0	0	0	0	0	0
ASV862	0	0	0	0	0	17	14	18	0	0	19	29	39	11	15	24	0	0	0	0	0	0	0	0	0	0	0	0	0	0	0	0	0	0	0
ASV863	0	14	0	0	0	0	0	0	0	0	0	0	0	0	16	0	0	0	0	0	68	0	0	0	56	0	0	0	0	31	0	0	0	0	0
ASV864	0	0	16	0	0	28	30	0	0	0	0	15	28	15	0	31	0	0	0	22	0	0	0	0	0	0	0	0	0	0	0	0	0	0	0
ASV865	0	0	0	0	0	0	0	0	0	0	0	58	0	24	0	0	0	0	0	0	0	0	0	0	0	0	0	0	0	0	0	103	0	0	0
ASV866	0	0	0	0	0	18	0	10	0	0	12	19	90	23	0	13	0	0	0	0	0	0	0	0	0	0	0	0	0	0	0	0	0	0	0
ASV867	0	0	0	0	0	0	7	0	0	0	0	22	28	0	75	0	0	0	0	0	0	0	0	0	0	13	24	0	0	0	0	4	3	8	0
ASV868	0	0	51	0	0	39	0	0	0	0	0	0	39	0	0	44	0	0	11	0	0	0	0	0	0	0	0	0	0	0	0	0	0	0	0
ASV869	0	0	26	0	0	16	23	15	0	0	36	0	0	0	30	27	3	0	8	0	0	0	0	0	0	0	0	0	0	0	0	0	0	0	0
ASV870	0	0	0	0	0	0	0	38	0	21	0	0	40	0	0	43	0	0	0	0	0	0	0	0	30	0	0	0	12	0	0	0	0	0	0
ASV871	0	0	0	0	0	27	0	0	0	0	0	0	0	0	0	0	0	0	0	0	0	0	0	0	39	72	27	0	19	0	0	0	0	0	0
ASV872	0	0	0	0	0	52	22	15	13	0	21	19	0	21	0	0	0	0	0	12	0	0	8	0	0	0	0	0	0	0	0	0	0	0	0
ASV873	35	0	0	0	0	37	0	0	0	0	26	29	41	0	0	0	0	0	15	0	0	0	0	0	0	0	0	0	0	0	0	0	0	0	0
ASV874	0	0	12	0	0	19	24	11	0	0	30	17	25	23	22	0	0	0	0	0	0	0	0	0	0	0	0	0	0	0	0	0	0	0	0
ASV875	0	0	0	0	0	0	20	18	11	0	28	20	24	22	0	33	7	0	0	0	0	0	0	0	0	0	0	0	0	0	0	0	0	0	0
ASV876	0	0	0	0	0	0	0	0	0	0	0	0	0	0	0	44	0	0	0	0	0	0	0	0	15	58	0	65	0	0	0	0	0	0	0
ASV877	0	0	0	0	0	16	0	16	0	8	17	18	34	16	17	20	4	0	5	11	0	0	0	0	0	0	0	0	0	0	0	0	0	0	0
ASV878	26	16	0	0	0	0	25	0	0	18	0	31	28	21	17	0	0	0	0	0	0	0	0	0	0	0	0	0	0	0	0	0	0	0	0
ASV879	0	0	0	0	0	10	0	0	0	0	0	0	0	0	0	0	0	0	0	0	24	0	14	11	0	38	24	14	16	0	0	0	30	0	0
ASV880	8	0	0	0	0	30	0	0	12	0	0	0	0	24	24	19	0	0	0	0	0	3	13	0	20	0	12	0	0	0	0	0	16	0	0
ASV881	8	0	0	0	0	10	18	0	9	7	11	27	19	19	30	15	0	0	0	7	0	0	0	0	0	0	0	0	0	0	0	0	0	0	0
ASV882	28	32	0	0	0	0	0	56	0	0	0	0	29	0	35	0	0	0	0	0	0	0	0	0	0	0	0	0	0	0	0	0	0	0	0
ASV883	0	0	0	0	0	13	0	0	0	0	17	0	0	18	56	41	0	20	0	0	0	0	0	0	0	15	0	0	0	0	0	0	0	0	0
ASV884	0	0	0	26	0	63	0	0	0	0	0	0	0	0	54	0	0	0	0	37	0	0	0	0	0	0	0	0	0	0	0	0	0	0	0
ASV885	0	0	0	0	0	0	0	0	4	0	15	0	15	20	0	20	0	0	0	0	0	0	7	7	0	29	21	17	0	0	0	0	0	17	8
ASV886	0	0	0	0	0	22	0	7	0	0	0	20	33	15	11	14	5	0	0	8	4	0	0	0	0	13	15	3	6	0	0	0	4	0	0
ASV887	0	0	0	0	0	16	31	14	0	0	23	31	0	20	22	22	0	0	0	0	0	0	0	0	0	0	0	0	0	0	0	0	0	0	0
ASV888	0	0	0	0	0	0	0	0	0	0	76	0	0	0	0	37	0	0	0	0	18	0	0	0	0	0	0	0	0	0	0	0	48	0	0
ASV889	0	0	0	0	0	25	0	20	0	0	0	0	27	0	33	0	0	0	0	0	0	0	0	34	16	0	0	0	0	0	0	0	0	0	23
ASV890	0	0	0	0	0	22	19	15	0	0	30	22	25	17	28	0	0	0	0	0	0	0	0	0	0	0	0	0	0	0	0	0	0	0	0
ASV891	12	0	0	0	7	0	0	19	7	0	17	12	24	26	24	18	0	0	0	0	0	0	0	0	0	0	0	0	0	0	12	0	0	0	0
ASV892	0	0	0	0	0	0	0	0	0	0	0	0	0	0	0	0	0	0	0	0	0	0	20	0	18	7	0	37	34	0	0	0	0	0	61
ASV893	0	0	0	0	0	44	12	0	0	0	0	26	47	27	0	21	0	0	0	0	0	0	0	0	0	0	0	0	0	0	0	0	0	0	0
ASV894	0	0	0	0	0	0	37	0	0	0	0	47	34	0	0	59	0	0	0	0	0	0	0	0	0	0	0	0	0	0	0	0	0	0	0
ASV895	0	0	0	0	0	0	0	0	0	0	0	0	0	0	0	0	0	0	0	0	0	0	0	0	0	177	0	0	0	0	0	0	0	0	0
ASV896	0	0	0	0	0	7	0	11	0	0	9	14	8	15	0	6	0	4	0	0	0	0	0	0	21	6	0	20	18	0	0	7	18	12	0
ASV897	0	0	0	0	0	26	9	17	0	0	0	22	18	0	0	0	0	0	0	0	0	0	0	0	11	8	0	11	10	0	0	0	19	11	12
ASV898	0	0	0	0	0	20	29	23	0	0	17	24	13	0	29	0	0	0	0	0	0	0	0	0	19	0	0	0	0	0	0	0	0	0	0
ASV899	0	0	0	0	15	36	35	19	0	0	0	0	0	22	0	0	0	0	0	0	26	0	0	0	0	20	0	0	0	0	0	0	0	0	0
ASV900	0	0	0	0	0	0	34	0	0	0	0	0	0	0	0	0	0	0	0	0	0	0	0	23	0	0	0	0	33	0	28	0	31	24	0
ASV901	7	0	0	0	0	10	17	11	0	0	13	20	15	15	15	13	0	0	0	0	0	0	0	0	7	9	0	5	12	0	0	0	4	0	0
ASV902	26	0	0	0	0	14	33	0	0	16	0	0	29	35	20	0	0	0	0	0	0	0	0	0	0	0	0	0	0	0	0	0	0	0	0
ASV903	0	7	9	0	0	0	0	18	0	0	24	21	35	18	18	22	0	0	0	0	0	0	0	0	0	0	0	0	0	0	0	0	0	0	0
ASV904	0	0	0	0	0	36	28	0	0	0	16	0	44	0	0	13	0	0	0	0	0	0	15	0	9	0	0	0	0	0	0	0	0	0	11
ASV905	0	0	0	0	0	0	0	0	0	0	0	0	0	0	0	0	0	0	0	0	10	0	8	0	20	26	17	11	18	0	0	9	15	19	19
ASV906	17	19	0	0	0	24	21	18	0	0	0	47	0	0	20	0	0	0	0	0	0	0	0	0	5	0	0	0	0	0	0	0	0	0	0
ASV907	20	0	26	0	0	0	18	0	0	0	0	0	0	0	27	19	0	0	0	61	0	0	0	0	0	0	0	0	0	0	0	0	0	0	0
ASV908	0	0	0	0	0	0	0	0	0	0	35	10	18	0	0	0	0	0	0	0	0	0	0	0	0	10	0	0	11	87	0	0	0	0	0
ASV909	0	25	0	0	0	53	50	27	16	0	0	0	0	0	0	0	0	0	0	0	0	0	0	0	0	0	0	0	0	0	0	0	0	0	0
ASV910	0	0	0	0	0	0	13	0	0	0	0	0	0	0	10	0	0	0	0	0	11	0	0	14	18	18	10	7	25	0	12	11	14	0	7
ASV911	0	0	0	0	0	23	46	0	0	0	0	0	0	0	34	0	0	0	0	0	0	0	0	0	30	15	0	0	0	0	0	0	0	0	22
ASV912	0	11	0	0	0	15	20	0	0	0	42	22	28	0	17	15	0	0	0	0	0	0	0	0	0	0	0	0	0	0	0	0	0	0	0
ASV913	0	0	0	0	0	41	41	0	0	0	0	17	0	0	0	35	0	0	35	0	0	0	0	0	0	0	0	0	0	0	0	0	0	0	0
ASV914	0	0	10	24	0	0	0	0	0	0	0	27	24	21	24	24	0	0	0	15	0	0	0	0	0	0	0	0	0	0	0	0	0	0	0
ASV915	32	14	19	17	13	0	0	0	0	0	11	14	15	0	0	20	0	0	0	13	0	0	0	0	0	0	0	0	0	0	0	0	0	0	0
ASV916	0	0	0	0	0	19	0	0	0	0	23	22	32	14	25	27	0	0	6	0	0	0	0	0	0	0	0	0	0	0	0	0	0	0	0
ASV917	0	0	0	0	0	0	0	0	0	0	0	0	0	15	0	16	0	6	0	0	15	0	0	0	17	0	37	25	12	11	0	0	0	14	0
ASV918	38	23	23	0	0	27	0	0	0	0	0	0	0	0	33	23	0	0	0	0	0	0	0	0	0	0	0	0	0	0	0	0	0	0	0
ASV919	0	0	0	0	0	15	52	0	0	0	0	0	51	0	33	16	0	0	0	0	0	0	0	0	0	0	0	0	0	0	0	0	0	0	0
ASV920	0	0	0	0	0	0	0	0	0	0	31	38	31	0	30	0	0	0	0	37	0	0	0	0	0	0	0	0	0	0	0	0	0	0	0
ASV921	0	0	0	0	0	0	0	0	0	0	0	68	0	73	0	0	0	0	0	26	0	0	0	0	0	0	0	0	0	0	0	0	0	0	0
ASV922	0	0	14	0	0	0	0	8	13	0	0	11	0	9	16	0	5	0	0	0	0	0	19	0	30	18	0	0	24	0	0	0	0	0	0
ASV923	0	0	0	0	0	16	0	3	0	0	0	22	13	0	6	8	0	0	0	0	6	0	11	0	6	21	12	6	4	0	4	0	5	23	0
ASV924	0	0	0	0	0	18	17	9	0	0	16	18	22	15	15	24	0	0	6	5	0	0	0	0	0	0	0	0	0	0	0	0	0	0	0
ASV925	0	0	0	0	0	14	26	23	17	0	20	21	13	0	0	0	31	0	0	0	0	0	0	0	0	0	0	0	0	0	0	0	0	0	0
ASV926	0	0	0	0	0	30	0	0	0	0	0	0	33	0	0	0	39	36	0	0	0	0	0	0	0	0	0	0	26	0	0	0	0	0	0
ASV927	0	0	0	0	0	0	16	0	0	0	43	22	19	33	0	24	0	0	0	7	0	0	0	0	0	0	0	0	0	0	0	0	0	0	0
ASV928	0	0	0	0	0	27	21	0	8	9	11	10	23	9	19	20	0	0	0	0	0	0	0	0	0	0	6	0	0	0	0	0	0	0	0
ASV929	6	8	0	0	0	15	12	11	10	6	8	23	0	15	15	12	0	11	0	11	0	0	0	0	0	0	0	0	0	0	0	0	0	0	0
ASV930	0	0	0	0	0	82	0	0	0	0	0	0	0	0	0	81	0	0	0	0	0	0	0	0	0	0	0	0	0	0	0	0	0	0	0
ASV931	0	12	17	0	0	0	23	0	0	0	25	18	40	18	0	0	0	9	0	0	0	0	0	0	0	0	0	0	0	0	0	0	0	0	0
ASV932	0	0	0	0	0	0	0	0	0	0	0	0	0	0	0	0	0	0	0	0	0	0	24	0	0	0	25	29	11	0	9	4	60	0	0
ASV933	0	14	0	0	0	25	0	13	7	6	27	0	19	14	14	15	0	0	8	0	0	0	0	0	0	0	0	0	0	0	0	0	0	0	0
ASV934	0	12	0	0	13	10	17	0	11	8	6	14	0	0	16	0	0	0	0	0	20	0	0	0	11	0	0	0	10	0	0	0	7	0	7
ASV935	0	0	0	0	0	0	0	19	0	0	0	0	21	10	0	27	7	0	0	0	24	0	0	0	21	0	0	0	0	0	9	0	0	23	0
ASV936	0	0	0	0	0	13	0	11	0	0	18	0	18	10	0	9	0	0	0	21	0	0	5	0	7	0	4	0	0	0	0	0	13	32	0
ASV937	0	0	0	0	0	75	0	0	0	31	0	0	0	0	36	0	11	0	0	0	0	0	0	0	0	0	0	8	0	0	0	0	0	0	0
ASV938	0	0	0	0	0	0	0	0	0	0	0	41	0	0	0	0	0	0	0	0	0	0	0	0	22	51	21	25	0	0	0	0	0	0	0
ASV939	3	0	0	0	0	22	17	11	0	6	5	17	16	0	18	12	0	0	0	11	0	0	0	0	0	0	7	0	8	0	0	0	7	0	0
ASV940	0	0	0	0	15	0	12	0	10	0	0	24	22	15	35	17	4	0	0	6	0	0	0	0	0	0	0	0	0	0	0	0	0	0	0
ASV941	0	0	33	0	0	0	0	0	0	0	33	34	30	0	0	30	0	0	0	0	0	0	0	0	0	0	0	0	0	0	0	0	0	0	0
ASV942	50	46	31	31	0	0	0	0	0	0	0	0	0	0	0	0	0	0	0	0	0	0	0	0	0	0	0	0	0	0	0	0	0	0	0
ASV943	26	10	0	19	0	0	19	0	0	0	0	13	21	0	14	35	0	0	0	0	0	0	0	0	0	0	0	0	0	0	0	0	0	0	0
ASV944	11	0	10	0	0	11	3	8	7	0	9	20	20	14	17	16	0	3	0	8	0	0	0	0	0	0	0	0	0	0	0	0	0	0	0
ASV945	15	7	14	8	0	11	13	0	5	7	17	7	17	0	12	18	0	0	0	0	0	0	0	0	0	0	0	0	6	0	0	0	0	0	0
ASV946	0	0	0	0	0	0	0	0	31	0	0	18	23	0	0	27	0	4	0	0	0	0	0	0	39	0	15	0	0	0	0	0	0	0	0
ASV947	0	0	0	0	0	0	0	20	0	0	0	38	0	0	44	0	0	0	0	0	0	0	0	0	26	0	0	17	0	0	12	0	0	0	0
ASV948	31	9	14	10	7	0	4	6	0	0	14	12	10	13	14	12	0	0	0	0	0	0	0	0	0	0	0	0	0	0	0	0	0	0	0
ASV949	0	0	0	0	0	19	39	15	0	16	12	15	19	0	0	17	0	0	0	0	0	0	0	0	0	4	0	0	0	0	0	0	0	0	0
ASV950	0	37	0	0	0	14	15	39	0	0	7	0	0	13	18	13	0	0	0	0	0	0	0	0	0	0	0	0	0	0	0	0	0	0	0
ASV951	0	0	0	0	0	40	0	0	0	24	25	29	0	0	0	28	0	0	0	10	0	0	0	0	0	0	0	0	0	0	0	0	0	0	0
ASV952	0	0	0	0	0	0	25	0	0	0	0	48	0	28	0	0	0	0	0	0	0	0	7	5	0	0	17	11	0	0	0	0	14	0	0
ASV953	0	0	0	0	0	10	13	9	0	0	0	0	13	0	0	0	0	0	0	0	0	0	0	0	5	25	12	0	12	0	13	0	21	0	22
ASV954	0	0	0	0	0	13	16	0	0	0	15	19	15	13	16	16	0	0	0	32	0	0	0	0	0	0	0	0	0	0	0	0	0	0	0
ASV955	0	0	0	0	0	0	0	0	0	0	0	27	33	0	0	0	0	0	0	0	22	0	0	0	57	16	0	0	0	0	0	0	0	0	0
ASV956	0	0	0	0	0	33	28	0	0	0	0	34	0	0	0	0	0	0	0	0	0	0	0	0	60	0	0	0	0	0	0	0	0	0	0
ASV957	4	0	0	0	0	0	0	0	0	0	8	0	0	7	0	0	0	0	0	0	6	0	0	0	0	21	32	15	24	0	0	8	0	0	29
ASV958	0	0	17	0	0	11	27	0	0	11	0	0	0	0	24	0	0	0	0	0	12	0	0	0	16	10	0	0	15	0	0	0	0	0	11
ASV959	0	0	0	0	0	0	0	0	0	0	0	5	9	7	0	0	0	0	0	5	0	0	12	4	0	18	9	8	15	6	0	0	20	12	24
ASV960	0	0	0	0	0	23	23	0	8	17	20	19	0	19	0	18	7	0	0	0	0	0	0	0	0	0	0	0	0	0	0	0	0	0	0
ASV961	0	0	0	0	0	0	33	0	0	0	14	25	0	26	29	27	0	0	0	0	0	0	0	0	0	0	0	0	0	0	0	0	0	0	0
ASV962	0	0	0	0	0	0	0	0	0	0	53	0	0	0	0	0	0	0	0	0	0	0	0	0	0	0	0	55	0	46	0	0	0	0	0
ASV963	4	10	0	0	0	11	11	0	0	10	8	21	19	14	13	20	0	0	0	0	0	0	0	0	0	12	0	0	0	0	0	0	0	0	0
ASV964	0	0	0	0	0	0	0	0	0	0	0	0	0	0	0	0	0	0	0	0	0	0	0	0	41	77	35	0	0	0	0	0	0	0	0
ASV965	0	0	0	0	0	0	0	0	0	0	0	0	25	0	0	20	0	0	0	0	16	0	0	0	40	0	10	0	14	0	0	0	18	0	10
ASV966	0	0	0	0	0	0	0	0	0	0	0	0	0	0	16	0	0	0	0	0	0	0	0	0	38	35	26	0	14	0	0	0	0	23	0
ASV967	0	9	0	0	13	6	11	15	0	0	13	22	12	12	17	22	0	0	0	0	0	0	0	0	0	0	0	0	0	0	0	0	0	0	0
ASV968	0	0	0	0	0	0	0	0	0	0	34	32	29	0	0	28	29	0	0	0	0	0	0	0	0	0	0	0	0	0	0	0	0	0	0
ASV969	0	0	0	0	0	26	0	0	0	0	0	59	0	21	0	15	0	0	0	0	8	0	0	0	0	11	0	0	0	0	0	0	0	0	11
ASV970	0	0	0	0	0	25	11	0	0	0	0	13	17	0	0	28	0	0	0	8	0	0	0	0	0	35	0	8	0	0	0	6	0	0	0
ASV971	0	15	0	0	0	21	0	0	0	0	24	33	25	0	15	18	0	0	0	0	0	0	0	0	0	0	0	0	0	0	0	0	0	0	0
ASV972	0	6	0	0	0	0	0	0	0	0	0	0	0	31	0	0	0	0	0	0	0	0	0	0	0	26	23	0	25	0	21	0	19	0	0
ASV973	9	13	11	0	4	0	0	17	0	0	0	0	0	34	34	28	0	0	0	0	0	0	0	0	0	0	0	0	0	0	0	0	0	0	0
ASV974	0	0	0	0	0	0	0	0	0	0	150	0	0	0	0	0	0	0	0	0	0	0	0	0	0	0	0	0	0	0	0	0	0	0	0
ASV975	0	0	0	0	0	5	23	0	7	9	0	0	0	0	0	0	0	0	0	0	0	0	0	17	0	23	0	5	0	0	0	24	0	8	29
ASV976	0	0	0	0	0	0	0	0	0	0	0	0	0	0	0	8	0	0	0	0	16	0	7	20	15	7	9	5	10	0	5	10	14	13	11
ASV977	9	14	0	0	0	21	18	0	0	14	14	0	17	0	16	18	0	0	8	0	0	0	0	0	0	0	0	0	0	0	0	0	0	0	0
ASV978	0	0	0	0	0	30	0	56	0	0	0	0	0	0	0	0	0	0	0	0	0	0	27	0	36	0	0	0	0	0	0	0	0	0	0
ASV979	0	0	0	0	0	0	0	26	0	0	26	31	27	25	0	14	0	0	0	0	0	0	0	0	0	0	0	0	0	0	0	0	0	0	0
ASV980	0	0	0	0	0	28	18	21	0	22	0	9	19	0	9	0	0	0	0	23	0	0	0	0	0	0	0	0	0	0	0	0	0	0	0
ASV981	0	5	6	0	0	22	11	13	0	10	0	21	12	0	30	19	0	0	0	0	0	0	0	0	0	0	0	0	0	0	0	0	0	0	0
ASV982	0	0	0	0	0	0	0	0	0	0	0	0	0	0	23	0	0	0	0	12	0	0	0	14	0	30	18	0	19	0	0	10	23	0	0
ASV983	7	9	0	0	0	14	19	9	0	0	12	14	13	7	24	21	0	0	0	0	0	0	0	0	0	0	0	0	0	0	0	0	0	0	0
ASV984	0	0	0	0	0	34	21	15	0	0	10	8	19	0	0	13	0	0	0	0	11	0	0	0	0	14	0	0	0	0	0	0	3	0	0
ASV985	0	0	0	0	0	44	0	0	0	0	0	34	0	0	37	0	0	0	0	0	0	0	0	0	0	0	0	0	13	0	0	0	0	20	0
ASV986	0	0	0	0	0	0	24	0	0	27	0	20	0	15	23	21	0	0	0	18	0	0	0	0	0	0	0	0	0	0	0	0	0	0	0
ASV987	31	0	0	0	0	0	0	0	0	11	0	48	33	25	0	0	0	0	0	0	0	0	0	0	0	0	0	0	0	0	0	0	0	0	0
ASV988	0	0	0	0	0	0	33	0	0	0	0	8	0	0	0	0	0	0	0	0	0	0	0	0	13	13	9	0	15	0	22	0	18	16	0
ASV989	23	0	26	27	0	0	0	0	0	0	0	0	71	0	0	0	0	0	0	0	0	0	0	0	0	0	0	0	0	0	0	0	0	0	0
ASV990	0	0	0	0	0	15	13	0	0	0	16	22	33	13	17	17	0	0	0	0	0	0	0	0	0	0	0	0	0	0	0	0	0	0	0
ASV991	0	0	0	0	0	12	0	0	0	0	0	0	0	0	0	0	0	0	0	0	0	0	13	9	0	19	23	0	28	15	0	15	12	0	0
ASV992	0	0	0	0	0	0	0	0	0	0	0	0	0	0	7	0	0	0	0	0	24	0	9	8	30	12	11	0	15	0	0	0	13	8	8
ASV993	0	0	5	0	0	14	24	0	0	0	0	18	21	25	0	10	14	0	0	0	0	0	0	0	0	6	5	0	0	0	0	0	3	0	0
ASV994	18	0	15	7	13	0	21	0	0	0	0	13	0	22	24	0	0	0	0	12	0	0	0	0	0	0	0	0	0	0	0	0	0	0	0
ASV995	8	0	0	0	0	0	23	0	12	0	17	0	28	20	36	0	0	0	0	0	0	0	0	0	0	0	0	0	0	0	0	0	0	0	0
ASV996	0	0	0	0	0	0	25	0	0	16	26	28	0	18	31	0	0	0	0	0	0	0	0	0	0	0	0	0	0	0	0	0	0	0	0
ASV997	0	0	0	0	0	0	0	65	0	0	0	27	0	0	17	35	0	0	0	0	0	0	0	0	0	0	0	0	0	0	0	0	0	0	0
ASV998	0	0	0	0	0	0	0	0	0	0	0	0	0	0	0	0	0	0	0	0	0	0	0	0	0	79	0	0	0	0	0	36	0	0	29
ASV999	0	0	0	0	0	0	0	0	0	0	0	0	0	0	0	0	0	0	0	0	0	0	0	0	0	21	29	0	30	0	0	0	26	25	13
ASV1000	0	0	0	0	0	14	0	14	0	0	22	21	0	0	24	48	0	0	0	0	0	0	0	0	0	0	0	0	0	0	0	0	0	0	0
ASV1001	0	0	0	0	0	20	25	9	0	5	12	23	11	12	0	11	0	0	0	2	0	0	0	0	0	0	0	4	5	0	0	0	3	0	0
ASV1002	0	0	0	0	0	23	18	20	0	0	12	16	15	0	14	17	0	7	0	0	0	0	0	0	0	0	0	0	0	0	0	0	0	0	0
ASV1003	10	0	0	0	3	15	8	6	0	0	16	0	24	18	18	24	0	0	0	0	0	0	0	0	0	0	0	0	0	0	0	0	0	0	0
ASV1004	0	0	13	0	0	0	0	16	17	15	25	0	33	0	23	0	0	0	0	0	0	0	0	0	0	0	0	0	0	0	0	0	0	0	0
ASV1005	0	0	0	0	0	0	0	0	0	0	0	0	0	0	0	0	0	0	0	0	0	0	0	0	0	0	0	0	0	0	0	0	0	0	142
ASV1006	0	0	0	0	0	0	0	0	0	0	0	0	0	0	0	0	0	0	0	0	0	0	0	0	0	56	0	42	0	12	0	0	0	0	31
ASV1007	0	0	0	0	0	0	0	0	0	0	0	0	0	0	0	0	0	0	0	0	0	0	0	0	0	31	20	0	0	0	0	0	90	0	0
ASV1008	0	11	19	0	0	0	0	19	0	0	28	33	30	0	0	0	0	0	0	0	0	0	0	0	0	0	0	0	0	0	0	0	0	0	0
ASV1009	0	0	0	0	0	0	0	0	0	0	61	0	79	0	0	0	0	0	0	0	0	0	0	0	0	0	0	0	0	0	0	0	0	0	0
ASV1010	0	0	0	0	0	7	9	24	0	9	0	20	14	20	11	10	0	5	0	0	0	0	0	0	0	0	0	0	10	0	0	0	0	0	0
ASV1011	51	0	35	0	0	0	0	0	0	0	27	26	0	0	0	0	0	0	0	0	0	0	0	0	0	0	0	0	0	0	0	0	0	0	0
ASV1012	0	0	0	0	0	0	0	0	0	0	0	0	0	0	0	0	0	0	0	0	0	0	7	0	18	20	0	57	37	0	0	0	0	0	0
ASV1013	11	0	0	0	0	0	0	0	0	0	0	18	0	0	52	16	0	0	0	28	13	0	0	0	0	0	0	0	0	0	0	0	0	0	0
ASV1014	0	0	12	0	0	18	0	24	0	0	16	0	16	22	19	11	0	0	0	0	0	0	0	0	0	0	0	0	0	0	0	0	0	0	0
ASV1015	0	0	0	0	0	31	20	0	0	0	0	0	33	12	22	20	0	0	0	0	0	0	0	0	0	0	0	0	0	0	0	0	0	0	0
ASV1016	0	0	0	0	0	13	0	0	0	0	22	0	24	26	33	20	0	0	0	0	0	0	0	0	0	0	0	0	0	0	0	0	0	0	0
ASV1017	0	0	0	0	0	0	6	0	0	0	10	9	0	12	6	6	0	0	0	7	0	0	0	0	12	26	9	0	9	0	0	0	15	10	0
ASV1018	0	0	0	0	0	23	21	12	0	0	16	28	0	0	37	0	0	0	0	0	0	0	0	0	0	0	0	0	0	0	0	0	0	0	0
ASV1019	0	0	0	0	0	0	0	0	0	0	0	0	0	0	0	0	0	0	0	0	15	7	0	0	22	0	0	0	18	8	15	0	18	33	0
ASV1020	0	0	0	0	0	0	0	0	0	0	0	0	0	0	0	0	0	0	0	0	0	0	9	0	0	18	43	0	0	0	0	0	30	36	0
ASV1021	0	0	0	0	0	31	29	0	0	0	0	30	24	0	22	0	0	0	0	0	0	0	0	0	0	0	0	0	0	0	0	0	0	0	0
ASV1022	0	0	0	0	0	17	33	27	0	0	0	0	20	0	24	0	0	0	0	15	0	0	0	0	0	0	0	0	0	0	0	0	0	0	0
ASV1023	0	0	0	0	0	11	0	0	0	0	0	0	7	0	0	0	0	0	0	6	0	0	0	0	0	18	14	8	13	5	11	0	7	22	14
ASV1024	0	7	0	0	0	0	0	14	0	0	30	24	0	0	18	31	0	0	12	0	0	0	0	0	0	0	0	0	0	0	0	0	0	0	0
ASV1025	0	0	0	0	0	0	0	0	0	0	0	0	0	0	0	0	0	0	0	0	0	0	0	0	0	0	0	0	0	0	0	0	0	135	0
ASV1026	0	0	0	0	0	25	0	0	0	33	0	29	0	0	48	0	0	0	0	0	0	0	0	0	0	0	0	0	0	0	0	0	0	0	0
ASV1027	0	0	0	0	0	17	14	0	0	0	20	20	26	0	9	0	0	0	0	0	0	0	0	9	5	0	7	0	5	3	0	0	0	0	0
ASV1028	0	0	0	0	0	0	0	0	0	0	0	0	0	0	0	0	0	0	0	0	0	0	8	0	0	28	0	11	0	0	0	0	6	72	10
ASV1029	0	0	0	0	0	0	0	0	0	0	0	0	0	0	0	0	0	0	0	0	0	0	0	30	19	27	0	0	19	22	0	17	0	0	0
ASV1030	0	38	0	0	0	28	0	0	0	0	0	40	0	0	0	0	0	0	0	0	0	0	0	0	28	0	0	0	0	0	0	0	0	0	0
ASV1031	0	0	0	0	0	22	0	0	0	0	12	22	0	0	23	0	0	0	0	0	0	0	0	0	0	14	0	8	16	0	0	0	10	3	4
ASV1032	0	0	0	0	0	0	0	20	0	0	0	0	28	0	0	0	0	0	0	0	0	0	0	0	32	0	0	22	0	0	0	0	16	0	16
ASV1033	0	0	0	0	0	0	0	0	0	0	0	0	59	0	0	0	0	0	0	0	21	0	0	0	0	14	0	18	0	9	0	0	0	12	0
ASV1034	0	0	0	0	0	0	0	0	0	0	0	0	0	0	0	0	0	0	0	0	0	0	0	12	10	38	0	9	0	0	0	9	23	16	16
ASV1035	22	28	18	0	0	0	0	0	0	0	0	0	27	17	0	21	0	0	0	0	0	0	0	0	0	0	0	0	0	0	0	0	0	0	0
ASV1036	0	0	0	0	0	0	0	0	0	0	0	0	0	0	0	0	0	0	0	0	38	15	0	0	0	0	0	0	0	0	35	0	24	20	0
ASV1037	0	0	0	0	0	0	0	0	0	0	0	0	0	7	0	0	0	0	0	0	0	0	8	0	17	19	26	9	0	0	0	16	9	0	21
ASV1038	32	0	0	12	0	21	17	0	0	0	0	0	19	0	31	0	0	0	0	0	0	0	0	0	0	0	0	0	0	0	0	0	0	0	0
ASV1039	4	9	6	4	4	11	7	0	0	0	17	15	23	9	18	0	5	0	0	0	0	0	0	0	0	0	0	0	0	0	0	0	0	0	0
ASV1040	0	33	0	0	31	33	0	0	0	0	0	35	0	0	0	0	0	0	0	0	0	0	0	0	0	0	0	0	0	0	0	0	0	0	0
ASV1041	0	0	0	0	0	18	12	7	7	0	11	15	15	21	5	20	0	0	0	0	0	0	0	0	0	0	0	0	0	0	0	0	0	0	0
ASV1042	0	0	0	0	0	0	0	0	0	0	0	0	28	0	13	0	0	8	0	0	0	0	0	0	0	69	0	0	0	0	13	0	0	0	0
ASV1043	0	0	0	0	0	0	0	0	0	0	0	0	0	0	0	0	0	0	0	0	0	29	0	0	0	77	0	25	0	0	0	0	0	0	0
ASV1044	0	0	0	0	0	0	0	0	0	0	0	0	0	0	0	0	0	0	0	0	20	0	0	0	29	0	25	0	14	0	0	0	33	0	10
ASV1045	0	0	0	0	0	32	0	0	0	0	0	20	0	0	0	0	0	0	0	0	0	0	0	0	18	16	0	0	0	0	0	14	0	19	12
ASV1046	0	0	0	0	0	23	0	0	0	0	0	0	33	18	0	0	15	11	0	0	0	0	0	0	0	0	19	0	0	0	0	0	0	11	0
ASV1047	36	14	0	0	0	0	37	0	0	0	33	0	0	0	0	0	0	0	0	10	0	0	0	0	0	0	0	0	0	0	0	0	0	0	0
ASV1048	0	0	0	0	0	0	0	0	0	0	0	0	0	0	0	0	0	0	0	0	0	0	0	0	0	19	0	0	0	0	0	54	32	0	25
ASV1049	0	0	0	0	0	24	12	0	0	0	7	0	13	19	0	0	0	0	0	0	0	0	0	0	26	12	0	0	0	0	0	0	11	0	6
ASV1050	0	0	0	0	0	16	13	11	8	11	11	9	17	11	0	12	0	0	5	6	0	0	0	0	0	0	0	0	0	0	0	0	0	0	0
ASV1051	0	0	0	0	0	24	0	0	0	53	15	20	0	0	0	0	0	0	0	18	0	0	0	0	0	0	0	0	0	0	0	0	0	0	0
ASV1052	0	0	0	0	0	0	0	0	0	0	0	0	0	0	0	0	0	0	0	0	16	0	0	0	0	99	14	0	0	0	0	0	0	0	0
ASV1053	11	9	11	0	0	24	0	0	0	0	20	19	0	0	15	20	0	0	0	0	0	0	0	0	0	0	0	0	0	0	0	0	0	0	0
ASV1054	0	0	0	0	0	16	12	0	0	0	19	16	27	19	11	9	0	0	0	0	0	0	0	0	0	0	0	0	0	0	0	0	0	0	0
ASV1055	11	0	12	0	0	0	6	6	0	0	16	16	14	18	13	10	7	0	0	0	0	0	0	0	0	0	0	0	0	0	0	0	0	0	0
ASV1056	0	0	0	0	0	20	15	0	0	0	0	0	37	0	19	20	0	0	0	0	0	0	0	0	17	0	0	0	0	0	0	0	0	0	0
ASV1057	4	9	0	0	0	16	16	11	0	6	15	16	12	0	10	0	0	3	0	10	0	0	0	0	0	0	0	0	0	0	0	0	0	0	0
ASV1058	0	0	0	0	0	25	0	0	0	0	17	21	15	11	0	29	0	0	0	10	0	0	0	0	0	0	0	0	0	0	0	0	0	0	0
ASV1059	0	30	0	0	23	0	0	0	0	0	15	12	20	14	0	14	0	0	0	0	0	0	0	0	0	0	0	0	0	0	0	0	0	0	0
ASV1060	12	23	0	0	21	0	0	0	0	0	0	28	0	35	0	9	0	0	0	0	0	0	0	0	0	0	0	0	0	0	0	0	0	0	0
ASV1061	127	0	0	0	0	0	0	0	0	0	0	0	0	0	0	0	0	0	0	0	0	0	0	0	0	0	0	0	0	0	0	0	0	0	0
ASV1062	0	0	0	14	0	0	17	8	0	0	11	0	32	31	11	3	0	0	0	0	0	0	0	0	0	0	0	0	0	0	0	0	0	0	0
ASV1063	0	0	0	0	0	16	0	14	0	0	0	0	0	0	0	0	0	0	0	0	0	0	0	0	0	19	0	0	22	0	8	20	15	13	0
ASV1064	18	20	17	0	0	17	0	0	0	0	13	0	0	0	17	25	0	0	0	0	0	0	0	0	0	0	0	0	0	0	0	0	0	0	0
ASV1065	0	0	0	4	5	17	11	13	3	0	0	14	12	0	0	0	0	0	0	0	0	0	0	0	5	18	0	0	17	0	0	0	0	0	7
ASV1066	0	0	0	0	0	0	19	8	0	0	7	15	23	15	20	10	0	0	0	9	0	0	0	0	0	0	0	0	0	0	0	0	0	0	0
ASV1067	0	0	0	0	0	0	14	12	0	0	18	0	25	14	24	17	0	0	0	0	0	0	0	0	0	2	0	0	0	0	0	0	0	0	0
ASV1068	0	0	0	0	17	0	12	0	39	0	19	0	21	18	0	0	0	0	0	0	0	0	0	0	0	0	0	0	0	0	0	0	0	0	0
ASV1069	4	0	0	0	0	0	0	0	0	0	0	0	24	28	0	0	0	0	0	5	13	0	0	0	0	12	6	22	7	0	0	0	0	0	4
ASV1070	0	0	0	0	0	9	16	7	6	0	15	9	19	11	16	0	0	0	0	4	6	0	0	0	4	3	0	0	0	0	0	0	0	0	0
ASV1071	0	0	0	0	0	47	0	0	0	0	0	0	16	0	12	19	0	0	0	0	0	0	0	0	0	14	8	0	9	0	0	0	0	0	0
ASV1072	0	0	0	0	0	30	0	0	0	0	0	0	29	0	13	35	0	0	0	0	0	0	0	0	0	6	12	0	0	0	0	0	0	0	0
ASV1073	0	0	0	0	0	0	54	0	0	51	0	20	0	0	0	0	0	0	0	0	0	0	0	0	0	0	0	0	0	0	0	0	0	0	0
ASV1074	0	0	0	0	0	17	17	0	0	10	0	18	26	0	21	0	0	0	0	15	0	0	0	0	0	0	0	0	0	0	0	0	0	0	0
ASV1075	0	16	0	21	0	0	0	0	0	0	32	0	55	0	0	0	0	0	0	0	0	0	0	0	0	0	0	0	0	0	0	0	0	0	0
ASV1076	0	9	5	3	0	12	11	0	0	7	16	15	21	0	20	0	4	0	0	0	0	0	0	0	0	0	0	0	0	0	0	0	0	0	0
ASV1077	0	0	0	0	0	0	0	0	0	0	0	0	0	0	0	0	0	0	0	0	0	0	0	0	0	26	0	0	11	0	0	20	8	52	6
ASV1078	0	0	0	0	0	0	0	0	0	0	0	0	0	16	0	0	0	0	0	0	0	0	0	0	27	18	0	20	27	0	0	0	0	14	0
ASV1079	0	0	0	0	0	0	0	0	0	0	38	30	0	0	0	34	0	0	0	0	0	0	0	0	0	0	0	20	0	0	0	0	0	0	0
ASV1080	0	0	0	0	0	7	4	6	0	0	0	11	8	0	0	0	0	0	0	0	0	0	0	0	11	35	0	12	14	8	0	6	0	0	0
ASV1081	24	0	0	0	9	0	0	0	0	0	7	13	24	13	14	18	0	0	0	0	0	0	0	0	0	0	0	0	0	0	0	0	0	0	0
ASV1082	0	0	0	0	0	0	0	0	0	0	0	0	0	0	0	0	0	0	0	0	22	0	0	42	0	31	0	0	0	0	9	18	0	0	0
ASV1083	0	0	0	0	0	0	0	0	58	0	0	0	30	0	0	0	0	0	0	0	0	0	0	0	0	0	0	0	34	0	0	0	0	0	0
ASV1084	0	0	0	0	10	29	0	0	16	0	0	0	16	0	30	15	0	0	0	0	0	0	0	0	0	0	0	0	6	0	0	0	0	0	0
ASV1085	0	0	6	0	0	19	9	15	0	0	6	18	12	14	7	16	0	0	0	0	0	0	0	0	0	0	0	0	0	0	0	0	0	0	0
ASV1087	4	0	0	0	0	9	13	7	6	0	12	13	11	9	7	12	4	0	6	8	0	0	0	0	0	0	0	0	0	0	0	0	0	0	0
ASV1088	11	19	5	8	0	0	10	0	0	0	19	22	0	14	13	0	0	0	0	0	0	0	0	0	0	0	0	0	0	0	0	0	0	0	0
ASV1089	0	0	0	0	0	0	0	0	0	0	0	0	0	0	57	0	0	0	0	0	0	0	0	0	0	0	0	0	0	20	0	0	0	44	0
ASV1090	0	0	0	0	0	0	0	0	0	0	0	0	0	20	0	75	0	0	0	0	0	0	0	0	0	0	0	26	0	0	0	0	0	0	0
ASV1091	0	0	0	0	0	0	0	0	0	0	0	0	0	0	0	0	0	0	0	0	28	0	0	0	0	36	0	0	24	0	0	0	32	0	0
ASV1092	0	0	0	0	0	23	9	15	3	0	14	13	7	7	0	12	0	0	0	6	0	0	0	0	4	0	0	0	0	0	0	2	0	5	0
ASV1093	0	0	0	0	0	36	0	0	0	30	54	0	0	0	0	0	0	0	0	0	0	0	0	0	0	0	0	0	0	0	0	0	0	0	0
ASV1094	0	11	0	0	10	0	24	18	0	0	0	35	0	0	10	12	0	0	0	0	0	0	0	0	0	0	0	0	0	0	0	0	0	0	0
ASV1095	0	0	0	0	0	0	0	0	0	16	3	76	15	2	0	0	0	0	0	0	0	0	0	0	0	0	4	0	0	0	0	0	0	4	0
ASV1096	0	9	0	0	0	8	13	0	0	0	0	0	18	20	18	15	0	0	0	0	0	0	0	0	0	0	8	0	0	0	0	0	10	0	0
ASV1097	0	0	0	0	0	0	0	0	0	0	0	0	15	19	13	11	0	0	0	0	12	0	0	0	0	0	0	18	17	0	0	0	0	14	0
ASV1098	0	0	0	0	0	15	0	0	8	0	15	14	22	9	16	12	0	0	0	8	0	0	0	0	0	0	0	0	0	0	0	0	0	0	0
ASV1099	0	10	0	0	0	9	14	8	0	0	0	11	14	7	7	14	0	0	0	0	0	0	0	0	10	0	8	0	0	2	0	0	0	5	0
ASV1100	0	0	5	0	0	14	0	8	0	0	13	16	13	12	19	15	3	0	0	0	0	0	0	0	0	0	0	0	0	0	0	0	0	0	0
ASV1101	0	0	0	0	0	20	9	14	12	0	7	19	15	0	0	13	0	0	0	9	0	0	0	0	0	0	0	0	0	0	0	0	0	0	0
ASV1102	0	0	0	0	0	0	19	0	0	0	18	35	0	23	0	23	0	0	0	0	0	0	0	0	0	0	0	0	0	0	0	0	0	0	0
ASV1103	0	0	0	0	0	0	0	0	0	0	0	0	0	0	0	0	0	0	0	0	28	0	0	0	33	34	0	0	0	0	0	0	0	0	22
ASV1104	0	0	0	4	0	18	0	12	0	3	5	13	23	17	0	9	2	0	0	0	11	0	0	0	0	0	0	0	0	0	0	0	0	0	0
ASV1105	0	16	24	0	18	0	0	12	11	0	0	0	23	0	0	13	0	0	0	0	0	0	0	0	0	0	0	0	0	0	0	0	0	0	0
ASV1106	0	9	0	0	0	14	10	0	0	4	0	16	23	14	21	0	0	0	0	0	0	0	0	0	0	0	5	0	0	0	0	0	0	0	0
ASV1107	0	0	0	0	0	36	0	31	0	0	29	0	0	0	20	0	0	0	0	0	0	0	0	0	0	0	0	0	0	0	0	0	0	0	0
ASV1108	0	16	14	0	11	0	24	0	0	0	8	0	32	0	0	11	0	0	0	0	0	0	0	0	0	0	0	0	0	0	0	0	0	0	0
ASV1109	0	0	0	0	0	0	19	0	5	0	0	0	0	0	0	0	0	0	0	5	13	0	6	8	9	6	16	7	20	0	0	0	0	2	0
ASV1110	0	0	0	0	0	0	31	0	16	0	33	0	13	0	22	0	0	0	0	0	0	0	0	0	0	0	0	0	0	0	0	0	0	0	0
ASV1111	0	0	0	0	0	0	0	0	0	0	0	0	0	0	0	0	0	0	0	0	0	0	0	0	0	0	0	0	0	0	0	115	0	0	0
ASV1112	0	0	0	0	0	0	0	0	0	0	0	0	0	0	0	0	0	0	0	0	0	0	0	7	0	25	26	0	39	0	0	0	6	12	0
ASV1113	0	0	0	0	0	24	23	0	0	0	0	0	22	23	0	23	0	0	0	0	0	0	0	0	0	0	0	0	0	0	0	0	0	0	0
ASV1114	0	0	0	0	0	20	17	0	0	0	23	19	0	0	15	21	0	0	0	0	0	0	0	0	0	0	0	0	0	0	0	0	0	0	0
ASV1115	0	0	0	0	0	0	0	0	0	0	0	0	0	0	0	20	0	0	0	0	12	0	3	0	27	14	15	6	0	0	6	0	0	12	0
ASV1116	0	0	21	0	0	37	0	0	11	0	0	0	0	46	0	0	0	0	0	0	0	0	0	0	0	0	0	0	0	0	0	0	0	0	0
ASV1117	0	0	0	0	0	0	0	0	0	0	0	0	0	0	0	0	0	0	0	0	0	0	0	11	0	86	0	0	0	0	0	17	0	0	0
ASV1118	0	0	0	0	0	0	0	0	0	0	0	0	0	0	0	64	24	0	0	26	0	0	0	0	0	0	0	0	0	0	0	0	0	0	0
ASV1119	0	0	0	0	0	14	0	0	0	0	20	19	21	13	14	12	0	0	0	0	0	0	0	0	0	0	0	0	0	0	0	0	0	0	0
ASV1120	0	0	0	0	0	20	11	26	26	0	0	0	14	0	0	0	0	0	0	0	0	0	0	0	0	16	0	0	0	0	0	0	0	0	0
ASV1121	0	0	0	0	22	10	0	0	24	33	0	0	0	0	0	0	0	24	0	0	0	0	0	0	0	0	0	0	0	0	0	0	0	0	0
ASV1122	11	0	17	6	0	0	14	13	0	0	0	16	17	9	10	0	0	0	0	0	0	0	0	0	0	0	0	0	0	0	0	0	0	0	0
ASV1123	4	4	0	0	0	0	0	0	0	0	13	27	30	0	0	29	0	6	0	0	0	0	0	0	0	0	0	0	0	0	0	0	0	0	0
ASV1124	0	0	0	0	0	0	0	0	0	0	0	47	0	0	34	32	0	0	0	0	0	0	0	0	0	0	0	0	0	0	0	0	0	0	0
ASV1125	0	0	0	7	0	13	8	11	0	0	9	16	10	5	13	16	0	0	0	0	0	0	0	0	0	5	0	0	0	0	0	0	0	0	0
ASV1126	42	32	0	0	25	0	0	0	0	0	0	0	0	0	0	0	0	0	13	0	0	0	0	0	0	0	0	0	0	0	0	0	0	0	0
ASV1127	0	0	0	0	0	0	27	0	0	19	0	33	33	0	0	0	0	0	0	0	0	0	0	0	0	0	0	0	0	0	0	0	0	0	0
ASV1128	0	0	0	0	0	0	10	0	0	0	12	16	31	0	14	19	0	0	0	10	0	0	0	0	0	0	0	0	0	0	0	0	0	0	0
ASV1129	6	5	0	0	0	18	0	0	0	12	16	0	26	0	0	17	0	0	0	12	0	0	0	0	0	0	0	0	0	0	0	0	0	0	0
ASV1130	0	0	68	0	0	0	0	0	0	0	0	0	0	0	0	0	0	0	0	0	0	15	0	29	0	0	0	0	0	0	0	0	0	0	0
ASV1131	0	0	0	0	0	0	15	0	0	0	0	0	0	0	50	0	0	0	0	0	0	0	46	0	0	0	0	0	0	0	0	0	0	0	0
ASV1132	4	0	0	0	6	11	15	4	0	9	14	0	6	13	21	0	0	0	0	0	0	0	0	0	8	0	0	0	0	0	0	0	0	0	0
ASV1133	0	29	0	0	38	0	44	0	0	0	0	0	0	0	0	0	0	0	0	0	0	0	0	0	0	0	0	0	0	0	0	0	0	0	0
ASV1134	20	0	24	10	19	0	0	0	0	0	0	30	0	0	0	0	0	0	0	8	0	0	0	0	0	0	0	0	0	0	0	0	0	0	0
ASV1135	12	16	11	0	4	8	11	5	0	0	0	16	0	0	10	9	8	0	0	0	0	0	0	0	0	0	0	0	0	0	0	0	0	0	0
ASV1136	0	0	0	0	0	0	16	0	0	0	0	13	14	0	37	30	0	0	0	0	0	0	0	0	0	0	0	0	0	0	0	0	0	0	0
ASV1137	0	0	0	0	0	0	0	0	0	0	0	0	28	0	0	0	0	0	0	0	0	0	0	0	0	0	82	0	0	0	0	0	0	0	0
ASV1138	24	0	28	0	0	0	0	0	0	0	0	0	22	0	30	0	0	0	6	0	0	0	0	0	0	0	0	0	0	0	0	0	0	0	0
ASV1139	0	8	0	0	0	0	37	0	0	0	0	33	0	0	0	31	0	0	0	0	0	0	0	0	0	0	0	0	0	0	0	0	0	0	0
ASV1140	0	0	0	0	0	0	0	0	0	0	40	39	0	0	30	0	0	0	0	0	0	0	0	0	0	0	0	0	0	0	0	0	0	0	0
ASV1141	0	0	17	0	0	0	27	0	0	0	0	0	0	0	34	31	0	0	0	0	0	0	0	0	0	0	0	0	0	0	0	0	0	0	0
ASV1142	0	0	0	0	0	0	16	0	0	0	0	0	27	21	0	33	0	4	0	0	0	0	0	0	3	0	5	0	0	0	0	0	0	0	0
ASV1143	7	0	5	4	0	8	0	5	6	0	16	10	0	12	15	13	0	0	0	8	0	0	0	0	0	0	0	0	0	0	0	0	0	0	0
ASV1144	0	0	0	0	0	11	13	20	6	0	9	6	22	6	10	6	0	0	0	0	0	0	0	0	0	0	0	0	0	0	0	0	0	0	0
ASV1145	0	8	0	0	0	17	13	0	0	0	0	20	20	0	16	9	0	0	0	0	0	0	0	0	0	0	0	0	0	0	0	0	6	0	0
ASV1146	0	0	0	0	0	26	17	0	0	0	15	25	18	0	0	0	0	0	0	0	0	0	0	0	8	0	0	0	0	0	0	0	0	0	0
ASV1147	0	0	0	0	0	7	0	0	0	0	0	53	11	0	0	0	0	0	0	0	0	0	0	0	0	0	0	0	0	0	0	0	37	0	0
ASV1148	0	0	0	0	0	0	9	15	0	0	0	16	20	9	17	9	0	0	0	13	0	0	0	0	0	0	0	0	0	0	0	0	0	0	0
ASV1149	0	6	0	0	0	21	20	9	0	0	0	7	14	0	15	16	0	0	0	0	0	0	0	0	0	0	0	0	0	0	0	0	0	0	0
ASV1150	0	0	12	0	0	34	0	22	0	0	10	0	12	17	0	0	0	0	0	0	0	0	0	0	0	0	0	0	0	0	0	0	0	0	0
ASV1151	0	18	19	12	13	0	5	0	0	0	0	5	3	0	0	0	7	0	10	15	0	0	0	0	0	0	0	0	0	0	0	0	0	0	0
ASV1152	0	0	0	0	0	0	0	0	0	0	0	20	11	0	0	29	0	0	0	0	0	0	0	0	0	0	15	32	0	0	0	0	0	0	0
ASV1153	0	0	0	0	0	0	0	0	7	0	10	0	39	0	9	0	0	0	0	0	6	0	0	0	0	16	15	5	0	0	0	0	0	0	0
ASV1154	0	0	0	0	0	25	26	0	0	0	0	0	0	24	0	14	0	0	0	0	0	0	0	0	0	18	0	0	0	0	0	0	0	0	0
ASV1155	0	0	0	0	0	0	0	0	0	0	0	0	0	36	0	0	28	0	0	0	0	0	0	0	23	0	0	0	0	0	0	0	0	0	19
ASV1156	0	0	0	0	0	12	12	9	0	0	17	0	16	8	14	13	0	0	0	5	0	0	0	0	0	0	0	0	0	0	0	0	0	0	0
ASV1157	0	0	0	0	0	0	0	0	0	0	0	0	0	0	0	0	0	0	0	0	0	0	0	0	0	106	0	0	0	0	0	0	0	0	0
ASV1158	0	0	0	0	0	0	0	0	0	0	0	0	0	0	82	0	0	24	0	0	0	0	0	0	0	0	0	0	0	0	0	0	0	0	0
ASV1159	28	13	0	0	0	0	0	0	0	0	12	33	0	0	19	0	0	0	0	0	0	0	0	0	0	0	0	0	0	0	0	0	0	0	0
ASV1160	0	0	0	0	0	0	24	18	10	0	0	22	29	0	0	0	0	0	0	0	0	0	0	0	0	0	0	0	0	0	2	0	0	0	0
ASV1161	0	0	0	0	0	20	9	9	0	0	7	13	7	8	16	8	0	0	0	3	0	0	0	0	0	5	0	0	0	0	0	0	0	0	0
ASV1162	0	31	0	0	30	0	0	0	0	0	27	0	0	0	0	0	0	0	0	0	0	0	0	0	0	0	0	0	0	0	0	0	0	0	17
ASV1163	0	0	0	0	0	0	0	0	20	0	24	0	0	31	0	0	0	0	0	0	0	0	0	0	0	0	0	0	16	0	0	0	14	0	0
ASV1164	0	0	0	0	0	0	0	18	0	0	13	14	53	7	0	0	0	0	0	0	0	0	0	0	0	0	0	0	0	0	0	0	0	0	0
ASV1165	0	0	0	0	0	38	10	0	0	23	0	16	0	0	0	0	0	0	11	0	0	0	0	0	0	7	0	0	0	0	0	0	0	0	0
ASV1166	30	0	13	0	0	7	0	9	0	0	0	9	0	0	12	11	0	8	6	0	0	0	0	0	0	0	0	0	0	0	0	0	0	0	0
ASV1167	0	0	0	0	0	18	0	19	0	0	0	13	14	0	9	22	10	0	0	0	0	0	0	0	0	0	0	0	0	0	0	0	0	0	0
ASV1168	0	18	18	0	0	0	0	0	0	15	19	0	18	0	10	0	0	0	0	6	0	0	0	0	0	0	0	0	0	0	0	0	0	0	0
ASV1169	0	16	0	0	0	0	23	0	0	0	19	0	0	0	19	0	0	0	0	0	0	0	0	10	0	0	17	0	0	0	0	0	0	0	0
ASV1170	55	0	49	0	0	0	0	0	0	0	0	0	0	0	0	0	0	0	0	0	0	0	0	0	0	0	0	0	0	0	0	0	0	0	0
ASV1171	0	0	0	0	0	11	9	0	0	0	0	0	0	0	0	0	0	0	0	0	11	0	0	0	8	21	0	0	13	0	0	11	0	20	0
ASV1172	0	0	23	0	0	0	23	0	0	0	0	0	0	39	19	0	0	0	0	0	0	0	0	0	0	0	0	0	0	0	0	0	0	0	0
ASV1173	4	0	0	0	0	5	5	5	0	3	6	9	10	8	11	15	7	0	0	4	0	0	0	0	0	0	12	0	0	0	0	0	0	0	0
ASV1174	0	16	0	0	21	12	0	0	0	0	15	0	25	0	15	0	0	0	0	0	0	0	0	0	0	0	0	0	0	0	0	0	0	0	0
ASV1175	0	0	8	0	0	0	11	9	0	15	13	0	19	0	0	0	0	0	0	0	0	0	0	0	4	9	0	0	0	0	0	0	16	0	0
ASV1176	0	0	0	0	0	0	0	0	0	0	0	0	0	0	0	19	0	0	0	0	0	0	0	0	9	0	40	0	36	0	0	0	0	0	0
ASV1177	0	0	0	0	0	0	11	21	0	0	0	0	17	22	0	0	0	0	0	0	0	0	5	0	10	0	0	0	7	0	0	0	0	10	0
ASV1178	0	0	0	0	0	8	34	0	0	0	18	0	19	0	0	0	0	0	0	24	0	0	0	0	0	0	0	0	0	0	0	0	0	0	0
ASV1179	0	0	0	0	0	0	0	0	0	0	19	27	0	0	0	0	0	0	0	0	0	0	0	0	0	29	27	0	0	0	0	0	0	0	0
ASV1180	0	0	2	0	0	12	16	0	0	0	6	11	13	8	15	0	0	0	0	0	0	0	0	0	0	19	0	0	0	0	0	0	0	0	0
ASV1181	0	0	0	0	0	0	0	0	0	0	0	14	10	0	0	0	0	0	0	0	0	0	0	7	14	0	0	0	0	0	9	8	14	10	16
ASV1182	0	0	3	0	0	6	15	12	8	0	11	15	8	8	7	0	0	4	0	0	5	0	0	0	0	0	0	0	0	0	0	0	0	0	0
ASV1183	0	0	13	0	0	18	10	10	0	0	0	19	14	0	7	11	0	0	0	0	0	0	0	0	0	0	0	0	0	0	0	0	0	0	0
ASV1184	0	14	14	8	0	0	0	0	18	0	16	0	0	0	32	0	0	0	0	0	0	0	0	0	0	0	0	0	0	0	0	0	0	0	0
ASV1185	0	0	25	0	0	0	0	0	0	0	0	0	47	0	0	0	0	29	0	0	0	0	0	0	0	0	0	0	0	0	0	0	0	0	0
ASV1186	0	0	0	0	0	0	0	0	0	0	0	0	0	0	0	0	0	0	0	0	0	0	15	8	14	8	21	0	16	0	0	0	0	19	0
ASV1187	0	0	0	0	0	10	0	0	0	0	0	13	0	7	0	0	0	0	0	9	0	0	11	10	0	7	11	4	12	0	0	0	0	0	7
ASV1188	0	21	0	0	0	0	0	0	0	0	48	0	12	0	0	0	0	0	0	0	0	0	0	0	0	0	0	20	0	0	0	0	0	0	0
ASV1189	0	0	4	0	0	25	12	0	0	0	7	9	8	4	0	13	0	0	0	7	0	0	0	0	0	12	0	0	0	0	0	0	0	0	0
ASV1190	0	0	0	0	0	0	0	8	0	0	29	35	0	20	0	0	0	0	0	9	0	0	0	0	0	0	0	0	0	0	0	0	0	0	0
ASV1191	0	0	0	0	0	21	28	0	0	0	22	13	0	17	0	0	0	0	0	0	0	0	0	0	0	0	0	0	0	0	0	0	0	0	0
ASV1192	13	16	0	0	0	0	0	23	0	0	0	0	49	0	0	0	0	0	0	0	0	0	0	0	0	0	0	0	0	0	0	0	0	0	0
ASV1193	0	0	0	0	0	0	0	0	0	0	0	0	0	0	0	72	0	0	0	0	0	0	0	0	28	0	0	0	0	0	0	0	0	0	0
ASV1194	0	0	0	0	0	20	0	10	14	0	14	9	27	0	0	0	0	0	0	0	0	0	0	0	0	0	0	0	0	0	0	0	6	0	0
ASV1195	0	0	0	0	0	25	0	18	0	0	0	10	27	0	8	0	0	0	5	7	0	0	0	0	0	0	0	0	0	0	0	0	0	0	0
ASV1196	0	0	0	0	0	61	0	0	0	0	0	39	0	0	0	0	0	0	0	0	0	0	0	0	0	0	0	0	0	0	0	0	0	0	0
ASV1197	0	0	0	0	0	0	0	0	0	0	34	0	66	0	0	0	0	0	0	0	0	0	0	0	0	0	0	0	0	0	0	0	0	0	0
ASV1198	0	0	0	0	0	0	0	0	0	0	0	0	0	0	0	0	0	0	0	0	0	3	0	0	0	96	0	0	0	0	0	0	0	0	0
ASV1199	0	0	22	0	0	0	0	0	0	0	0	36	21	20	0	0	0	0	0	0	0	0	0	0	0	0	0	0	0	0	0	0	0	0	0
ASV1200	0	0	0	0	0	0	23	0	0	0	24	29	0	0	23	0	0	0	0	0	0	0	0	0	0	0	0	0	0	0	0	0	0	0	0
ASV1201	0	0	0	0	0	35	0	0	0	0	0	0	0	0	22	42	0	0	0	0	0	0	0	0	0	0	0	0	0	0	0	0	0	0	0
ASV1202	0	0	0	0	0	15	10	0	0	0	0	9	28	0	25	0	0	0	0	0	12	0	0	0	0	0	0	0	0	0	0	0	0	0	0
ASV1203	0	0	0	0	0	17	12	0	0	13	12	30	14	0	0	0	0	0	0	0	0	0	0	0	0	0	0	0	0	0	0	0	0	0	0
ASV1204	0	0	0	0	0	14	23	11	7	0	0	17	20	6	0	0	0	0	0	0	0	0	0	0	0	0	0	0	0	0	0	0	0	0	0
ASV1205	0	0	0	0	0	8	9	0	6	0	11	24	16	15	9	0	0	0	0	0	0	0	0	0	0	0	0	0	0	0	0	0	0	0	0
ASV1206	0	0	0	0	0	0	22	0	0	0	0	14	16	0	0	17	0	0	0	0	0	0	0	0	0	0	0	0	0	0	5	0	24	0	0
ASV1207	21	0	0	0	0	0	0	13	0	0	0	13	0	30	21	0	0	0	0	0	0	0	0	0	0	0	0	0	0	0	0	0	0	0	0
ASV1208	0	0	0	0	0	0	0	0	0	0	0	0	0	0	0	0	0	8	0	0	49	0	0	0	0	0	19	0	22	0	0	0	0	0	0
ASV1209	0	0	0	0	0	14	14	0	8	0	0	11	0	0	15	0	0	0	0	0	12	0	0	0	11	7	0	0	0	0	5	0	0	0	0
ASV1210	0	0	0	0	0	9	7	0	4	0	0	14	10	8	0	0	0	0	0	0	34	0	0	0	0	0	0	6	0	0	0	0	0	0	5
ASV1211	0	0	0	0	0	0	11	0	6	0	0	0	9	0	11	0	0	0	0	8	0	0	0	0	22	22	8	0	0	0	0	0	0	0	0
ASV1212	0	0	0	0	0	16	20	0	0	0	17	13	18	13	0	0	0	0	0	0	0	0	0	0	0	0	0	0	0	0	0	0	0	0	0
ASV1213	0	0	0	0	17	0	0	0	0	0	36	0	0	0	35	0	9	0	0	0	0	0	0	0	0	0	0	0	0	0	0	0	0	0	0
ASV1214	0	0	0	0	0	19	26	0	0	0	0	16	18	0	18	0	0	0	0	0	0	0	0	0	0	0	0	0	0	0	0	0	0	0	0
ASV1215	0	0	0	0	0	0	33	0	0	0	0	0	47	0	0	0	17	0	0	0	0	0	0	0	0	0	0	0	0	0	0	0	0	0	0
ASV1216	0	0	0	0	0	0	0	0	0	0	0	0	0	21	0	0	0	0	0	0	0	0	6	0	0	8	11	0	24	0	0	0	16	10	0
ASV1217	0	8	0	0	0	0	0	0	8	0	9	0	12	12	18	0	0	0	0	0	0	0	0	5	0	0	14	8	0	0	2	0	0	0	0
ASV1218	0	0	0	0	0	19	15	0	0	8	0	0	0	0	17	0	0	0	0	0	10	0	0	0	0	0	11	0	0	0	0	0	16	0	0
ASV1219	0	0	0	0	0	0	0	0	0	0	0	54	42	0	0	0	0	0	0	0	0	0	0	0	0	0	0	0	0	0	0	0	0	0	0
ASV1220	0	0	0	0	0	0	0	0	0	0	0	0	0	0	50	0	0	0	0	14	0	0	0	0	0	0	0	0	32	0	0	0	0	0	0
ASV1221	16	22	0	0	0	0	18	0	0	0	0	15	0	0	14	7	0	0	4	0	0	0	0	0	0	0	0	0	0	0	0	0	0	0	0
ASV1222	0	0	0	0	0	0	0	22	0	0	0	0	0	0	0	0	0	0	0	0	0	0	0	0	42	0	0	0	0	0	0	16	16	0	0
ASV1223	0	0	0	0	0	0	0	0	0	0	0	27	0	0	19	0	0	0	0	0	0	0	12	10	0	0	0	0	12	0	0	0	15	0	0
ASV1224	0	0	0	0	0	0	0	0	0	0	0	0	0	0	14	0	0	0	0	0	0	0	0	15	47	0	0	0	0	0	0	0	19	0	0
ASV1225	0	4	0	0	0	8	15	8	0	0	9	10	7	0	8	0	0	2	0	0	0	2	0	0	0	3	5	0	10	0	0	4	0	0	0
ASV1226	0	0	0	0	0	16	5	15	0	0	0	16	0	0	13	0	0	0	0	7	0	0	0	0	0	0	12	0	7	0	0	0	0	4	0
ASV1227	5	8	0	0	0	12	13	7	3	0	0	6	12	0	10	19	0	0	0	0	0	0	0	0	0	0	0	0	0	0	0	0	0	0	0
ASV1228	0	0	0	0	0	0	0	0	0	0	0	0	29	0	0	0	0	0	0	0	0	0	0	0	0	47	19	0	0	0	0	0	0	0	0
ASV1229	0	0	0	0	0	0	0	0	0	0	0	76	0	0	0	0	0	19	0	0	0	0	0	0	0	0	0	0	0	0	0	0	0	0	0
ASV1230	5	0	0	0	0	18	0	9	0	0	0	12	11	0	0	6	0	0	0	0	0	0	0	0	5	0	0	3	11	5	0	10	0	0	0
ASV1231	13	0	0	0	0	12	0	0	0	0	13	0	8	13	14	8	7	0	0	6	0	0	0	0	0	0	0	0	0	0	0	0	0	0	0
ASV1232	0	0	0	0	0	0	8	0	0	0	0	12	24	0	21	0	0	0	0	0	0	0	0	0	0	0	0	0	0	0	0	0	0	29	0
ASV1233	17	0	0	0	0	0	0	0	0	0	0	44	0	33	0	0	0	0	0	0	0	0	0	0	0	0	0	0	0	0	0	0	0	0	0
ASV1234	0	0	0	0	0	0	0	0	0	0	0	24	51	0	19	0	0	0	0	0	0	0	0	0	0	0	0	0	0	0	0	0	0	0	0
ASV1235	0	0	0	0	0	31	0	0	0	0	26	0	0	0	0	0	0	0	0	0	0	0	0	0	0	15	0	0	0	0	0	0	0	22	0
ASV1236	0	0	0	0	0	0	0	0	0	0	0	0	0	0	0	57	0	0	0	0	0	0	10	0	0	0	0	0	0	0	0	0	26	0	0
ASV1237	22	0	0	0	14	14	0	7	0	0	0	0	0	16	0	20	0	0	0	0	0	0	0	0	0	0	0	0	0	0	0	0	0	0	0
ASV1238	0	0	0	0	0	19	0	12	0	0	9	21	13	0	19	0	0	0	0	0	0	0	0	0	0	0	0	0	0	0	0	0	0	0	0
ASV1239	0	0	0	0	0	0	53	0	0	0	0	0	0	0	0	40	0	0	0	0	0	0	0	0	0	0	0	0	0	0	0	0	0	0	0
ASV1240	0	41	0	0	0	0	0	0	0	0	0	0	52	0	0	0	0	0	0	0	0	0	0	0	0	0	0	0	0	0	0	0	0	0	0
ASV1241	0	0	0	0	0	0	0	0	0	0	0	0	0	52	41	0	0	0	0	0	0	0	0	0	0	0	0	0	0	0	0	0	0	0	0
ASV1242	0	0	0	0	0	20	0	0	0	0	12	0	0	0	0	0	0	0	0	0	0	0	6	0	8	11	5	4	9	0	0	8	0	0	10
ASV1243	0	0	0	0	0	6	0	6	4	0	0	0	0	0	4	0	0	0	0	0	5	0	4	0	15	0	0	30	6	0	0	0	5	0	8
ASV1244	25	0	0	0	0	0	0	0	0	0	0	0	0	54	0	0	0	0	13	0	0	0	0	0	0	0	0	0	0	0	0	0	0	0	0
ASV1245	0	17	0	0	0	0	0	0	0	0	0	0	0	27	0	48	0	0	0	0	0	0	0	0	0	0	0	0	0	0	0	0	0	0	0
ASV1246	0	0	0	0	0	8	0	0	0	0	0	0	13	0	9	0	0	0	0	0	0	0	0	0	12	11	0	4	0	0	6	9	5	7	8
ASV1247	0	0	0	0	0	0	0	0	0	0	13	46	0	0	0	0	0	0	0	0	0	0	0	0	0	0	0	0	33	0	0	0	0	0	0
ASV1248	0	0	28	0	0	0	0	0	0	29	0	0	0	35	0	0	0	0	0	0	0	0	0	0	0	0	0	0	0	0	0	0	0	0	0
ASV1249	0	0	22	0	0	0	0	0	0	6	0	27	21	0	0	0	0	0	0	0	0	0	0	0	16	0	0	0	0	0	0	0	0	0	0
ASV1250	0	0	0	0	0	0	6	0	0	0	6	10	12	0	0	5	0	0	0	0	0	0	0	0	13	9	0	13	18	0	0	0	0	0	0
ASV1251	0	0	0	0	0	0	27	13	0	0	0	0	33	0	19	0	0	0	0	0	0	0	0	0	0	0	0	0	0	0	0	0	0	0	0
ASV1252	0	0	0	0	0	0	14	22	0	12	0	0	0	23	0	8	0	0	0	13	0	0	0	0	0	0	0	0	0	0	0	0	0	0	0
ASV1253	0	0	0	0	0	12	22	11	0	0	11	0	25	10	0	0	0	0	0	0	0	0	0	0	0	0	0	0	0	0	0	0	0	0	0
ASV1254	0	0	0	0	0	12	0	0	0	0	19	0	0	18	16	19	0	0	0	7	0	0	0	0	0	0	0	0	0	0	0	0	0	0	0
ASV1255	0	0	17	0	0	0	0	15	14	0	20	0	0	0	15	0	0	0	0	10	0	0	0	0	0	0	0	0	0	0	0	0	0	0	0
ASV1256	0	0	0	0	0	0	0	0	0	15	34	15	0	0	19	0	8	0	0	0	0	0	0	0	0	0	0	0	0	0	0	0	0	0	0
ASV1257	0	0	0	0	0	0	0	0	0	0	0	0	32	20	29	0	0	0	0	10	0	0	0	0	0	0	0	0	0	0	0	0	0	0	0
ASV1258	0	0	0	0	0	0	0	0	0	0	0	0	0	0	0	0	0	0	0	0	0	0	0	0	0	0	0	0	0	0	0	53	0	0	38
ASV1259	0	0	0	0	0	0	0	0	0	0	0	0	0	0	0	0	0	0	0	0	0	0	0	3	5	19	0	9	8	0	0	6	11	12	18
ASV1260	6	0	0	7	5	0	9	9	0	0	9	9	0	0	23	13	0	0	0	0	0	0	0	0	0	0	0	0	0	0	0	0	0	0	0
ASV1261	36	0	0	0	0	0	0	0	0	0	0	0	0	0	40	0	14	0	0	0	0	0	0	0	0	0	0	0	0	0	0	0	0	0	0
ASV1262	25	12	0	0	0	0	0	0	0	0	0	0	22	20	0	0	0	0	0	11	0	0	0	0	0	0	0	0	0	0	0	0	0	0	0
ASV1263	0	0	0	0	0	0	24	0	0	0	0	41	25	0	0	0	0	0	0	0	0	0	0	0	0	0	0	0	0	0	0	0	0	0	0
ASV1264	0	0	21	0	0	23	0	0	0	0	0	0	19	0	14	13	0	0	0	0	0	0	0	0	0	0	0	0	0	0	0	0	0	0	0
ASV1265	0	0	0	0	56	24	0	0	0	0	0	10	0	0	0	0	0	0	0	0	0	0	0	0	0	0	0	0	0	0	0	0	0	0	0
ASV1266	0	0	7	0	0	8	12	0	13	0	0	12	7	12	9	9	0	0	0	0	0	0	0	0	0	0	0	0	0	0	0	0	0	0	0
ASV1267	0	0	0	0	0	0	0	89	0	0	0	0	0	0	0	0	0	0	0	0	0	0	0	0	0	0	0	0	0	0	0	0	0	0	0
ASV1268	0	0	0	0	0	20	0	17	0	0	9	0	0	0	0	0	0	0	0	0	9	0	6	0	18	10	0	0	0	0	0	0	0	0	0
ASV1269	0	0	0	0	0	12	0	11	0	6	7	0	0	10	0	0	0	0	0	0	0	0	0	0	0	0	6	7	0	4	0	10	16	0	0
ASV1270	0	0	0	0	0	89	0	0	0	0	0	0	0	0	0	0	0	0	0	0	0	0	0	0	0	0	0	0	0	0	0	0	0	0	0
ASV1271	14	0	0	0	0	32	0	0	0	14	0	15	0	0	0	14	0	0	0	0	0	0	0	0	0	0	0	0	0	0	0	0	0	0	0
ASV1272	0	0	0	0	0	33	0	0	0	13	0	0	0	0	11	0	0	0	0	10	0	0	0	10	0	0	0	0	0	0	12	0	0	0	0
ASV1273	0	9	0	0	0	13	17	12	0	0	13	0	0	9	16	0	0	0	0	0	0	0	0	0	0	0	0	0	0	0	0	0	0	0	0
ASV1274	10	16	0	0	0	17	0	0	0	0	0	16	0	20	0	10	0	0	0	0	0	0	0	0	0	0	0	0	0	0	0	0	0	0	0
ASV1275	0	0	0	0	0	0	0	0	0	0	0	0	0	0	0	0	0	0	0	0	0	0	0	0	88	0	0	0	0	0	0	0	0	0	0
ASV1276	0	6	0	0	0	0	0	0	0	0	0	0	0	0	0	0	0	0	0	0	0	0	0	0	44	0	38	0	0	0	0	0	0	0	0
ASV1277	0	0	0	0	0	37	27	0	0	0	0	0	0	24	0	0	0	0	0	0	0	0	0	0	0	0	0	0	0	0	0	0	0	0	0
ASV1278	0	30	0	0	0	0	58	0	0	0	0	0	0	0	0	0	0	0	0	0	0	0	0	0	0	0	0	0	0	0	0	0	0	0	0
ASV1279	47	0	21	0	0	0	20	0	0	0	0	0	0	0	0	0	0	0	0	0	0	0	0	0	0	0	0	0	0	0	0	0	0	0	0
ASV1280	8	9	0	14	0	0	0	0	0	0	0	22	18	0	0	17	0	0	0	0	0	0	0	0	0	0	0	0	0	0	0	0	0	0	0
ASV1281	0	0	0	0	0	0	0	0	0	0	0	0	36	24	0	28	0	0	0	0	0	0	0	0	0	0	0	0	0	0	0	0	0	0	0
ASV1282	0	0	0	0	0	0	0	0	0	0	0	0	0	0	0	0	0	0	0	0	17	0	0	0	0	0	0	0	29	0	0	0	0	26	16
ASV1283	8	0	0	0	6	0	17	0	0	0	0	0	10	11	0	10	0	0	0	0	0	0	0	0	8	0	11	0	0	0	0	0	0	0	7
ASV1284	0	0	0	0	0	39	0	21	16	11	0	0	0	0	0	0	0	0	0	0	0	0	0	0	0	0	0	0	0	0	0	0	0	0	0
ASV1285	38	0	0	0	0	0	0	0	0	0	0	0	0	0	0	49	0	0	0	0	0	0	0	0	0	0	0	0	0	0	0	0	0	0	0
ASV1286	0	10	0	0	0	0	0	0	0	0	18	22	25	12	0	0	0	0	0	0	0	0	0	0	0	0	0	0	0	0	0	0	0	0	0
ASV1287	0	0	0	0	0	16	0	0	0	0	0	0	0	0	0	0	0	0	0	0	0	0	0	0	28	0	0	0	0	0	10	0	0	0	33
ASV1288	0	0	0	0	0	0	11	0	0	0	9	0	0	3	0	0	0	0	0	0	0	0	0	0	12	14	0	0	13	0	0	0	0	25	0
ASV1289	0	0	0	8	0	0	10	0	0	0	31	0	18	19	0	0	0	0	0	0	0	0	0	0	0	0	0	0	0	0	0	0	0	0	0
ASV1290	0	0	0	0	0	0	0	0	0	0	0	0	0	0	0	43	0	0	0	43	0	0	0	0	0	0	0	0	0	0	0	0	0	0	0
ASV1291	14	6	6	4	0	4	6	7	0	0	7	11	9	0	4	8	0	0	0	0	0	0	0	0	0	0	0	0	0	0	0	0	0	0	0
ASV1292	0	0	0	0	0	25	11	0	9	0	0	27	14	0	0	0	0	0	0	0	0	0	0	0	0	0	0	0	0	0	0	0	0	0	0
ASV1293	0	0	0	0	0	25	0	14	0	0	0	23	0	0	0	24	0	0	0	0	0	0	0	0	0	0	0	0	0	0	0	0	0	0	0
ASV1294	0	0	0	0	0	19	9	0	0	0	14	21	23	0	0	0	0	0	0	0	0	0	0	0	0	0	0	0	0	0	0	0	0	0	0
ASV1295	0	0	0	0	0	30	10	0	0	0	0	12	0	0	14	20	0	0	0	0	0	0	0	0	0	0	0	0	0	0	0	0	0	0	0
ASV1296	0	11	10	6	0	13	0	0	6	0	16	0	18	0	0	0	0	0	6	0	0	0	0	0	0	0	0	0	0	0	0	0	0	0	0
ASV1297	0	0	0	0	0	0	0	0	0	0	0	0	0	0	0	0	0	0	0	13	0	0	0	0	28	0	0	0	0	0	0	8	0	37	0
ASV1298	0	0	0	0	0	0	0	0	0	0	23	0	0	17	37	0	0	0	0	0	0	0	0	0	0	0	0	0	8	0	0	0	0	0	0
ASV1299	0	0	0	0	0	0	0	0	0	0	0	0	0	0	0	0	0	0	0	0	0	0	0	0	0	0	0	0	0	0	0	0	0	85	0
ASV1300	0	0	0	0	0	0	0	0	0	0	0	66	0	0	0	0	0	0	0	0	0	0	0	0	0	0	0	0	0	0	0	19	0	0	0
ASV1301	0	0	0	17	0	0	0	0	0	0	0	20	18	15	15	0	0	0	0	0	0	0	0	0	0	0	0	0	0	0	0	0	0	0	0
ASV1302	0	0	0	0	9	9	11	14	13	0	0	0	14	11	0	0	0	0	0	0	0	0	0	0	0	0	0	0	0	0	0	0	4	0	0
ASV1303	0	0	0	0	0	0	0	0	0	0	0	0	0	0	0	33	0	0	0	0	0	0	0	0	0	31	0	0	0	0	0	0	21	0	0
ASV1304	0	0	0	0	0	0	9	0	0	23	12	16	9	16	0	0	0	0	0	0	0	0	0	0	0	0	0	0	0	0	0	0	0	0	0
ASV1305	9	12	4	0	8	0	6	5	5	5	0	9	9	0	0	13	0	0	0	0	0	0	0	0	0	0	0	0	0	0	0	0	0	0	0
ASV1306	0	0	0	0	0	0	29	0	0	0	0	12	0	0	0	26	0	0	0	0	11	0	0	0	0	0	0	0	0	0	0	0	0	0	7
ASV1307	0	0	0	0	0	9	14	9	0	0	13	19	0	5	10	4	0	0	0	0	0	0	0	0	2	0	0	0	0	0	0	0	0	0	0
ASV1308	0	0	0	0	0	0	0	0	0	0	0	0	0	0	0	0	0	0	0	0	0	0	0	0	6	63	0	11	0	5	0	0	0	0	0
ASV1309	0	0	0	0	0	26	30	0	0	0	0	0	29	0	0	0	0	0	0	0	0	0	0	0	0	0	0	0	0	0	0	0	0	0	0
ASV1310	0	0	0	0	0	0	0	17	0	0	24	16	23	0	0	0	5	0	0	0	0	0	0	0	0	0	0	0	0	0	0	0	0	0	0
ASV1311	0	0	0	0	0	15	0	0	30	0	16	0	0	0	0	0	0	0	0	0	0	0	0	0	0	0	0	0	0	0	0	0	0	23	0
ASV1312	0	0	0	0	0	0	0	51	0	0	0	0	0	0	33	0	0	0	0	0	0	0	0	0	0	0	0	0	0	0	0	0	0	0	0
ASV1313	0	0	25	14	0	15	0	0	0	0	14	0	0	16	0	0	0	0	0	0	0	0	0	0	0	0	0	0	0	0	0	0	0	0	0
ASV1314	0	0	0	2	3	12	15	0	0	0	6	10	11	9	9	7	0	0	0	0	0	0	0	0	0	0	0	0	0	0	0	0	0	0	0
ASV1315	0	0	0	4	0	25	0	0	0	0	12	15	0	8	20	0	0	0	0	0	0	0	0	0	0	0	0	0	0	0	0	0	0	0	0
ASV1316	0	0	0	0	0	0	0	0	0	0	0	0	0	0	0	0	0	0	0	0	0	0	0	0	8	8	0	0	6	0	9	0	48	5	0
ASV1317	0	0	0	0	0	0	14	0	0	0	0	0	0	15	10	9	0	0	0	0	0	0	0	0	18	0	0	8	0	0	0	0	10	0	0
ASV1318	0	0	0	0	0	17	0	0	0	0	0	0	0	0	0	0	0	0	0	0	19	0	0	0	8	0	19	0	0	8	0	0	13	0	0
ASV1319	0	0	0	0	0	0	0	0	0	0	0	0	0	0	0	0	0	0	0	0	15	0	0	12	0	0	0	10	0	0	0	0	19	28	0
ASV1320	0	0	0	0	0	0	0	0	0	0	0	42	25	0	0	0	0	0	0	0	16	0	0	0	0	0	0	0	0	0	0	0	0	0	0
ASV1321	0	0	0	0	0	0	6	0	0	0	0	0	0	0	0	0	0	0	0	0	10	0	0	4	6	6	17	0	10	0	0	4	20	0	0
ASV1322	0	0	0	0	0	0	0	0	0	0	0	0	0	0	0	0	0	0	0	0	0	0	0	0	48	35	0	0	0	0	0	0	0	0	0
ASV1323	0	0	0	0	0	0	0	0	0	0	27	8	0	0	0	0	0	0	0	0	0	0	0	0	0	0	40	0	8	0	0	0	0	0	0
ASV1324	0	14	14	0	0	0	9	0	0	0	0	0	11	15	19	0	0	0	0	0	0	0	0	0	0	0	0	0	0	0	0	0	0	0	0
ASV1325	0	0	0	0	0	0	0	0	0	0	0	0	0	0	0	30	0	0	0	52	0	0	0	0	0	0	0	0	0	0	0	0	0	0	0
ASV1326	35	0	0	0	0	0	0	0	0	0	0	0	0	0	0	0	0	0	0	0	0	0	0	0	0	0	0	0	0	0	0	0	47	0	0
ASV1327	0	0	0	0	0	0	0	0	0	0	0	0	0	0	0	82	0	0	0	0	0	0	0	0	0	0	0	0	0	0	0	0	0	0	0
ASV1328	0	0	0	0	0	10	0	0	0	0	0	0	20	14	22	13	0	0	0	3	0	0	0	0	0	0	0	0	0	0	0	0	0	0	0
ASV1329	16	0	14	0	0	22	0	0	0	0	0	0	0	19	0	0	0	0	0	11	0	0	0	0	0	0	0	0	0	0	0	0	0	0	0
ASV1330	0	0	0	0	0	0	0	0	0	0	0	0	0	0	29	6	0	0	0	0	9	0	0	0	0	9	0	0	18	0	0	11	0	0	0
ASV1331	13	0	0	0	0	7	6	0	0	0	11	18	13	12	0	0	0	0	0	0	0	0	0	0	0	0	0	0	2	0	0	0	0	0	0
ASV1332	0	0	0	0	0	0	0	0	0	0	0	0	0	0	0	0	0	0	0	0	0	0	0	59	0	9	14	0	0	0	0	0	0	0	0
ASV1333	0	0	0	0	0	0	0	0	7	0	17	16	26	0	15	0	0	0	0	0	0	0	0	0	0	0	0	0	0	0	0	0	0	0	0
ASV1334	0	0	0	0	0	0	0	0	0	0	0	0	0	0	0	0	0	0	0	0	0	0	0	0	0	0	0	0	0	0	0	13	0	40	28
ASV1335	0	14	29	0	0	0	0	0	0	0	38	0	0	0	0	0	0	0	0	0	0	0	0	0	0	0	0	0	0	0	0	0	0	0	0
ASV1336	0	0	0	0	0	0	0	0	0	0	0	14	0	14	0	0	0	0	0	0	0	0	0	0	0	0	9	0	20	8	0	16	0	0	0
ASV1337	0	0	0	0	0	0	19	0	0	0	0	23	18	0	0	21	0	0	0	0	0	0	0	0	0	0	0	0	0	0	0	0	0	0	0
ASV1338	0	0	0	0	0	18	0	0	0	12	0	0	0	13	13	18	0	0	0	7	0	0	0	0	0	0	0	0	0	0	0	0	0	0	0
ASV1339	0	0	0	0	0	0	0	0	11	0	0	0	0	0	27	8	0	0	0	0	0	0	0	0	18	0	0	0	0	0	0	0	17	0	0
ASV1340	0	0	0	0	0	0	0	0	0	0	0	12	0	0	0	0	0	0	0	0	0	0	0	0	14	0	0	16	19	0	0	0	0	20	0
ASV1341	0	0	0	0	0	0	5	3	0	0	0	8	3	4	13	9	0	0	0	0	0	0	0	0	9	0	10	0	0	0	0	0	6	5	6
ASV1342	0	0	0	0	0	0	0	0	0	0	0	5	0	0	0	0	0	0	0	0	0	0	0	0	25	17	4	8	0	0	0	3	0	19	0
ASV1343	0	0	0	0	0	0	0	0	0	0	0	20	0	0	20	35	0	0	0	0	6	0	0	0	0	0	0	0	0	0	0	0	0	0	0
ASV1344	0	0	0	0	0	0	10	12	8	0	12	0	13	0	15	10	0	0	0	0	0	0	0	0	0	0	0	0	0	0	0	0	0	0	0
ASV1345	0	0	0	0	0	0	0	0	0	0	0	0	0	0	0	41	0	0	0	0	0	0	0	0	0	0	0	0	0	0	0	15	0	24	0
ASV1346	0	0	0	0	0	0	0	0	0	0	0	0	0	0	0	0	0	0	0	0	0	0	0	0	0	0	0	0	80	0	0	0	0	0	0
ASV1347	0	0	0	0	0	0	0	0	0	0	0	0	16	0	0	0	0	0	0	0	0	0	0	0	0	0	20	0	0	0	0	0	0	44	0
ASV1348	0	0	0	0	0	20	0	0	0	0	0	0	0	0	0	0	0	0	0	0	0	0	0	0	20	28	12	0	0	0	0	0	0	0	0
ASV1349	0	0	0	0	0	22	0	0	0	0	0	0	31	0	19	0	0	0	0	8	0	0	0	0	0	0	0	0	0	0	0	0	0	0	0
ASV1350	0	0	0	0	0	0	0	0	0	0	0	0	0	0	0	0	0	0	0	0	0	0	0	0	41	0	0	0	0	0	0	0	39	0	0
ASV1351	0	0	0	0	0	0	0	0	0	0	0	31	0	0	21	0	22	0	0	0	0	0	0	6	0	0	0	0	0	0	0	0	0	0	0
ASV1352	0	0	0	0	0	0	0	0	0	0	0	0	0	0	0	0	0	0	0	0	0	0	6	0	15	18	0	0	0	0	11	0	7	10	13
ASV1353	0	0	0	0	0	0	0	0	0	0	0	0	35	0	0	0	0	0	0	0	20	0	0	0	0	0	0	0	0	0	0	0	0	0	25
ASV1354	0	0	0	0	0	0	0	0	0	0	0	0	22	0	0	0	0	0	0	0	0	0	0	0	35	0	22	0	0	0	0	0	0	0	0
ASV1355	0	0	0	0	0	0	0	0	0	0	35	32	0	0	0	0	0	0	0	0	0	0	0	0	0	0	0	0	12	0	0	0	0	0	0
ASV1356	17	0	17	9	0	0	0	0	0	0	7	0	14	0	0	10	0	0	0	5	0	0	0	0	0	0	0	0	0	0	0	0	0	0	0
ASV1357	0	0	0	0	0	0	0	0	0	0	0	0	48	0	0	31	0	0	0	0	0	0	0	0	0	0	0	0	0	0	0	0	0	0	0
ASV1358	17	0	18	0	0	0	0	0	0	0	0	0	0	13	16	0	0	0	0	15	0	0	0	0	0	0	0	0	0	0	0	0	0	0	0
ASV1359	0	0	0	7	7	13	0	0	7	0	7	0	12	0	17	0	0	0	0	8	0	0	0	0	0	0	0	0	0	0	0	0	0	0	0
ASV1360	0	0	0	0	0	0	0	0	0	0	0	64	0	0	0	0	0	0	0	0	0	0	0	0	0	0	0	0	0	0	0	0	0	0	14
ASV1361	0	0	0	0	0	0	0	30	0	48	0	0	0	0	0	0	0	0	0	0	0	0	0	0	0	0	0	0	0	0	0	0	0	0	0
ASV1362	0	0	0	0	0	0	11	0	8	0	7	0	18	10	0	0	0	0	0	0	0	0	0	0	0	0	0	9	0	0	0	0	7	8	0
ASV1363	13	0	10	0	0	16	0	0	6	0	0	0	0	0	20	13	0	0	0	0	0	0	0	0	0	0	0	0	0	0	0	0	0	0	0
ASV1364	0	0	0	0	0	0	0	0	0	0	45	0	0	0	0	0	0	0	0	0	23	0	10	0	0	0	0	0	0	0	0	0	0	0	0
ASV1365	11	4	0	0	10	8	0	0	0	10	14	0	0	10	11	0	0	0	0	0	0	0	0	0	0	0	0	0	0	0	0	0	0	0	0
ASV1366	0	0	0	0	0	0	0	0	0	0	0	0	0	0	0	0	0	0	0	0	0	0	0	0	39	0	0	0	0	18	0	0	0	21	0
ASV1367	0	0	0	0	0	0	0	0	0	0	0	0	0	0	0	9	0	0	0	0	0	0	0	16	0	0	0	0	53	0	0	0	0	0	0
ASV1368	0	0	0	0	0	0	0	0	0	15	23	31	0	0	0	0	0	0	0	0	9	0	0	0	0	0	0	0	0	0	0	0	0	0	0
ASV1369	0	0	0	0	0	33	0	0	0	0	0	0	0	0	0	0	0	0	0	0	0	0	0	0	0	13	0	0	0	0	0	0	18	14	0
ASV1370	0	6	0	0	7	0	0	8	0	7	5	11	10	12	0	9	0	0	0	0	2	0	0	0	0	0	0	0	0	0	0	0	0	0	0
ASV1371	0	0	0	0	0	0	0	0	0	0	0	0	0	10	0	0	0	0	0	8	7	0	0	0	0	0	0	10	14	0	0	4	15	9	0
ASV1372	0	0	0	0	0	0	14	14	6	0	19	11	0	13	0	0	0	0	0	0	0	0	0	0	0	0	0	0	0	0	0	0	0	0	0
ASV1373	17	0	0	0	0	0	0	0	0	21	0	0	0	0	27	0	0	0	0	12	0	0	0	0	0	0	0	0	0	0	0	0	0	0	0
ASV1374	0	0	0	0	0	0	0	0	0	0	0	12	0	11	9	0	0	0	0	0	0	0	0	0	0	17	7	11	0	0	0	0	10	0	0
ASV1375	0	0	0	0	0	30	0	0	0	0	0	0	0	46	0	0	0	0	0	0	0	0	0	0	0	0	0	0	0	0	0	0	0	0	0
ASV1376	0	0	0	0	0	0	11	0	0	0	16	0	0	14	13	22	0	0	0	0	0	0	0	0	0	0	0	0	0	0	0	0	0	0	0
ASV1377	0	0	0	0	0	0	15	0	0	0	0	18	0	13	15	0	3	0	0	12	0	0	0	0	0	0	0	0	0	0	0	0	0	0	0
ASV1378	7	0	0	0	0	9	13	0	7	0	16	0	0	0	16	0	0	0	0	8	0	0	0	0	0	0	0	0	0	0	0	0	0	0	0
ASV1379	0	0	0	0	0	5	6	11	0	0	0	9	6	9	0	0	0	0	0	8	14	0	0	0	8	0	0	0	0	0	0	0	0	0	0
ASV1380	0	7	0	0	0	0	0	9	0	0	0	9	11	0	0	0	0	0	0	0	40	0	0	0	0	0	0	0	0	0	0	0	0	0	0
ASV1381	0	0	0	0	0	0	0	0	0	0	0	0	0	0	0	0	0	0	0	0	22	0	0	0	0	15	20	0	0	0	0	0	0	18	0
ASV1382	0	0	0	0	0	26	9	0	0	0	0	0	0	0	25	0	0	0	0	0	0	0	0	6	0	0	9	0	0	0	0	0	0	0	0
ASV1383	0	0	0	0	0	18	0	11	0	0	0	8	0	10	0	0	0	0	0	0	0	0	0	0	11	17	0	0	0	0	0	0	0	0	0
ASV1384	0	0	0	0	0	0	0	0	0	0	0	0	0	0	0	0	0	0	0	0	0	0	0	0	27	0	0	14	0	7	0	0	27	0	0
ASV1385	0	12	0	6	0	0	12	5	0	0	0	11	18	0	0	11	0	0	0	0	0	0	0	0	0	0	0	0	0	0	0	0	0	0	0
ASV1386	8	0	5	0	0	0	0	9	0	0	0	0	16	0	12	16	0	0	0	9	0	0	0	0	0	0	0	0	0	0	0	0	0	0	0
ASV1387	0	0	0	0	0	0	0	0	0	0	0	0	21	0	0	0	0	0	0	0	0	0	0	0	0	10	0	18	0	0	0	0	26	0	0
ASV1388	0	0	0	0	0	0	0	0	0	0	0	0	0	0	0	0	0	0	0	0	0	0	0	0	0	0	0	0	0	0	0	75	0	0	0
ASV1389	0	0	74	0	0	0	0	0	0	0	0	0	0	0	0	0	0	0	0	0	0	0	0	0	0	0	0	0	0	0	0	0	0	0	0
ASV1390	0	0	30	0	0	0	0	0	0	0	0	44	0	0	0	0	0	0	0	0	0	0	0	0	0	0	0	0	0	0	0	0	0	0	0
ASV1391	0	0	0	0	0	23	0	0	0	0	0	0	0	0	0	0	15	0	0	0	0	0	0	0	0	25	0	0	0	0	0	11	0	0	0
ASV1392	3	0	0	0	0	10	0	0	0	0	8	7	13	0	15	8	0	0	0	0	0	0	0	0	0	7	0	0	0	0	0	0	3	0	0
ASV1393	0	0	13	0	0	23	0	0	0	0	13	0	0	0	0	0	0	13	0	0	0	0	0	0	12	0	0	0	0	0	0	0	0	0	0
ASV1394	0	8	0	0	0	14	0	8	0	0	11	0	12	0	0	13	0	0	0	6	0	0	0	0	0	0	0	0	0	2	0	0	0	0	0
ASV1395	0	0	0	0	0	19	25	11	0	0	0	0	0	0	0	0	0	0	0	0	0	0	0	0	10	0	0	6	0	0	3	0	0	0	0
ASV1396	0	0	0	0	0	0	0	0	0	0	24	0	0	0	0	0	0	0	0	0	22	0	0	0	27	0	0	0	0	0	0	0	0	0	0
ASV1397	0	0	0	0	0	0	0	0	0	0	0	0	0	0	0	0	0	0	0	0	0	0	0	14	14	17	0	0	0	0	6	0	16	0	6
ASV1398	0	0	0	0	0	0	0	15	0	0	13	0	0	7	14	0	0	0	0	0	0	0	0	6	0	10	8	0	0	0	0	0	0	0	0
ASV1399	10	0	0	0	0	0	0	0	0	0	0	0	0	0	0	27	0	0	0	0	0	0	0	0	18	0	18	0	0	0	0	0	0	0	0
ASV1400	0	0	0	0	0	17	0	0	0	0	14	21	21	0	0	0	0	0	0	0	0	0	0	0	0	0	0	0	0	0	0	0	0	0	0
ASV1401	0	0	0	0	0	0	0	73	0	0	0	0	0	0	0	0	0	0	0	0	0	0	0	0	0	0	0	0	0	0	0	0	0	0	0
ASV1402	0	0	0	0	0	0	0	0	0	0	0	0	0	0	0	0	0	0	0	0	0	0	0	0	0	26	0	33	14	0	0	0	0	0	0
ASV1403	9	0	0	25	0	0	0	0	0	0	0	24	0	15	0	0	0	0	0	0	0	0	0	0	0	0	0	0	0	0	0	0	0	0	0
ASV1404	0	0	0	0	0	0	0	0	0	0	0	0	0	47	0	0	26	0	0	0	0	0	0	0	0	0	0	0	0	0	0	0	0	0	0
ASV1405	0	0	0	0	4	10	20	0	0	0	0	0	0	0	19	19	0	0	0	0	0	0	0	0	0	0	0	0	0	0	0	0	0	0	0
ASV1406	0	0	0	0	0	0	0	0	0	32	0	12	0	0	28	0	0	0	0	0	0	0	0	0	0	0	0	0	0	0	0	0	0	0	0
ASV1407	14	0	0	0	0	20	0	0	0	0	24	0	0	0	14	0	0	0	0	0	0	0	0	0	0	0	0	0	0	0	0	0	0	0	0
ASV1408	0	0	0	0	0	22	0	0	0	0	0	11	0	18	0	21	0	0	0	0	0	0	0	0	0	0	0	0	0	0	0	0	0	0	0
ASV1409	0	0	0	0	0	10	10	0	0	0	17	0	16	13	6	0	0	0	0	0	0	0	0	0	0	0	0	0	0	0	0	0	0	0	0
ASV1410	0	0	0	0	0	21	0	13	0	0	0	0	0	0	11	0	26	0	0	0	0	0	0	0	0	0	0	0	0	0	0	0	0	0	0
ASV1411	0	0	0	0	0	0	0	0	0	0	0	0	44	0	0	0	0	0	0	0	0	0	0	0	0	0	0	0	0	0	0	27	0	0	0
ASV1412	0	0	0	0	0	0	0	0	0	0	0	71	0	0	0	0	0	0	0	0	0	0	0	0	0	0	0	0	0	0	0	0	0	0	0
ASV1413	0	0	0	0	0	0	0	0	31	40	0	0	0	0	0	0	0	0	0	0	0	0	0	0	0	0	0	0	0	0	0	0	0	0	0
ASV1414	0	0	0	0	0	0	14	0	0	0	17	0	12	0	9	8	0	0	11	0	0	0	0	0	0	0	0	0	0	0	0	0	0	0	0
ASV1416	0	0	0	0	0	0	0	0	0	0	10	0	0	19	0	0	0	0	0	0	0	0	0	0	12	0	0	0	0	0	0	0	24	6	0
ASV1417	0	0	0	0	0	0	0	0	0	0	57	0	0	0	0	0	0	0	0	0	0	14	0	0	0	0	0	0	0	0	0	0	0	0	0
ASV1418	0	7	0	0	0	0	12	0	0	0	12	0	0	0	0	16	0	0	0	0	9	0	0	0	10	0	0	0	5	0	0	0	0	0	0
ASV1419	0	0	0	0	0	0	0	0	0	0	0	0	0	0	0	0	0	0	0	0	62	0	0	0	0	9	0	0	0	0	0	0	0	0	0
ASV1420	0	0	0	0	0	0	12	0	8	0	7	0	24	6	0	13	0	0	0	0	0	0	0	0	0	0	0	0	0	0	0	0	0	0	0
ASV1421	0	0	0	0	0	0	0	0	0	0	0	0	0	0	70	0	0	0	0	0	0	0	0	0	0	0	0	0	0	0	0	0	0	0	0
ASV1422	21	0	23	4	0	0	0	0	0	0	0	0	11	0	11	0	0	0	0	0	0	0	0	0	0	0	0	0	0	0	0	0	0	0	0
ASV1423	0	0	0	0	0	0	0	0	0	0	27	0	0	23	20	0	0	0	0	0	0	0	0	0	0	0	0	0	0	0	0	0	0	0	0
ASV1424	0	0	0	0	0	0	0	0	0	0	0	0	0	0	0	0	0	0	0	0	0	0	0	0	0	0	0	0	23	0	0	0	47	0	0
ASV1425	0	0	0	0	0	0	0	0	0	0	0	0	0	0	0	0	0	0	0	0	0	0	0	0	52	0	0	0	0	0	18	0	0	0	0
ASV1426	0	0	0	9	0	0	44	0	17	0	0	0	0	0	0	0	0	0	0	0	0	0	0	0	0	0	0	0	0	0	0	0	0	0	0
ASV1427	0	0	0	0	0	17	0	11	0	0	7	11	0	0	0	13	0	0	0	0	0	0	0	0	6	0	0	0	5	0	0	0	0	0	0
ASV1428	0	0	0	0	0	0	0	0	12	0	0	0	0	0	0	0	0	0	0	0	0	0	0	0	24	0	0	12	0	0	0	0	0	10	12
ASV1429	0	0	0	0	0	0	18	0	0	0	0	0	0	0	0	0	0	0	0	0	0	0	0	0	30	0	0	0	22	0	0	0	0	0	0
ASV1430	0	0	0	0	0	0	31	0	0	0	0	0	0	0	0	0	0	0	0	0	0	0	0	0	0	0	0	0	0	0	0	0	0	0	38
ASV1431	0	0	0	0	0	0	0	0	0	0	7	12	6	0	0	0	0	0	0	0	0	0	0	0	0	16	0	0	17	0	0	11	0	0	0
ASV1432	12	0	19	0	0	0	0	0	23	0	0	0	0	0	0	0	15	0	0	0	0	0	0	0	0	0	0	0	0	0	0	0	0	0	0
ASV1433	0	0	0	0	0	0	0	7	0	0	0	34	28	0	0	0	0	0	0	0	0	0	0	0	0	0	0	0	0	0	0	0	0	0	0
ASV1434	0	4	0	7	0	8	0	0	0	0	0	15	0	18	0	0	0	0	17	0	0	0	0	0	0	0	0	0	0	0	0	0	0	0	0
ASV1435	0	0	0	0	0	6	0	4	0	10	10	11	7	0	11	10	0	0	0	0	0	0	0	0	0	0	0	0	0	0	0	0	0	0	0
ASV1436	0	3	0	0	0	10	0	8	3	0	8	10	13	8	0	6	0	0	0	0	0	0	0	0	0	0	0	0	0	0	0	0	0	0	0
ASV1437	8	8	11	0	0	16	0	0	0	0	0	0	0	25	0	0	0	0	0	0	0	0	0	0	0	0	0	0	0	0	0	0	0	0	0
ASV1438	7	14	8	0	7	0	0	0	0	0	0	0	12	7	7	6	0	0	0	0	0	0	0	0	0	0	0	0	0	0	0	0	0	0	0
ASV1439	0	0	0	0	0	0	0	0	0	0	31	37	0	0	0	0	0	0	0	0	0	0	0	0	0	0	0	0	0	0	0	0	0	0	0
ASV1440	0	0	0	0	0	0	0	0	0	24	0	0	0	0	0	0	0	0	0	0	0	0	0	0	0	0	0	0	0	0	0	0	44	0	0
ASV1441	3	0	0	0	0	9	8	0	3	0	11	12	8	0	0	14	0	0	0	0	0	0	0	0	0	0	0	0	0	0	0	0	0	0	0
ASV1442	0	3	0	0	0	11	0	0	0	5	0	19	15	15	0	0	0	0	0	0	0	0	0	0	0	0	0	0	0	0	0	0	0	0	0
ASV1443	0	0	0	0	0	0	0	0	0	0	0	0	0	0	0	0	0	0	0	0	8	0	0	0	0	0	0	0	0	0	0	8	46	6	0
ASV1444	0	0	0	0	0	17	0	0	0	0	0	21	0	0	0	14	0	0	0	16	0	0	0	0	0	0	0	0	0	0	0	0	0	0	0
ASV1445	0	0	0	0	0	0	0	0	0	0	0	0	0	0	0	0	0	0	0	0	0	0	0	0	68	0	0	0	0	0	0	0	0	0	0
ASV1446	0	0	0	0	0	7	10	0	0	0	0	5	7	0	10	0	0	0	9	10	0	0	0	10	0	0	0	0	0	0	0	0	0	0	0
ASV1447	0	0	0	0	0	7	0	0	0	0	0	0	0	11	0	29	0	0	16	0	0	0	5	0	0	0	0	0	0	0	0	0	0	0	0
ASV1448	0	0	0	0	0	0	0	0	0	0	0	0	0	0	0	0	0	0	0	0	8	0	0	4	13	0	10	5	4	0	0	7	7	4	6
ASV1449	0	0	0	0	0	0	0	42	0	0	0	0	0	0	0	0	0	0	0	0	0	0	0	0	0	0	0	0	0	0	0	0	25	0	0
ASV1450	0	0	0	0	0	0	0	0	0	0	0	0	0	30	0	0	0	0	0	0	0	0	0	0	0	0	37	0	0	0	0	0	0	0	0
ASV1451	0	6	0	0	0	0	0	0	0	0	0	0	23	0	13	21	0	0	4	0	0	0	0	0	0	0	0	0	0	0	0	0	0	0	0
ASV1452	16	0	13	0	0	19	0	19	0	0	0	0	0	0	0	0	0	0	0	0	0	0	0	0	0	0	0	0	0	0	0	0	0	0	0
ASV1453	0	0	0	0	0	0	0	0	0	0	4	0	0	0	0	0	0	0	0	0	0	0	0	12	7	0	0	25	19	0	0	0	0	0	0
ASV1454	0	0	0	0	0	38	0	0	0	0	29	0	0	0	0	0	0	0	0	0	0	0	0	0	0	0	0	0	0	0	0	0	0	0	0
ASV1455	0	17	0	8	0	11	13	0	4	0	0	0	0	13	0	0	0	0	0	0	0	0	0	0	0	0	0	0	0	0	0	0	0	0	0
ASV1456	0	0	6	0	0	0	0	0	0	0	0	31	29	0	0	0	0	0	0	0	0	0	0	0	0	0	0	0	0	0	0	0	0	0	0
ASV1457	0	0	0	0	0	0	0	0	0	0	0	0	31	0	0	0	0	0	0	0	0	0	0	0	0	0	35	0	0	0	0	0	0	0	0
ASV1458	0	0	0	0	0	0	0	0	0	56	0	0	0	0	0	0	0	0	0	0	0	0	0	0	0	0	0	0	10	0	0	0	0	0	0
ASV1459	0	0	0	0	0	0	0	19	0	0	0	24	0	0	0	23	0	0	0	0	0	0	0	0	0	0	0	0	0	0	0	0	0	0	0
ASV1460	0	0	0	0	0	0	43	0	0	0	0	0	0	0	0	0	0	0	0	23	0	0	0	0	0	0	0	0	0	0	0	0	0	0	0
ASV1461	14	0	16	0	0	0	20	0	0	0	16	0	0	0	0	0	0	0	0	0	0	0	0	0	0	0	0	0	0	0	0	0	0	0	0
ASV1462	11	19	0	0	0	20	0	0	0	0	0	16	0	0	0	0	0	0	0	0	0	0	0	0	0	0	0	0	0	0	0	0	0	0	0
ASV1463	0	0	0	0	0	18	15	0	0	0	0	0	0	0	0	0	0	0	0	0	0	0	0	0	0	0	0	17	16	0	0	0	0	0	0
ASV1464	0	16	0	0	0	24	0	0	0	0	0	0	0	10	16	0	0	0	0	0	0	0	0	0	0	0	0	0	0	0	0	0	0	0	0
ASV1465	0	0	0	0	0	0	20	0	0	0	22	0	0	0	0	0	0	0	0	16	0	0	0	8	0	0	0	0	0	0	0	0	0	0	0
ASV1466	0	0	0	0	0	0	0	0	0	0	0	0	0	0	0	0	0	0	0	0	25	0	41	0	0	0	0	0	0	0	0	0	0	0	0
ASV1467	0	0	0	0	0	0	0	0	0	0	0	0	0	0	0	0	0	0	0	0	26	0	8	0	0	18	0	0	14	0	0	0	0	0	0
ASV1468	0	0	0	0	0	0	15	0	0	0	0	25	25	0	0	0	0	0	0	0	0	0	0	0	0	0	0	0	0	0	0	0	0	0	0
ASV1469	0	0	0	0	0	0	0	0	0	0	0	0	15	19	31	0	0	0	0	0	0	0	0	0	0	0	0	0	0	0	0	0	0	0	0
ASV1470	0	0	0	0	6	0	0	0	0	0	0	0	19	17	23	0	0	0	0	0	0	0	0	0	0	0	0	0	0	0	0	0	0	0	0
ASV1471	0	0	0	0	0	0	0	0	0	0	0	0	65	0	0	0	0	0	0	0	0	0	0	0	0	0	0	0	0	0	0	0	0	0	0
ASV1472	0	0	0	0	0	0	0	0	0	0	65	0	0	0	0	0	0	0	0	0	0	0	0	0	0	0	0	0	0	0	0	0	0	0	0
ASV1473	0	0	0	0	0	0	0	0	0	0	0	0	0	0	0	0	0	37	0	0	0	0	0	0	0	0	0	0	28	0	0	0	0	0	0
ASV1474	0	0	0	0	0	13	15	3	0	0	7	10	9	8	0	0	0	0	0	0	0	0	0	0	0	0	0	0	0	0	0	0	0	0	0
ASV1475	0	0	0	0	0	13	13	12	0	0	0	0	13	0	14	0	0	0	0	0	0	0	0	0	0	0	0	0	0	0	0	0	0	0	0
ASV1476	17	0	0	0	0	10	0	8	0	0	12	0	0	0	14	0	4	0	0	0	0	0	0	0	0	0	0	0	0	0	0	0	0	0	0
ASV1477	0	7	0	0	0	18	0	0	0	0	0	0	24	16	0	0	0	0	0	0	0	0	0	0	0	0	0	0	0	0	0	0	0	0	0
ASV1478	0	0	0	0	0	8	8	6	6	0	0	7	7	10	8	5	0	0	0	0	0	0	0	0	0	0	0	0	0	0	0	0	0	0	0
ASV1479	0	0	0	0	0	13	13	0	0	6	7	0	0	15	0	8	0	0	0	0	0	0	0	0	0	0	0	0	3	0	0	0	0	0	0
ASV1480	0	0	0	0	0	0	0	0	0	0	0	0	0	0	0	0	0	0	0	0	0	0	0	7	12	8	0	9	6	0	0	0	16	0	7
ASV1481	0	0	0	0	0	0	26	0	0	0	0	0	0	38	0	0	0	0	0	0	0	0	0	0	0	0	0	0	0	0	0	0	0	0	0
ASV1482	25	0	10	0	0	0	0	0	0	0	0	0	0	0	0	0	0	0	0	0	0	0	0	0	0	0	0	0	29	0	0	0	0	0	0
ASV1483	0	29	0	0	0	0	0	0	0	0	0	0	0	0	0	35	0	0	0	0	0	0	0	0	0	0	0	0	0	0	0	0	0	0	0
ASV1484	0	17	12	5	0	0	0	0	0	10	13	0	0	0	7	0	0	0	0	0	0	0	0	0	0	0	0	0	0	0	0	0	0	0	0
ASV1485	0	0	0	0	0	0	0	0	23	0	0	0	0	18	23	0	0	0	0	0	0	0	0	0	0	0	0	0	0	0	0	0	0	0	0
ASV1486	0	0	0	0	0	0	0	10	0	0	0	8	3	0	0	13	0	0	0	19	0	0	0	0	5	0	0	0	0	0	0	0	0	0	6
ASV1487	4	4	9	0	0	0	8	7	0	0	6	8	15	0	0	0	0	3	0	0	0	0	0	0	0	0	0	0	0	0	0	0	0	0	0
ASV1488	0	0	0	0	0	0	0	0	14	0	0	12	15	0	0	0	0	0	0	0	0	0	11	0	0	0	0	0	0	0	0	0	0	12	0
ASV1489	0	0	0	0	9	20	0	0	0	0	12	0	0	9	0	10	0	0	0	0	4	0	0	0	0	0	0	0	0	0	0	0	0	0	0
ASV1490	0	0	0	0	0	0	0	0	0	0	0	0	0	0	0	0	0	0	0	7	13	0	0	10	15	0	11	0	0	3	0	0	5	0	0
ASV1491	0	0	0	0	0	25	13	0	0	0	0	0	26	0	0	0	0	0	0	0	0	0	0	0	0	0	0	0	0	0	0	0	0	0	0
ASV1492	0	0	0	0	0	0	0	0	22	0	0	0	0	0	41	0	0	0	0	0	0	0	0	0	0	0	0	0	0	0	0	0	0	0	0
ASV1493	22	7	12	5	6	0	0	0	0	0	0	0	0	0	0	8	3	0	0	0	0	0	0	0	0	0	0	0	0	0	0	0	0	0	0
ASV1494	0	0	0	0	0	0	0	0	0	0	0	0	0	0	0	0	0	0	0	0	0	0	0	0	0	0	0	0	0	0	0	0	63	0	0
ASV1495	0	0	0	0	0	0	0	0	0	0	0	63	0	0	0	0	0	0	0	0	0	0	0	0	0	0	0	0	0	0	0	0	0	0	0
ASV1496	0	0	0	0	0	0	0	0	0	0	0	0	0	18	0	0	0	0	0	0	0	0	0	0	0	18	0	0	27	0	0	0	0	0	0
ASV1497	0	0	0	0	0	0	0	0	0	0	0	0	0	0	0	0	0	0	0	0	0	0	0	0	0	63	0	0	0	0	0	0	0	0	0
ASV1498	0	0	0	0	0	0	0	0	0	0	0	0	0	0	0	0	0	0	0	0	0	0	0	0	0	26	0	0	12	0	0	0	25	0	0
ASV1499	0	6	0	0	0	0	0	0	15	0	16	0	0	26	0	0	0	0	0	0	0	0	0	0	0	0	0	0	0	0	0	0	0	0	0
ASV1500	0	30	0	0	0	0	0	33	0	0	0	0	0	0	0	0	0	0	0	0	0	0	0	0	0	0	0	0	0	0	0	0	0	0	0
ASV1501	0	0	0	0	8	0	19	0	0	0	0	0	0	0	36	0	0	0	0	0	0	0	0	0	0	0	0	0	0	0	0	0	0	0	0
ASV1502	6	0	14	0	4	0	5	0	0	0	7	10	10	0	4	0	0	0	0	0	0	0	0	0	0	0	0	0	0	0	0	3	0	0	0
ASV1503	0	0	0	0	0	18	5	0	0	0	0	15	10	10	0	0	0	0	0	0	0	0	0	0	0	5	0	0	0	0	0	0	0	0	0
ASV1504	0	0	0	0	0	0	0	0	0	0	0	0	0	0	0	0	0	0	0	0	0	0	0	0	38	0	0	0	0	25	0	0	0	0	0
ASV1505	0	0	0	0	0	0	0	0	0	0	0	0	0	0	0	0	0	0	0	0	0	0	0	0	26	24	0	0	0	0	0	13	0	0	0
ASV1506	0	0	0	0	0	0	0	0	0	0	0	0	0	0	0	0	0	0	0	0	0	0	0	0	38	14	0	0	0	0	0	0	0	11	0
ASV1507	0	0	0	0	0	0	0	0	0	0	0	0	0	0	0	0	0	0	0	0	0	0	0	18	18	0	0	0	0	0	0	0	0	0	27
ASV1508	0	0	0	0	0	0	0	0	0	0	0	8	0	12	0	0	0	0	0	0	3	0	0	0	0	14	0	0	0	0	0	0	13	13	0
ASV1509	0	0	0	0	0	0	0	0	0	0	0	0	0	0	0	36	0	0	0	0	0	0	0	0	26	0	0	0	0	0	0	0	0	0	0
ASV1510	0	0	0	0	7	0	0	15	9	0	16	0	0	0	0	14	0	0	0	0	0	0	0	0	0	0	0	0	0	0	0	0	0	0	0
ASV1511	0	0	0	0	0	0	0	0	0	0	0	0	0	0	0	0	0	0	0	0	0	0	0	0	0	0	0	0	0	0	0	0	0	0	61
ASV1512	0	0	0	0	0	0	0	0	0	0	0	0	0	0	0	0	0	0	0	0	0	0	0	0	0	0	0	0	0	0	0	0	0	61	0
ASV1513	0	16	0	0	0	0	0	0	0	0	15	0	0	0	30	0	0	0	0	0	0	0	0	0	0	0	0	0	0	0	0	0	0	0	0
ASV1514	0	0	0	0	0	0	0	10	0	0	8	0	13	0	13	17	0	0	0	0	0	0	0	0	0	0	0	0	0	0	0	0	0	0	0
ASV1515	7	13	0	0	0	0	0	15	0	0	0	21	0	0	0	0	0	0	0	5	0	0	0	0	0	0	0	0	0	0	0	0	0	0	0
ASV1516	0	0	0	0	0	0	23	0	0	0	0	0	0	0	0	0	0	0	0	7	31	0	0	0	0	0	0	0	0	0	0	0	0	0	0
ASV1517	0	0	0	0	0	0	14	30	0	0	0	0	0	0	0	0	0	0	0	0	0	0	0	0	0	0	17	0	0	0	0	0	0	0	0
ASV1518	0	0	0	0	0	11	0	12	0	0	13	0	7	18	0	0	0	0	0	0	0	0	0	0	0	0	0	0	0	0	0	0	0	0	0
ASV1519	0	0	0	0	0	28	0	0	0	0	0	0	0	0	0	22	0	0	0	0	0	0	0	0	11	0	0	0	0	0	0	0	0	0	0
ASV1520	0	0	0	0	0	0	0	0	0	0	0	0	0	0	0	0	0	0	0	0	0	0	10	8	12	13	0	0	12	0	0	0	6	0	0
ASV1521	0	0	0	0	0	8	0	0	0	0	0	0	23	6	0	0	0	0	0	0	10	0	0	0	0	0	0	0	14	0	0	0	0	0	0
ASV1522	0	0	0	0	0	22	0	19	0	0	0	0	0	20	0	0	0	0	0	0	0	0	0	0	0	0	0	0	0	0	0	0	0	0	0
ASV1523	0	0	0	0	0	0	27	21	0	0	12	0	0	0	0	0	0	0	0	0	0	0	0	0	0	0	0	0	0	0	0	0	0	0	0
ASV1524	0	19	0	0	26	0	0	0	0	0	0	0	0	15	0	0	0	0	0	0	0	0	0	0	0	0	0	0	0	0	0	0	0	0	0
ASV1525	0	0	21	0	0	0	0	0	0	0	0	0	39	0	0	0	0	0	0	0	0	0	0	0	0	0	0	0	0	0	0	0	0	0	0
ASV1526	0	0	0	0	0	0	0	0	0	0	16	19	15	0	10	0	0	0	0	0	0	0	0	0	0	0	0	0	0	0	0	0	0	0	0
ASV1527	0	0	0	0	0	0	0	0	0	16	0	0	44	0	0	0	0	0	0	0	0	0	0	0	0	0	0	0	0	0	0	0	0	0	0
ASV1528	17	0	23	14	0	0	6	0	0	0	0	0	0	0	0	0	0	0	0	0	0	0	0	0	0	0	0	0	0	0	0	0	0	0	0
ASV1529	0	0	11	8	7	0	14	0	0	0	0	6	0	0	0	5	0	0	0	9	0	0	0	0	0	0	0	0	0	0	0	0	0	0	0
ASV1530	0	4	0	0	0	0	20	0	0	0	18	0	0	18	0	0	0	0	0	0	0	0	0	0	0	0	0	0	0	0	0	0	0	0	0
ASV1531	0	0	0	0	0	7	8	2	0	0	4	9	8	0	0	9	0	0	0	0	0	0	0	0	0	13	0	0	0	0	0	0	0	0	0
ASV1532	0	0	0	0	0	0	0	0	0	0	0	0	0	0	0	8	0	0	0	16	0	0	0	0	10	0	0	0	16	0	0	0	0	10	0
ASV1533	0	0	0	0	0	6	9	10	0	0	6	0	0	6	0	14	0	0	0	0	0	0	0	0	9	0	0	0	0	0	0	0	0	0	0
ASV1534	0	0	0	0	0	0	0	0	0	0	0	0	0	0	0	0	0	0	0	2	5	0	0	0	5	13	3	6	2	0	0	5	9	7	3
ASV1535	10	0	0	0	0	0	15	4	0	0	13	0	12	0	0	0	0	0	0	0	0	0	0	0	0	5	0	0	0	0	0	0	0	0	0
ASV1536	0	0	0	0	0	0	0	0	0	0	0	0	0	50	0	0	0	0	0	0	0	0	0	0	0	0	0	0	0	0	0	0	9	0	0
ASV1537	0	0	0	0	0	0	0	0	0	0	25	0	0	0	0	0	0	0	0	34	0	0	0	0	0	0	0	0	0	0	0	0	0	0	0
ASV1538	0	0	0	0	0	0	0	0	0	0	0	0	0	0	0	0	0	0	0	0	0	0	0	0	0	14	23	0	0	0	0	0	14	8	0
ASV1539	0	0	0	0	0	0	0	0	0	0	0	0	0	0	0	0	0	0	0	0	0	0	0	0	0	27	0	15	17	0	0	0	0	0	0
ASV1540	0	0	0	0	0	0	0	16	11	0	0	0	0	0	32	0	0	0	0	0	0	0	0	0	0	0	0	0	0	0	0	0	0	0	0
ASV1541	0	0	0	0	0	0	15	6	0	0	0	0	0	16	22	0	0	0	0	0	0	0	0	0	0	0	0	0	0	0	0	0	0	0	0
ASV1542	0	0	0	0	0	0	0	0	0	0	0	0	0	0	0	0	0	0	0	0	0	3	0	0	8	14	0	3	4	0	0	3	9	0	15
ASV1543	0	0	0	0	0	9	0	0	0	0	0	0	0	0	0	0	0	0	0	0	0	0	0	0	0	0	16	18	0	0	0	16	0	0	0
ASV1544	8	3	0	0	0	5	0	0	0	0	0	10	13	0	8	12	0	0	0	0	0	0	0	0	0	0	0	0	0	0	0	0	0	0	0
ASV1545	0	0	0	5	0	16	0	0	0	7	0	0	16	0	0	15	0	0	0	0	0	0	0	0	0	0	0	0	0	0	0	0	0	0	0
ASV1546	8	16	0	0	0	0	0	0	0	0	22	0	0	0	0	0	0	0	0	0	0	0	0	13	0	0	0	0	0	0	0	0	0	0	0
ASV1547	0	0	0	0	0	18	0	0	0	0	0	12	0	0	0	17	0	0	0	0	0	0	12	0	0	0	0	0	0	0	0	0	0	0	0
ASV1548	0	0	0	0	0	0	0	0	0	0	0	15	0	0	0	0	0	0	0	0	6	0	0	0	0	0	0	0	13	0	0	25	0	0	0
ASV1549	0	0	0	0	0	0	0	0	0	0	0	0	0	0	0	0	0	0	0	0	32	0	0	0	0	0	0	0	27	0	0	0	0	0	0
ASV1550	0	0	0	0	0	19	0	0	0	0	0	0	39	0	0	0	0	0	0	0	0	0	0	0	0	0	0	0	0	0	0	0	0	0	0
ASV1551	0	0	0	0	0	0	0	0	0	0	0	0	0	0	32	26	0	0	0	0	0	0	0	0	0	0	0	0	0	0	0	0	0	0	0
ASV1552	0	0	0	0	0	0	0	0	0	0	0	0	0	38	0	0	0	0	0	0	0	0	0	0	0	0	0	0	0	0	0	0	0	0	20
ASV1553	0	0	0	0	0	0	0	0	0	0	0	0	0	0	0	0	0	0	18	0	0	0	0	0	0	40	0	0	0	0	0	0	0	0	0
ASV1554	0	6	23	15	0	14	0	0	0	0	0	0	0	0	0	0	0	0	0	0	0	0	0	0	0	0	0	0	0	0	0	0	0	0	0
ASV1555	0	0	0	0	0	16	0	0	0	0	0	0	0	0	15	27	0	0	0	0	0	0	0	0	0	0	0	0	0	0	0	0	0	0	0
ASV1556	4	10	0	0	0	12	0	0	0	0	5	0	10	0	4	10	0	3	0	0	0	0	0	0	0	0	0	0	0	0	0	0	0	0	0
ASV1557	0	0	0	0	0	10	9	0	0	0	10	10	11	8	0	0	0	0	0	0	0	0	0	0	0	0	0	0	0	0	0	0	0	0	0
ASV1558	0	0	0	0	0	35	0	23	0	0	0	0	0	0	0	0	0	0	0	0	0	0	0	0	0	0	0	0	0	0	0	0	0	0	0
ASV1559	0	0	0	0	0	12	0	0	11	0	9	10	0	10	0	6	0	0	0	0	0	0	0	0	0	0	0	0	0	0	0	0	0	0	0
ASV1560	0	0	0	0	0	22	0	0	0	0	0	16	13	0	0	0	0	0	0	0	0	0	0	7	0	0	0	0	0	0	0	0	0	0	0
ASV1561	0	31	0	0	0	0	0	0	0	0	0	0	0	0	0	0	0	0	0	0	27	0	0	0	0	0	0	0	0	0	0	0	0	0	0
ASV1562	0	0	0	0	0	0	0	0	0	0	0	0	0	0	0	0	0	0	0	13	16	0	15	0	0	0	14	0	0	0	0	0	0	0	0
ASV1563	0	0	0	0	0	29	0	0	0	0	0	0	0	0	0	0	0	0	0	0	0	0	0	0	0	28	0	0	0	0	0	0	0	0	0
ASV1564	0	7	0	13	0	0	0	0	10	0	0	13	0	0	0	14	0	0	0	0	0	0	0	0	0	0	0	0	0	0	0	0	0	0	0
ASV1565	0	0	0	0	14	0	0	20	0	0	7	16	0	0	0	0	0	0	0	0	0	0	0	0	0	0	0	0	0	0	0	0	0	0	0
ASV1566	0	0	0	0	0	17	0	15	0	0	0	0	0	0	0	0	0	7	0	0	0	0	0	0	0	7	0	0	11	0	0	0	0	0	0
ASV1567	10	0	0	0	5	10	0	9	0	5	0	0	0	0	0	14	0	0	0	4	0	0	0	0	0	0	0	0	0	0	0	0	0	0	0
ASV1568	0	0	0	0	0	0	0	0	0	0	0	0	0	25	0	0	0	0	0	0	0	0	0	0	13	0	0	0	19	0	0	0	0	0	0
ASV1569	0	0	0	0	0	7	0	12	0	0	0	8	0	0	8	0	0	0	0	0	0	0	0	0	8	0	8	6	0	0	0	0	0	0	0
ASV1570	0	0	0	0	0	10	0	0	0	0	0	9	0	0	0	0	13	0	0	0	13	0	0	0	0	0	0	0	0	0	0	12	0	0	0
ASV1571	0	0	0	0	0	0	0	10	0	0	0	13	13	0	20	0	0	0	0	0	0	0	0	0	0	0	0	0	0	0	0	0	0	0	0
ASV1572	0	0	0	0	0	0	0	0	0	0	0	0	0	0	0	56	0	0	0	0	0	0	0	0	0	0	0	0	0	0	0	0	0	0	0
ASV1573	0	0	0	0	0	0	0	0	0	0	0	0	17	39	0	0	0	0	0	0	0	0	0	0	0	0	0	0	0	0	0	0	0	0	0
ASV1574	0	0	0	0	0	0	0	0	0	0	0	25	0	0	16	0	0	15	0	0	0	0	0	0	0	0	0	0	0	0	0	0	0	0	0
ASV1575	0	0	0	0	0	0	0	0	0	9	16	18	0	13	0	0	0	0	0	0	0	0	0	0	0	0	0	0	0	0	0	0	0	0	0
ASV1576	0	14	0	0	0	12	13	0	0	0	0	0	0	0	0	17	0	0	0	0	0	0	0	0	0	0	0	0	0	0	0	0	0	0	0
ASV1577	0	0	0	0	0	0	21	0	0	0	0	35	0	0	0	0	0	0	0	0	0	0	0	0	0	0	0	0	0	0	0	0	0	0	0
ASV1578	0	0	0	0	0	0	17	0	0	0	0	25	0	0	0	12	0	0	0	2	0	0	0	0	0	0	0	0	0	0	0	0	0	0	0
ASV1579	0	0	0	0	0	18	0	0	0	0	0	0	10	13	0	7	0	0	0	0	0	0	0	0	0	0	0	0	8	0	0	0	0	0	0
ASV1580	0	0	0	0	0	6	11	0	0	0	0	14	0	9	16	0	0	0	0	0	0	0	0	0	0	0	0	0	0	0	0	0	0	0	0
ASV1581	0	0	0	0	0	0	0	13	0	0	0	0	7	0	0	8	0	0	0	0	0	0	0	0	13	0	0	15	0	0	0	0	0	0	0
ASV1582	0	0	0	0	0	0	0	16	0	0	0	0	0	0	0	0	0	0	0	0	0	0	25	0	0	0	0	15	0	0	0	0	0	0	0
ASV1583	0	0	0	0	7	0	7	0	0	0	12	0	16	0	13	0	0	0	0	0	0	0	0	0	0	0	0	0	0	0	0	0	0	0	0
ASV1584	47	8	0	0	0	0	0	0	0	0	0	0	0	0	0	0	0	0	0	0	0	0	0	0	0	0	0	0	0	0	0	0	0	0	0
ASV1585	0	0	0	0	0	0	0	0	0	0	0	0	0	0	0	0	0	0	0	0	0	0	0	0	0	0	0	0	0	0	0	0	0	0	55
ASV1586	0	0	0	0	0	0	0	0	0	0	0	0	55	0	0	0	0	0	0	0	0	0	0	0	0	0	0	0	0	0	0	0	0	0	0
ASV1587	0	0	0	0	0	0	0	0	0	0	20	0	9	0	0	26	0	0	0	0	0	0	0	0	0	0	0	0	0	0	0	0	0	0	0
ASV1588	0	0	0	0	0	0	0	0	0	0	0	0	0	27	0	0	0	0	0	0	0	0	0	0	0	0	28	0	0	0	0	0	0	0	0
ASV1589	0	0	0	0	0	0	0	0	0	0	0	0	5	0	0	0	0	0	0	0	0	0	0	0	0	0	36	14	0	0	0	0	0	0	0
ASV1590	0	0	0	0	0	0	8	0	0	0	0	10	0	0	0	0	0	0	0	0	0	0	0	0	0	18	0	0	0	0	19	0	0	0	0
ASV1591	0	0	13	0	0	0	22	0	0	0	0	0	20	0	0	0	0	0	0	0	0	0	0	0	0	0	0	0	0	0	0	0	0	0	0
ASV1592	0	0	0	0	0	0	0	0	0	0	0	0	0	7	0	0	0	0	0	0	8	0	0	0	0	0	14	26	0	0	0	0	0	0	0
ASV1593	0	0	0	0	0	0	16	0	0	0	0	0	0	27	0	0	0	12	0	0	0	0	0	0	0	0	0	0	0	0	0	0	0	0	0
ASV1594	0	0	0	0	0	0	55	0	0	0	0	0	0	0	0	0	0	0	0	0	0	0	0	0	0	0	0	0	0	0	0	0	0	0	0
ASV1595	0	9	4	0	0	10	0	3	0	0	8	8	0	0	9	4	0	0	0	0	0	0	0	0	0	0	0	0	0	0	0	0	0	0	0
ASV1596	0	0	0	0	0	20	0	0	6	0	13	0	0	0	0	0	0	0	0	0	0	0	0	0	0	0	0	0	16	0	0	0	0	0	0
ASV1597	14	0	14	0	0	18	0	0	0	0	0	0	0	0	0	0	9	0	0	0	0	0	0	0	0	0	0	0	0	0	0	0	0	0	0
ASV1598	0	0	0	0	0	10	10	14	0	5	0	11	0	0	0	5	0	0	0	0	0	0	0	0	0	0	0	0	0	0	0	0	0	0	0
ASV1599	0	0	0	0	0	0	0	19	0	0	0	14	0	0	0	0	0	0	0	0	0	0	0	0	13	0	0	0	0	0	0	0	0	9	0
ASV1600	0	0	0	0	0	0	0	0	0	0	0	0	0	0	0	0	0	0	0	0	34	0	0	0	0	0	0	21	0	0	0	0	0	0	0
ASV1601	7	7	0	4	0	0	26	0	0	0	0	7	0	0	0	4	0	0	0	0	0	0	0	0	0	0	0	0	0	0	0	0	0	0	0
ASV1602	0	0	10	0	0	0	9	0	0	0	0	0	0	0	9	12	0	0	0	0	5	0	0	0	0	0	0	0	0	0	0	0	7	3	0
ASV1603	12	0	9	0	0	0	4	0	0	0	0	8	11	0	6	4	0	0	0	0	0	0	0	0	0	0	0	0	0	0	0	0	0	0	0
ASV1604	7	0	0	0	7	8	0	0	0	0	0	11	0	10	8	0	0	0	0	0	0	0	0	0	0	0	3	0	0	0	0	0	0	0	0
ASV1605	0	0	0	0	0	0	0	0	0	0	54	0	0	0	0	0	0	0	0	0	0	0	0	0	0	0	0	0	0	0	0	0	0	0	0
ASV1606	0	15	0	13	0	0	0	0	0	0	15	11	0	0	0	0	0	0	0	0	0	0	0	0	0	0	0	0	0	0	0	0	0	0	0
ASV1607	0	0	0	0	0	0	0	0	0	0	33	0	21	0	0	0	0	0	0	0	0	0	0	0	0	0	0	0	0	0	0	0	0	0	0
ASV1608	0	0	6	0	0	11	0	0	0	0	0	20	17	0	0	0	0	0	0	0	0	0	0	0	0	0	0	0	0	0	0	0	0	0	0
ASV1609	0	0	0	0	0	0	36	0	0	0	0	0	0	0	18	0	0	0	0	0	0	0	0	0	0	0	0	0	0	0	0	0	0	0	0
ASV1610	0	0	0	0	0	15	12	7	0	0	0	0	9	0	0	0	0	0	0	0	0	0	0	0	0	0	0	5	0	0	0	0	0	0	6
ASV1611	0	0	0	0	0	0	0	0	0	0	0	0	0	0	0	0	0	0	0	0	0	0	0	0	39	0	0	15	0	0	0	0	0	0	0
ASV1612	0	0	0	0	0	0	0	0	0	0	0	0	0	0	0	0	0	0	0	0	0	0	0	5	0	10	10	0	15	0	0	0	14	0	0
ASV1613	0	0	0	0	0	0	0	0	0	0	0	0	0	0	0	0	0	0	0	0	7	0	0	0	0	22	0	0	11	0	0	0	14	0	0
ASV1614	0	0	0	0	0	0	0	0	0	0	23	0	0	0	0	0	0	0	0	0	0	0	0	0	0	0	0	16	0	0	0	14	0	0	0
ASV1615	0	0	0	0	0	0	0	0	0	0	0	0	0	0	0	0	0	0	0	0	0	0	0	0	0	0	0	0	0	0	0	0	0	53	0
ASV1616	0	0	0	0	0	0	0	0	0	0	0	0	0	0	0	0	0	0	0	0	0	0	0	0	0	0	0	0	0	0	0	0	53	0	0
ASV1617	0	0	0	0	0	0	0	0	0	0	0	44	0	0	0	0	0	0	0	0	0	0	0	0	0	0	0	0	0	0	9	0	0	0	0
ASV1618	0	0	0	0	0	0	0	0	0	0	0	20	0	0	0	33	0	0	0	0	0	0	0	0	0	0	0	0	0	0	0	0	0	0	0
ASV1619	0	0	0	0	0	0	0	0	0	0	0	29	0	24	0	0	0	0	0	0	0	0	0	0	0	0	0	0	0	0	0	0	0	0	0
ASV1620	0	0	0	0	0	0	0	0	0	0	0	0	0	0	0	0	0	0	0	0	0	0	0	0	0	0	14	0	0	0	0	39	0	0	0
ASV1621	0	0	0	0	0	0	0	53	0	0	0	0	0	0	0	0	0	0	0	0	0	0	0	0	0	0	0	0	0	0	0	0	0	0	0
ASV1622	0	0	0	0	0	19	0	0	9	0	0	0	25	0	0	0	0	0	0	0	0	0	0	0	0	0	0	0	0	0	0	0	0	0	0
ASV1623	0	0	0	0	0	23	0	0	0	0	0	4	17	0	0	0	0	0	0	0	0	0	0	0	0	0	0	0	9	0	0	0	0	0	0
ASV1624	0	0	0	0	0	0	0	0	0	0	0	0	0	0	0	0	0	0	0	0	5	0	0	0	5	5	0	2	3	0	5	8	10	5	5
ASV1625	0	0	0	0	0	0	0	0	0	0	0	0	0	0	0	0	0	0	3	0	10	0	0	0	0	0	0	0	0	0	0	0	40	0	0
ASV1626	0	0	0	0	0	0	0	0	0	35	0	0	18	0	0	0	0	0	0	0	0	0	0	0	0	0	0	0	0	0	0	0	0	0	0
ASV1627	0	0	0	0	0	0	0	0	0	0	0	0	0	0	0	0	0	0	0	0	0	0	0	0	0	12	0	0	0	0	0	0	40	0	0
ASV1628	0	0	0	52	0	0	0	0	0	0	0	0	0	0	0	0	0	0	0	0	0	0	0	0	0	0	0	0	0	0	0	0	0	0	0
ASV1629	0	19	20	0	0	0	0	0	0	0	0	0	0	0	0	0	0	0	0	13	0	0	0	0	0	0	0	0	0	0	0	0	0	0	0
ASV1630	0	0	0	0	0	0	0	0	0	0	0	0	0	0	0	0	52	0	0	0	0	0	0	0	0	0	0	0	0	0	0	0	0	0	0
ASV1631	0	0	0	0	0	0	0	0	0	0	0	0	15	13	24	0	0	0	0	0	0	0	0	0	0	0	0	0	0	0	0	0	0	0	0
ASV1632	0	0	0	0	0	0	0	0	0	0	0	52	0	0	0	0	0	0	0	0	0	0	0	0	0	0	0	0	0	0	0	0	0	0	0
ASV1633	10	0	0	0	0	0	0	0	0	0	15	0	0	27	0	0	0	0	0	0	0	0	0	0	0	0	0	0	0	0	0	0	0	0	0
ASV1634	0	0	0	0	0	0	0	0	0	0	0	0	0	20	0	21	0	0	0	0	0	0	0	0	0	0	0	0	11	0	0	0	0	0	0
ASV1635	0	0	0	0	0	0	0	0	52	0	0	0	0	0	0	0	0	0	0	0	0	0	0	0	0	0	0	0	0	0	0	0	0	0	0
ASV1636	0	0	0	0	0	0	0	0	0	0	0	0	0	0	0	0	0	0	0	0	0	0	0	0	20	32	0	0	0	0	0	0	0	0	0
ASV1637	0	0	0	0	0	0	0	0	0	0	0	0	0	0	0	0	0	0	0	0	0	9	0	6	0	0	0	0	0	16	0	0	0	0	21
ASV1638	0	0	0	0	0	0	5	0	0	0	0	10	10	0	0	0	0	0	0	0	0	0	0	0	0	0	0	6	0	0	0	0	11	10	0
ASV1639	0	0	0	0	0	22	0	0	0	8	0	5	13	0	0	0	0	0	0	0	0	0	0	0	4	0	0	0	0	0	0	0	0	0	0
ASV1640	19	11	16	0	0	0	0	0	0	0	0	0	0	0	0	0	0	0	0	0	0	0	0	0	3	0	3	0	0	0	0	0	0	0	0
ASV1641	0	0	0	12	5	0	21	0	0	0	0	14	0	0	0	0	0	0	0	0	0	0	0	0	0	0	0	0	0	0	0	0	0	0	0
ASV1642	0	0	0	0	0	0	24	0	0	0	0	0	0	0	0	13	0	0	0	0	0	0	0	0	0	15	0	0	0	0	0	0	0	0	0
ASV1643	0	0	0	0	0	0	31	0	0	0	0	0	21	0	0	0	0	0	0	0	0	0	0	0	0	0	0	0	0	0	0	0	0	0	0
ASV1644	0	0	0	0	0	0	19	0	0	0	33	0	0	0	0	0	0	0	0	0	0	0	0	0	0	0	0	0	0	0	0	0	0	0	0
ASV1645	0	15	0	0	0	0	10	0	0	0	13	0	0	0	0	13	0	0	0	0	0	0	0	0	0	0	0	0	0	0	0	0	0	0	0
ASV1646	0	5	13	0	0	0	9	0	0	0	0	11	0	0	0	10	0	0	0	3	0	0	0	0	0	0	0	0	0	0	0	0	0	0	0
ASV1647	0	0	0	0	0	0	0	0	0	0	0	0	0	0	51	0	0	0	0	0	0	0	0	0	0	0	0	0	0	0	0	0	0	0	0
ASV1648	0	0	0	0	0	0	0	0	0	0	16	24	0	0	11	0	0	0	0	0	0	0	0	0	0	0	0	0	0	0	0	0	0	0	0
ASV1649	0	0	0	0	0	0	0	0	0	0	0	0	13	0	0	0	0	0	0	14	0	0	0	0	0	24	0	0	0	0	0	0	0	0	0
ASV1650	4	4	0	0	0	0	0	0	0	12	0	12	0	4	9	6	0	0	0	0	0	0	0	0	0	0	0	0	0	0	0	0	0	0	0
ASV1651	0	0	0	0	0	0	24	0	0	0	27	0	0	0	0	0	0	0	0	0	0	0	0	0	0	0	0	0	0	0	0	0	0	0	0
ASV1652	0	0	0	0	0	0	0	0	0	2	0	0	0	0	0	7	0	0	0	4	4	0	0	0	4	7	0	0	8	0	0	0	12	3	0
ASV1653	12	0	0	0	0	14	0	8	9	0	0	0	0	8	0	0	0	0	0	0	0	0	0	0	0	0	0	0	0	0	0	0	0	0	0
ASV1654	0	0	0	0	0	14	0	0	6	0	15	0	10	6	0	0	0	0	0	0	0	0	0	0	0	0	0	0	0	0	0	0	0	0	0
ASV1655	7	10	7	0	0	8	0	0	0	0	0	5	0	8	6	0	0	0	0	0	0	0	0	0	0	0	0	0	0	0	0	0	0	0	0
ASV1656	0	0	0	0	0	10	15	0	0	6	0	7	13	0	0	0	0	0	0	0	0	0	0	0	0	0	0	0	0	0	0	0	0	0	0
ASV1657	0	0	0	0	0	0	0	0	0	0	0	0	0	0	0	0	0	0	0	0	3	0	0	0	0	0	8	0	0	0	7	0	9	24	0
ASV1658	0	0	0	0	0	0	0	0	0	0	0	0	0	0	0	0	0	0	0	0	0	0	0	0	41	0	0	0	0	0	0	0	0	0	10
ASV1659	0	0	0	0	0	25	0	0	0	0	0	0	26	0	0	0	0	0	0	0	0	0	0	0	0	0	0	0	0	0	0	0	0	0	0
ASV1660	0	0	0	0	0	22	0	0	0	0	0	0	0	0	29	0	0	0	0	0	0	0	0	0	0	0	0	0	0	0	0	0	0	0	0
ASV1661	0	0	0	0	0	0	0	0	0	0	0	0	0	0	0	0	0	0	0	0	0	0	0	0	0	50	0	0	0	0	0	0	0	0	0
ASV1662	50	0	0	0	0	0	0	0	0	0	0	0	0	0	0	0	0	0	0	0	0	0	0	0	0	0	0	0	0	0	0	0	0	0	0
ASV1663	0	0	0	17	0	0	0	0	0	0	0	0	0	0	0	33	0	0	0	0	0	0	0	0	0	0	0	0	0	0	0	0	0	0	0
ASV1664	0	0	0	0	0	0	0	0	0	0	0	0	0	0	0	0	0	0	0	0	0	0	0	0	0	0	0	0	0	0	0	0	50	0	0
ASV1665	0	24	0	0	0	0	0	0	0	0	0	11	0	0	0	0	0	0	0	15	0	0	0	0	0	0	0	0	0	0	0	0	0	0	0
ASV1666	0	12	0	0	0	0	0	0	0	0	0	20	0	18	0	0	0	0	0	0	0	0	0	0	0	0	0	0	0	0	0	0	0	0	0
ASV1667	0	0	0	0	0	0	0	0	0	0	50	0	0	0	0	0	0	0	0	0	0	0	0	0	0	0	0	0	0	0	0	0	0	0	0
ASV1668	0	0	0	0	0	0	0	0	0	0	13	0	0	19	0	0	0	10	0	8	0	0	0	0	0	0	0	0	0	0	0	0	0	0	0
ASV1669	0	0	0	0	0	0	0	0	0	0	0	0	0	0	0	0	0	0	0	0	0	0	0	0	0	0	0	0	50	0	0	0	0	0	0
ASV1670	0	0	0	0	0	0	12	18	0	0	0	0	0	0	0	0	0	0	0	0	0	0	0	0	7	0	0	0	0	0	0	0	13	0	0
ASV1671	10	0	4	0	0	0	0	8	6	0	7	4	0	8	0	0	3	0	0	0	0	0	0	0	0	0	0	0	0	0	0	0	0	0	0
ASV1672	0	0	0	0	0	0	11	0	0	3	6	0	6	10	10	4	0	0	0	0	0	0	0	0	0	0	0	0	0	0	0	0	0	0	0
ASV1673	0	0	0	0	0	0	19	0	0	0	17	14	0	0	0	0	0	0	0	0	0	0	0	0	0	0	0	0	0	0	0	0	0	0	0
ASV1674	0	10	15	0	0	5	0	0	0	0	0	12	0	0	0	0	0	0	0	8	0	0	0	0	0	0	0	0	0	0	0	0	0	0	0
ASV1675	0	0	0	0	0	10	16	0	0	0	13	0	0	0	0	11	0	0	0	0	0	0	0	0	0	0	0	0	0	0	0	0	0	0	0
ASV1676	0	0	0	0	0	18	0	0	0	0	0	0	0	0	13	0	0	0	7	12	0	0	0	0	0	0	0	0	0	0	0	0	0	0	0
ASV1677	0	0	0	0	0	0	0	0	27	0	0	0	0	0	0	0	0	0	0	0	0	0	0	0	0	0	0	0	0	0	23	0	0	0	0
ASV1678	0	0	0	0	0	0	0	0	0	0	0	0	0	0	0	0	0	0	0	0	0	0	0	0	50	0	0	0	0	0	0	0	0	0	0
ASV1679	0	0	0	0	0	0	0	0	0	0	0	0	0	0	0	0	0	0	0	0	0	0	15	11	0	0	0	0	0	0	0	0	0	0	24
ASV1680	0	0	0	0	0	0	0	0	0	0	0	0	0	0	0	0	0	0	0	0	50	0	0	0	0	0	0	0	0	0	0	0	0	0	0
ASV1681	0	49	0	0	0	0	0	0	0	0	0	0	0	0	0	0	0	0	0	0	0	0	0	0	0	0	0	0	0	0	0	0	0	0	0
ASV1682	0	32	0	0	17	0	0	0	0	0	0	0	0	0	0	0	0	0	0	0	0	0	0	0	0	0	0	0	0	0	0	0	0	0	0
ASV1683	0	0	0	0	23	0	0	0	0	0	0	26	0	0	0	0	0	0	0	0	0	0	0	0	0	0	0	0	0	0	0	0	0	0	0
ASV1684	0	0	0	49	0	0	0	0	0	0	0	0	0	0	0	0	0	0	0	0	0	0	0	0	0	0	0	0	0	0	0	0	0	0	0
ASV1685	0	0	0	0	0	9	0	0	0	0	9	0	0	0	22	0	9	0	0	0	0	0	0	0	0	0	0	0	0	0	0	0	0	0	0
ASV1686	0	0	0	0	0	0	0	0	0	0	0	0	0	0	0	0	0	0	0	0	0	0	0	0	0	0	0	0	0	0	0	49	0	0	0
ASV1687	0	0	0	0	0	14	14	0	0	0	0	9	12	0	0	0	0	0	0	0	0	0	0	0	0	0	0	0	0	0	0	0	0	0	0
ASV1688	0	0	0	0	0	0	0	0	0	0	0	0	0	0	0	0	0	0	0	0	0	0	0	0	0	0	0	49	0	0	0	0	0	0	0
ASV1689	7	0	0	0	0	0	0	12	0	9	0	0	0	0	21	0	0	0	0	0	0	0	0	0	0	0	0	0	0	0	0	0	0	0	0
ASV1690	0	18	0	0	0	0	0	23	8	0	0	0	0	0	0	0	0	0	0	0	0	0	0	0	0	0	0	0	0	0	0	0	0	0	0
ASV1691	0	0	0	0	11	0	11	0	0	0	0	0	0	0	15	0	12	0	0	0	0	0	0	0	0	0	0	0	0	0	0	0	0	0	0
ASV1692	0	0	0	0	0	0	14	0	0	0	17	0	0	0	0	0	0	0	0	0	0	0	0	0	0	0	0	0	18	0	0	0	0	0	0
ASV1693	8	0	6	0	0	0	6	0	0	0	8	4	0	0	8	9	0	0	0	0	0	0	0	0	0	0	0	0	0	0	0	0	0	0	0
ASV1694	0	0	0	0	0	10	0	0	0	0	20	19	0	0	0	0	0	0	0	0	0	0	0	0	0	0	0	0	0	0	0	0	0	0	0
ASV1695	0	0	0	0	0	0	0	17	0	17	0	0	15	0	0	0	0	0	0	0	0	0	0	0	0	0	0	0	0	0	0	0	0	0	0
ASV1696	0	0	0	0	0	0	0	0	5	0	0	0	20	0	0	0	0	0	0	0	14	0	0	0	0	0	0	0	10	0	0	0	0	0	0
ASV1697	0	0	0	0	0	0	0	0	0	0	25	0	0	0	23	0	0	0	0	0	0	0	0	0	0	0	0	0	0	0	0	0	0	0	0
ASV1698	0	0	0	0	0	0	0	0	0	0	0	0	0	0	0	0	0	0	0	0	0	0	0	0	0	48	0	0	0	0	0	0	0	0	0
ASV1699	0	0	0	0	0	0	0	0	0	0	0	0	0	0	0	0	0	0	0	0	0	0	0	0	0	48	0	0	0	0	0	0	0	0	0
ASV1700	0	0	0	0	0	0	0	10	0	0	0	0	0	0	0	0	0	0	0	0	0	0	0	0	0	38	0	0	0	0	0	0	0	0	0
ASV1701	9	0	0	0	0	0	0	0	0	0	0	13	20	0	0	0	0	0	0	6	0	0	0	0	0	0	0	0	0	0	0	0	0	0	0
ASV1702	0	15	0	0	0	0	0	0	0	0	0	0	0	0	33	0	0	0	0	0	0	0	0	0	0	0	0	0	0	0	0	0	0	0	0
ASV1703	0	31	17	0	0	0	0	0	0	0	0	0	0	0	0	0	0	0	0	0	0	0	0	0	0	0	0	0	0	0	0	0	0	0	0
ASV1704	0	0	0	0	0	0	0	22	0	0	0	26	0	0	0	0	0	0	0	0	0	0	0	0	0	0	0	0	0	0	0	0	0	0	0
ASV1705	0	0	0	0	0	0	0	0	0	0	0	38	0	0	0	0	0	0	0	0	0	0	0	0	0	0	0	0	0	0	0	0	0	0	10
ASV1706	0	0	0	0	0	0	0	14	0	0	0	0	0	0	0	0	0	0	0	0	0	0	0	0	0	20	0	0	14	0	0	0	0	0	0
ASV1707	0	0	0	0	0	25	23	0	0	0	0	0	0	0	0	0	0	0	0	0	0	0	0	0	0	0	0	0	0	0	0	0	0	0	0
ASV1708	0	0	0	0	5	14	13	0	0	0	0	0	16	0	0	0	0	0	0	0	0	0	0	0	0	0	0	0	0	0	0	0	0	0	0
ASV1709	0	0	0	0	0	0	0	0	0	0	0	0	0	0	0	0	0	0	0	0	0	0	0	26	0	0	0	0	22	0	0	0	0	0	0
ASV1710	0	0	0	0	0	0	18	15	0	11	0	0	0	0	0	0	0	0	0	0	0	0	0	4	0	0	0	0	0	0	0	0	0	0	0
ASV1712	6	0	6	0	0	3	0	8	0	5	0	13	0	7	0	0	0	0	0	0	0	0	0	0	0	0	0	0	0	0	0	0	0	0	0
ASV1713	0	10	9	0	0	0	5	0	0	0	0	9	6	0	0	9	0	0	0	0	0	0	0	0	0	0	0	0	0	0	0	0	0	0	0
ASV1714	0	0	0	0	0	48	0	0	0	0	0	0	0	0	0	0	0	0	0	0	0	0	0	0	0	0	0	0	0	0	0	0	0	0	0
ASV1715	0	0	0	0	0	0	11	0	0	0	0	0	0	0	0	0	0	0	0	0	0	0	0	0	0	18	0	0	0	0	0	7	0	0	12
ASV1716	0	0	0	0	0	11	0	0	0	0	0	0	19	18	0	0	0	0	0	0	0	0	0	0	0	0	0	0	0	0	0	0	0	0	0
ASV1717	0	0	0	0	0	11	20	0	7	10	0	0	0	0	0	0	0	0	0	0	0	0	0	0	0	0	0	0	0	0	0	0	0	0	0
ASV1718	0	0	0	0	0	11	6	0	0	0	10	0	11	0	10	0	0	0	0	0	0	0	0	0	0	0	0	0	0	0	0	0	0	0	0
ASV1719	0	0	0	0	0	0	0	0	0	0	0	0	0	0	0	0	0	0	0	0	0	0	0	0	0	23	9	0	0	0	0	0	0	15	0
ASV1720	24	0	0	23	0	0	0	0	0	0	0	0	0	0	0	0	0	0	0	0	0	0	0	0	0	0	0	0	0	0	0	0	0	0	0
ASV1721	0	0	0	0	0	0	0	0	0	0	0	0	0	0	47	0	0	0	0	0	0	0	0	0	0	0	0	0	0	0	0	0	0	0	0
ASV1722	0	0	0	0	0	0	0	0	0	0	0	47	0	0	0	0	0	0	0	0	0	0	0	0	0	0	0	0	0	0	0	0	0	0	0
ASV1723	0	0	0	0	0	0	0	0	0	3	0	0	0	0	0	0	0	0	0	0	8	0	0	0	0	15	0	6	6	0	0	0	0	9	0
ASV1724	0	0	0	0	0	0	0	0	0	0	5	9	6	8	0	5	0	0	0	0	0	0	0	0	0	0	0	6	0	0	0	0	0	0	8
ASV1725	0	0	0	0	0	0	0	0	16	0	0	31	0	0	0	0	0	0	0	0	0	0	0	0	0	0	0	0	0	0	0	0	0	0	0
ASV1726	0	3	0	0	0	0	3	7	0	8	0	0	5	0	4	8	0	0	0	0	0	0	0	0	0	2	7	0	0	0	0	0	0	0	0
ASV1727	26	10	0	0	0	0	11	0	0	0	0	0	0	0	0	0	0	0	0	0	0	0	0	0	0	0	0	0	0	0	0	0	0	0	0
ASV1728	0	0	0	0	0	47	0	0	0	0	0	0	0	0	0	0	0	0	0	0	0	0	0	0	0	0	0	0	0	0	0	0	0	0	0
ASV1729	0	0	0	0	0	10	0	0	0	0	10	0	7	6	0	6	0	0	0	8	0	0	0	0	0	0	0	0	0	0	0	0	0	0	0
ASV1730	0	0	0	0	0	10	9	0	8	0	0	12	0	0	4	4	0	0	0	0	0	0	0	0	0	0	0	0	0	0	0	0	0	0	0
ASV1731	0	0	23	0	4	0	0	0	0	0	0	16	0	0	0	0	0	0	0	0	0	0	0	0	4	0	0	0	0	0	0	0	0	0	0
ASV1732	0	0	0	0	0	0	0	29	0	0	0	0	0	0	0	0	0	0	0	0	13	0	0	0	0	0	0	5	0	0	0	0	0	0	0
ASV1733	0	0	0	0	0	0	47	0	0	0	0	0	0	0	0	0	0	0	0	0	0	0	0	0	0	0	0	0	0	0	0	0	0	0	0
ASV1734	0	0	0	0	0	0	0	0	0	0	0	18	0	28	0	0	0	0	0	0	0	0	0	0	0	0	0	0	0	0	0	0	0	0	0
ASV1735	0	0	0	0	0	0	7	0	0	0	0	12	0	5	0	9	0	0	0	0	0	0	0	0	0	9	0	0	0	0	0	0	4	0	0
ASV1736	46	0	0	0	0	0	0	0	0	0	0	0	0	0	0	0	0	0	0	0	0	0	0	0	0	0	0	0	0	0	0	0	0	0	0
ASV1737	0	0	0	0	0	0	0	0	0	0	0	0	0	0	0	0	0	0	0	0	0	0	0	0	0	0	0	0	0	0	0	46	0	0	0
ASV1738	0	0	0	0	0	0	0	0	0	0	0	0	0	29	0	0	0	0	0	17	0	0	0	0	0	0	0	0	0	0	0	0	0	0	0
ASV1739	0	0	0	0	0	0	0	0	0	0	0	11	26	0	0	9	0	0	0	0	0	0	0	0	0	0	0	0	0	0	0	0	0	0	0
ASV1740	0	0	0	0	0	0	0	0	0	0	4	11	0	5	0	8	0	0	2	0	0	0	0	0	0	4	7	0	0	0	0	0	0	0	5
ASV1741	8	0	0	0	0	0	0	23	0	0	0	0	0	8	0	0	0	0	0	7	0	0	0	0	0	0	0	0	0	0	0	0	0	0	0
ASV1742	0	0	0	0	0	0	0	0	0	0	15	0	0	0	0	0	0	0	0	0	0	0	0	6	12	13	0	0	0	0	0	0	0	0	0
ASV1743	0	0	10	0	0	14	15	0	0	0	7	0	0	0	0	0	0	0	0	0	0	0	0	0	0	0	0	0	0	0	0	0	0	0	0
ASV1744	0	0	0	0	0	10	0	0	0	0	10	9	0	0	0	11	0	0	0	0	0	0	0	0	0	0	6	0	0	0	0	0	0	0	0
ASV1745	9	10	0	0	0	0	27	0	0	0	0	0	0	0	0	0	0	0	0	0	0	0	0	0	0	0	0	0	0	0	0	0	0	0	0
ASV1746	0	0	0	0	0	0	0	6	0	0	5	0	26	3	0	0	0	0	0	0	0	0	0	0	0	0	6	0	0	0	0	0	0	0	0
ASV1747	0	0	0	0	45	0	0	0	0	0	0	0	0	0	0	0	0	0	0	0	0	0	0	0	0	0	0	0	0	0	0	0	0	0	0
ASV1748	0	0	17	0	0	0	0	0	0	0	0	0	0	0	0	28	0	0	0	0	0	0	0	0	0	0	0	0	0	0	0	0	0	0	0
ASV1749	0	0	0	0	0	0	0	0	0	0	0	0	0	0	0	0	0	0	0	0	0	0	0	0	0	0	0	0	0	0	0	45	0	0	0
ASV1750	12	10	9	0	0	0	0	0	0	0	0	0	0	0	14	0	0	0	0	0	0	0	0	0	0	0	0	0	0	0	0	0	0	0	0
ASV1751	0	0	0	6	0	0	0	0	0	0	0	0	11	0	17	11	0	0	0	0	0	0	0	0	0	0	0	0	0	0	0	0	0	0	0
ASV1752	0	0	0	0	12	0	0	0	0	0	0	13	0	7	0	0	0	0	0	13	0	0	0	0	0	0	0	0	0	0	0	0	0	0	0
ASV1753	0	0	10	0	0	0	0	0	0	0	0	15	0	8	0	12	0	0	0	0	0	0	0	0	0	0	0	0	0	0	0	0	0	0	0
ASV1754	0	0	0	0	0	0	0	0	0	0	22	23	0	0	0	0	0	0	0	0	0	0	0	0	0	0	0	0	0	0	0	0	0	0	0
ASV1755	0	0	0	0	0	0	0	0	0	0	0	0	0	0	0	0	6	0	0	0	0	0	0	0	0	0	0	0	23	0	0	0	16	0	0
ASV1756	0	0	0	0	6	3	0	0	6	0	0	7	9	4	10	0	0	0	0	0	0	0	0	0	0	0	0	0	0	0	0	0	0	0	0
ASV1757	0	0	0	0	0	0	0	0	0	0	0	0	0	0	0	0	0	0	0	0	5	0	0	0	7	7	0	20	0	0	0	0	6	0	0
ASV1758	0	0	0	0	4	0	9	0	0	0	0	0	0	0	0	0	0	0	0	0	0	0	0	5	0	0	0	0	0	0	0	0	20	0	7
ASV1759	0	0	0	0	0	0	0	0	0	0	0	0	0	0	0	0	0	0	0	0	0	0	0	0	45	0	0	0	0	0	0	0	0	0	0
ASV1760	0	0	0	0	0	13	0	9	0	0	0	7	0	16	0	0	0	0	0	0	0	0	0	0	0	0	0	0	0	0	0	0	0	0	0
ASV1761	11	10	0	0	0	0	0	0	0	7	14	0	0	0	0	0	0	0	3	0	0	0	0	0	0	0	0	0	0	0	0	0	0	0	0
ASV1762	0	0	0	0	0	19	9	0	0	0	10	0	7	0	0	0	0	0	0	0	0	0	0	0	0	0	0	0	0	0	0	0	0	0	0
ASV1763	0	0	0	0	0	0	19	0	0	0	26	0	0	0	0	0	0	0	0	0	0	0	0	0	0	0	0	0	0	0	0	0	0	0	0
ASV1764	5	0	0	0	0	0	9	0	0	0	0	7	0	12	8	4	0	0	0	0	0	0	0	0	0	0	0	0	0	0	0	0	0	0	0
ASV1765	0	0	0	0	0	0	18	0	0	0	11	0	0	16	0	0	0	0	0	0	0	0	0	0	0	0	0	0	0	0	0	0	0	0	0
ASV1766	0	0	0	0	0	0	12	0	0	0	6	0	0	9	5	8	0	0	0	0	0	0	0	0	0	0	0	0	5	0	0	0	0	0	0
ASV1767	0	0	0	0	11	0	0	12	0	0	0	0	0	22	0	0	0	0	0	0	0	0	0	0	0	0	0	0	0	0	0	0	0	0	0
ASV1768	0	0	0	0	0	0	0	0	24	0	0	0	0	0	0	0	0	0	0	0	0	0	0	0	0	0	0	0	0	0	0	20	0	0	0
ASV1769	0	0	0	0	0	0	0	0	0	0	0	0	0	0	0	44	0	0	0	0	0	0	0	0	0	0	0	0	0	0	0	0	0	0	0
ASV1770	16	21	0	0	0	0	0	0	0	0	0	0	0	7	0	0	0	0	0	0	0	0	0	0	0	0	0	0	0	0	0	0	0	0	0
ASV1771	0	0	0	0	0	0	0	0	0	0	0	0	0	0	0	0	0	0	0	0	0	0	0	0	0	21	12	0	11	0	0	0	0	0	0
ASV1772	0	0	0	0	0	14	0	0	0	0	0	0	9	0	21	0	0	0	0	0	0	0	0	0	0	0	0	0	0	0	0	0	0	0	0
ASV1773	0	13	0	0	0	0	0	0	31	0	0	0	0	0	0	0	0	0	0	0	0	0	0	0	0	0	0	0	0	0	0	0	0	0	0
ASV1774	0	0	0	0	0	0	18	0	0	0	9	0	17	0	0	0	0	0	0	0	0	0	0	0	0	0	0	0	0	0	0	0	0	0	0
ASV1775	0	0	0	0	0	17	13	14	0	0	0	0	0	0	0	0	0	0	0	0	0	0	0	0	0	0	0	0	0	0	0	0	0	0	0
ASV1776	3	2	0	0	0	4	0	4	0	0	7	5	6	9	0	4	0	0	0	0	0	0	0	0	0	0	0	0	0	0	0	0	0	0	0
ASV1777	0	0	7	0	0	0	11	0	9	0	0	0	0	0	0	17	0	0	0	0	0	0	0	0	0	0	0	0	0	0	0	0	0	0	0
ASV1778	7	0	8	0	0	0	6	4	0	0	0	9	10	0	0	0	0	0	0	0	0	0	0	0	0	0	0	0	0	0	0	0	0	0	0
ASV1779	0	0	0	0	0	0	15	0	0	0	0	29	0	0	0	0	0	0	0	0	0	0	0	0	0	0	0	0	0	0	0	0	0	0	0
ASV1780	0	0	0	0	0	9	9	5	6	0	0	0	14	0	0	0	0	0	0	0	0	0	0	0	0	0	0	0	0	0	0	0	0	0	0
ASV1781	0	0	0	0	0	0	0	0	0	0	0	43	0	0	0	0	0	0	0	0	0	0	0	0	0	0	0	0	0	0	0	0	0	0	0
ASV1782	5	0	0	7	0	4	0	0	0	8	0	9	4	0	6	0	0	0	0	0	0	0	0	0	0	0	0	0	0	0	0	0	0	0	0
ASV1783	0	0	0	0	0	0	0	0	0	0	0	0	0	0	0	0	0	0	0	0	27	0	0	0	0	0	8	0	0	0	8	0	0	0	0
ASV1784	0	0	0	0	0	0	0	0	0	0	0	0	0	0	11	0	0	0	0	0	0	0	0	0	12	0	0	0	20	0	0	0	0	0	0
ASV1785	0	0	0	0	0	0	0	0	0	0	0	0	0	0	0	0	0	0	0	0	0	0	0	0	10	0	0	0	0	0	0	0	0	0	33
ASV1786	0	0	0	0	0	0	12	9	0	11	0	0	11	0	0	0	0	0	0	0	0	0	0	0	0	0	0	0	0	0	0	0	0	0	0
ASV1787	0	0	0	0	0	0	0	0	0	0	0	0	0	0	0	43	0	0	0	0	0	0	0	0	0	0	0	0	0	0	0	0	0	0	0
ASV1788	0	0	0	0	0	0	0	0	0	0	0	0	0	0	0	0	0	0	0	0	0	0	0	0	0	0	0	0	0	0	0	43	0	0	0
ASV1789	0	0	11	8	0	0	0	0	0	0	0	0	0	0	24	0	0	0	0	0	0	0	0	0	0	0	0	0	0	0	0	0	0	0	0
ASV1790	0	9	0	0	0	0	0	0	0	0	0	0	0	0	26	0	0	0	0	0	0	0	0	0	0	0	0	0	0	0	0	0	0	8	0
ASV1791	0	0	0	0	0	0	0	0	0	0	0	0	21	0	0	22	0	0	0	0	0	0	0	0	0	0	0	0	0	0	0	0	0	0	0
ASV1792	0	0	0	0	0	0	0	0	0	0	0	0	17	16	0	10	0	0	0	0	0	0	0	0	0	0	0	0	0	0	0	0	0	0	0
ASV1793	0	0	0	0	0	0	0	0	0	0	0	14	0	0	13	11	0	0	0	5	0	0	0	0	0	0	0	0	0	0	0	0	0	0	0
ASV1794	0	21	9	0	0	0	0	0	13	0	0	0	0	0	0	0	0	0	0	0	0	0	0	0	0	0	0	0	0	0	0	0	0	0	0
ASV1795	0	0	0	0	0	0	0	7	0	0	5	7	0	7	11	6	0	0	0	0	0	0	0	0	0	0	0	0	0	0	0	0	0	0	0
ASV1796	0	0	0	0	0	0	0	10	0	0	0	0	0	0	0	33	0	0	0	0	0	0	0	0	0	0	0	0	0	0	0	0	0	0	0
ASV1797	4	0	3	0	0	0	0	3	0	6	0	13	0	4	10	0	0	0	0	0	0	0	0	0	0	0	0	0	0	0	0	0	0	0	0
ASV1798	0	0	0	0	0	0	0	0	0	0	0	0	0	0	0	0	0	0	0	0	0	0	0	0	0	0	43	0	0	0	0	0	0	0	0
ASV1799	0	0	0	0	0	0	0	0	43	0	0	0	0	0	0	0	0	0	0	0	0	0	0	0	0	0	0	0	0	0	0	0	0	0	0
ASV1800	0	0	0	0	0	0	0	15	0	0	0	0	0	0	0	0	0	0	0	0	0	0	0	0	0	28	0	0	0	0	0	0	0	0	0
ASV1801	0	0	0	0	0	0	0	0	0	43	0	0	0	0	0	0	0	0	0	0	0	0	0	0	0	0	0	0	0	0	0	0	0	0	0
ASV1802	0	0	0	0	0	0	0	0	0	4	0	9	0	4	10	16	0	0	0	0	0	0	0	0	0	0	0	0	0	0	0	0	0	0	0
ASV1803	0	0	0	0	0	0	0	0	0	0	0	0	0	17	0	0	0	0	0	0	0	0	0	0	0	12	0	0	14	0	0	0	0	0	0
ASV1804	0	0	0	0	0	0	0	0	0	0	0	0	0	0	0	0	0	0	0	0	0	0	0	0	0	27	0	0	0	0	16	0	0	0	0
ASV1805	0	13	0	0	0	5	0	0	0	0	0	7	9	0	0	4	0	0	0	4	0	0	0	0	0	0	0	0	0	0	0	0	0	0	0
ASV1806	0	0	0	0	0	0	0	0	0	0	0	42	0	0	0	0	0	0	0	0	0	0	0	0	0	0	0	0	0	0	0	0	0	0	0
ASV1807	0	0	0	0	0	0	0	0	0	0	0	0	0	0	0	16	0	0	12	14	0	0	0	0	0	0	0	0	0	0	0	0	0	0	0
ASV1808	0	0	0	0	0	0	0	0	0	0	0	0	42	0	0	0	0	0	0	0	0	0	0	0	0	0	0	0	0	0	0	0	0	0	0
ASV1809	9	0	11	0	0	0	0	0	0	0	0	0	22	0	0	0	0	0	0	0	0	0	0	0	0	0	0	0	0	0	0	0	0	0	0
ASV1810	0	0	8	0	20	0	0	0	0	0	0	0	14	0	0	0	0	0	0	0	0	0	0	0	0	0	0	0	0	0	0	0	0	0	0
ASV1811	0	0	0	0	0	0	17	0	0	0	15	0	0	0	0	10	0	0	0	0	0	0	0	0	0	0	0	0	0	0	0	0	0	0	0
ASV1812	0	0	0	0	0	0	0	0	0	0	13	18	0	0	0	11	0	0	0	0	0	0	0	0	0	0	0	0	0	0	0	0	0	0	0
ASV1813	0	0	0	0	0	0	17	0	0	0	0	0	0	0	0	0	0	0	13	0	0	0	0	0	0	0	0	12	0	0	0	0	0	0	0
ASV1814	0	0	0	0	0	0	0	0	0	0	0	0	10	0	0	0	0	0	0	0	5	0	0	0	0	0	6	13	0	0	0	0	0	8	0
ASV1815	0	0	0	0	0	0	0	0	0	0	0	0	0	0	4	0	0	0	0	0	6	0	0	9	0	17	0	0	0	0	0	0	6	0	0
ASV1816	15	0	0	0	0	0	0	0	0	0	11	16	0	0	0	0	0	0	0	0	0	0	0	0	0	0	0	0	0	0	0	0	0	0	0
ASV1817	0	0	0	0	5	0	7	0	0	0	0	13	8	0	9	0	0	0	0	0	0	0	0	0	0	0	0	0	0	0	0	0	0	0	0
ASV1818	0	0	0	0	0	13	0	0	0	0	13	0	0	0	0	12	0	0	0	0	0	0	0	0	0	4	0	0	0	0	0	0	0	0	0
ASV1819	0	0	0	0	0	0	0	20	0	0	0	0	0	11	0	11	0	0	0	0	0	0	0	0	0	0	0	0	0	0	0	0	0	0	0
ASV1820	0	0	0	0	0	0	0	0	18	0	0	0	0	0	0	0	0	0	0	0	0	0	0	0	0	0	0	0	14	0	0	0	0	0	10
ASV1821	0	0	0	0	0	0	0	0	0	0	0	0	0	0	0	0	0	0	0	0	0	0	0	0	0	0	0	0	15	0	0	0	10	17	0
ASV1822	0	0	0	0	0	0	0	0	0	0	17	0	25	0	0	0	0	0	0	0	0	0	0	0	0	0	0	0	0	0	0	0	0	0	0
ASV1823	0	0	0	0	0	0	22	19	0	0	0	0	0	0	0	0	0	0	0	0	0	0	0	0	0	0	0	0	0	0	0	0	0	0	0
ASV1824	20	0	0	0	0	0	0	0	0	0	0	0	0	0	0	0	0	0	0	0	0	0	0	0	0	0	0	0	0	0	21	0	0	0	0
ASV1825	0	6	9	11	0	0	0	0	0	0	0	0	15	0	0	0	0	0	0	0	0	0	0	0	0	0	0	0	0	0	0	0	0	0	0
ASV1826	0	0	0	0	0	0	0	0	0	0	0	21	0	16	0	0	0	4	0	0	0	0	0	0	0	0	0	0	0	0	0	0	0	0	0
ASV1827	0	0	0	0	0	0	0	0	0	0	0	41	0	0	0	0	0	0	0	0	0	0	0	0	0	0	0	0	0	0	0	0	0	0	0
ASV1828	0	0	0	0	0	0	0	0	0	0	0	41	0	0	0	0	0	0	0	0	0	0	0	0	0	0	0	0	0	0	0	0	0	0	0
ASV1829	0	0	0	0	0	0	0	0	0	0	0	0	7	0	0	0	0	0	0	0	0	0	0	0	0	0	34	0	0	0	0	0	0	0	0
ASV1830	0	0	0	0	0	0	0	0	0	0	0	0	0	0	0	0	0	0	0	0	0	0	0	0	0	11	0	0	16	0	0	0	14	0	0
ASV1831	0	0	0	0	0	0	0	0	0	0	26	0	0	15	0	0	0	0	0	0	0	0	0	0	0	0	0	0	0	0	0	0	0	0	0
ASV1832	0	0	0	0	0	0	0	0	0	0	0	0	0	0	0	0	0	0	0	17	0	0	0	0	0	24	0	0	0	0	0	0	0	0	0
ASV1833	0	0	0	0	0	0	0	0	0	0	0	0	0	0	0	0	0	0	0	0	0	0	0	0	12	0	0	0	19	0	0	0	0	10	0
ASV1834	0	0	3	0	0	0	12	0	0	0	10	0	0	0	0	0	0	0	0	0	0	0	0	0	10	0	0	0	0	0	0	0	6	0	0
ASV1835	11	0	0	0	0	0	5	0	0	0	0	9	16	0	0	0	0	0	0	0	0	0	0	0	0	0	0	0	0	0	0	0	0	0	0
ASV1836	0	0	0	0	0	0	11	0	0	0	0	0	0	0	0	0	0	6	3	0	0	0	9	0	0	0	0	0	0	0	0	0	0	0	12
ASV1837	0	0	0	8	0	0	0	0	0	0	0	0	0	0	0	0	0	0	0	0	12	0	0	0	0	0	0	0	0	0	0	0	21	0	0
ASV1838	0	0	0	0	0	0	0	0	0	0	0	0	0	13	0	0	0	0	0	0	7	0	0	21	0	0	0	0	0	0	0	0	0	0	0
ASV1839	0	0	0	0	0	0	0	30	0	0	0	0	0	0	0	0	0	0	0	0	11	0	0	0	0	0	0	0	0	0	0	0	0	0	0
ASV1840	0	0	0	0	0	0	0	0	0	0	0	0	0	0	0	0	0	0	0	0	14	0	0	0	0	0	0	0	27	0	0	0	0	0	0
ASV1841	0	0	12	0	0	14	0	0	0	3	12	0	0	0	0	0	0	0	0	0	0	0	0	0	0	0	0	0	0	0	0	0	0	0	0
ASV1842	0	0	0	0	0	12	0	0	0	0	0	0	9	0	9	11	0	0	0	0	0	0	0	0	0	0	0	0	0	0	0	0	0	0	0
ASV1843	0	0	0	0	0	5	0	0	0	0	0	12	0	0	0	16	0	0	0	8	0	0	0	0	0	0	0	0	0	0	0	0	0	0	0
ASV1844	0	0	0	0	0	13	0	0	0	0	0	0	0	13	0	15	0	0	0	0	0	0	0	0	0	0	0	0	0	0	0	0	0	0	0
ASV1845	0	0	8	0	0	9	0	0	0	0	0	15	9	0	0	0	0	0	0	0	0	0	0	0	0	0	0	0	0	0	0	0	0	0	0
ASV1846	0	0	0	0	0	0	41	0	0	0	0	0	0	0	0	0	0	0	0	0	0	0	0	0	0	0	0	0	0	0	0	0	0	0	0
ASV1847	0	0	13	0	0	0	7	12	0	0	0	0	0	0	0	0	0	0	0	0	0	0	0	0	0	8	0	0	0	0	0	0	0	0	0
ASV1848	0	0	0	0	0	0	0	0	0	0	0	0	0	0	0	0	0	0	0	40	0	0	0	0	0	0	0	0	0	0	0	0	0	0	0
ASV1849	11	0	0	0	0	0	0	0	0	0	7	0	14	0	0	0	0	0	0	8	0	0	0	0	0	0	0	0	0	0	0	0	0	0	0
ASV1850	0	0	0	0	0	0	0	0	0	0	40	0	0	0	0	0	0	0	0	0	0	0	0	0	0	0	0	0	0	0	0	0	0	0	0
ASV1851	0	0	0	0	0	0	0	0	0	0	22	0	0	0	0	0	0	0	0	0	0	0	0	0	0	0	0	0	0	18	0	0	0	0	0
ASV1852	0	0	0	0	0	0	0	0	0	0	0	0	0	0	0	0	0	0	0	0	0	0	0	0	0	40	0	0	0	0	0	0	0	0	0
ASV1853	0	0	0	0	0	0	0	8	0	0	4	0	5	0	8	10	0	0	0	0	0	0	0	0	0	5	0	0	0	0	0	0	0	0	0
ASV1854	0	0	0	0	0	0	0	0	0	0	0	0	25	15	0	0	0	0	0	0	0	0	0	0	0	0	0	0	0	0	0	0	0	0	0
ASV1855	0	0	0	11	5	0	13	0	0	0	0	0	11	0	0	0	0	0	0	0	0	0	0	0	0	0	0	0	0	0	0	0	0	0	0
ASV1856	0	0	0	0	0	0	0	0	0	0	0	0	0	0	0	0	0	0	0	0	0	0	0	0	11	0	0	0	17	0	0	0	0	12	0
ASV1857	0	0	0	0	0	0	0	0	0	0	0	0	0	0	0	0	0	0	0	0	0	0	0	0	40	0	0	0	0	0	0	0	0	0	0
ASV1858	0	0	0	0	0	0	0	0	0	0	0	15	0	0	0	0	0	0	0	0	0	0	0	25	0	0	0	0	0	0	0	0	0	0	0
ASV1859	0	0	0	0	0	0	0	0	0	0	0	0	0	0	0	0	0	0	0	0	0	0	12	0	0	11	0	0	0	0	0	0	17	0	0
ASV1860	0	0	0	0	0	0	0	0	0	0	0	0	11	0	10	0	0	0	0	0	8	0	5	0	0	0	6	0	0	0	0	0	0	0	0
ASV1861	0	0	0	0	0	9	10	0	0	0	0	0	0	0	9	0	0	0	0	0	5	0	0	0	0	7	0	0	0	0	0	0	0	0	0
ASV1862	0	0	0	0	0	13	0	0	0	0	0	10	5	0	0	0	0	0	0	12	0	0	0	0	0	0	0	0	0	0	0	0	0	0	0
ASV1863	0	0	0	0	0	7	0	0	0	0	15	0	7	0	0	0	0	0	0	0	0	0	0	0	0	4	0	2	0	0	0	0	3	2	0
ASV1864	0	0	0	0	0	18	0	14	0	8	0	0	0	0	0	0	0	0	0	0	0	0	0	0	0	0	0	0	0	0	0	0	0	0	0
ASV1865	0	11	0	0	0	17	0	0	0	0	0	12	0	0	0	0	0	0	0	0	0	0	0	0	0	0	0	0	0	0	0	0	0	0	0
ASV1866	0	0	0	0	2	0	12	2	0	0	0	7	8	0	9	0	0	0	0	0	0	0	0	0	0	0	0	0	0	0	0	0	0	0	0
ASV1867	0	0	0	0	0	0	8	12	0	0	20	0	0	0	0	0	0	0	0	0	0	0	0	0	0	0	0	0	0	0	0	0	0	0	0
ASV1869	20	0	19	0	0	0	0	0	0	0	0	0	0	0	0	0	0	0	0	0	0	0	0	0	0	0	0	0	0	0	0	0	0	0	0
ASV1870	0	0	0	0	0	0	0	0	0	0	0	22	0	17	0	0	0	0	0	0	0	0	0	0	0	0	0	0	0	0	0	0	0	0	0
ASV1871	0	0	0	0	0	0	0	0	0	0	0	0	0	0	0	0	0	0	0	0	0	0	0	0	0	0	0	14	25	0	0	0	0	0	0
ASV1872	0	0	0	0	0	0	16	0	0	0	0	9	0	0	0	0	0	0	0	14	0	0	0	0	0	0	0	0	0	0	0	0	0	0	0
ASV1873	0	8	0	0	0	0	31	0	0	0	0	0	0	0	0	0	0	0	0	0	0	0	0	0	0	0	0	0	0	0	0	0	0	0	0
ASV1874	0	0	0	0	0	0	19	0	0	0	0	0	0	20	0	0	0	0	0	0	0	0	0	0	0	0	0	0	0	0	0	0	0	0	0
ASV1875	7	0	0	0	0	14	0	18	0	0	0	0	0	0	0	0	0	0	0	0	0	0	0	0	0	0	0	0	0	0	0	0	0	0	0
ASV1876	0	0	0	0	0	11	0	0	0	0	0	0	0	0	0	28	0	0	0	0	0	0	0	0	0	0	0	0	0	0	0	0	0	0	0
ASV1877	0	0	0	0	0	24	0	0	0	0	0	0	0	0	15	0	0	0	0	0	0	0	0	0	0	0	0	0	0	0	0	0	0	0	0
ASV1878	0	0	0	0	0	7	0	0	0	0	12	8	12	0	0	0	0	0	0	0	0	0	0	0	0	0	0	0	0	0	0	0	0	0	0
ASV1879	12	0	0	0	0	7	0	0	0	0	0	0	11	0	0	9	0	0	0	0	0	0	0	0	0	0	0	0	0	0	0	0	0	0	0
ASV1880	0	0	0	0	0	10	0	0	0	0	20	9	0	0	0	0	0	0	0	0	0	0	0	0	0	0	0	0	0	0	0	0	0	0	0
ASV1881	0	0	0	0	0	19	0	0	13	0	0	0	0	0	0	0	0	7	0	0	0	0	0	0	0	0	0	0	0	0	0	0	0	0	0
ASV1883	0	0	0	0	0	0	0	0	0	0	0	0	0	0	0	0	0	0	0	0	20	0	0	0	19	0	0	0	0	0	0	0	0	0	0
ASV1884	0	0	0	0	0	20	0	0	0	0	0	0	0	0	15	0	0	0	0	0	4	0	0	0	0	0	0	0	0	0	0	0	0	0	0
ASV1885	0	0	0	0	0	6	0	0	5	0	0	7	0	0	8	8	4	0	0	0	0	0	0	0	0	0	0	0	0	0	0	0	0	0	0
ASV1886	0	0	0	0	0	0	0	0	0	0	0	0	0	0	0	0	0	0	0	0	0	0	0	0	0	0	0	0	0	0	0	0	38	0	0
ASV1887	0	0	0	0	0	0	0	0	0	0	0	0	0	0	38	0	0	0	0	0	0	0	0	0	0	0	0	0	0	0	0	0	0	0	0
ASV1888	0	0	0	0	0	0	0	0	0	0	0	0	8	0	0	20	0	0	0	10	0	0	0	0	0	0	0	0	0	0	0	0	0	0	0
ASV1889	0	9	0	0	0	0	0	0	0	0	0	0	29	0	0	0	0	0	0	0	0	0	0	0	0	0	0	0	0	0	0	0	0	0	0
ASV1890	0	0	0	0	0	0	0	0	0	0	5	3	0	0	0	0	0	7	0	0	0	0	0	0	0	5	5	8	0	0	0	0	0	5	0
ASV1891	0	0	0	0	0	0	0	0	0	0	14	24	0	0	0	0	0	0	0	0	0	0	0	0	0	0	0	0	0	0	0	0	0	0	0
ASV1892	0	0	0	0	0	0	0	22	0	0	0	0	0	0	16	0	0	0	0	0	0	0	0	0	0	0	0	0	0	0	0	0	0	0	0
ASV1893	0	0	0	0	0	0	0	0	0	0	0	0	7	0	0	0	0	0	0	0	6	0	0	0	8	0	0	0	0	0	0	0	9	6	2
ASV1894	0	0	0	0	0	0	0	38	0	0	0	0	0	0	0	0	0	0	0	0	0	0	0	0	0	0	0	0	0	0	0	0	0	0	0
ASV1895	0	0	0	0	0	16	0	12	0	0	0	0	0	0	0	0	0	0	0	10	0	0	0	0	0	0	0	0	0	0	0	0	0	0	0
ASV1896	0	0	0	0	0	0	0	0	0	0	0	5	7	0	0	0	0	0	0	0	0	0	4	0	8	0	4	0	5	0	0	0	0	2	3
ASV1897	0	0	0	0	0	11	0	0	0	0	0	27	0	0	0	0	0	0	0	0	0	0	0	0	0	0	0	0	0	0	0	0	0	0	0
ASV1898	0	0	0	0	0	26	0	0	0	12	0	0	0	0	0	0	0	0	0	0	0	0	0	0	0	0	0	0	0	0	0	0	0	0	0
ASV1899	0	0	5	0	0	11	0	12	0	0	0	0	0	0	0	10	0	0	0	0	0	0	0	0	0	0	0	0	0	0	0	0	0	0	0
ASV1900	0	0	0	0	0	12	0	11	0	0	0	0	0	0	0	15	0	0	0	0	0	0	0	0	0	0	0	0	0	0	0	0	0	0	0
ASV1901	0	0	0	0	0	0	38	0	0	0	0	0	0	0	0	0	0	0	0	0	0	0	0	0	0	0	0	0	0	0	0	0	0	0	0
ASV1902	0	0	12	6	0	0	0	0	0	0	0	19	0	0	0	0	0	0	0	0	0	0	0	0	0	0	0	0	0	0	0	0	0	0	0
ASV1903	0	0	37	0	0	0	0	0	0	0	0	0	0	0	0	0	0	0	0	0	0	0	0	0	0	0	0	0	0	0	0	0	0	0	0
ASV1904	0	0	0	0	0	0	0	0	0	0	0	0	0	0	0	0	0	0	0	0	0	0	0	0	0	0	0	0	0	0	0	0	0	37	0
ASV1905	0	0	0	0	0	0	0	0	0	0	0	0	0	0	0	0	0	0	24	0	0	0	0	0	0	0	0	0	0	0	0	0	0	13	0
ASV1906	0	0	0	0	0	0	0	0	0	0	0	0	0	0	0	0	0	0	0	0	0	0	0	0	0	0	0	0	0	0	0	37	0	0	0
ASV1907	0	0	0	0	0	0	0	0	0	0	0	37	0	0	0	0	0	0	0	0	0	0	0	0	0	0	0	0	0	0	0	0	0	0	0
ASV1908	0	0	0	0	0	0	0	0	0	0	0	37	0	0	0	0	0	0	0	0	0	0	0	0	0	0	0	0	0	0	0	0	0	0	0
ASV1909	0	0	0	0	0	0	0	0	0	0	0	15	22	0	0	0	0	0	0	0	0	0	0	0	0	0	0	0	0	0	0	0	0	0	0
ASV1910	0	0	0	0	0	0	0	0	0	0	18	0	19	0	0	0	0	0	0	0	0	0	0	0	0	0	0	0	0	0	0	0	0	0	0
ASV1911	0	0	0	0	0	20	0	0	0	0	0	0	0	0	17	0	0	0	0	0	0	0	0	0	0	0	0	0	0	0	0	0	0	0	0
ASV1912	0	0	0	0	0	0	0	0	0	0	0	0	0	0	0	16	0	0	0	0	0	0	6	0	0	0	0	0	0	0	4	0	0	11	0
ASV1913	0	0	0	0	0	0	0	0	0	0	0	0	0	0	0	0	0	0	0	0	0	0	0	0	27	0	0	0	10	0	0	0	0	0	0
ASV1914	0	0	0	0	0	15	0	0	0	0	0	0	0	0	0	22	0	0	0	0	0	0	0	0	0	0	0	0	0	0	0	0	0	0	0
ASV1915	0	0	0	0	0	26	0	11	0	0	0	0	0	0	0	0	0	0	0	0	0	0	0	0	0	0	0	0	0	0	0	0	0	0	0
ASV1916	0	0	0	0	0	0	0	0	0	0	0	0	0	0	0	0	20	0	0	0	0	0	0	0	17	0	0	0	0	0	0	0	0	0	0
ASV1917	0	0	0	0	0	24	0	0	0	0	0	0	0	0	0	0	0	0	0	0	0	0	0	0	0	0	0	0	0	0	0	0	0	13	0
ASV1918	10	0	0	0	0	4	0	0	0	0	0	0	8	0	0	11	0	4	0	0	0	0	0	0	0	0	0	0	0	0	0	0	0	0	0
ASV1919	0	0	10	0	0	0	14	0	0	0	0	0	13	0	0	0	0	0	0	0	0	0	0	0	0	0	0	0	0	0	0	0	0	0	0
ASV1920	0	0	0	0	0	0	0	0	0	0	0	0	0	0	0	0	0	0	0	0	0	0	0	0	0	37	0	0	0	0	0	0	0	0	0
ASV1921	0	0	0	0	0	0	0	0	0	0	0	0	0	0	0	0	0	0	0	0	0	0	0	0	0	0	37	0	0	0	0	0	0	0	0
ASV1922	0	0	0	0	0	0	0	0	0	0	11	0	9	0	16	0	0	0	0	0	0	0	0	0	0	0	0	0	0	0	0	0	0	0	0
ASV1923	9	2	6	0	0	0	7	0	0	0	0	0	7	0	0	0	0	0	0	5	0	0	0	0	0	0	0	0	0	0	0	0	0	0	0
ASV1924	0	0	0	0	36	0	0	0	0	0	0	0	0	0	0	0	0	0	0	0	0	0	0	0	0	0	0	0	0	0	0	0	0	0	0
ASV1925	0	36	0	0	0	0	0	0	0	0	0	0	0	0	0	0	0	0	0	0	0	0	0	0	0	0	0	0	0	0	0	0	0	0	0
ASV1926	0	17	0	0	0	0	0	0	0	0	0	0	0	0	0	19	0	0	0	0	0	0	0	0	0	0	0	0	0	0	0	0	0	0	0
ASV1927	0	0	0	0	0	0	0	0	0	0	0	0	0	0	0	0	0	0	0	0	0	0	0	0	0	0	0	0	0	0	0	0	0	0	36
ASV1928	9	0	0	13	0	0	0	0	0	0	0	0	0	14	0	0	0	0	0	0	0	0	0	0	0	0	0	0	0	0	0	0	0	0	0
ASV1929	0	0	0	0	0	0	0	0	0	0	0	0	19	0	17	0	0	0	0	0	0	0	0	0	0	0	0	0	0	0	0	0	0	0	0
ASV1930	0	0	0	0	0	0	0	0	0	0	0	36	0	0	0	0	0	0	0	0	0	0	0	0	0	0	0	0	0	0	0	0	0	0	0
ASV1931	0	0	0	0	0	0	9	0	0	0	0	0	13	9	0	0	0	0	0	0	0	0	0	0	0	0	0	5	0	0	0	0	0	0	0
ASV1932	0	0	0	0	0	0	0	0	0	0	0	0	0	0	0	0	0	0	0	0	0	0	0	0	0	0	0	0	36	0	0	0	0	0	0
ASV1933	0	0	0	0	0	0	7	0	0	0	6	7	0	0	6	0	0	0	0	0	0	0	0	0	0	0	0	3	0	0	0	7	0	0	0
ASV1934	0	0	0	0	0	0	0	0	0	0	0	0	0	0	0	0	0	0	0	0	0	0	36	0	0	0	0	0	0	0	0	0	0	0	0
ASV1935	0	0	9	0	0	0	0	0	0	0	0	0	0	0	0	0	0	0	0	0	0	0	0	0	27	0	0	0	0	0	0	0	0	0	0
ASV1936	0	0	0	0	0	0	0	0	0	0	0	0	0	0	0	0	0	0	0	0	0	0	0	0	0	0	0	0	36	0	0	0	0	0	0
ASV1937	0	0	0	0	0	8	0	8	0	0	0	0	7	6	7	0	0	0	0	0	0	0	0	0	0	0	0	0	0	0	0	0	0	0	0
ASV1938	0	0	0	0	0	0	14	0	0	0	22	0	0	0	0	0	0	0	0	0	0	0	0	0	0	0	0	0	0	0	0	0	0	0	0
ASV1939	0	0	0	0	0	5	3	0	0	0	0	0	6	7	5	6	0	0	0	0	0	0	0	0	4	0	0	0	0	0	0	0	0	0	0
ASV1940	13	0	0	0	0	0	0	0	0	0	0	14	0	0	0	0	0	0	0	0	0	0	0	0	0	9	0	0	0	0	0	0	0	0	0
ASV1941	0	0	0	0	0	0	0	0	0	0	0	0	0	0	0	0	0	0	0	0	0	0	0	0	0	0	9	5	22	0	0	0	0	0	0
ASV1942	0	0	0	0	0	0	0	0	0	0	0	0	0	0	0	0	0	0	0	0	0	0	0	0	0	0	36	0	0	0	0	0	0	0	0
ASV1943	0	0	0	0	0	0	0	0	0	0	0	0	0	0	0	0	0	0	0	0	0	0	0	0	0	0	36	0	0	0	0	0	0	0	0
ASV1944	0	0	0	0	0	0	0	0	0	0	0	0	0	0	0	0	0	0	0	0	0	0	0	0	0	0	0	36	0	0	0	0	0	0	0
ASV1945	0	0	0	0	0	0	0	35	0	0	0	0	0	0	0	0	0	0	0	0	0	0	0	0	0	0	0	0	0	0	0	0	0	0	0
ASV1946	0	0	0	0	0	4	0	0	0	0	0	0	0	0	0	5	0	0	0	0	0	0	0	0	0	3	0	5	5	0	0	7	0	6	0
ASV1947	13	22	0	0	0	0	0	0	0	0	0	0	0	0	0	0	0	0	0	0	0	0	0	0	0	0	0	0	0	0	0	0	0	0	0
ASV1948	0	0	6	0	0	0	0	0	0	0	0	0	0	29	0	0	0	0	0	0	0	0	0	0	0	0	0	0	0	0	0	0	0	0	0
ASV1949	0	0	0	0	0	0	0	0	0	0	0	0	21	0	0	0	0	0	0	14	0	0	0	0	0	0	0	0	0	0	0	0	0	0	0
ASV1950	0	0	0	8	5	0	0	0	0	0	0	10	0	0	0	12	0	0	0	0	0	0	0	0	0	0	0	0	0	0	0	0	0	0	0
ASV1951	8	0	6	7	5	0	0	0	0	0	9	0	0	0	0	0	0	0	0	0	0	0	0	0	0	0	0	0	0	0	0	0	0	0	0
ASV1952	0	0	0	0	0	0	0	0	0	0	0	0	0	0	0	0	0	0	0	0	0	0	0	0	0	0	0	0	19	0	0	0	16	0	0
ASV1953	0	0	0	0	0	0	0	0	0	0	0	0	0	0	0	0	0	0	0	0	0	0	0	0	0	0	0	35	0	0	0	0	0	0	0
ASV1954	0	0	0	0	0	0	0	0	0	0	0	0	0	0	0	0	0	0	0	0	0	0	0	0	0	0	0	35	0	0	0	0	0	0	0
ASV1955	0	0	0	0	0	0	0	0	0	0	0	0	0	0	0	0	0	0	0	0	0	0	0	0	0	9	3	0	0	0	0	0	7	16	0
ASV1956	0	4	0	4	0	0	4	0	0	0	0	0	9	4	10	0	0	0	0	0	0	0	0	0	0	0	0	0	0	0	0	0	0	0	0
ASV1957	0	0	0	0	0	0	0	16	0	0	0	0	0	15	0	0	0	0	0	0	0	0	0	0	0	0	0	0	0	0	0	0	0	4	0
ASV1958	0	0	0	0	0	22	0	0	13	0	0	0	0	0	0	0	0	0	0	0	0	0	0	0	0	0	0	0	0	0	0	0	0	0	0
ASV1959	0	0	0	0	0	35	0	0	0	0	0	0	0	0	0	0	0	0	0	0	0	0	0	0	0	0	0	0	0	0	0	0	0	0	0
ASV1960	0	0	0	0	0	17	0	0	0	0	0	0	0	18	0	0	0	0	0	0	0	0	0	0	0	0	0	0	0	0	0	0	0	0	0
ASV1961	0	0	0	0	0	0	0	0	0	0	0	0	0	0	0	0	0	0	0	0	0	35	0	0	0	0	0	0	0	0	0	0	0	0	0
ASV1962	0	0	0	0	0	0	0	0	0	0	0	0	0	0	0	0	0	0	0	0	12	0	0	0	0	8	15	0	0	0	0	0	0	0	0
ASV1963	0	0	0	0	0	22	0	0	0	0	0	0	0	0	0	13	0	0	0	0	0	0	0	0	0	0	0	0	0	0	0	0	0	0	0
ASV1964	0	0	0	0	0	0	31	0	0	0	0	0	0	0	0	0	0	0	0	0	0	0	4	0	0	0	0	0	0	0	0	0	0	0	0
ASV1965	0	0	0	0	0	8	0	0	0	0	0	19	0	0	8	0	0	0	0	0	0	0	0	0	0	0	0	0	0	0	0	0	0	0	0
ASV1966	0	0	0	8	0	0	14	0	0	0	0	0	0	0	0	6	7	0	0	0	0	0	0	0	0	0	0	0	0	0	0	0	0	0	0
ASV1967	0	0	0	0	0	9	0	0	0	0	0	0	0	0	21	5	0	0	0	0	0	0	0	0	0	0	0	0	0	0	0	0	0	0	0
ASV1968	0	0	0	0	0	0	0	15	0	0	0	0	0	0	0	20	0	0	0	0	0	0	0	0	0	0	0	0	0	0	0	0	0	0	0
ASV1969	0	0	0	0	0	0	0	35	0	0	0	0	0	0	0	0	0	0	0	0	0	0	0	0	0	0	0	0	0	0	0	0	0	0	0
ASV1970	0	0	0	0	0	0	7	0	0	0	0	13	15	0	0	0	0	0	0	0	0	0	0	0	0	0	0	0	0	0	0	0	0	0	0
ASV1971	0	0	0	0	0	16	0	0	0	0	0	0	11	0	8	0	0	0	0	0	0	0	0	0	0	0	0	0	0	0	0	0	0	0	0
ASV1972	8	0	0	0	10	0	0	0	0	0	8	8	0	0	0	0	0	0	0	0	0	0	0	0	0	0	0	0	0	0	0	0	0	0	0
ASV1973	9	0	0	0	0	0	0	0	0	0	0	0	0	0	0	0	0	0	0	25	0	0	0	0	0	0	0	0	0	0	0	0	0	0	0
ASV1974	0	0	0	0	0	0	0	0	0	0	0	0	0	0	0	0	0	0	0	0	0	0	0	0	0	0	0	0	0	0	0	0	34	0	0
ASV1975	0	0	0	0	0	0	0	0	0	0	0	0	0	0	34	0	0	0	0	0	0	0	0	0	0	0	0	0	0	0	0	0	0	0	0
ASV1976	0	0	0	0	0	0	0	0	0	0	0	0	0	0	34	0	0	0	0	0	0	0	0	0	0	0	0	0	0	0	0	0	0	0	0
ASV1977	3	0	0	0	0	0	0	0	0	0	0	0	0	0	11	10	0	0	0	0	0	0	0	0	0	0	0	0	0	0	0	0	10	0	0
ASV1978	0	0	13	0	11	0	0	0	0	0	0	0	0	10	0	0	0	0	0	0	0	0	0	0	0	0	0	0	0	0	0	0	0	0	0
ASV1979	0	0	0	0	0	0	0	0	0	0	0	0	0	34	0	0	0	0	0	0	0	0	0	0	0	0	0	0	0	0	0	0	0	0	0
ASV1980	0	0	0	0	0	0	0	0	0	0	34	0	0	0	0	0	0	0	0	0	0	0	0	0	0	0	0	0	0	0	0	0	0	0	0
ASV1981	0	0	0	0	0	0	0	0	0	0	0	0	0	0	0	0	0	0	0	0	0	0	0	0	0	0	0	0	0	0	0	0	0	0	34
ASV1982	0	0	0	0	0	0	0	0	0	0	12	0	13	0	0	9	0	0	0	0	0	0	0	0	0	0	0	0	0	0	0	0	0	0	0
ASV1983	0	0	0	0	0	0	0	0	0	0	0	0	0	0	0	0	0	0	0	0	0	0	0	0	0	0	0	0	34	0	0	0	0	0	0
ASV1984	0	0	0	0	0	0	0	0	0	0	0	0	0	4	0	0	0	0	0	0	0	0	0	0	0	7	0	14	0	0	0	0	5	0	4
ASV1985	0	0	0	0	0	17	0	0	0	0	0	0	0	0	0	0	0	0	0	0	17	0	0	0	0	0	0	0	0	0	0	0	0	0	0
ASV1986	0	0	0	0	0	0	0	0	0	0	0	0	0	15	0	0	0	0	0	0	0	0	0	0	0	0	0	0	19	0	0	0	0	0	0
ASV1987	0	0	0	0	0	0	0	0	0	0	0	0	0	0	0	0	0	0	0	0	0	0	12	0	14	0	0	0	8	0	0	0	0	0	0
ASV1988	0	0	0	0	0	0	7	0	0	0	0	0	7	0	0	0	0	0	0	0	0	0	0	6	14	0	0	0	0	0	0	0	0	0	0
ASV1989	6	0	0	0	0	4	7	0	0	0	0	10	0	7	0	0	0	0	0	0	0	0	0	0	0	0	0	0	0	0	0	0	0	0	0
ASV1990	0	0	0	0	0	0	0	7	0	0	0	17	0	0	0	10	0	0	0	0	0	0	0	0	0	0	0	0	0	0	0	0	0	0	0
ASV1991	0	0	0	0	0	12	0	0	0	0	0	0	22	0	0	0	0	0	0	0	0	0	0	0	0	0	0	0	0	0	0	0	0	0	0
ASV1992	0	0	0	0	0	0	0	0	0	0	0	0	0	0	0	0	0	0	0	0	0	0	0	0	0	21	0	0	0	0	0	0	13	0	0
ASV1994	0	0	0	0	0	0	0	0	0	0	0	5	0	0	0	0	0	0	0	0	0	0	0	0	0	0	24	0	0	0	0	0	0	0	5
ASV1995	0	0	0	0	0	0	0	0	0	0	0	21	0	0	0	0	0	0	0	0	0	0	0	0	0	0	13	0	0	0	0	0	0	0	0
ASV1996	0	0	0	0	0	0	0	0	0	0	0	0	0	0	22	0	0	0	0	0	0	0	0	0	0	0	12	0	0	0	0	0	0	0	0
ASV1997	0	0	0	0	0	0	0	0	0	0	0	0	0	0	25	0	0	0	0	0	0	0	0	0	0	0	0	0	9	0	0	0	0	0	0
ASV1998	0	0	0	0	0	0	0	0	0	0	0	0	0	0	0	0	0	0	0	0	0	0	0	0	0	0	0	0	0	0	0	0	33	0	0
ASV1999	0	0	0	0	0	0	0	0	0	0	0	7	0	0	3	11	0	0	0	0	0	0	0	0	0	0	0	0	0	0	0	0	0	0	12
ASV2000	0	0	0	0	0	0	0	0	0	0	0	7	12	5	0	6	0	0	0	3	0	0	0	0	0	0	0	0	0	0	0	0	0	0	0
ASV2001	0	0	0	0	0	0	0	0	0	0	0	0	14	10	9	0	0	0	0	0	0	0	0	0	0	0	0	0	0	0	0	0	0	0	0
ASV2002	0	0	0	0	0	0	0	0	0	0	0	0	4	0	0	0	0	0	0	0	0	0	0	0	0	0	0	0	0	0	0	0	15	14	0
ASV2003	0	0	0	0	0	0	0	0	0	0	0	0	33	0	0	0	0	0	0	0	0	0	0	0	0	0	0	0	0	0	0	0	0	0	0
ASV2004	0	0	0	0	0	0	0	0	0	0	14	0	19	0	0	0	0	0	0	0	0	0	0	0	0	0	0	0	0	0	0	0	0	0	0
ASV2005	0	0	0	0	0	0	0	0	0	0	0	0	0	0	0	0	0	0	0	0	0	0	0	0	0	0	0	0	0	0	0	0	33	0	0
ASV2006	8	11	0	5	5	0	0	0	0	0	0	0	0	0	0	0	0	0	0	4	0	0	0	0	0	0	0	0	0	0	0	0	0	0	0
ASV2007	33	0	0	0	0	0	0	0	0	0	0	0	0	0	0	0	0	0	0	0	0	0	0	0	0	0	0	0	0	0	0	0	0	0	0
ASV2008	0	33	0	0	0	0	0	0	0	0	0	0	0	0	0	0	0	0	0	0	0	0	0	0	0	0	0	0	0	0	0	0	0	0	0
ASV2009	0	0	33	0	0	0	0	0	0	0	0	0	0	0	0	0	0	0	0	0	0	0	0	0	0	0	0	0	0	0	0	0	0	0	0
ASV2010	0	0	0	0	0	0	0	0	0	0	18	15	0	0	0	0	0	0	0	0	0	0	0	0	0	0	0	0	0	0	0	0	0	0	0
ASV2011	0	0	33	0	0	0	0	0	0	0	0	0	0	0	0	0	0	0	0	0	0	0	0	0	0	0	0	0	0	0	0	0	0	0	0
ASV2012	0	0	0	0	0	0	0	0	0	0	0	0	0	0	0	0	21	0	0	0	0	0	0	0	0	0	0	0	12	0	0	0	0	0	0
[truncated: 2,025 more rows]

## Sheet: Sheet 3
Nomalized absolute abundance of the ASVs
#ASV ID	soil.1	soil.2	soil.3	soil.4	soil.5	Col-0.R1	Col-0.R2	Col-0.R3	Col-0.R4	Col-0.R5	ibm1-1.R1	ibm1-1.R2	ibm1-1.R3	ibm1-1.R4	ibm1-1.R5	ibm1-4.R1	ibm1-4.R2	ibm1-4.R3	ibm1-4.R4	ibm1-4.R5	Col-0.E1	Col-0.E2	Col-0.E3	Col-0.E4	Col-0.E5	ibm1-1.E1	ibm1-1.E2	ibm1-1.E3	ibm1-1.E4	ibm1-1.E5	ibm1-4.E1	ibm1-4.E2	ibm1-4.E3	ibm1-4.E4	ibm1-4.E5	Taxonomy
ASV1	0	0	0	41	28	19	20	20	28	19	30	167	187	172	40	148	276	148	198	308	49	75	60	50	61	272	550	542	167	211	1258	513	1143	883	352	k__Bacteria; p__Proteobacteria; c__Gammaproteobacteria; o__Burkholderiales; f__Comamonadaceae
ASV2	114	97	76	105	87	193	211	225	222	202	166	149	172	137	155	78	96	129	114	125	302	402	311	355	446	374	332	182	327	200	191	93	159	150	176	k__Bacteria; p__Bacteroidota; c__Bacteroidia; o__Flavobacteriales; f__Flavobacteriaceae; g__Flavobacterium
ASV3	0	12	8	0	0	38	37	32	43	45	44	54	69	45	129	48	71	50	66	74	183	285	201	180	208	483	236	244	457	449	448	243	346	303	660	k__Bacteria; p__Proteobacteria; c__Gammaproteobacteria; o__Burkholderiales; f__Comamonadaceae
ASV4	0	0	0	0	0	54	61	48	48	56	38	42	45	39	33	20	28	25	93	22	569	569	555	595	667	232	367	376	309	255	164	94	190	237	295	k__Bacteria; p__Proteobacteria; c__Gammaproteobacteria; o__Burkholderiales; f__Oxalobacteraceae; g__Massilia
ASV5	0	0	4	0	8	11	42	42	13	42	35	13	16	12	11	8	39	45	63	40	163	132	116	53	155	347	338	272	253	284	681	158	203	425	299	k__Bacteria; p__Proteobacteria; c__Gammaproteobacteria; o__Burkholderiales; f__Comamonadaceae; g__Rhizobacter
ASV6	0	9	0	0	0	21	22	13	12	14	15	17	19	95	94	83	0	24	96	17	231	275	251	218	190	199	194	276	249	163	136	232	139	136	168	k__Bacteria; p__Proteobacteria; c__Gammaproteobacteria; o__Burkholderiales; f__Oxalobacteraceae; g__Duganella
ASV7	20	0	0	28	17	72	78	62	84	62	89	64	82	67	80	46	55	54	52	55	310	247	243	145	171	172	198	106	166	145	162	110	149	144	140	k__Bacteria; p__Bacteroidota; c__Bacteroidia; o__Flavobacteriales; f__Flavobacteriaceae; g__Flavobacterium; s__Flavobacterium_terrae
ASV8	95	85	151	117	101	168	174	172	168	174	131	135	157	127	118	105	120	137	56	100	100	157	114	116	134	39	52	66	61	87	46	45	33	76	95	k__Bacteria; p__Proteobacteria; c__Gammaproteobacteria; o__Burkholderiales; f__Oxalobacteraceae; g__Massilia
ASV9	11	8	10	6	0	32	40	56	34	43	70	72	72	68	116	183	183	167	195	169	25	36	29	26	21	133	73	52	75	86	151	219	202	202	199	k__Bacteria; p__Proteobacteria; c__Gammaproteobacteria; o__Pseudomonadales; f__Pseudomonadaceae; g__Pseudomonas
ASV10	13	13	9	19	15	52	68	62	62	60	52	54	45	44	46	24	29	30	39	30	179	202	187	206	243	112	137	152	135	135	131	111	129	118	112	k__Bacteria; p__Proteobacteria; c__Gammaproteobacteria; o__Burkholderiales; f__Comamonadaceae
ASV11	5	0	4	0	4	4	7	6	15	0	40	38	16	35	19	311	104	170	407	177	3	29	0	0	3	45	25	60	66	119	127	411	276	156	213	k__Bacteria; p__Proteobacteria; c__Gammaproteobacteria; o__Aeromonadales; f__Aeromonadaceae; g__Aeromonas
ASV12	49	14	25	0	62	117	77	91	85	104	104	67	82	82	88	141	177	157	127	139	59	131	84	60	52	90	71	85	100	85	47	66	85	56	63	k__Bacteria; p__Bacteroidota; c__Bacteroidia; o__Flavobacteriales; f__Flavobacteriaceae; g__Flavobacterium
ASV13	0	0	0	0	0	13	13	10	14	13	105	114	122	29	79	108	156	55	73	215	41	64	48	33	46	57	157	45	107	164	169	123	88	136	72	k__Bacteria; p__Proteobacteria; c__Gammaproteobacteria; o__Burkholderiales; f__Comamonadaceae; g__Roseateles
ASV14	128	148	176	147	115	114	114	129	126	147	152	147	151	149	161	161	178	156	172	170	19	53	30	33	18	12	22	12	20	18	14	8	13	9	11	k__Bacteria; p__Bacteroidota; c__Bacteroidia; o__Flavobacteriales; f__Flavobacteriaceae; g__Flavobacterium
ASV15	14	12	8	19	20	49	54	37	53	52	92	53	240	236	195	96	81	69	68	86	63	43	45	61	24	66	102	46	78	22	23	12	52	22	21	k__Bacteria; p__Proteobacteria; c__Gammaproteobacteria; o__Cellvibrionales; f__Cellvibrionaceae; g__Cellvibrio
ASV16	13	19	28	0	0	45	40	41	54	53	41	35	35	45	44	41	37	45	44	45	151	121	105	82	96	104	84	134	84	121	93	147	133	98	82	k__Bacteria; p__Bacteroidota; c__Bacteroidia; o__Flavobacteriales; f__Flavobacteriaceae; g__Flavobacterium
ASV17	19	10	14	18	0	42	42	61	43	43	66	61	67	82	105	135	140	196	151	145	34	91	41	31	13	76	51	68	59	70	31	132	66	84	102	k__Bacteria; p__Proteobacteria; c__Gammaproteobacteria; o__Pseudomonadales; f__Pseudomonadaceae; g__Pseudomonas
ASV18	20	25	25	29	34	58	64	60	62	73	33	35	39	56	41	24	23	26	24	31	152	205	170	222	186	87	78	107	63	59	46	41	55	54	32	k__Bacteria; p__Proteobacteria; c__Gammaproteobacteria; o__Burkholderiales; f__Comamonadaceae
ASV19	0	0	0	0	0	9	4	12	0	8	21	19	25	20	36	124	149	96	205	111	4	0	9	12	4	78	44	42	38	41	203	156	143	253	128	k__Bacteria; p__Proteobacteria; c__Gammaproteobacteria; o__Aeromonadales; f__Aeromonadaceae; g__Aeromonas
ASV20	40	29	25	46	25	89	82	90	87	95	103	70	86	80	95	156	185	194	153	148	12	42	13	32	12	34	25	37	42	35	25	17	49	25	22	k__Bacteria; p__Bacteroidota; c__Bacteroidia; o__Flavobacteriales; f__Flavobacteriaceae; g__Flavobacterium
ASV21	0	0	0	0	0	13	10	8	8	20	40	28	29	23	15	12	62	24	32	16	22	33	33	45	16	64	76	74	67	181	74	76	92	267	102	k__Bacteria; p__Proteobacteria; c__Gammaproteobacteria; o__Burkholderiales; f__Comamonadaceae
ASV22	30	34	20	30	25	38	44	49	48	49	45	58	49	51	47	32	30	36	39	35	58	57	70	54	55	64	95	86	73	35	35	14	40	25	39	k__Bacteria; p__Bacteroidota; c__Bacteroidia; o__Flavobacteriales; f__Flavobacteriaceae; g__Flavobacterium; s__Flavobacterium_urocaniciphilum
ASV23	37	48	35	47	48	121	130	140	160	150	141	57	50	55	43	40	58	63	62	45	32	0	20	41	24	13	16	26	18	0	22	10	18	21	10	k__Bacteria; p__Proteobacteria; c__Gammaproteobacteria; o__Burkholderiales; f__Comamonadaceae
ASV24	0	0	0	0	0	11	18	21	16	36	23	18	21	19	15	20	25	19	53	24	47	58	62	44	72	115	85	60	93	91	31	104	35	65	99	k__Bacteria; p__Bacteroidota; c__Bacteroidia; o__Flavobacteriales; f__Flavobacteriaceae; g__Flavobacterium
ASV25	0	0	0	0	0	16	9	13	20	15	16	18	14	16	15	17	22	19	19	13	27	22	58	30	44	81	59	58	72	101	56	173	78	90	82	k__Bacteria; p__Proteobacteria; c__Alphaproteobacteria; o__Rhizobiales; f__Rhizobiaceae; g__Allorhizobium-Neorhizobium-Pararhizobium-Rhizobium
ASV26	12	15	11	21	24	75	63	66	73	67	56	55	47	64	57	44	42	65	27	40	42	53	57	56	37	35	37	47	31	45	21	16	32	26	27	k__Bacteria; p__Proteobacteria; c__Gammaproteobacteria; o__Xanthomonadales; f__Xanthomonadaceae
ASV27	4	0	4	0	0	26	25	17	27	13	14	16	12	14	11	13	16	18	20	16	77	70	86	89	74	82	81	68	73	84	49	56	53	64	70	k__Bacteria; p__Proteobacteria; c__Alphaproteobacteria; o__Rhizobiales; f__Rhizobiaceae; g__Allorhizobium-Neorhizobium-Pararhizobium-Rhizobium
ASV28	41	24	42	38	39	64	57	54	61	67	76	104	67	65	69	125	144	141	118	118	15	20	11	9	7	7	11	14	9	11	5	12	7	6	10	k__Bacteria; p__Bacteroidota; c__Bacteroidia; o__Flavobacteriales; f__Flavobacteriaceae; g__Flavobacterium
ASV29	0	7	0	0	22	102	114	104	104	121	97	108	108	23	21	16	21	85	15	10	37	45	22	25	45	7	11	11	11	0	9	7	11	6	14	k__Bacteria; p__Proteobacteria; c__Gammaproteobacteria; o__Burkholderiales; f__Oxalobacteraceae
ASV30	0	0	0	0	0	20	20	23	18	12	15	11	12	15	26	11	33	14	21	33	87	96	94	86	46	72	32	82	45	135	65	16	119	33	46	k__Bacteria; p__Bacteroidota; c__Bacteroidia; o__Flavobacteriales; f__Flavobacteriaceae; g__Flavobacterium
ASV31	0	2	0	0	0	20	16	18	24	18	17	21	19	17	22	8	8	13	19	15	66	98	78	36	69	87	62	53	70	60	50	61	63	38	59	k__Bacteria; p__Proteobacteria; c__Gammaproteobacteria; o__Burkholderiales; f__Comamonadaceae; g__Hydrogenophaga
ASV32	0	0	0	0	7	13	13	17	25	24	15	23	27	19	20	17	0	0	26	11	22	0	27	31	27	51	54	50	58	66	76	117	78	71	66	k__Bacteria; p__Proteobacteria; c__Gammaproteobacteria; o__Burkholderiales; f__Comamonadaceae
ASV33	0	0	0	0	18	12	12	10	9	11	16	13	14	17	11	10	77	0	23	11	51	82	83	46	50	51	69	112	64	49	42	87	43	50	53	k__Bacteria; p__Proteobacteria; c__Gammaproteobacteria; o__Burkholderiales; f__Oxalobacteraceae
ASV34	34	23	18	29	32	48	56	62	68	61	76	76	73	64	64	83	78	81	72	47	17	0	13	10	12	16	15	11	14	11	7	4	10	9	7	k__Bacteria; p__Bacteroidota; c__Bacteroidia; o__Flavobacteriales; f__Flavobacteriaceae; g__Flavobacterium
ASV35	5	0	0	0	0	35	27	32	34	28	23	26	24	24	20	26	39	41	45	31	58	39	42	51	39	49	40	42	54	43	32	52	45	57	40	k__Bacteria; p__Proteobacteria; c__Alphaproteobacteria; o__Rhizobiales; f__Rhizobiaceae; g__Ensifer
ASV36	0	0	19	0	0	17	20	29	21	29	27	21	23	21	19	9	19	18	25	16	32	51	45	41	109	48	73	59	57	48	19	25	27	45	60	k__Bacteria; p__Bacteroidota; c__Bacteroidia; o__Flavobacteriales; f__Flavobacteriaceae; g__Flavobacterium
ASV37	11	13	15	0	43	32	27	32	30	37	37	18	25	24	40	21	22	27	44	36	52	64	66	36	49	39	57	57	57	51	25	28	42	16	22	k__Bacteria; p__Bacteroidota; c__Bacteroidia; o__Flavobacteriales; f__Flavobacteriaceae; g__Flavobacterium
ASV38	0	0	0	0	0	14	59	17	66	25	21	102	45	48	20	41	46	45	48	22	11	38	6	167	6	23	20	18	31	15	9	3	10	22	32	k__Bacteria; p__Bacteroidota; c__Bacteroidia; o__Flavobacteriales; f__Flavobacteriaceae; g__Flavobacterium
ASV39	5	0	0	10	19	10	10	11	22	21	16	14	17	17	19	29	33	50	49	39	14	17	17	12	15	41	55	37	40	44	44	39	35	44	63	k__Bacteria; p__Proteobacteria; c__Gammaproteobacteria; o__Pseudomonadales; f__Pseudomonadaceae; g__Pseudomonas
ASV40	57	84	103	109	93	53	55	55	87	91	49	45	46	42	43	44	84	106	82	65	0	0	0	0	0	7	0	0	7	0	6	0	0	0	0	k__Bacteria; p__Proteobacteria; c__Alphaproteobacteria; o__Sphingomonadales; f__Sphingomonadaceae; g__Sphingomonas
ASV41	84	86	92	181	109	41	43	63	86	89	39	38	43	47	43	33	65	84	92	57	10	0	16	11	5	0	7	9	4	0	0	5	4	0	0	k__Bacteria; p__Proteobacteria; c__Alphaproteobacteria; o__Sphingomonadales; f__Sphingomonadaceae; g__Sphingomonas; s__Sphingomonas_sediminicola
ASV42	8	0	6	0	0	19	20	20	18	16	25	39	35	32	32	77	57	65	70	64	23	9	13	10	12	16	14	33	14	20	31	61	8	14	38	k__Bacteria; p__Proteobacteria; c__Gammaproteobacteria; o__Burkholderiales; f__Comamonadaceae; g__Comamonas
ASV43	0	32	0	34	48	22	21	21	22	18	16	13	15	13	17	27	17	23	25	19	39	44	57	28	35	27	28	32	26	57	36	73	23	26	56	k__Bacteria; p__Bacteroidota; c__Bacteroidia; o__Flavobacteriales; f__Flavobacteriaceae; g__Flavobacterium
ASV44	0	0	0	0	0	12	15	12	19	18	20	17	21	21	17	11	35	28	0	17	59	89	43	60	42	28	41	44	33	37	33	31	23	40	41	k__Bacteria; p__Proteobacteria; c__Gammaproteobacteria; o__Burkholderiales; f__Oxalobacteraceae
ASV45	0	0	0	0	0	6	0	0	0	0	13	16	13	13	14	19	22	0	22	22	18	0	18	15	24	36	90	32	35	39	73	48	35	45	48	k__Bacteria; p__Proteobacteria; c__Gammaproteobacteria; o__Pseudomonadales; f__Pseudomonadaceae; g__Pseudomonas
ASV46	10	13	34	19	27	36	34	40	37	31	31	33	35	38	34	32	35	35	40	36	26	21	15	17	18	12	20	19	22	11	8	10	17	10	13	k__Bacteria; p__Proteobacteria; c__Gammaproteobacteria; o__Burkholderiales; f__Methylophilaceae; g__Methylotenera
ASV47	0	0	0	0	0	5	6	8	8	9	7	5	4	6	6	5	0	0	0	0	42	43	55	52	41	45	40	46	45	87	34	34	30	37	41	k__Bacteria; p__Proteobacteria; c__Alphaproteobacteria; o__Rhizobiales; f__Rhizobiaceae
ASV48	0	28	33	0	0	31	26	28	37	33	19	13	13	20	17	16	46	32	32	23	41	97	68	67	48	16	22	29	29	30	14	13	12	11	19	k__Bacteria; p__Proteobacteria; c__Gammaproteobacteria; o__Burkholderiales; f__Oxalobacteraceae
ASV49	218	136	154	191	186	32	27	24	38	30	37	33	31	36	29	34	47	43	38	32	2	11	0	0	0	0	2	2	0	7	0	3	0	0	0	k__Bacteria; p__Proteobacteria; c__Gammaproteobacteria; o__Burkholderiales; f__Nitrosomonadaceae; g__MND1; s__
ASV50	21	0	0	0	0	12	22	19	23	11	29	28	25	28	9	36	28	47	32	19	12	0	18	31	11	39	23	14	19	19	6	15	17	10	27	k__Bacteria; p__Bacteroidota; c__Bacteroidia; o__Flavobacteriales; f__Flavobacteriaceae; g__Flavobacterium
ASV51	0	0	0	0	0	41	13	14	55	19	16	11	14	46	13	32	22	0	21	17	50	26	40	21	24	18	18	33	18	22	12	14	10	11	10	k__Bacteria; p__Proteobacteria; c__Gammaproteobacteria; o__Burkholderiales; f__Comamonadaceae
ASV52	0	0	0	0	0	0	0	0	0	0	11	20	4	0	0	5	0	0	0	0	12	0	0	0	3	9	26	8	5	19	10	269	13	13	131	k__Bacteria; p__Proteobacteria; c__Gammaproteobacteria; o__Burkholderiales; f__Oxalobacteraceae; g__Massilia
ASV53	9	11	6	23	0	21	17	16	21	24	20	35	27	30	40	16	15	23	10	13	9	30	18	30	14	19	25	24	13	11	10	4	15	13	8	k__Bacteria; p__Bacteroidota; c__Bacteroidia; o__Flavobacteriales; f__Flavobacteriaceae; g__Flavobacterium
ASV54	41	0	17	0	0	24	26	23	25	26	22	22	25	19	22	21	36	0	47	66	31	44	31	27	39	9	9	8	7	31	10	0	8	5	6	k__Bacteria; p__Proteobacteria; c__Gammaproteobacteria; o__Burkholderiales; f__Oxalobacteraceae
ASV55	0	0	0	0	0	14	16	12	0	19	16	6	10	14	11	12	13	0	0	9	29	64	25	42	17	25	15	29	59	53	18	31	17	14	19	k__Bacteria; p__Proteobacteria; c__Gammaproteobacteria; o__Burkholderiales; f__Oxalobacteraceae
ASV56	0	0	0	0	0	10	13	9	16	19	10	7	8	8	7	6	0	16	15	8	27	53	30	50	26	30	25	24	28	45	23	27	21	28	21	k__Bacteria; p__Proteobacteria; c__Alphaproteobacteria; o__Rhizobiales; f__Rhizobiaceae; g__Allorhizobium-Neorhizobium-Pararhizobium-Rhizobium
ASV57	0	0	0	0	0	8	12	6	5	8	6	6	3	5	6	3	9	3	7	4	50	48	26	53	24	32	24	30	32	33	26	27	19	26	21	k__Bacteria; p__Proteobacteria; c__Alphaproteobacteria; o__Rhizobiales; f__Rhizobiaceae; g__Allorhizobium-Neorhizobium-Pararhizobium-Rhizobium
ASV58	0	17	0	0	0	7	15	10	9	12	11	9	17	10	17	10	0	16	12	12	12	29	6	13	17	28	33	13	33	18	40	9	27	15	15	k__Bacteria; p__Bacteroidota; c__Bacteroidia; o__Flavobacteriales; f__Flavobacteriaceae; g__Flavobacterium; s__Flavobacterium_terrae
ASV59	0	0	0	0	0	10	8	5	12	11	4	7	3	7	6	5	0	0	0	5	21	27	21	18	13	28	18	33	19	32	18	32	28	29	70	k__Bacteria; p__Proteobacteria; c__Alphaproteobacteria; o__Rhizobiales; f__Rhizobiaceae; g__Allorhizobium-Neorhizobium-Pararhizobium-Rhizobium
ASV60	26	17	29	31	12	25	27	34	32	50	34	32	31	28	27	23	28	21	21	30	4	0	12	7	4	4	3	8	8	0	4	0	5	5	2	k__Bacteria; p__Bacteroidota; c__Bacteroidia; o__Flavobacteriales; f__Flavobacteriaceae; g__Flavobacterium
ASV61	20	23	42	17	0	14	17	21	27	29	22	17	17	16	17	24	38	46	33	30	11	0	15	0	12	10	6	9	10	12	8	11	22	13	8	k__Bacteria; p__Bacteroidota; c__Bacteroidia; o__Flavobacteriales; f__Flavobacteriaceae; g__Flavobacterium
ASV62	0	0	0	0	0	25	29	23	33	29	22	42	37	33	37	28	27	24	33	29	0	0	0	0	7	8	4	8	8	0	0	3	3	4	5	k__Bacteria; p__Bacteroidota; c__Bacteroidia; o__Flavobacteriales; f__Flavobacteriaceae; g__Flavobacterium
ASV63	3	0	0	0	0	0	0	2	0	0	0	0	0	0	0	0	0	0	0	0	35	78	29	68	51	12	17	28	22	39	27	58	21	30	40	k__Bacteria; p__Proteobacteria; c__Gammaproteobacteria; o__Burkholderiales; f__Burkholderiaceae; g__Ralstonia
ASV64	26	20	31	48	0	41	32	33	37	36	23	23	22	24	22	22	28	42	31	31	5	21	10	14	7	0	6	0	6	0	0	3	3	2	0	k__Bacteria; p__Proteobacteria; c__Alphaproteobacteria; o__Caulobacterales; f__Caulobacteraceae; g__Brevundimonas
ASV65	9	0	0	0	0	6	13	5	0	0	8	8	9	17	7	3	0	0	22	0	26	39	24	36	29	14	43	29	22	20	18	14	18	19	20	k__Bacteria; p__Proteobacteria; c__Gammaproteobacteria; o__Burkholderiales; f__Oxalobacteraceae
ASV66	0	0	0	0	0	5	6	8	0	0	9	11	7	6	10	19	35	28	17	18	14	43	12	30	18	26	31	24	38	0	9	18	24	7	10	k__Bacteria; p__Proteobacteria; c__Gammaproteobacteria; o__Burkholderiales; f__Comamonadaceae
ASV67	59	68	58	99	99	27	29	29	34	32	28	29	31	31	24	21	44	34	30	25	0	0	0	0	0	0	0	0	0	0	0	0	0	0	0	k__Bacteria; p__Proteobacteria; c__Alphaproteobacteria; o__Sphingomonadales; f__Sphingomonadaceae; g__Sphingomonas
ASV68	0	0	0	0	0	8	14	7	8	12	5	17	10	11	7	5	19	8	9	9	23	9	15	21	16	25	31	16	22	17	12	13	20	21	23	k__Bacteria; p__Proteobacteria; c__Gammaproteobacteria; o__Burkholderiales; f__Methylophilaceae
ASV69	10	8	14	10	11	19	20	22	16	19	27	22	22	21	23	47	47	54	42	62	6	0	2	5	7	1	5	4	3	0	4	0	3	2	4	k__Bacteria; p__Bacteroidota; c__Bacteroidia; o__Flavobacteriales; f__Flavobacteriaceae; g__Flavobacterium
ASV70	71	80	79	103	87	19	33	32	33	17	30	24	23	28	21	22	32	39	23	27	0	0	0	0	0	0	0	0	0	0	0	0	0	0	0	k__Bacteria; p__Proteobacteria; c__Gammaproteobacteria; o__Burkholderiales; f__Comamonadaceae
ASV71	0	0	6	0	0	12	6	6	6	7	7	7	6	6	4	4	4	8	0	4	34	29	39	25	37	18	22	18	22	26	19	11	11	17	33	k__Bacteria; p__Proteobacteria; c__Gammaproteobacteria; o__Burkholderiales; f__Comamonadaceae
ASV72	9	0	8	0	0	44	15	47	47	50	37	6	28	35	34	25	12	34	0	31	0	0	0	0	2	2	0	5	2	0	0	0	0	5	0	k__Bacteria; p__Proteobacteria; c__Gammaproteobacteria; o__Burkholderiales; f__Comamonadaceae; g__Ramlibacter
ASV73	25	28	26	33	22	21	15	15	25	18	12	9	10	10	11	12	23	27	31	12	25	32	30	33	23	9	10	14	15	0	9	8	8	8	9	k__Bacteria; p__Proteobacteria; c__Gammaproteobacteria; o__Burkholderiales; f__Oxalobacteraceae
ASV74	42	57	49	57	54	22	18	23	29	27	18	18	17	18	18	17	30	29	19	20	8	25	13	6	10	4	7	6	5	7	5	3	4	3	5	k__Bacteria; p__Proteobacteria; c__Gammaproteobacteria; o__Burkholderiales; f__Comamonadaceae
ASV75	5	0	4	0	5	12	7	12	10	22	11	9	10	13	8	6	0	5	10	9	9	27	22	18	30	19	21	22	37	15	16	8	7	9	11	k__Bacteria; p__Bacteroidota; c__Bacteroidia; o__Flavobacteriales; f__Flavobacteriaceae; g__Flavobacterium
ASV76	0	14	11	0	0	11	16	25	22	24	7	7	11	15	11	10	0	15	19	12	26	63	24	24	35	10	14	13	18	0	0	13	9	8	14	k__Bacteria; p__Proteobacteria; c__Gammaproteobacteria; o__Burkholderiales; f__Oxalobacteraceae
ASV77	6	4	0	0	20	20	19	28	21	25	26	27	25	25	26	36	18	20	44	27	7	0	0	0	3	3	7	6	3	0	0	3	4	1	0	k__Bacteria; p__Bacteroidota; c__Bacteroidia; o__Flavobacteriales; f__Flavobacteriaceae; g__Flavobacterium
ASV78	9	10	8	20	7	17	14	16	14	16	15	17	13	16	13	14	20	14	21	15	17	21	24	7	9	12	13	11	14	19	4	15	13	8	13	k__Bacteria; p__Bacteroidota; c__Bacteroidia; o__Flavobacteriales; f__Flavobacteriaceae; g__Flavobacterium; s__Flavobacterium_hauense
ASV79	0	0	0	0	0	2	4	0	0	0	6	37	4	5	7	6	0	0	0	6	9	17	9	0	9	12	9	22	29	53	24	21	33	15	17	k__Bacteria; p__Proteobacteria; c__Gammaproteobacteria; o__Burkholderiales; f__Comamonadaceae; g__Acidovorax
ASV80	0	0	20	0	0	7	8	10	16	19	7	8	5	7	7	8	19	0	0	10	11	31	19	24	12	15	12	18	17	44	16	40	22	11	9	k__Bacteria; p__Proteobacteria; c__Gammaproteobacteria; o__Burkholderiales; f__Oxalobacteraceae
ASV81	66	80	66	90	74	20	22	21	34	32	22	20	20	28	20	16	27	30	26	21	0	0	0	0	1	2	2	0	1	0	0	0	0	0	0	k__Bacteria; p__Proteobacteria; c__Gammaproteobacteria; o__Burkholderiales; f__Nitrosomonadaceae; g__Ellin6067; s__
ASV82	88	116	99	116	100	18	20	21	21	26	23	21	10	19	21	18	27	15	26	22	2	0	2	0	0	0	0	0	2	0	0	0	0	0	0	k__Bacteria; p__Nitrospirota; c__Nitrospiria; o__Nitrospirales; f__Nitrospiraceae; g__Nitrospira
ASV83	0	0	0	0	0	5	7	0	0	0	2	72	45	14	54	5	6	0	17	0	15	0	15	0	4	10	2	5	3	0	6	3	5	3	0	k__Bacteria; p__Proteobacteria; c__Gammaproteobacteria; o__Burkholderiales; f__Comamonadaceae; g__Rhizobacter
ASV84	0	0	19	0	0	10	15	15	0	0	10	9	9	11	12	8	0	0	0	0	27	0	32	31	31	12	22	16	12	0	0	14	5	18	11	k__Bacteria; p__Proteobacteria; c__Gammaproteobacteria; o__Burkholderiales; f__Oxalobacteraceae; g__Massilia
ASV85	19	47	28	33	41	23	15	21	23	24	14	10	15	14	13	11	17	16	17	10	16	12	12	15	16	5	9	8	9	12	8	0	5	8	5	k__Bacteria; p__Proteobacteria; c__Gammaproteobacteria; o__Gammaproteobacteria_Incertae_Sedis; f__Unknown_Family; g__Acidibacter; s__
ASV86	0	0	0	0	0	13	7	13	16	7	12	7	6	16	14	19	12	18	13	19	11	16	10	11	7	11	11	32	10	44	19	23	11	11	11	k__Bacteria; p__Proteobacteria; c__Gammaproteobacteria; o__Burkholderiales; f__Methylophilaceae; g__Methylophilus
ASV87	42	46	41	43	50	19	25	27	31	25	25	26	22	22	24	18	22	24	33	21	0	0	0	0	0	0	0	0	0	0	0	0	0	0	0	k__Bacteria; p__Proteobacteria; c__Gammaproteobacteria; o__Burkholderiales; f__Comamonadaceae
ASV88	10	0	0	38	29	14	16	14	24	21	11	8	9	10	9	10	0	0	0	7	23	0	27	28	24	7	11	17	11	18	10	14	6	6	10	k__Bacteria; p__Proteobacteria; c__Gammaproteobacteria; o__Burkholderiales; f__Oxalobacteraceae
ASV89	96	92	94	90	92	17	16	27	24	35	15	16	15	20	13	12	23	29	23	16	0	0	0	2	3	1	0	0	0	0	0	0	1	0	1	k__Bacteria; p__Proteobacteria; c__Gammaproteobacteria; o__Burkholderiales; f__Nitrosomonadaceae; g__MND1; s__
ASV90	0	0	0	0	0	5	0	3	0	0	6	10	8	0	7	6	0	0	0	11	20	58	23	31	22	14	26	27	21	12	12	11	12	14	16	k__Bacteria; p__Proteobacteria; c__Gammaproteobacteria; o__Burkholderiales; f__Oxalobacteraceae
ASV91	68	18	0	0	12	5	5	7	6	7	11	7	10	6	6	42	40	78	51	41	1	5	3	0	2	6	5	3	2	47	10	9	10	12	32	k__Bacteria; p__Firmicutes; c__Bacilli; o__Bacillales; f__Bacillaceae; g__Bacillus
ASV92	0	0	0	0	0	4	2	3	0	6	1	2	2	1	2	1	0	0	0	0	25	15	25	18	19	34	13	23	13	44	29	24	13	7	26	k__Bacteria; p__Actinobacteriota; c__Actinobacteria; o__Streptomycetales; f__Streptomycetaceae; g__Streptomyces
ASV93	0	0	8	0	0	15	17	19	29	23	18	16	16	15	15	15	7	10	18	12	19	0	7	5	9	6	6	9	9	0	6	9	4	7	0	k__Bacteria; p__Proteobacteria; c__Gammaproteobacteria; o__Burkholderiales; f__Comamonadaceae; g__Variovorax
ASV94	7	16	11	21	12	11	9	11	13	8	7	6	5	8	6	5	10	10	8	6	18	16	21	20	20	13	11	13	14	18	16	13	12	13	13	k__Bacteria; p__Proteobacteria; c__Alphaproteobacteria; o__Rhizobiales; f__Xanthobacteraceae; g__Bradyrhizobium
ASV95	0	0	0	0	35	8	8	13	37	0	10	5	10	8	8	9	0	27	37	9	10	0	17	25	7	12	10	11	9	27	14	24	16	10	13	k__Bacteria; p__Proteobacteria; c__Gammaproteobacteria; o__Burkholderiales; f__Oxalobacteraceae
ASV96	0	0	0	0	0	9	9	0	0	0	11	9	7	13	7	9	0	0	0	8	14	77	11	0	13	27	9	22	9	69	12	12	8	9	14	k__Bacteria; p__Proteobacteria; c__Gammaproteobacteria; o__Burkholderiales; f__Comamonadaceae
ASV97	0	0	0	0	0	0	9	0	0	0	9	7	5	8	8	11	0	18	16	8	12	0	14	25	11	17	9	12	17	29	9	31	21	10	12	k__Bacteria; p__Proteobacteria; c__Gammaproteobacteria; o__Burkholderiales; f__Oxalobacteraceae
ASV98	0	0	0	0	0	20	18	21	22	22	20	15	15	18	17	17	25	29	29	11	9	12	12	10	6	4	5	7	3	6	2	4	2	3	2	k__Bacteria; p__Proteobacteria; c__Gammaproteobacteria; o__Xanthomonadales; f__Xanthomonadaceae; g__Lysobacter
ASV99	0	0	0	0	0	12	16	17	20	20	5	14	11	15	4	12	14	0	21	12	25	0	18	21	22	8	9	0	10	0	9	10	3	5	8	k__Bacteria; p__Proteobacteria; c__Gammaproteobacteria; o__Burkholderiales; f__Comamonadaceae
ASV100	0	0	0	0	0	5	5	4	6	8	5	3	4	7	4	5	0	4	0	5	18	24	18	11	8	25	13	21	18	21	16	23	14	13	14	k__Bacteria; p__Proteobacteria; c__Alphaproteobacteria; o__Rhizobiales; f__Rhizobiaceae; g__Allorhizobium-Neorhizobium-Pararhizobium-Rhizobium
ASV102	10	5	0	14	0	21	19	24	19	26	14	12	18	18	16	13	16	26	0	14	7	0	5	7	8	2	6	0	12	8	7	0	8	3	0	k__Bacteria; p__Proteobacteria; c__Alphaproteobacteria; o__Caulobacterales; f__Caulobacteraceae; g__Caulobacter
ASV103	0	0	0	0	0	6	10	0	0	14	7	8	6	10	9	11	26	0	0	8	10	35	12	12	11	13	10	12	13	38	9	36	16	8	7	k__Bacteria; p__Proteobacteria; c__Gammaproteobacteria; o__Burkholderiales; f__Oxalobacteraceae
ASV104	0	0	0	0	0	3	0	8	0	0	10	7	7	13	12	21	40	65	31	18	0	0	0	12	0	7	7	4	7	10	16	21	16	20	19	k__Bacteria; p__Proteobacteria; c__Gammaproteobacteria; o__Enterobacterales; f__Enterobacteriaceae
ASV105	24	24	24	0	0	32	20	20	23	35	12	13	11	15	13	12	0	17	20	12	9	0	0	6	2	1	3	2	3	0	6	7	2	3	3	k__Bacteria; p__Proteobacteria; c__Gammaproteobacteria; o__Burkholderiales; f__Comamonadaceae
ASV106	0	0	0	0	0	14	11	9	0	14	4	10	12	9	9	11	0	0	0	9	13	0	11	34	20	6	16	23	15	0	0	4	5	6	0	k__Bacteria; p__Proteobacteria; c__Gammaproteobacteria; o__Burkholderiales; f__Oxalobacteraceae
ASV107	0	0	0	0	0	0	5	7	8	0	0	3	3	0	4	0	5	4	0	0	22	41	23	38	29	15	11	18	25	21	11	11	7	9	14	k__Bacteria; p__Myxococcota; c__Polyangia; o__Polyangiales; f__Sandaracinaceae; g__Sandaracinus
ASV108	0	4	0	0	0	7	9	9	17	11	4	3	5	5	4	1	0	0	0	0	34	29	27	23	27	13	11	13	17	13	8	6	8	8	8	k__Bacteria; p__Myxococcota; c__Polyangia; o__Polyangiales; f__Sandaracinaceae; g__; s__
ASV109	0	0	0	0	0	9	8	8	9	0	4	5	7	4	5	3	0	0	0	0	29	18	20	30	40	5	11	10	10	18	6	12	10	10	7	k__Bacteria; p__Proteobacteria; c__Gammaproteobacteria; o__Burkholderiales; f__Oxalobacteraceae
ASV110	0	0	0	0	0	9	5	8	5	0	7	6	6	6	5	5	0	10	0	6	14	43	15	27	8	11	11	10	13	17	14	13	8	11	21	k__Bacteria; p__Proteobacteria; c__Alphaproteobacteria; o__Rhizobiales; f__Beijerinckiaceae; g__Bosea
ASV111	15	4	5	12	7	21	23	23	31	19	18	19	14	19	15	17	19	17	18	14	3	6	3	5	1	2	3	2	2	0	0	0	1	1	1	k__Bacteria; p__Proteobacteria; c__Gammaproteobacteria; o__Burkholderiales; f__Burkholderiaceae; g__Limnobacter; s__Limnobacter_sp.
ASV112	0	0	0	0	0	5	0	0	0	0	7	4	6	0	0	0	0	0	0	0	28	0	32	17	35	9	25	14	17	38	15	9	5	8	8	k__Bacteria; p__Proteobacteria; c__Gammaproteobacteria; o__Burkholderiales; f__Oxalobacteraceae
ASV113	8	0	0	0	0	10	10	35	11	12	14	8	14	14	14	20	30	13	15	20	2	0	3	5	4	7	7	4	4	0	1	3	4	8	2	k__Bacteria; p__Bacteroidota; c__Bacteroidia; o__Flavobacteriales; f__Flavobacteriaceae; g__Flavobacterium
ASV114	6	5	11	0	0	10	9	10	9	9	11	7	11	8	7	14	20	12	13	17	7	0	26	8	2	2	10	3	9	16	10	8	15	4	4	k__Bacteria; p__Bacteroidota; c__Bacteroidia; o__Flavobacteriales; f__Flavobacteriaceae; g__Flavobacterium; s__Flavobacterium_anhuiense
ASV115	27	44	21	52	74	7	20	19	11	21	15	16	10	17	16	15	24	11	20	19	0	0	0	0	2	2	1	0	3	0	2	2	0	2	0	k__Bacteria; p__Proteobacteria; c__Gammaproteobacteria; o__Burkholderiales; f__SC-I-84; g__SC-I-84; s__
ASV116	30	20	20	0	29	16	19	17	22	21	21	18	18	18	18	12	19	23	14	12	0	0	0	0	0	0	0	1	0	0	0	0	0	0	0	k__Bacteria; p__Proteobacteria; c__Gammaproteobacteria; o__Xanthomonadales; f__Xanthomonadaceae; g__Arenimonas; s__
ASV117	3	0	4	0	11	13	25	14	17	8	13	7	10	10	9	7	0	10	7	4	15	5	13	30	7	4	6	11	15	0	3	0	1	2	4	k__Bacteria; p__Proteobacteria; c__Alphaproteobacteria; o__Caulobacterales; f__Caulobacteraceae; g__Asticcacaulis; s__
ASV118	53	56	62	61	79	13	11	12	20	21	16	11	11	16	16	12	15	28	19	19	0	0	0	0	0	0	0	0	0	0	0	0	0	0	0	k__Bacteria; p__Proteobacteria; c__Gammaproteobacteria; o__Burkholderiales; f__Nitrosomonadaceae; g__MND1; s__
ASV119	0	0	0	0	0	7	9	11	15	0	10	10	9	10	13	8	18	0	0	7	11	19	17	17	15	8	6	9	5	10	7	10	5	6	4	k__Bacteria; p__Proteobacteria; c__Gammaproteobacteria; o__Burkholderiales; f__Oxalobacteraceae; g__Noviherbaspirillum
ASV120	0	0	0	0	0	11	8	8	9	9	6	7	5	7	7	6	0	10	0	3	8	17	13	15	7	15	12	15	12	20	10	8	7	7	8	k__Bacteria; p__Proteobacteria; c__Alphaproteobacteria; o__Rhizobiales; f__Devosiaceae; g__Devosia; s__Devosia_riboflavina
ASV122	0	0	0	0	0	12	20	11	0	49	19	16	15	15	14	12	0	0	35	25	6	0	15	0	5	0	4	7	0	0	0	0	0	3	3	k__Bacteria; p__Proteobacteria; c__Alphaproteobacteria; o__Caulobacterales; f__Caulobacteraceae; g__Phenylobacterium
ASV123	0	0	0	0	0	8	4	8	0	8	6	8	5	6	6	5	0	0	0	0	7	42	16	14	13	14	8	13	12	19	15	8	9	11	8	k__Bacteria; p__Proteobacteria; c__Gammaproteobacteria; o__Burkholderiales; f__Comamonadaceae
ASV124	0	0	0	0	0	9	7	0	0	0	6	7	7	6	6	6	0	0	0	7	9	0	10	11	11	8	8	15	11	15	13	21	11	6	18	k__Bacteria; p__Proteobacteria; c__Gammaproteobacteria; o__Burkholderiales; f__Comamonadaceae; g__Acidovorax
ASV125	0	0	0	0	0	10	5	9	12	18	6	8	8	7	13	12	12	0	0	14	0	12	14	7	7	6	9	16	4	0	7	28	0	9	7	k__Bacteria; p__Proteobacteria; c__Gammaproteobacteria; o__Xanthomonadales; f__Xanthomonadaceae; g__Stenotrophomonas
ASV126	15	31	13	0	0	17	14	15	18	13	12	13	15	11	13	10	15	16	16	12	3	6	4	3	5	2	3	4	2	6	2	3	2	2	1	k__Bacteria; p__Proteobacteria; c__Alphaproteobacteria; o__Caulobacterales; f__Hyphomonadaceae; g__Hirschia; s__
ASV127	0	15	31	35	41	14	18	17	17	22	16	14	13	13	13	10	22	32	33	18	3	0	6	0	0	2	0	0	0	0	0	0	0	0	4	k__Bacteria; p__Proteobacteria; c__Gammaproteobacteria; o__Burkholderiales; f__Oxalobacteraceae; g__Massilia
ASV129	0	13	15	20	22	15	16	15	18	20	15	12	12	18	14	11	0	11	10	8	5	0	8	0	6	1	1	5	3	0	3	3	2	1	0	k__Bacteria; p__Bacteroidota; c__Bacteroidia; o__Cytophagales; f__Microscillaceae
ASV130	36	41	53	40	52	16	23	24	30	28	0	0	15	20	16	10	23	15	0	11	0	0	0	0	2	0	0	0	0	0	0	0	0	0	0	k__Bacteria; p__Proteobacteria; c__Gammaproteobacteria; o__Steroidobacterales; f__Steroidobacteraceae
ASV131	0	11	0	0	0	9	11	8	0	19	6	6	6	7	9	9	0	0	18	0	12	26	21	18	7	9	8	10	8	13	8	8	6	3	4	k__Bacteria; p__Proteobacteria; c__Alphaproteobacteria; o__Caulobacterales; f__Caulobacteraceae; g__Brevundimonas
ASV132	0	0	0	0	0	5	5	2	0	6	6	3	4	5	3	3	16	0	0	5	12	0	17	23	8	17	9	13	10	10	10	33	5	7	7	k__Bacteria; p__Proteobacteria; c__Alphaproteobacteria; o__Rhizobiales; f__Rhizobiaceae
ASV133	0	1	0	0	0	6	6	7	8	7	4	5	4	3	5	3	2	0	2	2	8	12	11	14	20	12	14	16	17	4	2	2	6	7	4	k__Bacteria; p__Bacteroidota; c__Bacteroidia; o__Sphingobacteriales
ASV134	37	41	41	29	45	10	10	13	16	16	16	12	11	15	11	15	15	17	9	13	0	7	0	0	0	0	1	0	1	0	0	0	0	0	0	k__Bacteria; p__Proteobacteria; c__Gammaproteobacteria; o__Burkholderiales; f__Nitrosomonadaceae; g__mle1-7; s__
ASV135	0	0	0	0	0	8	8	9	0	0	8	6	8	4	5	0	0	0	0	0	19	0	17	23	24	4	7	11	9	0	0	9	11	7	6	k__Bacteria; p__Proteobacteria; c__Gammaproteobacteria; o__Burkholderiales; f__Oxalobacteraceae; g__Massilia
ASV136	18	29	0	0	0	11	47	10	28	34	8	6	7	10	6	10	0	0	46	9	0	0	0	0	8	0	0	4	6	0	0	0	0	0	0	k__Bacteria; p__Proteobacteria; c__Gammaproteobacteria; o__Burkholderiales; f__Comamonadaceae; g__Ramlibacter
ASV137	0	0	0	0	0	0	0	0	0	0	0	14	0	0	0	0	0	0	0	0	8	0	0	0	0	8	16	0	2	0	8	39	7	5	88	k__Bacteria; p__Proteobacteria; c__Gammaproteobacteria; o__Burkholderiales; f__Oxalobacteraceae; g__Massilia
ASV138	20	31	30	26	26	12	14	11	11	16	12	11	11	8	13	22	19	14	16	18	0	0	0	0	1	0	1	2	0	0	0	0	0	0	0	k__Bacteria; p__Bacteroidota; c__Bacteroidia; o__Flavobacteriales; f__Flavobacteriaceae; g__Flavobacterium; s__Flavobacterium_cauense
ASV139	0	13	5	18	9	15	22	14	16	21	20	11	11	14	20	9	12	0	16	14	0	0	0	4	0	0	0	0	2	0	0	0	0	0	0	k__Bacteria; p__Proteobacteria; c__Gammaproteobacteria; o__Xanthomonadales; f__Xanthomonadaceae
ASV140	11	0	14	36	0	15	15	12	14	33	16	18	19	15	14	11	0	0	0	13	0	0	0	0	0	0	0	0	2	0	0	0	0	0	0	k__Bacteria; p__Proteobacteria; c__Gammaproteobacteria; o__Xanthomonadales; f__Xanthomonadaceae; g__Lysobacter
ASV141	28	24	23	25	23	11	11	10	18	10	11	11	12	9	7	6	13	17	14	5	6	0	5	3	5	1	2	3	4	0	0	2	3	2	4	k__Bacteria; p__Proteobacteria; c__Gammaproteobacteria; o__Burkholderiales; f__Comamonadaceae
ASV142	0	0	0	0	0	5	2	1	8	0	0	1	0	0	0	0	0	0	0	0	12	13	36	9	5	15	21	19	14	18	16	17	3	0	11	k__Bacteria; p__Proteobacteria; c__Gammaproteobacteria; o__Burkholderiales; f__Comamonadaceae
ASV143	0	0	0	0	0	0	0	1	0	6	2	3	5	2	3	2	0	0	4	0	5	0	4	2	5	8	20	10	13	7	3	15	32	8	5	k__Bacteria; p__Proteobacteria; c__Gammaproteobacteria; o__Burkholderiales; f__Comamonadaceae
ASV144	24	0	11	0	14	2	6	3	9	7	5	6	6	8	5	2	0	0	0	0	9	0	11	17	14	6	9	6	8	11	7	6	9	8	5	k__Bacteria; p__Proteobacteria; c__Gammaproteobacteria; o__Xanthomonadales; f__Xanthomonadaceae; g__Lysobacter
ASV145	7	9	14	11	4	13	14	13	14	16	16	16	14	15	13	15	11	21	12	10	0	0	0	0	0	0	3	0	0	0	0	0	0	2	0	k__Bacteria; p__Proteobacteria; c__Gammaproteobacteria; o__Xanthomonadales; f__Xanthomonadaceae
ASV146	0	0	0	0	0	3	1	0	0	0	3	2	3	3	3	3	5	0	4	4	5	0	8	10	4	15	11	11	15	10	12	45	7	5	7	k__Bacteria; p__Proteobacteria; c__Gammaproteobacteria; o__Burkholderiales; f__Comamonadaceae; g__Delftia
ASV147	3	9	26	10	9	6	10	9	4	9	8	7	7	15	14	18	11	9	14	9	5	0	0	2	2	4	5	2	5	4	8	3	3	0	7	k__Bacteria; p__Actinobacteriota; c__Actinobacteria; o__Micrococcales; f__Micrococcaceae
ASV148	0	8	3	20	10	6	3	6	5	6	2	2	4	2	3	2	0	0	0	0	9	21	8	22	8	8	5	8	8	34	5	44	4	4	10	k__Bacteria; p__Myxococcota; c__Polyangia; o__Polyangiales; f__BIrii41; g__BIrii41; s__
ASV149	10	7	14	0	12	11	11	12	16	20	13	12	11	10	13	13	21	23	20	17	5	0	0	0	0	2	0	0	2	14	2	0	0	0	0	k__Bacteria; p__Proteobacteria; c__Alphaproteobacteria; o__Sphingomonadales; f__Sphingomonadaceae; g__Sphingomonas
ASV150	40	39	48	41	45	10	10	10	11	13	11	11	17	7	10	8	14	20	9	11	0	0	0	0	0	0	0	0	0	0	0	0	1	1	0	k__Bacteria; p__Nitrospirota; c__Nitrospiria; o__Nitrospirales; f__Nitrospiraceae; g__Nitrospira; s__Nitrospira_moscoviensis
ASV151	15	19	15	15	25	11	11	15	13	14	13	13	11	17	13	12	10	8	7	7	1	6	2	3	2	1	3	2	1	0	0	2	1	1	1	k__Bacteria; p__Bacteroidota; c__Bacteroidia; o__Cytophagales; f__Microscillaceae; g__; s__
ASV152	0	0	0	0	0	14	13	15	0	18	12	4	11	0	72	10	0	20	0	0	0	0	0	0	0	0	0	0	0	0	0	0	0	0	0	k__Bacteria; p__Proteobacteria; c__Alphaproteobacteria; o__Sphingomonadales; f__Sphingomonadaceae; g__Novosphingobium
ASV153	0	0	0	0	7	4	5	3	0	0	3	2	3	2	8	13	23	22	20	14	4	0	5	0	0	5	3	4	1	0	7	54	8	8	11	k__Bacteria; p__Proteobacteria; c__Gammaproteobacteria; o__Enterobacterales; f__Enterobacteriaceae; g__Enterobacter
ASV154	5	0	11	0	0	10	9	8	0	0	8	7	6	9	6	5	14	13	0	6	13	22	12	8	7	4	4	18	5	0	7	4	3	3	5	k__Bacteria; p__Proteobacteria; c__Alphaproteobacteria; o__Sphingomonadales; f__Sphingomonadaceae; g__Sphingopyxis
ASV155	0	1	0	2	6	5	6	7	6	7	7	7	6	7	6	11	11	13	10	9	10	31	8	4	1	6	6	8	7	11	4	12	2	4	5	k__Bacteria; p__Proteobacteria; c__Gammaproteobacteria; o__Burkholderiales; f__Comamonadaceae; g__Comamonas; s__Comamonas_koreensis
ASV156	0	0	0	0	0	10	8	11	0	0	0	5	5	0	0	0	0	0	0	0	20	0	19	23	18	5	10	13	8	0	0	14	4	4	11	k__Bacteria; p__Proteobacteria; c__Gammaproteobacteria; o__Burkholderiales; f__Oxalobacteraceae
ASV157	0	0	0	0	0	8	6	8	11	10	8	8	7	9	6	6	0	0	7	4	5	0	0	0	6	17	9	0	8	9	9	0	3	4	4	k__Bacteria; p__Proteobacteria; c__Gammaproteobacteria; o__Burkholderiales; f__Oxalobacteraceae
ASV158	55	39	53	46	47	11	11	14	11	16	12	10	10	7	10	10	12	0	0	10	0	0	0	0	0	0	0	0	0	0	0	0	0	0	0	k__Bacteria; p__Proteobacteria; c__Gammaproteobacteria; o__Burkholderiales; f__Nitrosomonadaceae; g__MND1; s__
ASV159	23	29	29	22	50	12	10	10	12	13	13	13	13	13	12	8	15	13	12	13	0	0	0	0	0	0	0	0	0	0	0	0	0	0	0	k__Bacteria; p__Proteobacteria; c__Gammaproteobacteria; o__Burkholderiales; f__Sutterellaceae; g__
ASV160	57	35	41	47	41	9	7	11	16	12	11	13	10	9	8	8	15	16	17	11	0	0	0	0	1	0	0	0	0	0	0	0	0	0	0	k__Bacteria; p__Proteobacteria; c__Gammaproteobacteria; o__Burkholderiales; f__Nitrosomonadaceae; g__mle1-7; s__
ASV161	0	0	0	0	0	2	3	4	0	0	2	0	2	0	0	0	0	0	0	0	11	25	10	11	13	12	10	13	11	15	7	13	10	12	13	k__Bacteria; p__Proteobacteria; c__Alphaproteobacteria; o__Rhizobiales; f__Devosiaceae; g__Devosia
ASV162	4	0	0	0	9	6	5	6	8	7	1	0	2	1	0	1	0	0	0	3	16	26	25	27	13	8	11	13	13	0	5	5	6	3	4	k__Bacteria; p__Myxococcota; c__Polyangia; o__Polyangiales; f__Sandaracinaceae; g__; s__
ASV163	0	0	19	18	30	10	11	13	11	12	3	8	6	3	3	0	13	0	0	0	10	5	8	7	9	5	7	11	5	15	6	4	6	5	8	k__Bacteria; p__Proteobacteria; c__Alphaproteobacteria; o__Rhizobiales; f__Devosiaceae; g__Devosia
ASV164	4	6	0	0	0	14	7	8	14	12	6	4	5	9	5	5	10	15	0	7	8	0	6	9	6	3	4	7	4	10	7	8	5	7	5	k__Bacteria; p__Proteobacteria; c__Alphaproteobacteria; o__Rhizobiales; f__Devosiaceae; g__Devosia
ASV165	31	0	24	44	52	14	16	0	16	20	13	12	14	0	13	12	20	0	14	0	0	0	0	0	0	0	0	3	0	0	0	0	0	0	0	k__Bacteria; p__Proteobacteria; c__Gammaproteobacteria; o__Burkholderiales; f__TRA3-20; g__TRA3-20; s__
ASV166	0	0	0	0	0	2	3	0	0	6	0	0	0	4	0	0	0	0	0	0	14	0	17	14	10	9	10	11	12	15	12	10	10	10	12	k__Bacteria; p__Proteobacteria; c__Alphaproteobacteria; o__Rhizobiales; f__Devosiaceae; g__Devosia
ASV167	46	42	37	34	39	10	10	12	9	12	8	10	9	11	10	8	15	27	8	12	1	0	0	0	0	0	0	0	0	0	0	0	0	0	0	k__Bacteria; p__Proteobacteria; c__Gammaproteobacteria; o__Burkholderiales; f__TRA3-20; g__TRA3-20
ASV168	0	0	0	0	0	6	4	4	0	0	2	2	1	0	1	0	0	0	10	0	11	29	13	13	15	10	9	7	16	21	9	3	7	9	4	k__Bacteria; p__Proteobacteria; c__Alphaproteobacteria; o__Rhizobiales; f__Devosiaceae; g__Devosia; s__
ASV169	0	0	0	0	0	6	7	6	10	7	3	5	5	7	4	4	9	0	8	5	13	25	12	23	8	3	6	5	7	0	4	7	4	6	6	k__Bacteria; p__Proteobacteria; c__Gammaproteobacteria; o__Burkholderiales; f__Comamonadaceae
ASV170	0	0	0	0	0	4	5	4	24	0	7	5	11	5	3	3	9	0	9	4	7	0	4	8	8	5	8	8	10	0	7	7	5	7	6	k__Bacteria; p__Proteobacteria; c__Alphaproteobacteria; o__Sphingomonadales; f__Sphingomonadaceae
ASV171	30	42	25	39	35	10	11	12	16	0	11	11	8	12	12	10	12	10	13	9	0	0	0	0	0	0	0	0	0	0	0	0	0	0	0	k__Bacteria; p__Proteobacteria; c__Gammaproteobacteria; o__CCD24; f__CCD24; g__CCD24; s__
ASV172	0	0	0	0	0	10	9	8	0	0	8	11	7	10	9	8	15	15	0	10	7	0	6	0	3	9	4	0	6	0	0	6	6	3	0	k__Bacteria; p__Proteobacteria; c__Gammaproteobacteria; o__Burkholderiales; f__Comamonadaceae
ASV173	0	0	0	0	0	2	1	2	0	3	2	2	1	1	1	2	0	0	0	2	12	15	12	8	6	15	15	8	15	10	5	5	6	6	9	k__Bacteria; p__Proteobacteria; c__Alphaproteobacteria; o__Rhizobiales; f__Rhizobiaceae; g__Allorhizobium-Neorhizobium-Pararhizobium-Rhizobium
ASV174	0	0	0	0	0	4	7	5	7	7	3	4	3	5	5	2	0	0	0	3	10	0	10	14	7	9	6	7	10	13	9	10	6	5	5	k__Bacteria; p__Proteobacteria; c__Gammaproteobacteria; o__Xanthomonadales; f__Rhodanobacteraceae; g__Tahibacter
ASV175	17	0	10	23	0	8	10	12	11	18	10	11	10	12	13	13	20	18	24	12	0	0	0	0	0	0	0	0	4	0	0	0	0	0	0	k__Bacteria; p__Bacteroidota; c__Bacteroidia; o__Flavobacteriales; f__Flavobacteriaceae; g__Flavobacterium
ASV176	49	76	34	93	99	11	11	9	6	8	5	7	7	7	6	6	0	15	19	9	0	0	0	0	2	0	0	0	0	0	0	0	0	0	0	k__Bacteria; p__Proteobacteria; c__Gammaproteobacteria; o__Burkholderiales; f__Comamonadaceae; g__Ramlibacter
ASV177	10	0	17	20	0	11	8	8	13	20	10	7	9	9	11	7	23	20	12	10	0	0	0	8	4	1	0	3	2	0	4	2	2	3	0	k__Bacteria; p__Proteobacteria; c__Alphaproteobacteria; o__Dongiales; f__Dongiaceae; g__Dongia; s__
ASV178	0	0	0	0	3	9	12	9	8	6	5	6	5	8	7	4	3	4	5	5	6	0	7	7	6	6	4	6	8	16	3	4	4	4	8	k__Bacteria; p__Proteobacteria; c__Gammaproteobacteria; o__Burkholderiales; f__Comamonadaceae; g__Polaromonas
ASV179	0	0	0	0	0	16	13	13	13	12	9	7	7	11	6	7	0	0	0	7	4	0	8	7	6	4	3	4	5	16	0	0	0	2	0	k__Bacteria; p__Proteobacteria; c__Gammaproteobacteria; o__Burkholderiales; f__Comamonadaceae
ASV180	0	0	4	4	9	7	10	12	9	12	8	8	7	9	10	7	8	5	7	11	5	6	7	4	7	3	4	2	5	8	2	4	2	2	2	k__Bacteria; p__Proteobacteria; c__Gammaproteobacteria; o__Xanthomonadales; f__Xanthomonadaceae; g__Arenimonas
ASV181	0	9	0	11	13	8	9	7	17	21	9	9	7	7	6	8	0	15	17	10	7	0	0	0	0	3	2	3	4	11	0	6	5	4	0	k__Bacteria; p__Proteobacteria; c__Alphaproteobacteria; o__Sphingomonadales; f__Sphingomonadaceae; g__Sphingopyxis
ASV182	14	15	23	14	13	11	14	13	11	9	13	12	11	9	12	11	6	13	0	13	0	0	0	0	0	0	0	0	0	0	0	0	0	0	0	k__Bacteria; p__Verrucomicrobiota; c__Verrucomicrobiae; o__Pedosphaerales; f__Pedosphaeraceae
ASV183	36	43	52	51	41	8	9	10	9	15	9	10	9	7	9	7	11	13	8	8	0	0	0	0	0	0	0	0	0	0	0	0	0	0	0	k__Bacteria; p__Verrucomicrobiota; c__Verrucomicrobiae; o__Pedosphaerales; f__Pedosphaeraceae; g__Pedosphaeraceae; s__
ASV184	0	0	0	0	0	0	0	0	0	0	0	6	0	0	7	0	0	0	0	0	18	0	13	0	12	9	10	15	15	0	0	18	5	8	12	k__Bacteria; p__Proteobacteria; c__Gammaproteobacteria; o__Burkholderiales; f__Oxalobacteraceae
ASV185	0	0	0	0	0	0	12	2	3	0	1	3	2	1	3	2	0	0	0	2	4	0	8	83	5	17	2	0	2	10	6	5	5	4	15	k__Bacteria; p__Proteobacteria; c__Gammaproteobacteria; o__Burkholderiales; f__Comamonadaceae; g__Aquabacterium
ASV186	0	0	0	0	0	7	5	8	0	0	9	8	8	11	13	16	19	0	30	19	0	0	0	0	0	4	9	0	0	0	0	0	7	5	0	k__Bacteria; p__Proteobacteria; c__Gammaproteobacteria; o__Pseudomonadales; f__Pseudomonadaceae; g__Pseudomonas
ASV187	20	0	0	0	0	18	15	19	0	0	15	14	15	13	13	12	0	0	0	0	0	0	0	0	0	0	0	0	0	0	0	0	0	0	0	k__Bacteria; p__Proteobacteria; c__Alphaproteobacteria; o__Sphingomonadales; f__Sphingomonadaceae; g__Sphingomonas
ASV188	33	22	37	46	30	9	7	10	12	12	11	10	10	12	10	7	6	10	8	11	2	0	0	0	0	0	0	0	0	0	0	0	0	0	0	k__Bacteria; p__Proteobacteria; c__Gammaproteobacteria; o__PLTA13; f__PLTA13; g__PLTA13; s__
ASV189	3	0	3	0	0	9	11	9	10	8	10	10	10	5	9	6	6	7	6	6	5	0	8	6	6	3	4	2	6	0	1	0	3	3	2	k__Bacteria; p__Proteobacteria; c__Gammaproteobacteria; o__Burkholderiales; f__Comamonadaceae; g__Inhella
ASV190	0	0	0	0	0	6	5	3	8	6	7	7	7	3	6	3	0	0	0	1	9	10	5	6	7	4	7	5	12	8	4	6	3	7	7	k__Bacteria; p__Proteobacteria; c__Gammaproteobacteria; o__Xanthomonadales; f__Xanthomonadaceae; g__Arenimonas; s__Arenimonas_sp.
ASV191	39	44	55	56	54	10	13	9	8	0	10	10	6	9	5	11	10	0	0	7	0	0	0	0	0	0	0	0	0	0	0	0	0	0	0	k__Bacteria; p__Acidobacteriota; c__Vicinamibacteria; o__Vicinamibacterales; f__Vicinamibacteraceae; g__Vicinamibacteraceae; s__
ASV192	26	27	19	37	25	7	8	9	13	11	11	10	8	11	10	8	10	18	12	15	0	0	2	0	0	0	1	1	1	0	0	0	0	0	0	k__Bacteria; p__Verrucomicrobiota; c__Verrucomicrobiae; o__Pedosphaerales; f__Pedosphaeraceae; g__Ellin517; s__
ASV193	22	0	0	10	0	7	4	5	7	3	5	9	4	4	5	8	10	7	5	5	4	0	4	0	5	15	2	5	2	0	1	0	6	5	5	k__Bacteria; p__Bacteroidota; c__Bacteroidia; o__Flavobacteriales; f__Flavobacteriaceae; g__Flavobacterium
ASV194	16	28	40	32	41	15	6	10	16	11	7	8	16	7	6	8	11	15	0	9	0	0	0	0	0	0	0	0	0	0	0	0	0	0	0	k__Bacteria; p__Proteobacteria; c__Gammaproteobacteria; o__Burkholderiales; f__SC-I-84; g__SC-I-84; s__
ASV195	8	0	0	10	18	12	10	14	13	11	5	3	3	3	2	8	8	12	12	5	12	0	8	7	8	2	4	3	2	0	3	4	5	1	2	k__Bacteria; p__Proteobacteria; c__Alphaproteobacteria; o__Caulobacterales; f__Caulobacteraceae; g__Caulobacter
ASV196	0	0	12	0	12	5	6	11	12	0	9	9	5	10	8	8	14	18	13	9	7	0	7	0	6	2	4	5	3	0	0	0	1	3	0	k__Bacteria; p__Proteobacteria; c__Alphaproteobacteria; o__Rhizobiales; f__Beijerinckiaceae; g__Microvirga
ASV197	0	0	0	0	0	3	4	3	8	5	19	12	8	3	6	4	3	0	0	2	0	0	6	5	3	10	2	6	8	4	1	3	3	2	4	k__Bacteria; p__Actinobacteriota; c__Actinobacteria; o__Micrococcales; f__Micrococcaceae; g__Pseudarthrobacter
ASV198	0	0	0	0	0	7	0	5	0	0	4	7	4	0	0	2	0	0	0	5	3	0	4	9	13	25	6	11	0	8	10	0	8	2	3	k__Bacteria; p__Bacteroidota; c__Bacteroidia; o__Flavobacteriales; f__Flavobacteriaceae; g__Flavobacterium
ASV199	0	0	1	0	0	8	10	0	10	10	4	6	9	8	11	4	0	0	0	6	6	6	10	3	6	4	7	8	6	0	2	0	3	0	0	k__Bacteria; p__Verrucomicrobiota; c__Verrucomicrobiae; o__Pedosphaerales; f__Pedosphaeraceae; g__Pedosphaeraceae; s__
ASV200	0	0	0	12	0	8	10	15	0	0	13	10	12	3	8	10	23	17	20	9	5	0	0	10	0	0	3	6	0	0	0	1	0	0	0	k__Bacteria; p__Proteobacteria; c__Gammaproteobacteria; o__Burkholderiales; f__Oxalobacteraceae; g__Massilia; s__Massilia_varians
ASV201	0	0	0	0	0	6	3	7	8	5	2	4	6	4	5	3	0	0	0	0	8	0	14	13	11	9	5	7	3	0	4	3	3	5	6	k__Bacteria; p__Proteobacteria; c__Gammaproteobacteria; o__Burkholderiales; f__Comamonadaceae
ASV202	0	3	0	0	0	4	5	6	5	3	4	3	3	7	3	3	6	0	0	2	6	9	10	4	8	5	8	7	7	10	5	4	7	4	4	k__Bacteria; p__Proteobacteria; c__Alphaproteobacteria; o__Caulobacterales; f__Caulobacteraceae; g__Asticcacaulis
ASV203	24	29	24	37	38	6	8	11	3	10	9	10	9	9	8	8	9	13	7	8	0	0	0	0	0	0	0	0	0	0	0	0	0	0	1	k__Bacteria; p__Proteobacteria; c__Gammaproteobacteria; o__Burkholderiales; f__SC-I-84; g__SC-I-84; s__
ASV204	0	22	0	46	0	22	10	12	44	0	0	5	5	6	6	6	0	0	0	0	0	0	0	0	4	4	0	0	4	10	4	3	2	0	0	k__Bacteria; p__Proteobacteria; c__Alphaproteobacteria; o__Caulobacterales; f__Caulobacteraceae; g__Phenylobacterium
ASV205	0	34	0	0	0	8	9	13	17	13	10	5	10	7	11	11	0	26	0	11	0	0	0	0	3	0	0	4	2	0	0	0	0	0	0	k__Bacteria; p__Proteobacteria; c__Gammaproteobacteria; o__Burkholderiales; f__Oxalobacteraceae; g__Massilia
ASV206	12	17	16	17	15	13	9	9	15	0	12	9	8	11	7	9	13	14	11	11	0	0	0	0	1	0	0	0	0	0	0	0	0	0	0	k__Bacteria; p__Proteobacteria; c__Alphaproteobacteria; o__Reyranellales; f__Reyranellaceae; g__Reyranella
ASV207	0	0	7	0	0	7	6	6	0	0	4	10	0	8	4	5	0	13	10	8	7	0	7	7	4	12	5	6	4	0	0	0	3	3	3	k__Bacteria; p__Proteobacteria; c__Alphaproteobacteria; o__Sphingomonadales; f__Sphingomonadaceae; g__Sphingomonas
ASV208	0	0	0	0	0	7	10	9	16	21	7	6	8	5	4	6	11	0	0	5	4	0	12	10	7	3	4	4	0	0	3	1	0	1	0	k__Bacteria; p__Proteobacteria; c__Gammaproteobacteria; o__Burkholderiales; f__Oxalobacteraceae
ASV209	0	0	0	0	0	5	7	7	6	5	4	6	7	7	6	4	12	0	0	5	9	13	7	9	7	5	4	4	4	5	2	3	6	2	3	k__Bacteria; p__Proteobacteria; c__Gammaproteobacteria; o__Burkholderiales; f__Oxalobacteraceae
ASV210	20	32	30	30	29	8	9	10	13	11	9	7	9	6	6	8	17	0	0	8	0	0	0	0	0	1	0	0	0	0	0	1	0	0	0	k__Bacteria; p__Verrucomicrobiota; c__Verrucomicrobiae; o__Pedosphaerales; f__Pedosphaeraceae; g__Pedosphaeraceae; s__Verrucomicrobia_bacterium
ASV211	28	14	28	25	15	12	6	11	9	7	8	7	7	8	8	10	0	11	7	9	0	0	2	0	0	1	3	1	0	3	0	3	0	2	0	k__Bacteria; p__Proteobacteria; c__Gammaproteobacteria; o__Burkholderiales; f__Rhodocyclaceae
ASV212	8	11	11	14	6	11	11	13	10	13	7	7	8	9	11	9	14	13	11	9	0	0	0	0	0	0	0	0	1	0	0	0	0	0	0	k__Bacteria; p__Proteobacteria; c__Gammaproteobacteria; o__Xanthomonadales; f__Xanthomonadaceae
ASV214	0	0	0	0	0	15	15	0	0	0	0	5	5	13	10	8	8	14	16	0	3	0	0	0	5	2	2	2	5	9	0	4	2	2	0	k__Bacteria; p__Proteobacteria; c__Alphaproteobacteria; o__Sphingomonadales; f__Sphingomonadaceae
ASV215	14	23	0	16	13	12	8	11	11	9	7	5	8	8	8	7	11	12	7	8	3	0	0	0	1	2	1	3	2	0	0	0	1	1	0	k__Bacteria; p__Proteobacteria; c__Alphaproteobacteria; o__Micropepsales; f__Micropepsaceae; g__
ASV216	32	26	30	42	30	6	10	10	10	8	8	6	6	10	8	6	10	20	0	13	0	0	0	0	0	0	0	0	0	3	0	0	0	0	0	k__Bacteria; p__Acidobacteriota; c__Blastocatellia; o__Pyrinomonadales; f__Pyrinomonadaceae; g__RB41
ASV217	16	20	15	18	16	8	8	9	11	11	8	9	6	7	8	8	14	11	9	12	2	0	0	0	1	0	0	0	0	0	0	0	0	2	0	k__Bacteria; p__Verrucomicrobiota; c__Verrucomicrobiae; o__Pedosphaerales; f__Pedosphaeraceae; g__Pedosphaeraceae
ASV218	16	0	0	0	0	6	6	7	0	0	2	1	2	3	2	3	0	0	0	0	6	33	15	20	10	8	5	3	6	0	8	0	4	2	4	k__Bacteria; p__Proteobacteria; c__Gammaproteobacteria; o__Burkholderiales; f__Oxalobacteraceae
ASV219	0	0	5	0	0	4	2	6	4	4	2	3	2	2	3	3	7	2	7	4	6	9	6	7	9	5	6	3	6	10	9	5	4	6	4	k__Bacteria; p__Bdellovibrionota; c__Bdellovibrionia; o__Bdellovibrionales; f__Bdellovibrionaceae; g__Bdellovibrio; s__
ASV220	0	0	12	0	0	5	4	0	0	0	8	9	40	6	9	2	0	0	27	0	0	0	0	0	0	0	0	0	0	0	0	0	0	0	0	k__Bacteria; p__Acidobacteriota; c__Vicinamibacteria; o__Vicinamibacterales
ASV221	12	9	5	11	12	5	8	7	10	3	4	4	3	6	5	3	2	0	0	2	7	13	6	5	8	5	5	4	5	0	2	2	3	2	2	k__Bacteria; p__Spirochaetota; c__Leptospirae; o__Leptospirales; f__Leptospiraceae; g__Turneriella; s__Turneriella_parva
ASV222	0	0	0	28	0	0	0	0	0	9	8	0	7	0	8	11	0	0	0	10	0	0	0	0	0	7	4	7	6	0	0	12	0	5	22	k__Bacteria; p__Bacteroidota; c__Bacteroidia; o__Flavobacteriales; f__Flavobacteriaceae; g__Flavobacterium
ASV223	0	0	0	0	0	5	6	6	8	7	4	3	4	2	7	2	0	0	0	3	9	0	7	7	11	5	5	5	6	0	0	2	3	4	3	k__Bacteria; p__Proteobacteria; c__Gammaproteobacteria; o__Burkholderiales; f__Oxalobacteraceae
ASV224	41	19	35	47	42	4	5	7	9	6	7	5	5	8	7	6	11	18	13	8	0	0	0	0	0	0	2	0	2	0	0	0	0	0	0	k__Bacteria; p__Proteobacteria; c__Gammaproteobacteria; o__Burkholderiales; f__TRA3-20; g__TRA3-20; s__
ASV225	0	6	0	0	0	7	7	10	13	8	7	9	8	7	5	6	12	12	15	5	3	0	4	1	1	1	1	1	1	0	2	2	2	1	2	k__Bacteria; p__Proteobacteria; c__Gammaproteobacteria; o__Burkholderiales; f__Comamonadaceae
ASV226	0	0	0	0	0	12	11	10	0	7	7	6	5	6	5	7	16	0	0	0	3	0	0	0	3	6	4	0	2	0	0	0	0	7	10	k__Bacteria; p__Proteobacteria; c__Alphaproteobacteria; o__Caulobacterales; f__Caulobacteraceae; g__Brevundimonas
ASV227	0	0	0	0	0	13	14	18	0	0	11	9	12	12	9	0	0	0	0	0	0	0	0	0	11	0	0	0	0	0	0	0	0	0	0	k__Bacteria; p__Proteobacteria; c__Alphaproteobacteria; o__Sphingomonadales; f__Sphingomonadaceae; g__Sphingomonas
ASV228	0	0	25	0	16	10	6	7	12	6	7	5	7	10	7	5	16	15	0	7	0	0	3	0	4	0	2	3	4	0	0	3	0	5	0	k__Bacteria; p__Proteobacteria; c__Gammaproteobacteria; o__Burkholderiales; f__Comamonadaceae
ASV229	0	0	0	0	0	7	4	4	0	0	4	3	4	3	7	3	0	0	0	0	11	0	14	13	9	3	4	4	4	0	14	4	3	3	6	k__Bacteria; p__Proteobacteria; c__Gammaproteobacteria; o__Burkholderiales; f__Oxalobacteraceae
ASV230	0	0	0	0	0	0	2	0	2	0	0	0	0	0	0	1	0	0	0	0	10	0	11	12	11	9	6	8	8	7	7	5	7	7	8	k__Bacteria; p__Proteobacteria; c__Alphaproteobacteria; o__Rhizobiales; f__Rhizobiaceae; g__Allorhizobium-Neorhizobium-Pararhizobium-Rhizobium; s__Rhizobium_alvei
ASV231	0	0	0	0	0	3	0	5	0	0	5	2	6	0	5	3	0	0	0	0	8	0	11	10	10	6	4	8	7	9	0	3	5	6	3	k__Bacteria; p__Verrucomicrobiota; c__Verrucomicrobiae; o__Opitutales; f__Opitutaceae; g__IMCC26134; s__
ASV232	0	0	0	0	0	0	3	3	2	4	0	12	6	9	8	17	0	13	0	11	1	0	0	0	0	2	6	2	2	0	3	3	2	3	4	k__Bacteria; p__Proteobacteria; c__Gammaproteobacteria; o__Pseudomonadales; f__Pseudomonadaceae; g__Pseudomonas
ASV233	0	0	0	0	0	4	7	0	8	8	5	5	8	3	5	2	0	0	0	0	6	0	8	6	10	3	4	6	6	0	0	0	3	3	4	k__Bacteria; p__Proteobacteria; c__Gammaproteobacteria; o__Burkholderiales; f__Oxalobacteraceae
ASV234	9	0	7	6	0	7	12	8	16	12	12	9	11	8	10	4	0	5	0	4	0	0	0	0	2	0	0	0	0	0	0	1	0	1	0	k__Bacteria; p__Proteobacteria; c__Gammaproteobacteria; o__Xanthomonadales; f__Rhodanobacteraceae
ASV235	0	0	0	0	0	0	0	0	0	0	0	1	0	2	0	0	0	0	0	0	10	22	8	11	8	6	11	9	8	18	6	5	4	6	9	k__Bacteria; p__Proteobacteria; c__Gammaproteobacteria; o__Burkholderiales; f__Comamonadaceae
ASV236	0	0	0	7	0	0	0	0	0	0	0	4	0	0	0	0	8	0	0	0	5	0	0	0	17	9	10	10	19	0	0	0	3	4	9	k__Bacteria; p__Bacteroidota; c__Bacteroidia; o__Flavobacteriales; f__Flavobacteriaceae; g__Flavobacterium
ASV237	16	13	0	0	13	4	2	4	0	0	4	2	2	4	2	1	0	8	0	0	6	9	7	5	8	4	5	4	5	11	7	5	4	3	4	k__Bacteria; p__Proteobacteria; c__Alphaproteobacteria; o__Rhizobiales; f__Xanthobacteraceae; g__Pseudorhodoplanes
ASV238	0	0	0	0	0	0	0	0	0	0	0	0	0	0	0	13	31	0	17	0	0	0	0	0	0	9	11	0	7	0	0	0	0	37	0	k__Bacteria; p__Bacteroidota; c__Bacteroidia; o__Flavobacteriales; f__Flavobacteriaceae; g__Flavobacterium
ASV239	7	16	14	0	10	11	10	9	13	17	8	7	8	8	8	6	10	7	0	5	0	0	0	0	0	0	0	0	0	0	0	0	0	0	0	k__Bacteria; p__Proteobacteria; c__Gammaproteobacteria; o__Burkholderiales; f__Comamonadaceae
ASV240	0	0	0	0	0	3	6	5	0	7	0	2	2	3	1	0	0	0	0	0	12	0	12	26	12	7	2	2	6	0	4	0	5	3	3	k__Bacteria; p__Proteobacteria; c__Gammaproteobacteria; o__Burkholderiales; f__Oxalobacteraceae; g__Massilia
ASV241	0	0	4	0	5	6	5	7	5	3	4	5	5	7	8	13	20	23	18	16	3	4	3	3	2	1	0	0	2	0	1	0	2	3	1	k__Bacteria; p__Bacteroidota; c__Bacteroidia; o__Flavobacteriales; f__Weeksellaceae; g__Chryseobacterium
ASV242	20	18	18	21	28	6	6	8	8	9	10	9	7	7	7	5	13	10	13	5	1	0	0	0	0	0	0	0	0	0	0	0	0	0	0	k__Bacteria; p__Proteobacteria; c__Gammaproteobacteria; o__Steroidobacterales; f__Steroidobacteraceae; g__
ASV243	0	0	0	0	0	6	8	9	0	0	7	32	5	7	6	6	27	0	0	8	0	0	0	0	0	0	0	0	0	0	0	0	0	0	0	k__Bacteria; p__Proteobacteria; c__Gammaproteobacteria; o__Burkholderiales; f__Comamonadaceae; g__Ramlibacter
ASV244	0	0	7	0	7	2	0	3	8	5	11	3	8	8	7	3	2	0	0	0	6	0	0	0	2	7	3	1	3	10	0	7	2	5	5	k__Bacteria; p__Proteobacteria; c__Alphaproteobacteria; o__Caulobacterales; f__Caulobacteraceae; g__Caulobacter; s__Caulobacter_flavus
ASV245	7	11	18	11	14	9	7	9	8	10	11	8	10	7	9	8	0	7	5	7	0	0	0	0	0	0	0	0	0	0	0	0	0	0	0	k__Bacteria; p__Proteobacteria; c__Gammaproteobacteria; o__Burkholderiales; f__Sutterellaceae; g__
ASV246	0	0	0	8	0	11	10	10	12	0	0	5	5	6	6	4	0	10	5	6	3	0	7	0	3	2	3	1	4	6	0	0	1	3	0	k__Bacteria; p__Proteobacteria; c__Alphaproteobacteria; o__Dongiales; f__Dongiaceae; g__Dongia
ASV247	0	0	0	0	0	6	7	6	0	6	8	6	6	6	6	8	11	17	0	5	4	0	9	8	4	2	0	0	0	0	0	0	1	0	6	k__Bacteria; p__Proteobacteria; c__Gammaproteobacteria; o__Burkholderiales; f__Comamonadaceae
ASV248	0	0	0	0	0	10	8	11	20	14	10	10	9	10	6	6	0	0	0	6	0	0	0	0	0	0	0	0	0	0	0	0	0	0	0	k__Bacteria; p__Proteobacteria; c__Gammaproteobacteria; o__Burkholderiales; f__Comamonadaceae
ASV249	12	0	0	13	0	9	8	10	7	7	5	4	4	4	4	4	0	0	0	4	6	0	0	16	0	5	4	0	0	16	0	0	2	0	5	k__Bacteria; p__Proteobacteria; c__Gammaproteobacteria; o__Burkholderiales; f__Comamonadaceae; g__Ramlibacter
ASV250	0	0	0	0	0	3	3	5	7	5	4	0	2	5	2	4	0	0	0	7	0	8	6	8	5	5	3	7	5	10	4	5	3	5	6	k__Bacteria; p__Bdellovibrionota; c__Bdellovibrionia; o__Bdellovibrionales; f__Bdellovibrionaceae; g__Bdellovibrio
ASV251	0	0	0	0	0	6	5	4	12	10	6	2	3	5	4	4	0	9	0	6	5	0	4	5	3	3	3	6	4	0	5	4	2	5	5	k__Bacteria; p__Proteobacteria; c__Alphaproteobacteria; o__Rhizobiales; f__Devosiaceae; g__Devosia
ASV252	0	0	0	0	0	4	7	9	10	0	6	5	4	7	4	4	0	0	0	0	5	0	9	8	3	3	4	0	2	0	6	0	3	2	3	k__Bacteria; p__Proteobacteria; c__Gammaproteobacteria; o__Burkholderiales; f__Comamonadaceae
ASV253	0	0	0	0	0	0	0	0	0	0	0	4	7	0	0	3	13	0	0	13	0	0	0	0	0	7	8	4	3	0	4	21	7	6	7	k__Bacteria; p__Proteobacteria; c__Gammaproteobacteria; o__Enterobacterales; f__Enterobacteriaceae
ASV254	0	0	0	0	0	4	5	0	0	0	1	3	0	0	0	0	0	0	0	0	14	0	11	10	19	6	5	5	3	0	0	0	3	4	6	k__Bacteria; p__Proteobacteria; c__Gammaproteobacteria; o__Burkholderiales; f__Oxalobacteraceae
ASV255	7	10	11	0	0	42	2	6	6	0	6	5	4	5	4	5	0	0	0	4	0	0	0	0	0	0	0	0	0	0	0	0	0	0	0	k__Bacteria; p__Proteobacteria; c__Alphaproteobacteria; o__Azospirillales; f__; g__; s__
ASV256	0	0	0	0	0	2	0	4	0	0	3	0	0	5	0	0	0	0	0	0	5	0	6	7	9	11	5	2	5	5	5	3	11	8	3	k__Bacteria; p__Proteobacteria; c__Gammaproteobacteria; o__Burkholderiales; f__Comamonadaceae
ASV257	0	4	10	7	9	3	5	8	12	14	6	5	5	7	5	5	12	5	0	3	3	11	6	0	2	1	1	3	2	0	1	1	2	2	1	k__Bacteria; p__Proteobacteria; c__Gammaproteobacteria; o__Xanthomonadales; f__Rhodanobacteraceae
ASV258	12	10	12	0	0	5	11	9	12	8	6	7	7	6	6	5	11	19	17	10	0	0	0	8	0	0	0	0	0	0	0	0	0	0	0	k__Bacteria; p__Proteobacteria; c__Gammaproteobacteria; o__Burkholderiales; f__SC-I-84; g__SC-I-84; s__
ASV259	0	0	0	0	0	2	7	2	4	4	6	3	1	4	8	2	3	5	7	0	2	8	3	7	1	3	5	9	6	0	0	0	9	1	3	k__Bacteria
ASV260	0	0	0	0	0	0	0	0	0	0	0	0	0	4	0	0	0	0	0	0	11	0	14	14	9	6	6	12	5	11	5	5	4	5	7	k__Bacteria; p__Proteobacteria; c__Gammaproteobacteria; o__Burkholderiales; f__Oxalobacteraceae
ASV261	0	24	20	21	44	10	5	7	14	0	8	6	6	5	6	7	0	0	0	10	0	0	0	0	0	1	0	0	0	0	0	0	0	0	0	k__Bacteria; p__Proteobacteria; c__Alphaproteobacteria; o__Dongiales; f__Dongiaceae; g__Dongia; s__
ASV262	0	0	0	0	0	0	0	0	0	0	0	0	0	0	0	0	0	0	0	0	21	18	22	13	5	6	5	8	10	20	0	13	3	1	2	k__Bacteria; p__Actinobacteriota; c__Actinobacteria; o__Micromonosporales; f__Micromonosporaceae; g__Actinoplanes
ASV263	14	16	10	14	19	6	5	4	7	16	5	7	4	5	9	6	0	20	16	6	0	0	0	0	0	0	1	1	0	0	0	0	0	0	0	k__Bacteria; p__Verrucomicrobiota; c__Verrucomicrobiae; o__Pedosphaerales; f__Pedosphaeraceae; g__Pedosphaeraceae
ASV264	10	15	15	16	18	5	6	5	8	6	5	5	3	3	4	4	0	4	4	5	9	12	5	3	4	1	1	1	1	0	2	0	2	1	1	k__Bacteria; p__Myxococcota; c__Polyangia; o__Polyangiales; f__Sandaracinaceae; g__; s__
ASV265	6	5	0	0	11	8	7	5	9	9	4	5	5	5	6	4	6	11	5	3	0	0	5	6	3	3	3	2	1	0	0	3	2	1	2	k__Bacteria; p__Verrucomicrobiota; c__Verrucomicrobiae; o__Opitutales; f__Opitutaceae; g__Lacunisphaera
ASV266	3	0	4	0	5	6	8	11	0	12	8	7	5	7	9	7	11	14	12	9	0	0	0	0	3	0	0	0	0	0	0	0	0	0	0	k__Bacteria; p__Actinobacteriota; c__Actinobacteria; o__Propionibacteriales; f__Nocardioidaceae; g__Aeromicrobium; s__
ASV267	0	0	0	0	0	5	5	6	7	7	4	4	4	7	5	2	0	0	0	5	3	0	7	5	4	3	3	3	4	0	0	0	2	3	2	k__Bacteria; p__Proteobacteria; c__Gammaproteobacteria; o__Burkholderiales; f__Comamonadaceae
ASV268	0	13	14	24	18	7	11	6	8	10	7	8	8	6	8	5	0	7	0	6	0	0	0	0	0	0	0	0	0	0	0	0	0	0	0	k__Bacteria; p__Proteobacteria; c__Gammaproteobacteria; o__Steroidobacterales; f__Steroidobacteraceae; g__; s__
ASV269	29	56	0	50	0	11	11	0	0	24	12	3	4	0	6	2	0	0	12	8	0	0	0	0	0	0	0	0	0	0	0	0	0	0	0	k__Bacteria; p__Acidobacteriota; c__Vicinamibacteria; o__Vicinamibacterales; f__; g__; s__
ASV270	0	0	0	0	0	0	4	0	0	0	0	0	3	0	4	0	0	5	0	0	10	0	11	8	8	6	5	11	7	0	0	9	3	4	6	k__Bacteria; p__Proteobacteria; c__Gammaproteobacteria; o__Burkholderiales; f__Oxalobacteraceae
ASV271	0	0	0	0	0	0	0	0	0	0	0	1	0	0	0	0	0	0	0	0	8	0	11	11	5	11	7	7	7	0	3	7	4	6	6	k__Bacteria; p__Proteobacteria; c__Alphaproteobacteria; o__Rhizobiales; f__Rhizobiaceae; g__Neorhizobium
ASV272	0	0	0	0	29	7	7	7	19	0	5	4	8	7	6	4	0	21	0	12	0	0	0	0	0	0	0	0	0	0	0	0	5	0	0	k__Bacteria; p__Proteobacteria; c__Alphaproteobacteria; o__Caulobacterales; f__Caulobacteraceae; g__Brevundimonas
ASV273	0	0	0	0	0	6	10	0	0	0	0	0	5	0	6	3	0	0	0	5	11	0	7	6	3	5	6	0	2	14	0	5	3	3	4	k__Bacteria; p__Proteobacteria; c__Alphaproteobacteria; o__Sphingomonadales; f__Sphingomonadaceae; g__Sphingomonas
ASV274	0	0	0	0	0	2	2	3	2	6	0	2	1	2	1	0	0	0	0	4	6	9	7	8	9	6	4	5	4	0	4	4	6	6	6	k__Bacteria; p__Planctomycetota; c__Planctomycetes; o__Pirellulales; f__Pirellulaceae; g__Pir4_lineage; s__
ASV275	0	0	0	0	0	3	3	4	2	3	3	4	3	4	4	3	0	5	0	4	4	0	5	6	3	5	3	4	4	0	1	3	4	3	3	k__Bacteria; p__Proteobacteria; c__Gammaproteobacteria; o__Burkholderiales; f__Methylophilaceae; g__Methylotenera
ASV276	0	0	0	0	0	3	4	0	6	0	2	0	1	0	2	1	0	0	0	2	9	0	13	11	12	5	4	3	3	0	5	5	7	2	2	k__Bacteria; p__Bacteroidota; c__Bacteroidia; o__Cytophagales; f__Microscillaceae; g__Ohtaekwangia
ASV277	8	6	0	0	7	6	6	6	7	0	9	8	5	4	8	5	8	10	12	6	0	0	0	2	0	0	1	1	2	0	0	0	2	0	2	k__Bacteria; p__Bacteroidota; c__Bacteroidia; o__Flavobacteriales; f__Flavobacteriaceae; g__Flavobacterium
ASV278	0	0	0	0	0	0	7	0	0	0	6	4	0	4	0	10	0	24	16	0	13	0	0	0	0	4	0	0	10	11	0	0	7	0	5	k__Bacteria; p__Proteobacteria; c__Gammaproteobacteria; o__Xanthomonadales; f__Xanthomonadaceae; g__Stenotrophomonas
ASV279	0	0	0	0	0	7	5	5	0	11	5	4	4	5	5	4	0	0	8	0	3	0	5	0	4	2	4	3	3	7	2	2	1	0	3	k__Bacteria; p__Proteobacteria; c__Alphaproteobacteria; o__Caulobacterales; f__Caulobacteraceae; g__Brevundimonas
ASV280	10	0	0	0	9	5	7	6	11	9	7	9	7	7	8	7	0	14	9	7	0	0	0	0	0	0	0	0	0	0	0	2	0	0	0	k__Bacteria; p__Proteobacteria; c__Gammaproteobacteria; o__Burkholderiales; f__Comamonadaceae; g__Ramlibacter
ASV281	0	6	8	0	0	2	2	4	5	4	2	2	3	5	4	1	0	5	4	2	6	11	8	4	4	5	2	3	3	7	2	4	3	3	5	k__Bacteria; p__Actinobacteriota; c__Actinobacteria; o__Propionibacteriales; f__Nocardioidaceae; g__Nocardioides
ASV282	0	6	5	10	0	7	4	6	0	6	7	4	3	6	4	3	2	6	5	5	4	0	2	0	2	2	2	2	2	4	4	3	2	1	2	k__Bacteria; p__Proteobacteria; c__Alphaproteobacteria; o__; f__; g__
ASV283	0	0	0	0	0	7	6	8	0	9	6	5	4	4	7	3	0	8	0	5	7	0	4	0	4	0	1	3	3	0	0	0	1	2	0	k__Bacteria; p__Bacteroidota; c__Bacteroidia; o__Flavobacteriales; f__Flavobacteriaceae; g__Flavobacterium
ASV284	0	0	0	0	0	6	7	7	0	0	6	7	7	7	7	0	0	9	0	0	4	16	0	0	6	0	0	0	3	0	0	0	3	0	2	k__Bacteria; p__Proteobacteria; c__Gammaproteobacteria; o__Burkholderiales; f__Oxalobacteraceae
ASV285	0	24	9	0	0	4	6	9	0	16	10	6	7	9	4	6	0	9	0	8	0	0	0	0	0	0	0	0	0	0	0	0	0	0	0	k__Bacteria; p__Gemmatimonadota; c__Gemmatimonadetes; o__Gemmatimonadales; f__Gemmatimonadaceae; g__; s__
ASV286	0	0	0	0	0	7	5	10	13	0	8	4	8	13	8	11	0	0	0	0	0	0	0	0	0	0	0	0	0	0	0	0	0	0	0	k__Bacteria; p__Bacteroidota; c__Bacteroidia; o__Flavobacteriales; f__Flavobacteriaceae; g__Flavobacterium
ASV287	6	0	0	0	0	15	11	7	14	15	7	8	6	6	4	5	0	11	0	0	0	0	0	0	0	0	0	1	0	0	0	0	0	0	0	k__Bacteria; p__Actinobacteriota; c__Actinobacteria; o__Streptomycetales; f__Streptomycetaceae; g__Streptomyces
ASV288	3	0	1	0	0	3	5	3	6	4	4	3	3	4	3	3	0	3	0	3	3	0	4	5	3	3	6	3	4	3	2	2	4	4	3	k__Bacteria; p__Proteobacteria; c__Alphaproteobacteria; o__Sphingomonadales; f__Sphingomonadaceae; g__Sphingorhabdus
ASV289	0	0	0	0	0	6	5	8	0	0	4	4	7	5	6	3	0	0	0	6	2	0	0	0	9	2	0	0	3	0	0	0	4	3	0	k__Bacteria; p__Bacteroidota; c__Bacteroidia; o__Flavobacteriales; f__Flavobacteriaceae; g__Flavobacterium
ASV290	22	27	22	50	0	3	11	13	10	26	6	2	1	4	7	0	0	12	0	0	0	0	0	0	0	0	0	0	0	0	0	0	0	0	0	k__Bacteria; p__Myxococcota; c__Polyangia; o__Polyangiales; f__Polyangiaceae; g__Polyangium
ASV291	8	11	10	0	14	6	7	8	7	10	9	6	5	6	6	7	6	0	0	3	0	0	0	0	0	0	0	0	0	0	0	0	0	0	0	k__Bacteria; p__Proteobacteria; c__Alphaproteobacteria; o__Sphingomonadales; f__Sphingomonadaceae; g__Sphingomonas
ASV292	0	12	8	0	0	4	9	7	0	0	7	7	9	9	7	5	0	15	0	11	0	0	0	0	0	0	0	0	0	0	0	0	0	0	0	k__Bacteria; p__Proteobacteria; c__Gammaproteobacteria; o__Burkholderiales; f__Comamonadaceae
ASV293	0	0	0	0	0	1	6	0	0	0	8	3	4	8	6	5	0	0	0	4	0	0	4	0	1	2	2	4	8	0	3	6	2	0	5	k__Bacteria; p__Proteobacteria; c__Gammaproteobacteria; o__Burkholderiales; f__Oxalobacteraceae
ASV294	0	0	0	0	0	3	3	1	0	0	2	1	0	0	3	1	10	0	0	0	5	0	9	10	6	4	6	8	5	0	0	3	4	4	5	k__Bacteria; p__Verrucomicrobiota; c__Verrucomicrobiae; o__Opitutales; f__Opitutaceae
ASV295	0	0	0	0	0	11	5	4	11	11	2	4	3	4	7	4	0	14	17	12	2	0	2	0	0	2	0	5	3	0	0	2	0	4	0	k__Bacteria; p__Proteobacteria; c__Gammaproteobacteria; o__Burkholderiales; f__Oxalobacteraceae; g__Noviherbaspirillum
ASV296	12	9	12	17	11	5	6	8	7	7	6	6	6	7	7	4	6	6	9	6	0	0	0	0	0	0	0	0	0	0	0	0	0	0	0	k__Bacteria; p__Gemmatimonadota; c__Gemmatimonadetes; o__Gemmatimonadales; f__Gemmatimonadaceae; g__Gemmatimonas
ASV297	0	0	0	0	0	0	1	1	2	0	1	1	2	0	0	0	0	0	0	3	10	6	7	10	5	5	3	4	6	10	4	9	3	5	5	k__Bacteria; p__Proteobacteria; c__Alphaproteobacteria; o__Rhizobiales; f__Rhizobiaceae; g__Allorhizobium-Neorhizobium-Pararhizobium-Rhizobium; s__Shinella_sp.
ASV298	0	0	0	0	0	0	5	8	0	0	7	0	9	6	8	0	0	0	0	0	11	0	10	0	3	0	2	0	4	16	0	0	0	5	0	k__Bacteria; p__Proteobacteria; c__Gammaproteobacteria; o__Burkholderiales; f__Comamonadaceae; g__Aquabacterium
ASV299	0	0	0	0	0	0	0	0	0	0	0	2	2	2	0	3	0	0	6	0	6	0	8	8	2	9	4	5	5	10	4	9	3	3	6	k__Bacteria; p__Actinobacteriota; c__Actinobacteria; o__Micrococcales; f__Microbacteriaceae; g__Microbacterium
ASV300	45	26	20	46	25	3	3	4	4	5	6	5	5	5	3	5	7	7	6	5	0	0	0	0	0	0	0	0	0	0	0	0	0	0	0	k__Bacteria; p__Acidobacteriota; c__Subgroup_5; o__Subgroup_5; f__Subgroup_5; g__Subgroup_5; s__
ASV302	0	0	0	0	0	4	4	5	0	0	3	4	3	3	3	2	0	0	0	2	7	0	5	9	8	1	5	4	4	0	0	0	3	2	2	k__Bacteria; p__Proteobacteria; c__Gammaproteobacteria; o__Burkholderiales; f__Oxalobacteraceae
ASV303	0	0	0	0	0	4	4	0	3	0	2	2	5	3	3	3	6	5	0	4	2	0	0	0	2	2	3	5	8	0	1	1	5	5	2	k__Bacteria; p__Bacteroidota; c__Bacteroidia; o__Flavobacteriales; f__Flavobacteriaceae; g__Flavobacterium
ASV304	8	0	0	0	0	3	4	2	7	5	2	3	3	3	4	1	5	0	0	2	6	0	11	3	4	6	2	3	2	0	2	3	0	2	0	k__Bacteria; p__Bacteroidota; c__Bacteroidia; o__Flavobacteriales; f__Flavobacteriaceae; g__Flavobacterium
ASV305	0	0	0	0	0	4	1	2	3	0	2	2	1	4	3	1	0	6	0	2	0	0	11	11	2	5	2	12	1	15	0	1	2	6	1	k__Bacteria; p__Proteobacteria; c__Alphaproteobacteria; o__Caulobacterales; f__Caulobacteraceae; g__Caulobacter
ASV306	0	15	13	0	22	5	0	7	28	5	4	5	8	11	0	0	22	0	17	17	0	0	0	0	0	0	0	0	0	0	0	0	0	0	0	k__Bacteria; p__Proteobacteria; c__Alphaproteobacteria; o__Sphingomonadales; f__Sphingomonadaceae; g__Novosphingobium
ASV307	0	0	0	0	0	0	0	0	0	0	0	0	3	0	0	4	0	0	0	3	0	0	0	0	0	2	4	9	4	0	10	10	10	6	12	k__Bacteria; p__Proteobacteria; c__Gammaproteobacteria; o__Enterobacterales; f__Enterobacteriaceae
ASV308	0	0	0	0	0	0	0	5	0	0	3	0	3	4	7	2	0	0	0	0	3	0	5	2	5	9	3	4	3	9	2	4	4	3	4	k__Bacteria; p__Bdellovibrionota; c__Bdellovibrionia; o__Bacteriovoracales; f__Bacteriovoracaceae; g__Peredibacter; s__Peredibacter_starrii
ASV309	0	0	0	0	0	0	0	0	0	0	0	0	0	0	0	0	0	0	0	0	9	0	11	6	9	4	5	4	6	0	5	0	6	6	4	k__Bacteria; p__Proteobacteria; c__Gammaproteobacteria; o__Burkholderiales; f__Oxalobacteraceae
ASV310	13	24	19	16	31	6	6	5	7	7	5	2	3	6	5	7	0	0	0	6	0	0	0	0	0	0	0	0	0	0	0	0	0	0	0	k__Bacteria; p__Proteobacteria; c__Gammaproteobacteria; o__Burkholderiales; f__TRA3-20; g__TRA3-20; s__bacterium_enrichment
ASV311	0	0	0	0	0	5	5	4	0	0	4	2	3	4	3	0	0	0	0	0	10	0	9	8	6	2	6	0	6	0	0	0	2	3	0	k__Bacteria; p__Proteobacteria; c__Gammaproteobacteria; o__Burkholderiales; f__Oxalobacteraceae; g__Massilia
ASV312	0	12	0	0	0	6	6	7	0	9	6	6	8	5	5	3	0	0	0	5	1	0	0	5	0	0	0	3	2	0	0	0	1	0	0	k__Bacteria; p__Proteobacteria; c__Gammaproteobacteria; o__Burkholderiales; f__Comamonadaceae
ASV313	0	0	0	0	0	0	0	0	0	0	0	0	0	0	0	0	14	0	0	0	8	0	0	14	0	5	8	12	0	0	8	8	9	4	0	k__Bacteria; p__Proteobacteria; c__Alphaproteobacteria; o__Rhizobiales; f__Beijerinckiaceae; g__Bosea
ASV314	0	0	0	0	0	0	0	0	0	4	4	2	0	3	0	6	14	22	13	9	0	0	0	0	4	3	0	0	0	0	5	6	6	11	10	k__Bacteria; p__Proteobacteria; c__Gammaproteobacteria; o__Enterobacterales; f__Enterobacteriaceae
ASV315	0	0	23	0	0	10	2	0	22	18	8	9	3	3	2	0	0	21	0	18	0	0	0	0	0	0	0	0	0	0	0	0	0	0	0	k__Bacteria; p__Proteobacteria; c__Alphaproteobacteria; o__Sphingomonadales; f__Sphingomonadaceae; g__Sphingomonas; s__Sphingomonas_sediminicola
ASV316	8	15	15	17	15	6	4	9	9	8	7	7	5	5	5	3	7	5	0	5	0	0	0	0	0	0	0	0	0	0	0	0	0	0	0	k__Bacteria; p__Proteobacteria; c__Gammaproteobacteria; o__Burkholderiales; f__Nitrosomonadaceae; g__mle1-7; s__
ASV317	0	11	0	0	0	7	9	8	7	10	5	3	5	7	4	5	12	0	0	0	0	0	0	0	0	2	0	0	2	0	0	5	0	0	0	k__Bacteria; p__Proteobacteria; c__Gammaproteobacteria; o__Burkholderiales; f__Comamonadaceae; g__Ramlibacter
ASV318	0	17	10	22	0	5	9	9	0	0	6	3	5	8	6	4	14	30	0	0	0	0	0	0	0	0	0	0	0	0	0	0	0	0	0	k__Bacteria; p__Proteobacteria; c__Gammaproteobacteria; o__Burkholderiales; f__Comamonadaceae; g__Ramlibacter
ASV319	0	0	0	0	0	0	0	5	0	0	0	0	3	0	0	2	0	0	0	0	11	0	14	0	5	7	9	0	0	20	6	0	5	5	0	k__Bacteria; p__Proteobacteria; c__Gammaproteobacteria; o__Steroidobacterales; f__Steroidobacteraceae; g__Steroidobacter; s__
ASV320	0	10	0	0	0	4	3	6	4	7	3	3	3	6	5	4	8	0	0	8	3	0	0	2	0	5	2	1	3	0	0	3	0	2	4	k__Bacteria; p__Actinobacteriota; c__Actinobacteria; o__Micrococcales; f__Micrococcaceae; g__Arthrobacter
ASV321	0	8	27	18	0	4	4	7	4	7	1	1	3	2	3	3	0	0	0	0	8	8	5	0	1	2	4	0	3	0	2	0	1	1	0	k__Bacteria; p__Myxococcota; c__Myxococcia; o__Myxococcales; f__Myxococcaceae
ASV322	0	0	0	0	0	11	0	0	0	0	7	7	6	7	11	6	0	0	0	0	0	0	0	0	0	0	0	0	7	0	0	0	0	0	0	k__Bacteria; p__Proteobacteria; c__Gammaproteobacteria; o__Burkholderiales; f__Comamonadaceae
ASV323	5	10	5	0	14	6	2	5	6	7	4	4	3	4	2	2	0	10	0	4	6	0	4	0	2	2	0	3	0	0	0	2	2	2	4	k__Bacteria; p__Actinobacteriota; c__Actinobacteria; o__Micrococcales; f__Microbacteriaceae; g__Agromyces
ASV324	0	0	0	0	0	11	10	0	0	0	0	0	4	0	0	0	0	0	0	25	0	0	0	0	4	0	8	7	8	0	0	0	0	0	0	k__Bacteria; p__Proteobacteria; c__Gammaproteobacteria; o__Cellvibrionales; f__Cellvibrionaceae; g__Cellvibrio
ASV325	5	0	0	0	5	8	5	7	8	9	8	2	4	4	6	5	3	6	3	3	2	0	0	0	2	1	0	0	1	0	1	0	0	2	0	k__Bacteria; p__Bdellovibrionota; c__Oligoflexia; o__0319-6G20; f__0319-6G20; g__0319-6G20; s__
ASV326	28	0	0	0	0	11	0	18	0	0	9	7	0	0	3	0	0	33	0	19	0	0	0	5	0	0	0	0	0	0	0	0	0	0	0	k__Bacteria; p__Acidobacteriota; c__Vicinamibacteria; o__Vicinamibacterales; f__; g__; s__
ASV327	31	16	20	29	34	4	3	0	6	6	4	4	5	3	3	6	6	4	0	4	0	0	1	0	0	0	0	0	0	0	0	0	0	0	0	k__Bacteria; p__Proteobacteria; c__Alphaproteobacteria; o__Rhizobiales; f__KF-JG30-B3; g__KF-JG30-B3; s__
ASV328	16	17	9	20	18	6	5	6	0	7	6	4	8	6	3	3	0	0	0	4	0	0	0	0	0	0	0	2	0	0	0	0	0	0	0	k__Bacteria; p__Proteobacteria; c__Gammaproteobacteria; o__Burkholderiales; f__Nitrosomonadaceae; g__Ellin6067; s__
ASV329	0	15	0	0	15	5	7	8	0	7	8	7	0	9	6	4	9	8	7	6	0	0	0	0	0	0	0	0	0	0	0	0	0	0	0	k__Bacteria; p__Actinobacteriota; c__Actinobacteria; o__Propionibacteriales; f__Nocardioidaceae; g__Nocardioides; s__Marmoricola_sp.
ASV330	4	6	7	0	0	9	7	7	8	4	3	4	2	4	4	5	0	12	0	0	0	0	3	0	2	0	0	0	0	0	0	0	1	0	4	k__Bacteria; p__Proteobacteria; c__Gammaproteobacteria; o__Burkholderiales; f__Comamonadaceae; g__Ramlibacter; s__Ramlibacter_sp.
ASV331	0	0	0	0	0	2	1	2	0	0	0	2	2	0	0	0	0	0	6	0	7	0	5	9	7	3	4	3	3	6	3	4	3	5	2	k__Bacteria; p__Proteobacteria; c__Alphaproteobacteria; o__Rhizobiales; f__Rhizobiaceae
ASV332	0	3	0	0	0	0	0	2	3	2	5	0	3	3	0	6	6	0	0	0	5	9	0	13	6	6	4	7	3	0	0	0	0	3	4	k__Bacteria; p__Proteobacteria; c__Gammaproteobacteria; o__Burkholderiales; f__Alcaligenaceae
ASV333	0	0	0	0	0	4	2	0	0	0	1	2	3	3	1	4	0	0	0	3	6	0	11	4	0	7	2	4	5	0	3	0	1	4	2	k__Bacteria; p__Proteobacteria; c__Alphaproteobacteria; o__Rhizobiales; f__Rhizobiaceae; g__Allorhizobium-Neorhizobium-Pararhizobium-Rhizobium
ASV334	0	0	0	0	0	6	5	5	0	6	5	4	6	5	4	8	9	13	6	5	2	0	0	0	0	1	1	0	0	0	0	0	1	0	0	k__Bacteria; p__Proteobacteria; c__Gammaproteobacteria; o__Burkholderiales; f__Oxalobacteraceae; g__Massilia
ASV335	0	0	0	0	0	0	9	9	11	0	10	6	6	8	5	4	5	0	0	7	0	0	0	0	0	0	0	0	0	0	0	0	0	0	0	k__Bacteria; p__Bacteroidota; c__Bacteroidia; o__Cytophagales; f__Microscillaceae
ASV336	0	25	16	0	0	4	6	10	0	25	7	4	1	7	6	3	12	0	0	0	0	0	0	0	0	0	0	0	0	0	0	0	0	0	0	k__Bacteria; p__Acidobacteriota; c__Vicinamibacteria; o__Vicinamibacterales; f__; g__; s__
ASV337	0	13	0	0	0	4	6	7	0	0	0	9	7	7	7	8	0	0	0	9	0	0	0	0	0	0	0	0	0	0	0	0	0	0	0	k__Bacteria; p__Bacteroidota; c__Bacteroidia; o__Flavobacteriales; f__Flavobacteriaceae; g__Flavobacterium
ASV338	10	11	7	23	18	4	5	7	6	5	2	2	2	4	3	3	0	4	6	2	3	0	1	1	1	1	1	3	2	0	1	1	2	0	1	k__Bacteria; p__Proteobacteria; c__Alphaproteobacteria; o__Rhizobiales; f__Xanthobacteraceae; g__Pseudolabrys; s__
ASV339	6	5	9	0	0	7	7	5	6	6	5	5	5	7	4	5	0	0	18	4	0	0	0	0	0	0	0	0	0	0	0	0	0	0	0	k__Bacteria; p__Proteobacteria; c__Gammaproteobacteria; o__Burkholderiales; f__Comamonadaceae; g__Ramlibacter
ASV340	0	0	0	0	0	0	0	0	0	0	0	0	0	0	0	0	0	0	0	0	13	0	21	0	14	0	10	0	9	0	0	0	5	0	0	k__Bacteria; p__Bacteroidota; c__Bacteroidia; o__Flavobacteriales; f__Flavobacteriaceae; g__Flavobacterium
ASV341	0	0	0	0	0	0	0	0	0	0	0	0	0	0	0	0	0	0	0	0	10	0	0	0	7	7	4	11	6	0	0	0	0	7	9	k__Bacteria; p__Proteobacteria; c__Gammaproteobacteria; o__Burkholderiales; f__Comamonadaceae
ASV342	12	19	11	22	0	4	5	0	0	0	7	5	5	5	7	4	0	0	0	10	0	0	0	0	0	0	0	0	0	0	0	0	0	0	0	k__Bacteria; p__Proteobacteria; c__Gammaproteobacteria; o__Burkholderiales; f__Comamonadaceae
ASV343	4	7	10	16	0	7	5	8	5	4	3	3	4	4	2	4	2	0	4	3	1	0	0	0	2	1	1	1	1	0	0	1	0	0	0	k__Bacteria; p__Proteobacteria; c__Gammaproteobacteria; o__Burkholderiales; f__Comamonadaceae; g__Caenimonas; s__Caenimonas_sp.
ASV344	0	0	0	0	0	0	0	0	0	8	0	0	0	0	0	0	0	0	7	0	22	0	15	0	8	8	0	4	0	0	0	0	4	5	0	k__Bacteria; p__Proteobacteria; c__Alphaproteobacteria; o__Rhizobiales; f__Beijerinckiaceae; g__Bosea
ASV345	10	9	10	11	10	4	5	5	6	4	4	5	7	4	3	4	6	3	0	5	0	0	0	0	1	0	1	0	0	0	0	0	0	0	0	k__Bacteria; p__Proteobacteria; c__Alphaproteobacteria; o__Reyranellales; f__Reyranellaceae; g__; s__
ASV346	0	0	15	0	0	12	7	8	0	0	6	6	6	5	4	0	0	0	0	0	8	0	9	0	0	0	0	0	0	0	0	0	0	0	0	k__Bacteria; p__Proteobacteria; c__Gammaproteobacteria; o__Burkholderiales; f__Comamonadaceae; g__Ramlibacter
ASV347	0	0	0	0	0	0	0	0	0	0	0	0	0	0	0	0	0	0	0	0	0	0	0	0	0	3	6	6	4	0	4	11	6	6	18	k__Bacteria; p__Proteobacteria; c__Gammaproteobacteria; o__Burkholderiales; f__Comamonadaceae
ASV348	0	0	0	0	0	1	0	0	0	0	0	0	0	3	0	0	0	0	0	0	9	0	11	0	12	4	5	0	6	0	0	0	3	5	0	k__Bacteria; p__Myxococcota; c__Polyangia; o__Polyangiales; f__Sandaracinaceae; g__Sandaracinus; s__Sandaracinus_amylolyticus
ASV349	10	10	3	15	0	7	10	7	0	9	7	5	6	0	6	0	0	3	0	5	0	0	1	0	0	0	0	0	0	0	0	0	0	0	0	k__Bacteria; p__Bacteroidota; c__Kapabacteria; o__Kapabacteriales; f__Kapabacteriales; g__Kapabacteriales; s__
ASV350	0	0	0	0	0	0	0	0	0	0	0	3	0	2	0	0	0	0	0	0	3	0	0	0	4	5	4	6	6	12	0	11	8	3	3	k__Bacteria; p__Proteobacteria; c__Gammaproteobacteria; o__Burkholderiales; f__Oxalobacteraceae
ASV351	7	12	11	0	7	5	7	5	9	7	5	5	4	7	4	4	3	0	0	5	1	0	0	0	0	0	0	0	1	0	0	0	0	0	0	k__Bacteria; p__Proteobacteria; c__Gammaproteobacteria; o__211ds20; f__211ds20; g__211ds20; s__
ASV352	0	0	0	0	0	4	0	4	0	0	3	0	2	2	3	1	0	0	0	2	2	12	0	7	1	2	3	4	4	20	4	8	3	2	2	k__Bacteria; p__Proteobacteria; c__Alphaproteobacteria; o__Rhizobiales; f__Rhizobiaceae; g__Allorhizobium-Neorhizobium-Pararhizobium-Rhizobium
ASV353	0	0	0	0	0	0	0	0	0	11	0	14	7	8	0	0	0	0	0	0	7	0	0	0	0	0	1	15	1	0	0	0	0	1	1	k__Bacteria; p__Bdellovibrionota; c__Bdellovibrionia; o__Bdellovibrionales; f__Bdellovibrionaceae; g__Bdellovibrio; s__Bdellovibrio_exovorus
ASV354	0	0	0	0	32	7	4	10	0	8	7	8	6	3	5	5	0	0	0	0	0	0	0	0	0	0	0	0	0	0	0	0	0	0	0	k__Bacteria; p__Proteobacteria; c__Alphaproteobacteria; o__Sphingomonadales; f__Sphingomonadaceae; g__Sphingomonas
ASV355	0	0	0	0	0	0	0	0	0	0	0	0	0	1	0	0	0	0	0	0	0	0	0	10	4	4	4	9	4	15	0	7	1	7	8	k__Bacteria; p__Proteobacteria; c__Alphaproteobacteria; o__Rhizobiales; f__Rhizobiaceae; g__Allorhizobium-Neorhizobium-Pararhizobium-Rhizobium
ASV356	0	0	21	0	0	9	9	12	16	0	10	0	6	9	0	0	0	0	0	0	0	0	0	0	0	0	0	0	0	0	0	0	0	0	0	k__Bacteria; p__Bacteroidota; c__Bacteroidia; o__Cytophagales; f__Hymenobacteraceae; g__Adhaeribacter; s__
ASV357	0	0	0	0	0	0	0	0	0	0	0	0	0	0	0	0	0	0	0	0	12	0	0	0	6	7	0	0	18	0	0	9	4	0	0	k__Bacteria; p__Proteobacteria; c__Gammaproteobacteria; o__Burkholderiales; f__Oxalobacteraceae; g__Duganella
ASV358	6	0	0	0	0	6	3	7	6	6	6	3	3	9	4	2	0	0	13	0	2	0	5	4	2	1	0	0	0	0	0	0	0	0	0	k__Bacteria; p__Proteobacteria; c__Gammaproteobacteria; o__Xanthomonadales; f__Xanthomonadaceae; g__Lysobacter
ASV359	0	0	0	0	0	5	4	0	0	0	4	5	4	5	5	3	0	0	0	3	3	15	3	2	2	2	3	0	2	5	0	0	1	2	3	k__Bacteria; p__Proteobacteria; c__Gammaproteobacteria; o__Xanthomonadales; f__Xanthomonadaceae
ASV360	0	0	0	0	0	0	0	0	0	0	0	0	0	7	4	0	0	0	0	0	12	0	0	0	0	8	0	21	5	0	6	0	4	0	0	k__Bacteria; p__Bacteroidota; c__Bacteroidia; o__Flavobacteriales; f__Flavobacteriaceae; g__Flavobacterium
ASV361	11	15	17	20	22	4	4	7	7	4	4	4	2	12	3	3	0	0	0	4	0	0	0	0	0	0	0	0	0	0	0	0	0	0	0	k__Bacteria; p__Proteobacteria; c__Gammaproteobacteria; o__Burkholderiales; f__Nitrosomonadaceae; g__MND1; s__
ASV362	0	0	49	0	27	0	0	13	10	0	0	10	0	9	0	11	0	0	0	0	0	0	0	0	0	0	0	0	0	0	0	0	0	0	0	k__Bacteria; p__Acidobacteriota; c__Vicinamibacteria; o__Vicinamibacterales; f__; g__; s__
ASV363	0	0	0	0	0	2	1	1	0	0	0	0	0	0	0	0	0	0	0	0	9	0	11	5	3	6	3	8	3	5	6	2	2	3	4	k__Bacteria; p__Proteobacteria; c__Alphaproteobacteria; o__Rhizobiales; f__Rhizobiaceae; g__Shinella
ASV364	12	8	4	12	0	5	6	6	9	8	5	3	4	3	5	3	4	12	6	5	0	0	0	0	0	0	0	0	0	0	0	0	0	0	0	k__Bacteria; p__Verrucomicrobiota; c__Verrucomicrobiae; o__Pedosphaerales; f__Pedosphaeraceae
ASV365	0	4	0	0	0	0	0	0	0	0	0	4	0	0	0	4	0	0	0	0	0	0	0	0	0	6	7	9	4	0	0	8	7	3	0	k__Bacteria; p__Proteobacteria; c__Gammaproteobacteria; o__Burkholderiales; f__Methylophilaceae; g__Methylophilus
ASV366	0	0	0	0	0	1	4	2	3	1	0	1	2	0	1	0	0	0	0	0	4	6	6	0	3	6	5	3	5	0	4	5	4	1	5	k__Bacteria; p__Bacteroidota; c__Bacteroidia; o__Cytophagales
ASV367	0	0	0	0	0	2	3	4	0	0	1	1	1	0	1	0	0	0	0	0	4	10	6	18	3	3	7	2	5	0	3	1	2	2	2	k__Bacteria; p__Bdellovibrionota; c__Bdellovibrionia; o__Bdellovibrionales; f__Bdellovibrionaceae; g__Bdellovibrio
ASV368	0	0	0	0	0	1	3	0	0	0	2	3	3	1	3	2	0	0	0	1	1	0	0	0	7	2	5	0	11	5	2	0	0	3	2	k__Bacteria; p__Bacteroidota; c__Bacteroidia; o__Flavobacteriales; f__Flavobacteriaceae; g__Flavobacterium; s__Flavobacterium_terrigena
ASV369	22	25	7	36	34	3	4	3	7	7	4	4	3	4	2	4	6	0	16	3	0	0	0	0	0	0	0	0	0	0	0	0	0	0	0	k__Bacteria; p__Verrucomicrobiota; c__Verrucomicrobiae; o__Pedosphaerales; f__Pedosphaeraceae; g__; s__
ASV370	0	0	3	0	0	3	3	3	5	0	4	2	3	3	2	2	0	0	82	2	0	0	4	0	2	0	1	0	2	0	0	2	1	1	1	k__Bacteria; p__Proteobacteria; c__Alphaproteobacteria; o__Rhizobiales; f__Xanthobacteraceae
ASV371	0	0	0	0	0	4	6	6	12	9	4	6	2	6	0	3	0	0	0	0	5	0	4	0	4	1	3	6	0	6	3	0	1	0	0	k__Bacteria; p__Bdellovibrionota; c__Bdellovibrionia; o__Bacteriovoracales; f__Bacteriovoracaceae; g__Peredibacter
ASV372	0	0	0	0	0	5	6	7	0	10	7	4	5	6	5	4	0	0	8	8	0	0	0	0	0	0	0	0	0	0	0	0	0	0	0	k__Bacteria; p__Proteobacteria; c__Alphaproteobacteria; o__Sphingomonadales; f__Sphingomonadaceae; g__Sphingomonas
ASV373	18	12	24	28	0	3	3	4	7	7	3	5	3	7	4	2	0	0	0	7	0	0	0	0	0	0	0	0	0	0	0	0	0	0	0	k__Bacteria; p__Acidobacteriota; c__Thermoanaerobaculia; o__Thermoanaerobaculales; f__Thermoanaerobaculaceae; g__Subgroup_10
ASV374	0	0	0	0	0	0	2	1	2	0	0	0	2	2	3	0	0	0	0	0	7	0	4	5	8	4	9	6	3	0	3	1	0	1	1	k__Bacteria; p__Bacteroidota; c__Bacteroidia; o__Cytophagales; f__Cytophagaceae; g__Cytophaga
ASV375	16	10	11	14	0	5	6	5	6	6	4	4	3	4	6	4	7	6	0	7	0	0	0	0	0	0	0	0	0	0	0	0	0	0	0	k__Bacteria; p__Actinobacteriota; c__MB-A2-108; o__MB-A2-108; f__MB-A2-108; g__MB-A2-108; s__
ASV376	0	0	0	0	0	4	0	4	0	0	3	5	3	3	4	3	7	0	0	0	3	0	10	0	0	2	3	5	4	4	0	3	3	0	3	k__Bacteria; p__Proteobacteria; c__Alphaproteobacteria; o__Caulobacterales; f__Caulobacteraceae; g__Brevundimonas
ASV377	0	0	0	0	0	6	8	8	11	8	7	6	3	5	6	2	0	10	0	0	0	0	0	0	0	0	0	0	0	0	0	0	0	0	0	k__Bacteria; p__Proteobacteria; c__Gammaproteobacteria; o__Salinisphaerales; f__Solimonadaceae; g__Panacagrimonas; s__
ASV378	0	0	0	0	2	0	3	2	0	0	1	1	0	0	0	0	0	0	0	0	8	0	7	7	5	4	3	4	3	0	5	3	5	4	4	k__Bacteria; p__Chloroflexi; c__Chloroflexia; o__Chloroflexales; f__Herpetosiphonaceae; g__Herpetosiphon; s__
ASV379	0	0	0	0	0	2	0	3	0	0	0	0	0	2	3	2	0	0	0	0	0	0	7	0	2	7	3	2	2	7	2	5	8	4	0	k__Bacteria; p__Proteobacteria; c__Alphaproteobacteria; o__Sphingomonadales; f__Sphingomonadaceae; g__Sphingobium
ASV380	0	0	0	0	0	5	7	0	0	0	4	4	4	0	4	5	0	0	0	0	5	0	5	0	3	5	0	4	0	0	0	0	2	0	2	k__Bacteria; p__Proteobacteria; c__Gammaproteobacteria; o__Burkholderiales; f__Comamonadaceae
ASV381	0	0	0	0	140	0	0	0	0	0	4	5	0	0	0	0	0	0	0	0	0	0	7	0	8	0	5	0	0	0	0	0	6	7	0	k__Bacteria; p__Bacteroidota; c__Bacteroidia; o__Flavobacteriales; f__Flavobacteriaceae; g__Flavobacterium
ASV382	0	0	0	0	0	1	1	0	0	0	0	1	0	1	2	0	10	8	0	2	5	0	0	7	2	3	3	3	3	9	0	3	3	4	4	k__Bacteria; p__Proteobacteria; c__Alphaproteobacteria; o__Rhizobiales; f__Rhizobiaceae; g__Allorhizobium-Neorhizobium-Pararhizobium-Rhizobium; s__Rhizobium_endophyticum
ASV383	0	0	0	0	0	3	2	2	0	0	3	4	2	2	2	0	0	0	0	0	3	0	12	0	3	2	2	14	5	0	0	1	2	0	2	k__Bacteria; p__Proteobacteria; c__Alphaproteobacteria; o__Caulobacterales; f__Caulobacteraceae; g__Caulobacter
ASV384	0	0	0	0	0	0	0	0	0	0	0	0	6	0	0	0	0	0	0	0	0	0	0	37	13	0	10	0	5	0	0	0	0	0	0	k__Bacteria; p__Bacteroidota; c__Bacteroidia; o__Flavobacteriales; f__Flavobacteriaceae; g__Flavobacterium
ASV385	0	0	0	0	0	4	7	4	10	5	7	5	4	4	6	5	11	4	5	4	0	0	0	0	0	0	0	0	0	0	0	0	0	0	0	k__Bacteria; p__Proteobacteria; c__Gammaproteobacteria; o__Xanthomonadales; f__Xanthomonadaceae; g__Lysobacter
ASV386	0	0	0	0	0	3	2	5	4	7	2	2	0	2	4	0	2	6	0	0	5	0	7	3	2	2	3	0	3	0	0	4	1	2	2	k__Bacteria; p__Bacteroidota; c__Bacteroidia; o__Cytophagales; f__Microscillaceae
ASV387	10	11	9	8	15	4	4	3	6	4	6	6	4	4	4	3	6	0	5	3	0	0	0	1	0	0	0	0	1	0	0	0	0	0	0	k__Bacteria; p__Verrucomicrobiota; c__Verrucomicrobiae; o__Pedosphaerales; f__Pedosphaeraceae; g__Pedosphaeraceae; s__
ASV388	0	11	0	0	19	4	5	4	0	11	6	6	7	7	2	4	0	0	8	5	0	0	0	0	0	0	0	0	0	0	0	0	0	0	0	k__Bacteria; p__Acidobacteriota; c__Thermoanaerobaculia; o__Thermoanaerobaculales; f__Thermoanaerobaculaceae; g__Subgroup_10
ASV389	0	0	0	0	0	5	5	8	6	10	5	4	4	5	6	4	13	8	0	3	0	0	0	0	0	0	0	0	0	0	0	0	0	0	0	k__Bacteria; p__Proteobacteria; c__Gammaproteobacteria; o__Burkholderiales; f__Oxalobacteraceae; g__Massilia
ASV390	0	0	0	0	0	4	5	0	0	0	7	4	0	10	0	3	0	0	0	8	0	0	0	14	2	0	0	0	3	4	0	4	0	0	2	k__Bacteria; p__Myxococcota; c__Myxococcia; o__Myxococcales; f__Myxococcaceae
ASV391	0	0	0	0	0	2	0	0	0	0	0	0	1	1	1	2	4	0	6	0	3	0	0	0	3	4	2	3	4	9	0	3	2	6	4	k__Bacteria; p__Proteobacteria; c__Alphaproteobacteria; o__Rhizobiales; f__Rhizobiaceae
ASV392	0	0	0	0	0	0	0	0	0	0	0	0	0	0	0	0	0	0	0	0	7	15	5	9	6	5	3	3	2	0	3	6	3	2	6	Unassigned
ASV393	4	4	3	0	0	4	7	5	5	7	4	6	4	4	5	4	6	4	5	6	0	0	1	0	1	0	0	0	0	0	0	0	0	0	0	k__Bacteria; p__Proteobacteria; c__Gammaproteobacteria; o__Burkholderiales; f__B1-7BS; g__B1-7BS; s__
ASV394	2	0	0	0	6	8	9	4	8	7	3	5	3	5	3	3	2	4	3	6	0	0	0	0	0	1	0	0	0	0	0	0	2	0	0	k__Bacteria; p__Proteobacteria; c__Gammaproteobacteria; o__Burkholderiales
ASV395	0	0	0	0	0	0	0	0	0	0	8	4	6	9	0	5	0	0	0	25	0	0	0	0	0	0	0	0	0	0	0	0	0	5	0	k__Bacteria; p__Proteobacteria; c__Gammaproteobacteria; o__Pseudomonadales; f__Pseudomonadaceae; g__Pseudomonas
ASV396	11	15	15	17	14	5	5	5	0	0	3	3	3	4	3	4	6	6	5	5	0	0	0	0	3	0	0	0	0	0	0	0	0	0	0	k__Bacteria; p__Acidobacteriota; c__Blastocatellia; o__Blastocatellales; f__Blastocatellaceae; g__
ASV397	0	0	6	0	0	7	5	0	0	0	5	6	5	0	8	0	0	0	0	0	0	0	0	5	3	0	3	0	2	0	0	3	0	0	0	k__Bacteria; p__Proteobacteria; c__Gammaproteobacteria; o__Burkholderiales; f__Comamonadaceae
ASV398	9	19	12	13	0	5	4	7	8	5	3	2	3	5	3	3	0	0	0	4	0	0	0	0	0	0	0	0	0	0	0	0	0	0	1	k__Bacteria; p__Verrucomicrobiota; c__Verrucomicrobiae; o__Pedosphaerales; f__Pedosphaeraceae; g__Pedosphaeraceae; s__
ASV399	0	14	0	0	0	6	6	6	0	7	5	5	6	3	4	4	0	0	0	0	0	0	0	0	0	0	0	0	0	0	0	0	0	0	0	k__Bacteria; p__Proteobacteria; c__Gammaproteobacteria; o__Xanthomonadales; f__Xanthomonadaceae; g__Arenimonas; s__
ASV400	4	9	11	0	13	4	4	3	4	8	3	3	4	4	5	2	0	4	5	5	1	0	0	0	3	0	0	0	0	0	0	1	0	0	1	k__Bacteria; p__Proteobacteria; c__Alphaproteobacteria; o__; f__; g__; s__
ASV401	0	0	0	0	0	3	0	0	0	0	0	3	0	0	2	0	0	6	0	0	6	0	4	5	3	3	2	5	2	0	4	4	3	5	9	k__Bacteria; p__Bdellovibrionota; c__Bdellovibrionia; o__Bacteriovoracales; f__Bacteriovoracaceae; g__Peredibacter; s__microbial_mat
ASV402	60	6	39	17	12	2	3	2	4	7	3	2	2	2	2	4	0	7	0	0	0	0	0	0	0	0	0	0	0	0	0	0	0	0	0	k__Bacteria; p__Proteobacteria; c__Gammaproteobacteria; o__Burkholderiales; f__TRA3-20; g__TRA3-20; s__
ASV403	0	1	0	0	0	2	1	1	0	0	3	0	0	0	3	0	0	0	0	2	4	0	7	5	4	2	2	4	3	10	4	6	2	4	2	k__Bacteria; p__Proteobacteria; c__Alphaproteobacteria; o__Rhizobiales; f__Xanthobacteraceae; g__Rhodopseudomonas
ASV404	0	0	0	0	0	1	0	0	0	0	1	0	1	0	3	0	0	0	0	0	5	0	6	5	7	4	2	7	5	10	2	2	2	4	2	k__Bacteria; p__Myxococcota; c__Polyangia; o__Haliangiales; f__Haliangiaceae; g__Haliangium; s__
ASV405	0	12	5	21	8	5	5	4	4	6	3	4	3	3	3	3	0	11	0	6	0	0	0	0	0	0	0	0	0	0	0	0	0	1	0	k__Bacteria; p__Proteobacteria; c__Gammaproteobacteria; o__Burkholderiales; f__Nitrosomonadaceae; g__Ellin6067; s__
ASV407	33	17	20	20	24	4	3	2	2	3	4	3	3	2	3	2	3	3	1	3	0	0	0	0	0	0	0	0	0	0	0	0	0	0	0	k__Bacteria; p__Acidobacteriota; c__Subgroup_11; o__Subgroup_11; f__Subgroup_11; g__Subgroup_11; s__
ASV408	0	0	0	0	0	2	2	1	2	3	0	0	2	0	0	2	0	0	0	0	11	12	11	5	6	6	3	1	3	0	0	2	2	1	2	k__Bacteria; p__Myxococcota; c__Polyangia; o__Polyangiales; f__Polyangiaceae; g__Aetherobacter
ASV409	0	0	11	0	0	4	7	7	0	4	9	5	5	4	6	3	0	0	9	0	0	0	0	0	0	0	0	0	0	0	0	0	0	0	0	k__Bacteria; p__Proteobacteria; c__Alphaproteobacteria; o__Sphingomonadales; f__Sphingomonadaceae
ASV410	17	13	20	15	13	2	3	3	2	2	4	5	3	5	3	4	0	8	0	6	0	0	0	0	0	0	0	0	0	0	0	0	0	0	0	k__Bacteria; p__Acidobacteriota; c__Subgroup_5; o__Subgroup_5; f__Subgroup_5; g__Subgroup_5; s__
ASV411	0	0	0	0	0	2	1	0	0	0	0	4	1	2	3	10	10	0	14	3	0	0	0	0	0	2	1	0	0	4	0	3	3	3	4	k__Bacteria; p__Proteobacteria; c__Gammaproteobacteria; o__Pseudomonadales; f__Pseudomonadaceae; g__Pseudomonas
ASV412	5	12	6	14	11	3	5	5	3	4	3	3	7	5	3	4	5	0	0	4	1	0	4	2	0	3	0	0	0	0	0	0	0	0	0	k__Bacteria; p__Proteobacteria; c__Gammaproteobacteria; o__Burkholderiales; f__Sutterellaceae; g__; s__
ASV413	0	0	0	0	0	0	0	0	0	0	0	0	0	0	0	8	0	0	0	0	0	0	0	0	0	5	0	0	0	0	0	0	7	12	9	k__Bacteria; p__Proteobacteria; c__Gammaproteobacteria; o__Pseudomonadales; f__Pseudomonadaceae; g__Pseudomonas
ASV414	0	0	0	0	0	0	0	0	0	0	4	4	2	3	5	0	10	18	0	0	0	0	0	7	3	3	3	6	3	0	0	0	0	4	3	k__Bacteria; p__Proteobacteria; c__Gammaproteobacteria; o__Burkholderiales; f__Comamonadaceae
ASV415	19	9	17	25	0	3	5	3	4	0	3	2	3	5	4	4	0	3	6	7	0	0	0	0	0	0	0	0	0	0	0	0	0	0	0	k__Bacteria; p__Verrucomicrobiota; c__Verrucomicrobiae; o__Pedosphaerales; f__Pedosphaeraceae; g__ADurb.Bin063-1; s__
ASV416	0	0	0	0	0	2	0	0	0	2	4	4	3	3	5	6	0	0	6	5	1	0	3	0	7	0	0	3	4	4	0	0	0	2	0	k__Bacteria; p__Bacteroidota; c__Bacteroidia; o__Flavobacteriales; f__Flavobacteriaceae; g__Flavobacterium
ASV417	6	0	0	6	0	2	4	3	0	0	0	4	0	0	0	0	0	0	0	0	8	0	0	6	9	5	4	2	3	0	3	0	3	0	2	k__Bacteria; p__Myxococcota; c__Polyangia; o__Polyangiales; f__Sandaracinaceae; g__; s__
ASV418	7	6	0	0	0	4	7	5	0	0	4	0	3	5	6	3	9	14	10	7	0	0	0	3	0	0	0	0	0	0	0	0	0	1	0	k__Bacteria; p__Proteobacteria; c__Alphaproteobacteria; o__Caulobacterales; f__Caulobacteraceae
ASV419	25	16	0	50	0	4	4	3	0	5	4	2	3	2	4	5	0	0	0	5	0	0	0	0	0	0	0	0	0	0	0	0	0	0	0	k__Bacteria; p__Proteobacteria; c__Gammaproteobacteria; o__Burkholderiales; f__Oxalobacteraceae
ASV420	0	0	0	0	0	7	7	15	19	15	0	3	2	0	8	0	0	18	0	0	0	0	0	0	0	0	0	0	0	0	0	0	0	0	0	k__Bacteria; p__Proteobacteria; c__Gammaproteobacteria; o__Xanthomonadales; f__Xanthomonadaceae
ASV421	0	0	0	0	11	4	0	7	6	0	2	2	3	4	3	0	0	0	0	0	4	0	6	0	4	0	3	0	2	0	0	0	1	2	2	k__Bacteria; p__Proteobacteria; c__Gammaproteobacteria; o__Cellvibrionales; f__Cellvibrionaceae; g__Cellvibrio; s__
ASV422	0	0	5	8	0	2	2	3	6	3	3	3	1	1	2	1	0	0	0	0	4	0	3	3	3	4	0	2	2	6	0	2	4	2	2	k__Bacteria; p__Actinobacteriota; c__Actinobacteria; o__Micrococcales; f__Microbacteriaceae; g__Microbacterium
ASV423	0	0	5	5	0	7	8	5	6	10	4	3	3	3	1	3	0	0	0	4	0	0	0	0	0	1	0	0	0	0	0	0	0	0	0	k__Bacteria; p__Actinobacteriota; c__Actinobacteria; o__Streptomycetales; f__Streptomycetaceae; g__Streptomyces
ASV424	0	0	0	0	0	0	0	0	0	0	0	0	2	0	0	0	0	0	0	0	6	0	7	10	4	5	3	5	8	0	0	5	3	0	0	k__Bacteria; p__Proteobacteria; c__Gammaproteobacteria; o__Burkholderiales; f__Oxalobacteraceae
ASV425	8	23	7	0	0	8	7	0	0	0	0	5	6	6	0	7	0	0	0	0	0	0	0	0	0	0	2	0	0	0	0	0	0	0	0	k__Bacteria; p__Proteobacteria; c__Gammaproteobacteria; o__Burkholderiales; f__Comamonadaceae; g__Ramlibacter
ASV426	0	0	0	0	0	0	0	0	0	0	0	0	1	0	0	1	0	0	0	1	6	0	2	0	0	5	3	5	4	0	4	10	4	3	0	k__Bacteria; p__Proteobacteria; c__Alphaproteobacteria; o__Rhizobiales; f__Rhizobiaceae; g__Allorhizobium-Neorhizobium-Pararhizobium-Rhizobium
ASV427	0	0	0	36	24	0	6	7	0	0	8	8	0	5	0	0	19	0	0	12	0	0	0	0	0	0	0	0	0	0	0	0	0	0	0	k__Bacteria; p__Proteobacteria; c__Alphaproteobacteria; o__Rhizobiales; f__Xanthobacteraceae; g__Rhodoplanes; s__
ASV428	9	0	13	10	0	5	6	0	8	9	5	3	5	3	0	5	0	0	0	9	0	0	0	0	0	0	0	0	0	0	0	0	0	0	0	k__Bacteria; p__Planctomycetota; c__vadinHA49; o__vadinHA49; f__vadinHA49; g__vadinHA49; s__
ASV429	7	4	4	7	0	6	5	6	6	7	3	3	3	4	6	3	4	0	6	2	0	0	0	0	0	0	0	0	0	0	0	0	0	0	0	k__Bacteria; p__Bacteroidota; c__Bacteroidia; o__Sphingobacteriales; f__NS11-12_marine_group; g__NS11-12_marine_group; s__
ASV430	8	8	13	0	0	4	4	0	6	8	4	4	4	4	3	2	6	0	0	6	0	0	0	0	0	0	0	0	0	0	0	0	0	0	0	k__Bacteria; p__Proteobacteria; c__Alphaproteobacteria; o__Sphingomonadales; f__Sphingomonadaceae; g__Sphingomonas
ASV431	0	0	0	0	0	6	0	5	0	21	6	3	4	0	7	3	0	11	0	0	0	0	0	0	0	0	0	0	3	6	0	0	0	0	0	k__Bacteria; p__Proteobacteria; c__Alphaproteobacteria; o__Sphingomonadales; f__Sphingomonadaceae; g__Sphingomonas
ASV432	7	8	5	0	0	8	0	4	6	7	4	3	2	6	4	0	0	8	0	0	2	0	0	0	0	0	0	3	2	4	0	0	1	1	1	k__Bacteria; p__Proteobacteria; c__Alphaproteobacteria; o__Ferrovibrionales; f__Ferrovibrionaceae; g__Ferrovibrio
ASV433	7	0	8	22	0	0	0	15	17	17	9	8	0	0	0	0	0	0	0	8	0	0	0	0	0	0	0	0	0	0	0	0	0	0	0	k__Bacteria; p__Proteobacteria; c__Alphaproteobacteria; o__Sphingomonadales; f__Sphingomonadaceae
ASV434	0	5	0	0	0	4	2	3	0	2	1	2	2	0	1	2	2	0	0	2	3	0	4	4	1	3	4	2	5	0	4	0	1	1	0	k__Bacteria; p__Proteobacteria; c__Alphaproteobacteria; o__Caulobacterales; f__Caulobacteraceae; g__Asticcacaulis; s__Asticcacaulis_sp.
ASV435	12	14	9	0	0	4	3	3	11	0	4	1	1	3	5	1	7	0	0	5	0	0	0	0	3	0	0	3	0	0	0	0	1	0	1	k__Bacteria; p__Proteobacteria; c__Alphaproteobacteria; o__Rhizobiales; f__Xanthobacteraceae; g__; s__
ASV436	0	0	0	0	0	0	0	1	0	0	2	2	0	0	1	1	0	0	0	0	7	0	8	4	5	4	0	0	3	9	3	2	3	3	2	k__Bacteria; p__Actinobacteriota; c__Actinobacteria; o__Pseudonocardiales; f__Pseudonocardiaceae; g__Lechevalieria
ASV437	8	5	3	0	17	2	5	2	8	9	4	2	4	4	4	4	0	7	0	5	0	0	0	0	0	0	0	0	0	0	0	0	0	0	0	k__Bacteria; p__Acidobacteriota; c__Acidobacteriae; o__Bryobacterales; f__Bryobacteraceae; g__Bryobacter; s__
ASV438	26	30	22	35	45	3	3	5	7	3	0	2	1	4	0	2	0	0	0	0	0	0	0	0	0	0	0	0	0	0	0	0	0	0	0	k__Bacteria; p__Myxococcota; c__Polyangia; o__Nannocystales; f__Nannocystaceae
ASV439	0	0	0	0	0	3	4	0	0	0	0	0	0	9	0	0	0	0	14	7	7	0	4	6	2	2	2	9	0	0	3	0	0	0	1	k__Bacteria; p__Proteobacteria; c__Alphaproteobacteria; o__Sphingomonadales; f__Sphingomonadaceae; g__Sphingomonas
ASV440	0	0	0	0	0	2	6	5	0	14	0	2	4	3	3	6	0	0	0	0	0	0	0	0	2	0	0	0	2	0	0	0	1	0	1	k__Bacteria; p__Proteobacteria; c__Alphaproteobacteria; o__Rhizobiales; f__Xanthobacteraceae; g__
ASV441	0	0	0	0	0	4	7	8	5	5	5	6	2	3	3	5	0	0	0	0	2	0	0	0	0	1	0	0	0	0	0	0	0	0	0	k__Bacteria; p__Proteobacteria; c__Gammaproteobacteria; o__Xanthomonadales; f__Xanthomonadaceae; g__Arenimonas; s__
ASV442	0	0	0	0	10	6	5	5	6	7	6	6	5	4	4	5	0	0	0	0	0	0	0	0	0	0	0	0	0	0	0	0	0	0	0	k__Bacteria; p__Proteobacteria; c__Alphaproteobacteria; o__Sphingomonadales; f__Sphingomonadaceae; g__Sphingomonas
ASV443	0	0	0	12	0	3	5	4	5	6	3	0	1	3	4	2	0	0	0	0	4	0	4	4	0	1	1	0	5	5	0	0	3	1	1	k__Bacteria; p__Bacteroidota; c__Bacteroidia; o__Cytophagales; f__Microscillaceae; g__Ohtaekwangia; s__
ASV444	0	0	0	0	0	2	0	2	0	2	1	1	1	1	3	1	0	0	0	2	3	0	3	2	3	2	5	4	2	0	0	1	2	4	4	k__Bacteria; p__Bacteroidota; c__Bacteroidia; o__Flavobacteriales; f__Flavobacteriaceae; g__Flavobacterium
ASV446	13	15	17	16	20	4	4	5	7	6	0	3	2	4	5	2	0	0	0	0	0	0	0	0	0	0	0	0	0	0	0	0	0	0	0	k__Bacteria; p__Nitrospirota; c__Nitrospiria; o__Nitrospirales; f__Nitrospiraceae; g__Nitrospira
ASV447	8	16	0	15	0	3	3	7	7	6	3	4	2	4	6	3	0	0	0	2	0	0	0	0	0	0	0	0	0	0	0	0	0	0	0	k__Bacteria
ASV448	0	20	15	0	15	0	3	0	0	0	5	6	6	0	4	4	0	13	0	4	0	0	0	0	0	0	1	0	0	0	0	0	0	0	0	k__Bacteria; p__Proteobacteria; c__Alphaproteobacteria; o__Azospirillales; f__; g__; s__
ASV449	0	0	0	0	0	5	4	5	0	0	6	3	0	5	5	6	6	9	10	7	0	0	0	0	0	0	0	0	0	0	0	0	0	0	0	k__Bacteria; p__Proteobacteria; c__Gammaproteobacteria; o__Burkholderiales; f__Burkholderiaceae; g__Cupriavidus
ASV450	0	0	6	0	0	5	5	6	6	0	6	3	5	4	4	2	0	10	0	7	0	0	0	0	0	0	0	0	0	0	0	0	0	0	0	k__Bacteria; p__Verrucomicrobiota; c__Verrucomicrobiae; o__Pedosphaerales; f__Pedosphaeraceae; g__; s__
ASV451	0	0	0	0	0	3	2	1	4	3	1	1	1	2	2	4	2	0	3	3	0	8	7	8	0	3	2	6	3	0	0	2	1	1	0	k__Bacteria; p__Bacteroidota; c__Bacteroidia; o__Flavobacteriales; f__Flavobacteriaceae; g__Flavobacterium; s__Flavobacterium_endophyticum
ASV452	0	0	3	0	0	2	0	2	0	0	2	2	2	4	2	4	4	6	5	4	1	0	2	0	1	1	0	2	2	0	0	0	0	2	12	k__Bacteria; p__Proteobacteria; c__Alphaproteobacteria; o__Sphingomonadales; f__Sphingomonadaceae; g__Sphingobium; s__Sphingobium_yanoikuyae
ASV453	0	0	0	0	0	0	8	8	0	0	6	4	1	5	8	6	0	0	0	5	0	0	0	0	0	0	0	0	0	0	0	0	0	0	0	k__Bacteria; p__Proteobacteria; c__Alphaproteobacteria; o__Caulobacterales; f__Hyphomonadaceae; g__SWB02; s__
ASV454	0	0	6	13	0	4	0	6	12	12	5	2	4	0	4	4	0	0	0	5	0	0	0	0	2	0	1	0	2	0	0	1	0	0	0	k__Bacteria; p__Proteobacteria; c__Alphaproteobacteria; o__Caulobacterales; f__Caulobacteraceae; g__Caulobacter; s__
ASV455	0	0	0	0	0	4	6	4	7	3	5	4	5	4	5	3	6	0	0	5	0	0	0	0	0	0	0	0	0	0	0	0	0	0	0	k__Bacteria; p__Proteobacteria; c__Alphaproteobacteria; o__Sphingomonadales; f__Sphingomonadaceae; g__Sphingomonas; s__
ASV456	13	10	10	17	11	2	4	3	6	0	4	3	4	3	3	2	0	6	4	4	0	0	0	0	0	0	0	0	0	0	0	0	0	1	0	k__Bacteria; p__Desulfobacterota; c__; o__; f__; g__; s__
ASV457	16	15	7	25	21	4	5	6	6	0	5	3	2	2	3	3	0	0	0	4	0	0	0	0	0	0	0	0	0	0	0	0	0	0	0	k__Bacteria; p__Proteobacteria; c__Gammaproteobacteria; o__Burkholderiales; f__SC-I-84; g__SC-I-84; s__
ASV458	0	0	0	0	0	0	0	0	0	0	0	0	0	0	0	0	0	0	0	0	0	0	0	0	0	0	5	6	8	11	5	8	3	8	0	k__Bacteria; p__Proteobacteria; c__Alphaproteobacteria; o__Rhizobiales; f__Beijerinckiaceae; g__Bosea
ASV459	0	0	0	0	0	4	5	0	0	0	4	4	2	0	7	6	22	21	0	0	0	0	0	0	0	0	0	0	0	0	0	0	3	0	0	k__Bacteria; p__Proteobacteria; c__Gammaproteobacteria; o__Pseudomonadales; f__Pseudomonadaceae; g__Pseudomonas
ASV460	11	0	0	0	0	5	0	8	0	0	6	4	4	6	5	0	0	0	7	6	4	0	0	0	1	0	0	1	0	3	0	0	0	0	0	k__Bacteria; p__Verrucomicrobiota; c__Verrucomicrobiae; o__Chthoniobacterales; f__Chthoniobacteraceae; g__Chthoniobacter
ASV461	0	0	0	0	0	2	0	0	0	0	0	0	0	0	1	1	6	8	0	0	7	0	3	4	3	4	2	2	3	0	2	2	3	2	3	k__Bacteria; p__Proteobacteria; c__Alphaproteobacteria; o__Rhizobiales; f__Rhizobiaceae; g__Allorhizobium-Neorhizobium-Pararhizobium-Rhizobium
ASV462	0	0	5	0	0	2	3	0	0	0	5	2	3	4	3	6	0	0	8	0	0	0	0	9	0	2	0	4	0	0	0	0	0	3	2	k__Bacteria; p__Bacteroidota; c__Bacteroidia; o__Flavobacteriales; f__Flavobacteriaceae; g__Flavobacterium
ASV463	10	5	8	0	0	4	3	3	4	6	3	3	4	3	5	4	0	0	8	4	0	0	0	0	0	0	0	0	0	0	0	0	0	0	0	k__Bacteria; p__Bacteroidota; c__Bacteroidia; o__Flavobacteriales; f__Flavobacteriaceae; g__Flavobacterium
ASV464	0	0	17	0	0	0	4	8	17	0	0	0	6	7	0	0	0	0	0	0	6	0	0	0	0	4	0	0	0	0	0	0	0	0	0	k__Bacteria; p__Myxococcota; c__Polyangia; o__Polyangiales; f__Polyangiaceae
ASV465	0	17	0	0	20	5	7	9	0	0	3	5	5	0	4	3	0	0	0	0	0	0	0	0	0	0	0	0	0	0	0	0	0	0	0	k__Bacteria; p__Proteobacteria; c__Alphaproteobacteria; o__Sphingomonadales; f__Sphingomonadaceae; g__Sphingomonas
ASV466	0	6	7	7	14	7	4	5	0	9	5	2	4	3	0	2	8	0	9	3	0	0	0	0	0	0	0	0	0	0	0	0	0	0	0	k__Bacteria; p__Acidobacteriota; c__Thermoanaerobaculia; o__Thermoanaerobaculales; f__Thermoanaerobaculaceae; g__Subgroup_10
ASV467	11	27	8	63	48	0	0	0	0	0	0	4	0	4	0	5	16	0	0	8	0	0	0	0	0	0	0	0	0	0	0	0	0	0	0	k__Bacteria; p__Acidobacteriota; c__Holophagae; o__Subgroup_7; f__Subgroup_7; g__Subgroup_7; s__
ASV468	3	0	0	4	0	5	8	4	10	9	5	3	3	4	2	0	0	0	0	3	0	0	0	0	2	0	0	0	0	0	0	0	1	0	0	k__Bacteria; p__Actinobacteriota; c__Actinobacteria
ASV469	0	0	0	0	0	3	5	4	0	0	6	3	3	3	2	6	0	0	0	4	0	0	0	6	0	0	2	0	5	0	0	0	0	4	0	k__Bacteria; p__Proteobacteria; c__Gammaproteobacteria; o__Burkholderiales; f__Oxalobacteraceae
ASV470	0	11	7	0	0	0	4	0	9	0	8	2	7	9	0	2	0	0	4	0	0	0	0	0	0	0	1	0	0	0	0	0	0	0	1	k__Bacteria; p__Proteobacteria; c__Gammaproteobacteria; o__Xanthomonadales; f__Xanthomonadaceae; g__Arenimonas; s__
ASV471	0	0	0	0	0	0	0	0	0	0	0	0	0	0	0	0	0	0	0	0	0	0	11	0	10	6	0	0	14	16	0	0	0	4	6	k__Bacteria; p__Proteobacteria; c__Alphaproteobacteria; o__Rhizobiales; f__Beijerinckiaceae; g__Bosea
ASV472	0	0	4	0	0	4	4	7	6	9	3	4	4	5	5	2	0	0	0	0	0	0	0	0	0	0	0	0	0	0	0	0	0	0	0	k__Bacteria; p__Proteobacteria; c__Gammaproteobacteria; o__Burkholderiales; f__Comamonadaceae
ASV473	18	0	16	35	22	0	3	0	0	0	7	5	3	0	4	2	0	0	0	5	0	0	0	0	0	0	0	0	0	0	0	0	0	0	0	k__Bacteria; p__Proteobacteria; c__Gammaproteobacteria; o__Burkholderiales; f__Nitrosomonadaceae; g__MND1; s__
ASV474	0	0	0	0	37	0	0	0	0	0	0	8	0	0	0	0	0	0	0	5	0	0	0	0	2	0	2	0	7	0	3	0	3	4	2	k__Bacteria; p__Bacteroidota; c__Bacteroidia; o__Flavobacteriales; f__Flavobacteriaceae; g__Flavobacterium
ASV475	0	0	0	0	0	2	2	5	0	0	10	1	0	2	3	1	4	0	0	0	0	0	3	1	0	1	1	4	4	10	3	0	0	5	0	k__Bacteria; p__Bacteroidota; c__Bacteroidia; o__Flavobacteriales; f__Flavobacteriaceae; g__Flavobacterium
ASV476	0	0	0	0	0	6	4	4	0	0	5	3	1	3	1	3	0	0	0	0	0	0	0	0	1	1	2	2	2	7	0	2	0	0	2	k__Bacteria; p__Proteobacteria; c__Alphaproteobacteria; o__Caulobacterales; f__Caulobacteraceae; g__Caulobacter
ASV477	14	16	14	16	0	3	3	6	0	0	2	4	3	3	5	2	0	0	0	2	0	0	0	0	0	0	0	0	0	0	0	0	0	0	0	k__Bacteria; p__Myxococcota; c__Polyangia; o__Polyangiales; f__Polyangiaceae; g__Pajaroellobacter; s__
ASV478	11	10	10	13	0	3	4	4	0	0	5	2	5	3	4	4	0	7	5	3	0	0	0	0	0	0	0	0	0	0	0	0	0	0	0	k__Bacteria; p__Bdellovibrionota; c__Bdellovibrionia; o__Bdellovibrionales; f__Bdellovibrionaceae; g__Bdellovibrio; s__
ASV479	0	0	0	0	0	0	0	0	0	0	0	0	1	2	0	5	5	8	7	6	0	0	0	0	0	1	0	0	0	0	2	18	3	2	3	k__Bacteria; p__Proteobacteria; c__Gammaproteobacteria; o__Enterobacterales; f__Enterobacteriaceae
ASV480	0	2	10	0	0	6	1	4	0	0	3	1	4	2	1	1	2	0	0	1	1	0	2	0	4	3	2	1	3	0	0	0	1	1	0	k__Bacteria; p__Proteobacteria; c__Alphaproteobacteria; o__Caulobacterales; f__Caulobacteraceae; g__Phenylobacterium; s__Caulobacter_sp.
ASV481	0	0	0	0	0	1	1	0	0	0	3	2	2	2	4	3	0	0	7	2	0	0	2	0	2	4	1	3	3	8	0	2	1	1	1	k__Bacteria; p__Actinobacteriota; c__Actinobacteria; o__Micrococcales; f__Micrococcaceae; g__Pseudarthrobacter
ASV482	0	5	0	7	0	0	7	9	6	0	3	7	5	4	0	4	0	6	0	0	0	0	0	0	1	0	0	0	0	0	0	0	0	0	0	k__Bacteria; p__Proteobacteria; c__Alphaproteobacteria; o__Caulobacterales; f__Caulobacteraceae; g__; s__
ASV483	11	18	12	19	10	5	2	2	2	7	3	5	4	3	3	2	0	5	0	2	0	0	0	0	0	0	0	0	0	0	0	0	0	0	0	k__Bacteria; p__Proteobacteria; c__Gammaproteobacteria; o__Burkholderiales; f__Nitrosomonadaceae; g__Ellin6067; s__
ASV484	10	0	0	0	0	6	4	5	0	0	4	4	4	5	4	3	0	0	0	0	0	0	0	0	1	0	0	0	0	0	0	0	0	0	0	k__Bacteria; p__Proteobacteria; c__Gammaproteobacteria; o__Burkholderiales; f__Comamonadaceae
ASV485	11	10	8	0	0	4	3	5	0	7	4	5	4	4	3	3	0	0	9	0	0	0	0	0	0	0	0	0	0	0	0	0	0	0	0	k__Bacteria; p__Proteobacteria; c__Gammaproteobacteria; o__Burkholderiales; f__Nitrosomonadaceae; g__Ellin6067; s__
ASV486	6	5	8	15	9	3	4	0	10	2	4	4	3	4	4	3	0	0	7	3	0	0	0	0	0	0	0	0	0	0	0	0	0	0	0	k__Bacteria; p__Proteobacteria; c__Gammaproteobacteria; o__Burkholderiales; f__SC-I-84; g__SC-I-84; s__
ASV487	0	0	0	0	0	0	0	0	0	0	7	0	5	0	0	3	0	0	0	0	25	0	0	0	1	0	0	0	0	7	0	0	1	2	0	k__Bacteria; p__Proteobacteria; c__Gammaproteobacteria; o__Cellvibrionales; f__Cellvibrionaceae; g__Cellvibrio
ASV488	7	8	7	8	7	3	3	4	4	8	3	3	2	4	5	2	0	0	5	3	0	0	0	0	0	0	0	0	0	0	0	0	0	0	0	k__Bacteria; p__Bacteroidota; c__Bacteroidia; o__Chitinophagales; f__Saprospiraceae; g__; s__
ASV489	0	0	0	0	0	5	0	12	0	0	0	3	4	3	0	0	7	7	0	0	0	0	0	0	0	5	0	0	0	6	0	0	0	3	5	k__Bacteria; p__Verrucomicrobiota; c__Verrucomicrobiae; o__Pedosphaerales; f__Pedosphaeraceae; g__Pedosphaeraceae; s__
ASV490	0	0	0	0	0	8	6	0	0	0	10	8	0	6	6	0	0	0	0	0	0	0	0	0	0	0	0	0	0	0	0	0	0	0	0	k__Bacteria; p__Proteobacteria; c__Alphaproteobacteria; o__Sphingomonadales; f__Sphingomonadaceae; g__Sphingomonas
ASV491	0	0	0	0	0	5	3	4	7	8	2	2	3	4	4	2	0	0	0	0	0	0	0	0	4	0	2	3	0	0	0	2	0	0	0	k__Bacteria; p__Proteobacteria; c__Gammaproteobacteria; o__Burkholderiales; f__Oxalobacteraceae; g__Massilia
ASV492	0	0	0	0	0	0	0	0	0	0	0	1	1	2	2	1	0	0	5	0	3	13	4	5	3	4	2	0	2	5	0	3	3	4	0	k__Bacteria; p__Proteobacteria; c__Alphaproteobacteria; o__Rhizobiales; f__Rhizobiaceae; g__Allorhizobium-Neorhizobium-Pararhizobium-Rhizobium
ASV493	0	61	0	0	0	0	0	15	0	0	0	0	0	18	0	0	0	17	0	0	0	0	0	0	0	0	1	0	0	0	0	0	1	0	0	k__Bacteria; p__Proteobacteria; c__Gammaproteobacteria; o__Burkholderiales; f__TRA3-20; g__TRA3-20; s__
ASV494	0	0	17	0	0	5	5	5	0	0	4	4	6	4	5	3	0	0	0	0	0	0	0	0	0	0	0	0	0	0	0	0	0	0	0	k__Bacteria; p__Proteobacteria; c__Alphaproteobacteria; o__Sphingomonadales; f__Sphingomonadaceae; g__Sphingomonas
ASV495	4	7	16	0	12	5	3	6	0	0	3	2	2	4	2	4	0	15	0	4	0	0	0	0	0	0	0	0	0	0	0	0	0	0	0	k__Bacteria; p__Verrucomicrobiota; c__Verrucomicrobiae; o__Pedosphaerales; f__Pedosphaeraceae; g__Pedosphaeraceae
ASV496	0	0	0	0	0	6	0	6	0	0	5	3	4	5	3	3	0	0	0	0	0	0	0	0	4	0	4	0	4	0	0	0	0	0	0	k__Bacteria; p__Proteobacteria; c__Gammaproteobacteria; o__Gammaproteobacteria_Incertae_Sedis; f__Unknown_Family; g__Acidibacter; s__
ASV497	0	0	0	0	0	3	5	3	4	5	3	4	4	4	3	5	3	0	6	3	0	0	0	0	0	0	0	0	0	0	0	0	0	0	0	k__Bacteria; p__Proteobacteria; c__Alphaproteobacteria; o__Tistrellales; f__Geminicoccaceae; g__Candidatus_Alysiosphaera; s__
ASV498	0	0	0	0	0	0	0	4	0	0	0	0	0	0	0	0	0	0	0	0	4	0	6	10	7	3	2	8	3	0	0	0	0	5	0	k__Bacteria; p__Proteobacteria; c__Gammaproteobacteria; o__Burkholderiales; f__Oxalobacteraceae; g__Massilia
ASV499	9	0	0	3	3	4	3	6	0	0	3	3	3	4	5	2	6	5	0	5	0	0	0	0	0	0	0	0	0	0	0	0	0	0	0	k__Bacteria; p__Proteobacteria; c__Alphaproteobacteria; o__Sphingomonadales; f__Sphingomonadaceae; g__Sphingobium
ASV500	0	0	3	0	0	4	3	0	3	5	3	2	1	2	2	4	0	0	0	2	3	0	4	0	1	3	1	2	1	0	1	0	0	2	5	k__Bacteria; p__Proteobacteria; c__Alphaproteobacteria; o__Caulobacterales; f__Caulobacteraceae; g__Caulobacter; s__Caulobacter_vibrioides
ASV501	7	10	13	0	11	2	6	4	4	3	2	3	2	2	3	3	5	5	0	3	0	0	0	0	1	0	0	0	0	0	0	0	0	0	0	k__Bacteria; p__Proteobacteria; c__Gammaproteobacteria; o__Burkholderiales; f__Nitrosomonadaceae; g__mle1-7; s__
ASV502	8	8	5	20	15	1	3	8	9	4	4	4	2	2	2	2	0	0	0	5	0	0	0	0	0	0	0	0	0	0	0	0	0	0	0	k__Bacteria; p__Chloroflexi; c__TK10; o__TK10; f__TK10; g__TK10; s__
ASV503	5	8	10	10	0	0	6	9	0	11	4	3	5	2	3	2	0	0	0	0	0	0	0	0	0	0	0	0	0	0	0	0	0	0	0	k__Bacteria; p__Bacteroidota; c__Bacteroidia; o__Cytophagales; f__Microscillaceae; g__Ohtaekwangia; s__
ASV504	0	0	0	0	0	3	5	10	12	8	0	2	4	0	3	2	14	0	10	0	0	0	0	0	0	0	1	0	0	0	0	0	0	0	0	k__Bacteria; p__Myxococcota; c__Myxococcia; o__Myxococcales; f__Myxococcaceae
ASV505	0	0	0	0	0	5	2	3	0	0	6	6	1	3	2	2	0	0	0	0	2	0	0	0	2	1	2	1	2	0	0	0	1	0	0	k__Bacteria; p__Proteobacteria; c__Alphaproteobacteria; o__Caulobacterales; f__Caulobacteraceae; g__Caulobacter; s__Caulobacter_rhizosphaerae
ASV506	0	0	0	0	0	10	0	0	0	0	0	1	0	5	3	7	0	0	0	0	0	0	7	0	0	0	0	0	4	0	0	0	3	0	0	k__Bacteria; p__Bacteroidota; c__Bacteroidia; o__Flavobacteriales; f__Flavobacteriaceae; g__Flavobacterium
ASV507	0	0	0	0	0	0	0	0	0	0	0	0	0	0	0	0	0	0	0	0	5	11	6	0	4	4	1	4	4	0	0	4	2	3	4	k__Bacteria; p__Proteobacteria; c__Alphaproteobacteria; o__Rhizobiales; f__Xanthobacteraceae; g__Bradyrhizobium
ASV508	0	0	0	0	0	0	0	0	4	0	0	2	3	2	0	0	9	0	0	0	0	0	0	0	2	5	0	3	7	0	0	0	1	4	0	k__Bacteria; p__Bacteroidota; c__Bacteroidia; o__Flavobacteriales; f__Flavobacteriaceae; g__Flavobacterium; s__Flavobacterium_aquatile
ASV509	0	0	0	0	0	0	0	0	0	0	0	5	0	0	0	0	0	0	0	0	0	0	0	8	0	3	1	0	4	0	6	5	2	5	4	k__Bacteria; p__Proteobacteria; c__Gammaproteobacteria; o__Burkholderiales; f__Oxalobacteraceae
ASV510	0	0	0	0	0	5	7	0	0	0	5	0	0	9	8	6	0	0	0	0	0	0	0	0	0	0	0	0	0	0	0	0	0	0	0	k__Bacteria; p__Verrucomicrobiota; c__Verrucomicrobiae; o__Opitutales; f__Opitutaceae
ASV511	0	0	12	0	0	4	3	0	0	8	1	4	4	4	6	6	0	0	0	0	0	0	0	0	0	0	0	0	0	0	0	0	0	0	0	k__Bacteria; p__Verrucomicrobiota; c__Verrucomicrobiae; o__Pedosphaerales; f__Pedosphaeraceae; g__Ellin517; s__
ASV512	0	27	0	53	26	0	0	0	19	0	0	7	7	0	0	0	0	0	0	0	0	0	0	0	0	0	0	0	0	0	0	0	0	0	0	k__Bacteria; p__Verrucomicrobiota; c__Verrucomicrobiae; o__Opitutales; f__Opitutaceae
ASV513	0	4	0	0	0	4	4	5	0	0	5	3	4	3	2	1	0	6	0	2	0	0	0	0	0	1	0	1	3	0	0	0	2	1	0	k__Bacteria; p__Proteobacteria; c__Alphaproteobacteria; o__Caulobacterales; f__Caulobacteraceae; g__Phenylobacterium
ASV514	0	0	0	0	0	4	3	3	6	0	4	3	5	5	3	3	0	0	0	4	0	0	0	0	0	0	0	0	1	0	0	0	1	0	0	k__Bacteria; p__Proteobacteria; c__Gammaproteobacteria; o__Burkholderiales; f__Comamonadaceae
ASV515	0	0	0	0	0	0	0	0	0	0	0	1	0	0	0	0	0	0	0	0	0	0	4	6	3	2	4	0	2	0	0	10	5	2	4	k__Bacteria; p__Proteobacteria; c__Alphaproteobacteria; o__Rhizobiales; f__Rhizobiaceae; g__Allorhizobium-Neorhizobium-Pararhizobium-Rhizobium
ASV516	6	8	8	0	9	6	5	3	6	4	3	3	2	4	3	2	0	0	6	0	0	0	0	0	0	0	0	0	0	0	0	0	0	0	0	k__Bacteria; p__Proteobacteria; c__Gammaproteobacteria; o__Burkholderiales; f__Nitrosomonadaceae; g__Ellin6067; s__
ASV517	0	0	0	0	0	6	2	5	0	8	3	2	2	2	2	3	0	0	0	0	3	0	0	0	2	2	2	0	2	0	0	0	0	2	0	k__Bacteria; p__Bacteroidota; c__Bacteroidia; o__Cytophagales; f__Microscillaceae
ASV518	0	0	7	5	0	4	3	3	7	6	2	3	2	1	4	0	0	0	0	0	3	0	3	0	2	1	1	0	2	0	3	0	1	0	0	k__Bacteria; p__Myxococcota; c__Polyangia; o__Nannocystales; f__Nannocystaceae; g__Nannocystis
ASV519	0	0	4	8	0	4	2	3	5	2	2	2	0	1	2	0	0	0	0	1	6	0	0	5	0	1	1	1	0	6	0	3	0	5	0	k__Bacteria; p__Myxococcota; c__Polyangia; o__Polyangiales; f__BIrii41; g__BIrii41; s__
ASV520	0	0	0	0	0	0	0	0	0	0	0	0	0	0	0	0	0	0	0	0	4	0	5	7	3	2	3	0	3	6	5	3	3	4	5	k__Bacteria; p__Proteobacteria; c__Alphaproteobacteria; o__Rhizobiales; f__Hyphomicrobiaceae; g__Hyphomicrobium
ASV521	19	13	17	49	0	3	0	0	0	12	5	1	4	8	0	2	0	0	0	0	0	0	0	0	0	0	0	0	0	0	0	0	0	0	0	k__Bacteria; p__Proteobacteria; c__Alphaproteobacteria; o__Sphingomonadales; f__Sphingomonadaceae
ASV522	0	0	0	0	0	0	1	2	4	0	0	0	0	2	0	0	0	0	0	0	6	0	7	4	3	5	2	2	2	0	0	0	3	3	4	k__Bacteria; p__Proteobacteria; c__Alphaproteobacteria; o__Rhizobiales; f__Rhizobiaceae
ASV523	0	0	0	0	0	0	0	0	0	0	0	5	0	0	0	0	0	0	0	0	0	0	0	0	10	6	0	0	10	0	0	0	0	0	0	k__Bacteria; p__Proteobacteria; c__Gammaproteobacteria; o__Burkholderiales; f__Comamonadaceae
ASV524	0	0	0	0	0	0	0	0	0	0	0	7	13	5	4	3	0	0	0	0	0	0	0	0	0	0	0	0	0	0	0	0	0	0	0	k__Bacteria; p__Proteobacteria; c__Alphaproteobacteria; o__Sphingomonadales; f__Sphingomonadaceae; g__Sphingomonas
ASV525	0	0	0	0	0	1	3	6	0	7	3	4	2	3	2	3	0	0	0	3	3	0	0	0	4	0	0	2	0	0	0	0	0	0	0	k__Bacteria; p__Proteobacteria; c__Gammaproteobacteria; o__Burkholderiales; f__SC-I-84; g__SC-I-84; s__
ASV526	0	0	0	0	0	2	0	0	0	0	8	2	4	0	5	8	21	0	12	0	0	0	0	0	0	0	0	0	0	0	0	0	0	0	0	k__Bacteria; p__Proteobacteria; c__Gammaproteobacteria; o__Pseudomonadales; f__Pseudomonadaceae; g__Pseudomonas
ASV527	0	0	3	0	0	4	5	3	3	0	1	2	2	3	5	3	1	0	0	0	2	0	0	1	2	2	0	1	1	0	0	0	0	0	1	k__Bacteria; p__Bacteroidota; c__Bacteroidia; o__Cytophagales; f__Microscillaceae; g__Chryseolinea
ASV528	0	0	0	0	0	0	0	0	0	0	0	0	3	3	3	0	0	0	0	0	2	0	0	0	0	0	15	0	9	0	0	0	0	0	0	k__Bacteria; p__Bacteroidota; c__Bacteroidia; o__Flavobacteriales; f__Flavobacteriaceae; g__Flavobacterium
ASV529	6	14	7	7	8	3	2	2	4	3	3	3	2	3	3	3	3	3	0	5	0	0	0	0	0	0	0	0	0	0	0	0	0	0	0	k__Bacteria; p__Verrucomicrobiota; c__Verrucomicrobiae; o__Pedosphaerales; f__Pedosphaeraceae; g__Pedosphaeraceae
ASV530	0	0	0	0	0	2	2	2	4	4	2	2	1	1	3	3	2	0	0	1	2	0	1	2	1	1	0	2	2	0	0	2	1	3	0	k__Bacteria; p__Bacteroidota; c__Bacteroidia; o__Cytophagales; f__Microscillaceae; g__Ohtaekwangia; s__
ASV531	0	0	0	0	0	3	6	9	0	0	4	3	4	4	2	4	0	0	0	5	0	0	0	0	0	0	0	0	0	0	0	0	0	0	0	k__Bacteria; p__Proteobacteria; c__Gammaproteobacteria; o__Burkholderiales; f__Oxalobacteraceae; g__Massilia
ASV532	4	0	0	0	0	0	6	6	0	0	2	4	2	0	3	16	0	3	0	0	0	0	0	0	0	0	0	0	0	0	0	0	0	0	0	k__Bacteria; p__Acidobacteriota; c__Acidobacteriae; o__Bryobacterales; f__Bryobacteraceae; g__Bryobacter; s__
ASV533	0	0	7	0	0	1	0	2	4	4	1	1	1	1	0	0	0	0	0	0	5	0	5	0	3	3	1	1	4	0	0	0	2	0	0	k__Bacteria; p__Proteobacteria; c__Gammaproteobacteria; o__Xanthomonadales
ASV534	0	0	0	0	0	0	0	2	0	0	0	1	0	0	2	0	0	0	0	0	8	0	4	4	4	4	2	1	3	5	0	2	1	3	3	k__Bacteria; p__Bdellovibrionota; c__Bdellovibrionia; o__Bacteriovoracales; f__Bacteriovoracaceae; g__Bacteriovorax; s__
ASV535	0	5	0	10	14	4	5	4	0	2	3	3	4	2	2	1	5	0	0	5	0	0	0	0	0	0	0	0	0	0	0	0	0	0	0	k__Bacteria; p__Verrucomicrobiota; c__Verrucomicrobiae; o__Pedosphaerales; f__Pedosphaeraceae; g__Ellin517; s__
ASV536	0	0	0	0	0	0	0	0	0	14	0	7	0	0	10	6	0	0	0	13	0	0	0	0	0	0	0	0	0	0	0	0	0	0	0	k__Bacteria; p__Bacteroidota; c__Bacteroidia; o__Cytophagales; f__Hymenobacteraceae; g__Adhaeribacter
ASV537	0	0	0	0	0	0	0	0	0	0	0	0	0	0	0	1	0	0	0	0	0	0	0	0	0	2	1	0	0	0	0	5	5	14	3	k__Bacteria; p__Proteobacteria; c__Gammaproteobacteria; o__Enterobacterales; f__Enterobacteriaceae; g__Enterobacter
ASV538	3	5	6	0	0	3	2	5	0	0	2	2	0	2	0	2	0	0	0	0	3	0	3	0	2	0	3	2	3	7	1	2	1	1	3	k__Bacteria; p__Proteobacteria; c__Alphaproteobacteria; o__Rhizobiales; f__Xanthobacteraceae
ASV539	0	0	6	0	0	3	6	0	8	2	3	2	3	2	2	5	0	0	0	6	0	0	0	0	0	0	0	0	2	0	0	0	0	0	0	k__Bacteria; p__Proteobacteria; c__Gammaproteobacteria; o__Xanthomonadales; f__Xanthomonadaceae; g__Lysobacter
ASV540	0	0	0	0	0	2	0	0	0	0	0	0	1	0	1	1	0	0	0	0	0	0	8	4	5	0	7	0	5	0	8	3	2	1	0	k__Bacteria; p__Myxococcota; c__Polyangia; o__Haliangiales; f__Haliangiaceae; g__Haliangium; s__
ASV541	0	0	5	0	0	3	3	5	0	0	5	4	4	4	4	3	0	0	0	2	0	0	0	0	0	0	0	0	0	0	0	0	0	0	0	k__Bacteria; p__Proteobacteria; c__Gammaproteobacteria; o__Burkholderiales; f__Comamonadaceae
ASV542	10	0	10	0	0	3	5	7	0	9	5	4	3	5	2	0	0	0	0	0	0	0	0	0	0	0	0	1	0	0	0	0	0	0	0	k__Bacteria; p__Proteobacteria; c__Alphaproteobacteria; o__Sphingomonadales; f__Sphingomonadaceae; g__Ellin6055; s__
ASV543	0	0	0	0	0	0	8	6	0	0	5	4	5	6	8	0	0	0	0	0	0	0	0	0	0	0	0	0	0	0	0	0	0	0	0	k__Bacteria; p__Bacteroidota; c__Bacteroidia; o__Chitinophagales; f__Chitinophagaceae
ASV544	0	0	0	0	0	0	0	0	0	2	0	0	2	0	2	2	2	0	0	0	2	0	2	0	1	1	3	3	3	4	2	2	3	2	0	k__Bacteria; p__Proteobacteria; c__Alphaproteobacteria; o__Caulobacterales; f__Caulobacteraceae; g__Asticcacaulis
ASV545	0	0	0	0	0	0	0	0	0	0	0	0	0	0	3	0	0	0	0	0	0	0	12	0	0	13	0	2	0	0	0	0	0	0	10	k__Bacteria; p__Proteobacteria; c__Gammaproteobacteria; o__Burkholderiales; f__Oxalobacteraceae
ASV546	10	0	7	17	19	3	3	4	5	0	3	3	5	4	3	0	4	5	8	4	1	0	0	0	0	0	0	0	0	0	0	0	0	0	0	k__Bacteria; p__Bacteroidota; c__Bacteroidia; o__Chitinophagales; f__Saprospiraceae; g__; s__
ASV547	0	14	0	0	0	0	0	0	0	0	8	4	4	10	0	7	10	0	0	0	0	0	0	0	0	0	0	0	0	0	0	0	0	0	0	k__Bacteria; p__Proteobacteria; c__Gammaproteobacteria; o__Xanthomonadales; f__Xanthomonadaceae; g__Lysobacter
ASV548	0	0	0	0	0	0	0	0	0	0	0	0	0	0	0	1	0	0	0	0	3	0	3	5	6	3	2	3	4	8	3	1	2	3	4	k__Bacteria; p__Actinobacteriota; c__Actinobacteria; o__Streptomycetales; f__Streptomycetaceae; g__Streptomyces
ASV549	0	0	0	0	0	0	0	0	27	17	0	0	0	11	3	5	0	0	0	0	0	0	0	0	0	0	0	0	4	0	0	0	0	1	0	k__Bacteria; p__Proteobacteria; c__Gammaproteobacteria; o__Burkholderiales; f__Oxalobacteraceae; g__Massilia
ASV550	0	0	0	0	0	0	4	0	14	4	0	10	4	0	2	0	3	0	13	2	0	0	2	0	0	1	0	0	1	0	0	0	0	0	0	k__Bacteria; p__Proteobacteria; c__Gammaproteobacteria; o__Cellvibrionales; f__Cellvibrionaceae; g__Cellvibrio
ASV551	3	10	0	0	7	3	3	4	4	4	3	3	4	2	3	3	0	4	3	5	0	0	0	0	0	0	0	0	0	0	0	0	0	0	0	k__Bacteria; p__Bacteroidota; c__Kapabacteria; o__Kapabacteriales; f__Kapabacteriales; g__Kapabacteriales; s__
ASV552	0	0	0	0	0	3	0	2	0	0	0	0	0	1	0	0	0	0	0	5	4	0	0	0	2	2	2	0	3	5	6	3	3	1	2	k__Bacteria; p__Proteobacteria; c__Alphaproteobacteria; o__Rhizobiales; f__Xanthobacteraceae; g__Pseudorhodoplanes; s__
ASV553	0	9	0	0	10	2	0	2	3	5	4	4	4	5	4	2	4	0	0	1	0	0	0	0	0	0	0	0	0	0	0	0	0	0	0	k__Bacteria; p__Gemmatimonadota; c__S0134_terrestrial_group; o__S0134_terrestrial_group; f__S0134_terrestrial_group; g__S0134_terrestrial_group; s__
ASV554	17	14	14	13	0	2	4	6	0	0	3	2	3	3	0	2	0	7	0	5	0	0	0	0	0	0	0	0	0	0	0	0	0	0	0	k__Bacteria; p__Bacteroidota; c__Bacteroidia; o__Chitinophagales; f__37-13; g__37-13; s__
ASV555	0	0	0	0	0	0	1	0	0	0	0	0	0	0	3	0	0	0	0	0	0	0	0	0	4	1	0	7	0	0	8	0	4	8	0	k__Bacteria; p__Proteobacteria; c__Gammaproteobacteria; o__Burkholderiales; f__Oxalobacteraceae
ASV556	0	0	0	0	0	3	2	3	5	3	4	3	2	4	3	1	0	0	0	0	3	0	1	3	5	0	1	0	1	0	0	0	0	0	0	k__Bacteria; p__Myxococcota; c__Polyangia; o__Nannocystales; f__Nannocystaceae; g__Nannocystis; s__
ASV557	0	0	0	0	0	2	0	2	0	0	1	2	1	2	3	0	0	0	0	3	2	0	0	7	3	2	2	2	2	0	2	0	1	1	0	k__Bacteria; p__Proteobacteria; c__Gammaproteobacteria; o__Burkholderiales; f__Oxalobacteraceae
ASV558	8	8	7	0	0	3	2	7	0	0	8	0	4	0	4	0	0	11	9	0	0	0	0	0	0	0	0	0	0	0	0	0	0	0	0	k__Bacteria; p__Acidobacteriota; c__Holophagae; o__Subgroup_7; f__Subgroup_7; g__Subgroup_7; s__
ASV559	26	0	0	0	0	0	5	0	0	0	5	4	2	4	5	0	0	20	0	0	0	0	0	0	0	0	0	0	0	0	0	0	0	0	0	k__Bacteria; p__Proteobacteria; c__Alphaproteobacteria; o__Caulobacterales; f__Caulobacteraceae; g__Phenylobacterium
ASV560	0	0	0	0	0	0	0	2	0	0	6	3	3	3	4	7	15	8	5	8	0	0	0	0	0	0	0	0	0	0	0	0	0	0	0	k__Bacteria; p__Proteobacteria; c__Gammaproteobacteria; o__Pseudomonadales; f__Pseudomonadaceae; g__Pseudomonas
ASV561	0	0	0	0	0	4	1	0	10	7	0	1	0	4	0	4	0	0	0	0	0	0	0	0	3	5	0	0	0	0	0	0	0	2	2	k__Bacteria; p__Proteobacteria; c__Alphaproteobacteria; o__Caulobacterales; f__Caulobacteraceae; g__Brevundimonas
ASV562	0	0	0	0	0	0	0	0	0	0	0	0	0	0	0	0	0	0	0	0	0	0	0	0	3	2	0	0	2	0	8	4	4	8	4	k__Bacteria; p__Proteobacteria; c__Gammaproteobacteria; o__Burkholderiales; f__Oxalobacteraceae
ASV563	0	0	0	0	0	0	0	0	0	0	0	0	0	0	0	0	0	0	0	0	3	0	7	2	3	5	2	3	0	5	1	3	3	2	3	k__Bacteria; p__Proteobacteria; c__Alphaproteobacteria; o__Rhizobiales; f__Rhizobiaceae; g__Shinella
ASV564	0	0	0	0	0	0	0	0	0	0	0	0	0	3	0	0	7	0	0	2	2	0	0	3	3	3	3	0	2	16	0	6	1	2	4	k__Bacteria; p__Myxococcota; c__Polyangia; o__Polyangiales; f__BIrii41; g__BIrii41; s__
ASV565	0	0	0	0	0	0	0	0	0	0	0	0	0	0	0	4	0	0	12	5	0	0	0	0	4	1	0	6	2	0	0	4	4	1	2	k__Bacteria; p__Proteobacteria; c__Gammaproteobacteria; o__Enterobacterales
ASV566	4	0	5	33	0	1	6	4	0	0	4	1	4	3	5	1	0	0	0	1	0	0	0	0	0	0	0	0	1	0	0	0	0	0	1	k__Bacteria; p__Proteobacteria; c__Alphaproteobacteria; o__Sphingomonadales; f__Sphingomonadaceae
ASV567	0	0	0	0	0	2	3	2	0	0	1	2	1	2	2	0	0	0	7	0	2	0	5	2	3	2	1	4	1	0	0	0	1	0	1	k__Bacteria; p__Proteobacteria; c__Gammaproteobacteria; o__Burkholderiales; f__Oxalobacteraceae; g__Noviherbaspirillum
ASV568	4	16	21	0	36	0	2	5	0	0	4	7	1	3	6	0	0	0	0	0	0	0	0	0	0	0	0	0	0	0	0	0	0	0	0	k__Bacteria; p__Gemmatimonadota; c__Gemmatimonadetes; o__Gemmatimonadales; f__Gemmatimonadaceae; g__; s__
ASV569	0	0	0	0	0	4	4	3	0	0	0	0	3	0	0	0	0	0	0	0	0	0	4	0	3	2	3	0	2	0	0	0	2	3	0	k__Bacteria; p__Proteobacteria; c__Alphaproteobacteria; o__Rhizobiales; f__Devosiaceae; g__Devosia
ASV570	0	0	0	0	17	4	3	0	4	0	2	0	0	3	4	2	0	0	0	2	0	0	0	0	2	2	1	1	1	5	0	0	0	2	0	k__Bacteria; p__Bacteroidota; c__Bacteroidia; o__Cytophagales; f__Microscillaceae; g__Ohtaekwangia; s__
ASV571	0	0	0	0	0	0	0	4	0	4	4	4	0	0	0	0	0	0	4	0	0	0	0	3	2	2	1	3	2	0	2	0	2	5	2	k__Bacteria; p__Bacteroidota; c__Bacteroidia; o__Sphingobacteriales; f__env.OPS_17; g__env.OPS_17; s__Tuber_borchii
ASV572	7	3	3	5	0	3	3	2	3	6	3	2	2	4	4	2	2	2	3	2	0	0	0	0	0	0	0	0	0	0	0	0	0	0	0	k__Bacteria; p__Gemmatimonadota; c__AKAU4049; o__AKAU4049; f__AKAU4049; g__AKAU4049; s__
ASV573	0	0	0	0	0	2	3	0	0	3	1	3	2	2	4	2	0	5	0	5	4	0	0	0	0	1	2	0	0	0	2	0	0	0	0	k__Bacteria; p__Proteobacteria; c__Gammaproteobacteria; o__Burkholderiales; f__Oxalobacteraceae; g__Noviherbaspirillum; s__Noviherbaspirillum_malthae
ASV574	0	0	0	0	0	0	1	0	0	0	0	0	1	1	1	1	0	0	0	0	2	0	2	3	1	1	2	4	4	2	2	2	1	2	3	k__Bacteria; p__Proteobacteria; c__Alphaproteobacteria; o__Rhizobiales; f__Rhizobiales_Incertae_Sedis; g__Phreatobacter; s__Phreatobacter_cathodiphilus
ASV575	0	0	0	0	0	3	3	4	3	3	3	3	2	6	2	4	0	11	0	2	0	0	0	0	1	0	0	0	0	0	0	0	1	0	0	k__Bacteria; p__Proteobacteria; c__Alphaproteobacteria; o__Sphingomonadales; f__Sphingomonadaceae; g__Novosphingobium
ASV576	6	4	10	0	0	4	0	2	0	4	5	2	3	4	4	2	0	0	2	6	0	0	0	0	0	0	0	0	0	0	0	0	0	0	0	k__Bacteria; p__Verrucomicrobiota; c__Verrucomicrobiae; o__Pedosphaerales; f__Pedosphaeraceae; g__Pedosphaeraceae; s__
ASV577	0	0	8	0	0	1	3	3	6	0	5	4	5	3	2	3	0	0	0	4	0	0	0	0	0	0	0	0	0	0	0	0	0	0	0	k__Bacteria; p__Proteobacteria; c__Alphaproteobacteria; o__Sphingomonadales; f__Sphingomonadaceae; g__Sphingomonas
ASV578	0	0	0	0	0	0	0	0	0	0	0	0	0	0	0	0	0	0	0	0	3	0	0	0	3	7	3	1	1	0	0	0	1	8	2	k__Bacteria; p__Proteobacteria; c__Alphaproteobacteria; o__Rhizobiales; f__Rhizobiaceae; g__Allorhizobium-Neorhizobium-Pararhizobium-Rhizobium
ASV579	0	0	0	0	0	0	2	0	5	0	0	2	1	0	3	0	0	0	0	0	4	0	0	3	2	2	2	4	2	9	0	0	0	3	0	k__Bacteria; p__Proteobacteria; c__Alphaproteobacteria; o__Sphingomonadales; f__Sphingomonadaceae; g__Sphingobium
ASV580	11	12	6	17	11	3	4	0	0	0	3	2	2	3	2	3	4	5	0	0	0	0	0	0	0	0	0	0	0	0	0	0	0	0	0	k__Bacteria; p__Proteobacteria; c__Alphaproteobacteria; o__Rhizobiales; f__; g__; s__
ASV581	0	0	0	0	0	0	10	0	0	0	0	0	2	8	9	0	16	0	0	5	0	0	0	0	0	0	0	0	0	0	0	0	0	0	0	k__Bacteria; p__Proteobacteria; c__Alphaproteobacteria; o__Sphingomonadales; f__Sphingomonadaceae; g__Sphingomonas
ASV582	3	0	0	0	0	4	3	3	0	0	3	3	1	2	3	0	0	0	0	0	0	5	1	0	2	1	2	0	0	0	0	0	0	1	1	k__Bacteria; p__Bacteroidota; c__Bacteroidia; o__Cytophagales; f__Microscillaceae; g__Ohtaekwangia; s__
ASV583	0	0	0	0	0	2	2	0	0	0	0	0	0	1	0	0	0	0	0	0	19	0	10	0	1	1	1	4	3	0	0	0	0	0	0	k__Bacteria; p__Proteobacteria; c__Gammaproteobacteria; o__Xanthomonadales; f__Rhodanobacteraceae; g__Tahibacter
ASV584	1	4	0	0	0	3	3	3	3	5	4	3	4	3	3	2	3	0	0	0	0	0	0	0	0	0	0	0	0	0	0	0	0	0	0	k__Bacteria; p__Proteobacteria; c__Gammaproteobacteria; o__Burkholderiales; f__B1-7BS; g__B1-7BS; s__
ASV585	0	0	0	0	0	0	0	0	0	0	0	0	0	0	0	0	0	0	0	0	5	0	7	4	5	4	2	3	3	0	2	0	2	2	3	k__Bacteria; p__Proteobacteria; c__Alphaproteobacteria; o__Rhizobiales; f__Rhizobiaceae
ASV586	0	0	0	0	0	7	0	0	0	0	5	0	4	0	6	4	0	0	0	0	3	0	0	0	0	0	0	0	0	0	0	0	0	0	0	k__Bacteria; p__Proteobacteria; c__Gammaproteobacteria; o__Steroidobacterales; f__Steroidobacteraceae
ASV587	0	0	0	0	0	7	3	6	0	12	0	3	4	3	0	0	0	0	0	0	3	0	0	0	0	0	0	0	0	0	0	0	0	0	0	k__Bacteria; p__Proteobacteria; c__Alphaproteobacteria; o__Sphingomonadales; f__Sphingomonadaceae; g__Altererythrobacter
ASV588	0	2	0	0	0	3	4	3	3	0	3	2	1	2	4	2	0	0	0	3	1	0	0	0	0	0	0	0	1	0	0	0	1	1	0	k__Bacteria; p__Verrucomicrobiota; c__Verrucomicrobiae; o__Verrucomicrobiales; f__Verrucomicrobiaceae; g__Brevifollis
ASV589	0	0	0	0	0	0	0	0	0	0	14	1	0	0	0	0	0	0	0	0	2	0	0	0	1	0	1	4	2	0	2	0	5	0	0	k__Bacteria; p__Proteobacteria; c__Gammaproteobacteria; o__Burkholderiales; f__Comamonadaceae
ASV590	16	0	11	0	19	4	4	4	3	0	3	3	2	5	0	0	0	0	0	0	0	0	0	0	0	0	0	0	0	0	0	0	0	0	0	k__Bacteria; p__Proteobacteria; c__Gammaproteobacteria; o__Burkholderiales; f__Nitrosomonadaceae; g__Ellin6067; s__
ASV591	23	0	0	55	0	4	3	0	0	0	0	4	3	0	5	0	11	0	0	0	0	0	0	0	0	0	0	0	0	0	0	0	0	0	0	k__Bacteria; p__Gemmatimonadota; c__Gemmatimonadetes; o__Gemmatimonadales; f__Gemmatimonadaceae; g__; s__
ASV592	8	0	8	3	13	2	2	3	4	4	2	2	2	2	3	2	0	0	4	2	0	0	0	0	0	0	0	0	0	0	0	0	0	0	0	k__Bacteria; p__Bacteroidota; c__Bacteroidia; o__Chitinophagales; f__Saprospiraceae; g__; s__
ASV593	0	0	0	0	0	0	0	0	0	0	0	0	0	0	0	0	0	0	0	0	7	0	0	7	2	0	4	0	2	9	7	5	1	0	4	k__Bacteria; p__Actinobacteriota; c__Actinobacteria; o__Pseudonocardiales; f__Pseudonocardiaceae; g__Lechevalieria
ASV594	5	0	6	0	7	3	3	2	4	3	3	3	2	2	1	3	0	0	0	4	0	6	0	0	1	0	0	0	0	0	0	0	0	0	0	k__Bacteria; p__Acidobacteriota; c__Blastocatellia; o__Blastocatellales; f__Blastocatellaceae; g__Aridibacter; s__
ASV595	0	8	6	0	0	3	3	3	0	8	4	0	2	4	0	1	0	0	0	4	0	0	0	0	1	0	0	0	0	0	0	0	0	1	2	k__Bacteria; p__Actinobacteriota; c__Actinobacteria; o__Micrococcales; f__Intrasporangiaceae
ASV596	0	0	0	0	0	0	0	0	0	0	0	0	0	0	0	0	0	0	0	0	6	0	0	0	6	0	5	0	6	0	0	0	2	6	0	k__Bacteria; p__Proteobacteria; c__Gammaproteobacteria; o__Burkholderiales; f__Comamonadaceae
ASV597	0	0	6	0	0	3	3	0	0	0	0	3	2	3	3	2	0	0	0	0	0	0	0	0	3	2	1	0	0	0	2	0	0	1	0	k__Bacteria; p__Bdellovibrionota; c__Oligoflexia; o__0319-6G20; f__0319-6G20; g__0319-6G20; s__
ASV598	6	0	10	22	0	0	2	0	3	2	4	3	3	3	3	3	0	0	0	3	0	0	0	0	0	0	0	0	0	0	0	0	0	0	0	k__Bacteria; p__Proteobacteria; c__Gammaproteobacteria; o__Burkholderiales; f__SC-I-84; g__SC-I-84; s__
ASV599	0	0	9	0	0	8	2	0	0	13	0	5	0	0	0	4	0	0	0	7	0	0	0	0	0	0	0	0	0	0	0	0	0	0	0	k__Bacteria; p__Proteobacteria; c__Gammaproteobacteria; o__Burkholderiales; f__Comamonadaceae; g__Aquabacterium
ASV600	0	0	17	0	0	3	5	3	8	0	1	0	0	0	0	0	4	0	0	0	7	8	0	0	1	0	1	2	6	0	0	0	0	0	0	k__Bacteria; p__Myxococcota; c__Polyangia; o__Polyangiales; f__BIrii41; g__BIrii41; s__
ASV601	0	0	0	0	0	0	0	0	0	0	0	0	0	0	0	0	0	0	0	0	0	0	0	0	0	2	9	0	0	0	6	10	8	0	0	k__Bacteria; p__Bacteroidota; c__Bacteroidia; o__Flavobacteriales; f__Flavobacteriaceae; g__Flavobacterium
ASV602	0	0	0	0	0	0	0	0	0	0	0	0	0	0	0	0	0	0	0	0	7	0	0	0	4	0	6	0	5	0	0	0	6	0	0	k__Bacteria; p__Proteobacteria; c__Gammaproteobacteria; o__Burkholderiales; f__Comamonadaceae
ASV603	0	0	0	0	0	0	0	0	0	0	0	0	0	0	0	5	0	0	0	0	0	0	0	0	0	3	0	7	4	0	0	4	3	4	0	k__Bacteria; p__Proteobacteria; c__Gammaproteobacteria; o__Burkholderiales; f__Methylophilaceae
ASV604	4	7	13	14	8	2	2	2	4	0	2	3	2	3	2	2	0	0	0	2	0	0	0	0	0	0	0	0	0	0	0	0	0	0	0	k__Bacteria; p__Verrucomicrobiota; c__Verrucomicrobiae; o__Pedosphaerales; f__Pedosphaeraceae; g__; s__
ASV605	0	0	0	0	0	7	4	6	0	0	0	0	6	0	0	3	0	0	0	9	0	0	0	0	1	0	0	0	0	0	0	0	0	0	0	k__Bacteria; p__Verrucomicrobiota; c__Verrucomicrobiae; o__Opitutales; f__Opitutaceae; g__Opitutus
ASV606	3	4	0	0	0	0	4	5	0	9	7	0	4	0	5	0	0	7	0	5	0	0	0	0	0	0	0	0	0	0	0	0	0	0	0	k__Bacteria; p__Proteobacteria; c__Alphaproteobacteria; o__Sphingomonadales; f__Sphingomonadaceae; g__Sphingomonas; s__Sphingomonas_astaxanthinifaciens
ASV607	0	0	0	0	0	0	0	0	0	0	0	0	2	10	0	1	0	0	0	8	2	0	0	0	0	2	3	2	0	0	0	4	1	0	0	k__Bacteria; p__Proteobacteria; c__Gammaproteobacteria; o__Burkholderiales; f__Oxalobacteraceae; g__Massilia; s__Massilia_albidiflava
ASV608	0	9	8	0	0	4	0	0	17	0	3	0	0	8	0	0	0	0	0	0	0	0	0	0	0	0	2	7	0	0	4	0	0	0	0	k__Bacteria; p__Proteobacteria; c__Alphaproteobacteria; o__Sphingomonadales; f__Sphingomonadaceae; g__Sphingomonas; s__Sphingomonas_soli
ASV609	0	0	0	0	7	4	3	3	3	0	1	2	1	1	3	2	0	0	0	0	0	0	3	1	4	0	2	3	2	0	0	0	0	0	2	k__Bacteria; p__Myxococcota; c__Polyangia; o__Polyangiales; f__Sandaracinaceae; g__; s__
ASV610	0	0	0	0	0	0	0	0	0	0	0	0	0	0	0	0	0	0	0	0	12	0	0	0	0	2	0	6	1	0	0	0	2	8	3	k__Bacteria; p__Myxococcota; c__Myxococcia; o__Myxococcales; f__Myxococcaceae; g__Myxococcus
ASV611	0	0	0	0	0	0	0	0	0	0	0	0	0	0	0	0	0	0	0	0	4	0	4	0	3	1	1	3	3	2	1	7	2	2	2	k__Bacteria; p__Actinobacteriota; c__Actinobacteria; o__Micrococcales; f__Microbacteriaceae
ASV612	0	0	0	0	0	0	0	0	0	0	0	0	0	0	0	0	0	0	0	0	0	0	0	0	0	0	0	7	7	0	0	15	6	0	0	k__Bacteria; p__Bacteroidota; c__Bacteroidia; o__Flavobacteriales; f__Flavobacteriaceae; g__Flavobacterium
ASV613	0	0	0	0	0	0	0	2	0	0	0	4	0	0	0	0	0	0	0	0	4	0	0	2	2	2	1	2	3	0	0	1	6	2	1	k__Bacteria; p__Bdellovibrionota; c__Bdellovibrionia; o__Bacteriovoracales; f__Bacteriovoracaceae; g__Peredibacter; s__Peredibacter_starrii
ASV614	0	6	6	0	0	5	2	7	7	0	2	1	1	2	2	1	7	4	0	2	0	0	0	0	0	0	0	0	0	0	0	0	0	0	1	k__Bacteria; p__Actinobacteriota; c__Actinobacteria
ASV615	10	0	0	0	14	4	6	0	8	0	6	0	2	0	3	4	0	0	0	0	0	0	0	0	0	0	0	0	0	0	0	0	0	0	0	k__Bacteria; p__Gemmatimonadota; c__Gemmatimonadetes; o__Gemmatimonadales; f__Gemmatimonadaceae; g__; s__Gemmatimonadetes_bacterium
ASV616	0	0	0	0	0	0	0	0	0	0	0	0	0	0	0	0	0	0	0	0	0	0	0	0	0	0	0	0	0	0	0	0	21	0	0	k__Bacteria; p__Proteobacteria; c__Gammaproteobacteria; o__Pseudomonadales; f__Pseudomonadaceae; g__Pseudomonas
ASV617	11	13	14	32	18	2	3	2	0	0	2	2	0	2	2	2	0	0	0	0	0	0	0	0	0	0	0	0	0	0	0	0	0	0	0	k__Bacteria; p__Proteobacteria; c__Gammaproteobacteria; o__Burkholderiales; f__Nitrosomonadaceae; g__MND1; s__
ASV618	0	0	0	0	0	0	0	3	0	0	0	0	2	4	0	0	0	0	0	0	0	0	0	0	0	0	2	3	9	0	6	0	5	0	0	k__Bacteria; p__Proteobacteria; c__Gammaproteobacteria; o__Burkholderiales; f__Oxalobacteraceae
ASV619	0	0	0	0	0	3	0	0	0	0	0	4	4	7	0	3	0	0	0	5	2	0	0	0	0	2	0	0	0	0	0	0	0	0	0	k__Bacteria; p__Bacteroidota; c__Bacteroidia; o__Flavobacteriales; f__Flavobacteriaceae; g__Flavobacterium
ASV620	0	0	0	0	0	5	0	0	7	6	0	5	5	6	4	0	0	0	0	6	0	0	0	0	0	0	0	0	0	0	0	0	0	0	0	k__Bacteria; p__Myxococcota; c__Polyangia; o__Polyangiales; f__Polyangiaceae; g__; s__
ASV621	3	4	0	0	0	4	2	4	7	4	5	1	1	1	0	0	0	2	0	2	0	0	1	0	0	0	0	0	0	0	0	0	0	0	1	k__Bacteria; p__Bdellovibrionota; c__Oligoflexia; o__0319-6G20; f__0319-6G20; g__0319-6G20; s__
ASV622	0	0	0	0	0	0	0	0	0	0	0	0	0	0	0	0	0	0	0	0	0	0	0	12	2	0	0	10	9	0	0	6	0	0	0	k__Bacteria; p__Proteobacteria; c__Gammaproteobacteria; o__Steroidobacterales; f__Steroidobacteraceae; g__Steroidobacter
ASV623	0	0	0	0	0	2	3	0	0	0	0	5	2	0	4	3	0	0	0	0	0	0	0	0	3	0	0	0	0	0	0	0	2	2	0	k__Bacteria; p__Proteobacteria; c__Gammaproteobacteria; o__Burkholderiales; f__Comamonadaceae
ASV624	0	0	0	0	0	2	0	0	0	0	0	1	1	0	2	1	0	0	0	2	2	11	0	0	3	1	2	4	2	0	0	1	1	2	0	k__Bacteria; p__Bdellovibrionota; c__Bdellovibrionia; o__Bacteriovoracales; f__Bacteriovoracaceae; g__Bacteriovorax; s__Bacteriovorax_stolpii
ASV626	5	0	4	0	17	2	2	3	0	0	3	4	3	2	3	2	0	0	0	5	0	0	0	0	0	0	0	0	0	0	0	0	0	0	0	k__Bacteria; p__Proteobacteria; c__Gammaproteobacteria; o__Xanthomonadales; f__Xanthomonadaceae
ASV627	0	0	7	0	0	3	2	4	0	0	3	3	2	0	4	2	0	0	0	0	0	0	0	0	2	0	0	0	0	0	0	0	0	0	0	k__Bacteria; p__Proteobacteria; c__Gammaproteobacteria; o__Burkholderiales; f__Comamonadaceae
ASV628	0	0	0	0	0	0	0	0	0	0	0	0	0	0	0	0	0	0	0	0	3	21	4	2	2	3	3	2	4	0	0	0	1	6	0	k__Bacteria; p__Bacteroidota; c__Bacteroidia; o__Cytophagales; f__Microscillaceae; g__Ohtaekwangia
ASV629	10	14	0	11	0	0	3	0	11	0	6	3	0	2	0	3	0	9	7	0	0	0	0	0	0	0	0	0	0	0	0	0	0	0	0	k__Bacteria; p__Actinobacteriota; c__Actinobacteria; o__Micrococcales; f__Intrasporangiaceae; g__Lapillicoccus
ASV630	5	6	0	0	5	4	3	5	4	2	4	1	2	2	2	1	0	0	0	3	0	0	0	0	1	0	1	0	0	0	0	0	0	0	0	k__Bacteria; p__Proteobacteria; c__Gammaproteobacteria; o__Burkholderiales; f__Oxalobacteraceae
ASV631	0	8	6	12	7	3	0	3	0	0	6	2	0	0	4	2	0	0	0	4	0	0	0	0	0	0	2	0	0	0	0	0	0	0	0	k__Bacteria; p__Verrucomicrobiota; c__Verrucomicrobiae; o__Chthoniobacterales; f__Chthoniobacteraceae; g__Chthoniobacter; s__
ASV632	0	0	0	0	0	2	0	0	0	0	0	0	0	0	0	0	0	0	0	0	0	0	0	0	0	1	3	6	2	0	6	5	0	6	3	k__Bacteria; p__Proteobacteria; c__Alphaproteobacteria; o__Rhizobiales; f__Rhizobiaceae; g__Allorhizobium-Neorhizobium-Pararhizobium-Rhizobium
ASV633	7	5	0	0	8	3	0	4	0	0	3	3	3	5	0	0	0	6	0	3	0	0	0	0	0	0	0	0	0	0	0	0	0	0	0	k__Bacteria; p__Actinobacteriota; c__Thermoleophilia; o__Gaiellales; f__Gaiellaceae; g__Gaiella; s__
ASV634	0	0	0	0	0	1	0	2	0	0	0	0	0	1	3	0	0	0	0	0	0	0	0	0	3	2	3	6	0	0	3	0	2	2	1	k__Bacteria; p__Bacteroidota; c__Bacteroidia; o__Cytophagales; f__Cytophagaceae; g__Cytophaga; s__
ASV635	0	0	0	0	0	2	3	0	0	0	0	5	0	0	3	0	0	5	4	4	0	0	9	0	0	0	0	0	0	4	1	6	1	0	0	k__Bacteria; p__Proteobacteria; c__Gammaproteobacteria; o__Burkholderiales; f__Alcaligenaceae
ASV636	0	3	0	5	0	4	2	4	3	2	1	2	2	2	2	3	1	2	0	0	0	0	0	0	2	0	0	1	2	0	0	0	0	0	0	k__Bacteria; p__Proteobacteria; c__Alphaproteobacteria; o__Rickettsiales; f__SM2D12; g__SM2D12; s__
ASV637	0	10	17	13	15	9	0	0	0	9	0	0	0	0	7	0	0	9	6	0	0	0	0	0	0	0	0	0	0	0	0	0	0	0	0	k__Bacteria; p__Bacteroidota; c__Bacteroidia; o__Cytophagales; f__Microscillaceae
ASV638	0	0	0	0	0	0	7	0	0	0	5	3	3	3	3	5	0	0	0	0	0	0	0	0	0	0	0	0	0	0	0	0	0	0	0	k__Bacteria; p__Bacteroidota; c__Bacteroidia; o__Flavobacteriales; f__Flavobacteriaceae; g__Flavobacterium
ASV639	6	4	0	7	0	1	2	3	2	4	2	2	2	3	4	2	1	0	0	2	0	0	0	0	0	0	0	0	0	0	1	0	0	0	0	k__Bacteria; p__Bacteroidota; c__Bacteroidia; o__Cytophagales; f__Microscillaceae
ASV640	0	0	0	0	0	0	10	3	0	0	0	3	2	2	2	2	0	0	0	0	0	0	0	0	5	0	0	0	0	0	0	0	1	0	0	k__Bacteria; p__Proteobacteria; c__Alphaproteobacteria; o__Dongiales; f__Dongiaceae; g__Dongia; s__
ASV641	10	0	0	0	0	3	3	0	0	0	3	2	2	3	3	5	14	0	0	0	0	0	0	0	0	0	0	0	0	0	0	0	0	0	0	k__Bacteria; p__Proteobacteria; c__Alphaproteobacteria; o__Sphingomonadales; f__Sphingomonadaceae; g__Sphingomonas; s__Sphingomonas_sediminicola
ASV642	0	0	16	25	0	0	3	0	0	9	3	5	1	0	3	3	0	0	0	2	0	0	0	0	0	0	0	0	0	0	0	0	0	0	0	k__Bacteria; p__Gemmatimonadota; c__Longimicrobia; o__Longimicrobiales; f__Longimicrobiaceae; g__YC-ZSS-LKJ147; s__
ASV643	0	0	0	0	0	0	0	4	0	0	6	5	2	4	4	4	0	0	0	4	0	0	0	0	0	0	0	0	0	0	0	0	0	0	0	k__Bacteria; p__Bacteroidota; c__Bacteroidia; o__Flavobacteriales; f__Flavobacteriaceae; g__Flavobacterium; s__Flavobacterium_cauense
ASV644	0	0	0	0	0	0	0	0	0	0	0	0	1	1	1	0	0	0	0	0	0	12	0	0	0	3	2	3	4	0	4	2	1	2	5	k__Bacteria; p__Bdellovibrionota; c__Bdellovibrionia; o__Bdellovibrionales; f__Bdellovibrionaceae; g__Bdellovibrio; s__
ASV645	0	0	0	0	0	0	0	0	0	0	0	0	0	0	0	0	0	0	0	0	2	0	0	0	4	4	2	3	4	0	0	3	2	2	3	k__Bacteria; p__Proteobacteria; c__Alphaproteobacteria; o__Rhizobiales; f__Devosiaceae; g__Devosia
ASV646	0	0	0	0	0	7	0	0	9	0	0	4	3	5	0	5	0	0	0	0	0	0	0	0	0	0	0	0	0	0	0	0	0	0	0	k__Bacteria; p__Proteobacteria; c__Alphaproteobacteria; o__Sphingomonadales; f__Sphingomonadaceae; g__Sphingomonas; s__Sphingomonas_astaxanthinifaciens
ASV647	0	0	0	0	0	4	4	0	0	9	0	8	0	0	3	3	7	0	0	6	0	0	0	0	0	0	0	0	0	0	0	0	0	0	0	k__Bacteria; p__Actinobacteriota; c__Actinobacteria; o__Micromonosporales; f__Micromonosporaceae; g__Luedemannella; s__
ASV648	0	0	0	0	0	0	0	0	0	0	0	0	1	0	0	0	0	0	0	0	3	0	7	5	3	2	4	0	7	0	0	0	2	0	3	k__Bacteria; p__Proteobacteria; c__Alphaproteobacteria; o__Rhizobiales; f__Rhizobiaceae; g__Allorhizobium-Neorhizobium-Pararhizobium-Rhizobium
ASV649	0	0	0	0	0	6	3	0	0	0	6	0	3	0	5	3	0	0	0	0	0	0	0	0	0	0	0	0	0	0	0	0	0	0	0	k__Bacteria; p__Proteobacteria; c__Alphaproteobacteria; o__Sphingomonadales; f__Sphingomonadaceae; g__Sphingomonas
ASV650	0	0	0	0	0	0	0	0	0	0	12	11	0	0	0	0	0	0	0	0	0	0	0	0	2	0	0	0	0	0	0	0	0	0	0	k__Bacteria; p__Proteobacteria; c__Gammaproteobacteria; o__Steroidobacterales; f__Steroidobacteraceae; g__Steroidobacter; s__
ASV651	0	0	0	0	0	0	0	0	0	0	0	0	5	6	0	7	0	0	0	16	0	0	0	0	0	0	0	0	0	0	0	0	0	0	0	k__Bacteria; p__Proteobacteria; c__Alphaproteobacteria; o__Sphingomonadales; f__Sphingomonadaceae; g__Sphingomonas
ASV652	0	8	12	0	0	7	0	4	0	0	0	1	0	7	3	3	0	0	0	0	0	0	0	0	0	0	0	0	0	0	0	0	0	0	0	k__Bacteria; p__Acidobacteriota; c__Holophagae; o__Subgroup_7; f__Subgroup_7; g__Subgroup_7; s__
ASV653	4	6	6	9	7	4	1	3	4	3	2	2	1	2	3	1	0	3	0	2	0	0	0	0	0	0	0	0	0	0	0	0	0	0	0	k__Bacteria; p__Planctomycetota; c__Phycisphaerae; o__Phycisphaerales; f__Phycisphaeraceae; g__SM1A02; s__
ASV654	0	0	6	0	0	3	3	3	5	5	3	3	1	2	3	1	0	2	0	0	0	0	0	0	0	0	0	0	0	0	0	1	0	0	0	k__Bacteria; p__Actinobacteriota; c__Actinobacteria; o__Streptomycetales; f__Streptomycetaceae; g__Streptomyces
ASV655	0	0	0	0	0	0	4	0	0	0	0	0	3	0	3	5	0	7	0	5	0	0	7	7	0	0	0	0	0	0	0	0	0	0	0	k__Bacteria; p__Proteobacteria; c__Gammaproteobacteria; o__Burkholderiales; f__Oxalobacteraceae; g__Massilia
ASV656	0	0	0	0	0	2	3	1	0	3	1	2	1	0	1	2	0	0	0	0	0	0	2	1	1	1	0	1	1	0	0	0	1	1	1	k__Bacteria; p__Proteobacteria; c__Alphaproteobacteria; o__Rhizobiales; f__Devosiaceae; g__Devosia
ASV657	0	8	0	0	22	2	0	2	0	0	4	2	2	2	3	0	10	0	0	2	0	0	0	0	0	0	0	0	0	0	0	0	0	0	0	k__Bacteria; p__Bacteroidota; c__Bacteroidia; o__Flavobacteriales; f__Flavobacteriaceae; g__Flavobacterium
ASV658	19	17	17	0	11	0	3	0	0	0	4	3	0	3	2	1	0	0	0	0	0	0	0	0	0	0	0	0	0	0	0	0	0	0	0	k__Bacteria; p__Proteobacteria; c__Gammaproteobacteria; o__Burkholderiales; f__A21b; g__A21b; s__
ASV659	0	9	0	0	13	1	2	0	0	6	3	1	0	2	1	0	0	0	6	3	4	0	0	0	0	3	0	0	0	0	0	0	0	0	0	k__Bacteria; p__Proteobacteria; c__Gammaproteobacteria; o__Xanthomonadales; f__Rhodanobacteraceae
ASV660	0	0	5	0	0	4	4	5	0	0	5	2	3	0	2	2	0	0	0	0	0	0	0	2	0	0	0	0	0	0	0	0	0	0	0	k__Bacteria; p__Proteobacteria; c__Alphaproteobacteria; o__Sphingomonadales; f__Sphingomonadaceae; g__Ellin6055; s__
ASV661	0	0	0	0	0	4	3	0	0	0	4	2	0	4	3	8	0	0	0	0	0	0	0	0	0	0	0	0	0	0	0	0	0	0	0	k__Bacteria; p__Proteobacteria; c__Alphaproteobacteria; o__Sphingomonadales; f__Sphingomonadaceae; g__Sphingomonas
ASV662	0	0	0	0	12	4	3	0	0	4	3	0	2	3	4	0	0	0	0	0	0	0	0	0	0	2	0	0	0	4	1	0	0	0	0	k__Bacteria; p__Bdellovibrionota; c__Bdellovibrionia; o__Bacteriovoracales; f__Bacteriovoracaceae; g__Peredibacter
ASV663	0	0	0	0	0	0	0	0	0	0	0	0	0	0	0	0	0	0	0	0	5	0	5	6	5	1	1	0	4	0	0	0	1	2	0	k__Bacteria; p__Proteobacteria; c__Gammaproteobacteria; o__Burkholderiales; f__Comamonadaceae
ASV664	0	0	0	0	0	4	0	4	4	5	4	3	0	3	2	3	4	3	0	2	0	0	0	0	0	0	0	0	0	0	0	0	0	0	0	k__Bacteria; p__Proteobacteria; c__Alphaproteobacteria; o__; f__; g__; s__
ASV665	0	0	11	0	0	2	1	5	0	0	2	5	2	0	2	2	8	0	9	0	0	0	0	0	0	0	0	0	0	0	0	0	0	0	0	k__Bacteria; p__Acidobacteriota; c__Acidobacteriae; o__Bryobacterales; f__Bryobacteraceae; g__Bryobacter; s__
ASV666	4	3	0	0	12	2	3	4	2	0	2	4	2	1	1	3	3	0	0	3	0	0	1	0	0	0	0	0	0	0	0	0	0	0	0	k__Bacteria; p__Verrucomicrobiota; c__Verrucomicrobiae; o__Pedosphaerales; f__Pedosphaeraceae
ASV667	0	0	0	0	0	0	0	0	0	0	0	0	0	0	0	0	0	0	0	0	0	0	2	6	2	0	0	4	4	0	3	3	4	1	3	k__Bacteria; p__Actinobacteriota; c__Actinobacteria; o__Streptosporangiales; f__Thermomonosporaceae; g__Actinocorallia; s__
ASV668	0	0	18	26	0	0	5	5	0	0	0	4	2	0	3	0	0	0	0	4	0	0	0	0	0	0	0	0	0	0	0	0	0	0	0	k__Bacteria; p__Actinobacteriota; c__Acidimicrobiia; o__; f__; g__; s__
ASV669	0	0	0	0	28	5	0	0	11	0	0	4	0	6	0	3	11	0	0	0	0	0	0	0	0	0	0	0	0	0	0	0	0	0	0	k__Bacteria; p__Acidobacteriota; c__Vicinamibacteria; o__Vicinamibacterales; f__; g__; s__
ASV670	0	0	0	0	0	4	0	7	0	0	4	2	3	3	0	2	0	0	0	0	0	0	0	0	0	0	0	0	0	0	0	0	0	0	0	k__Bacteria; p__Proteobacteria; c__Alphaproteobacteria; o__Caulobacterales; f__Caulobacteraceae; g__Phenylobacterium
ASV671	0	10	0	14	0	4	2	3	0	0	0	3	4	0	0	1	4	0	0	4	0	0	0	0	0	0	0	0	0	0	0	0	0	0	0	k__Bacteria; p__Proteobacteria; c__Gammaproteobacteria; o__Burkholderiales; f__A21b; g__A21b; s__
ASV672	0	0	0	0	0	0	2	0	1	0	1	1	1	2	2	0	0	0	0	0	2	0	0	0	2	2	0	1	0	0	1	1	1	3	1	k__Bacteria; p__Proteobacteria; c__Alphaproteobacteria; o__Rhodobacterales; f__Rhodobacteraceae; g__Rhodobacter
ASV673	0	0	0	0	0	0	0	0	8	0	0	0	0	0	0	0	0	0	0	0	0	0	0	10	0	0	0	0	0	0	0	0	13	0	0	k__Bacteria; p__Proteobacteria; c__Gammaproteobacteria; o__Burkholderiales; f__Oxalobacteraceae
ASV674	0	0	10	0	0	3	0	0	0	16	5	2	2	0	4	0	0	0	0	0	0	0	0	0	1	0	0	0	0	0	0	0	0	0	0	k__Bacteria; p__Proteobacteria; c__Gammaproteobacteria; o__CCD24; f__CCD24; g__CCD24; s__
ASV675	0	0	0	0	0	10	0	0	0	0	0	0	0	0	0	0	0	0	0	0	0	0	0	0	0	0	4	6	5	0	0	0	0	0	0	k__Bacteria; p__Myxococcota; c__Polyangia; o__Polyangiales; f__Polyangiaceae
ASV676	19	7	11	0	9	3	1	2	2	0	3	2	2	0	1	0	0	0	0	3	0	0	0	0	0	0	0	0	0	0	0	0	0	0	0	k__Bacteria; p__Acidobacteriota; c__Subgroup_22; o__Subgroup_22; f__Subgroup_22; g__Subgroup_22; s__
ASV677	0	0	0	0	0	0	3	0	0	0	3	2	0	0	2	4	11	0	0	2	0	0	0	0	0	0	1	3	0	4	4	0	0	0	0	k__Bacteria; p__Acidobacteriota; c__Thermoanaerobaculia; o__Thermoanaerobaculales; f__Thermoanaerobaculaceae; g__Subgroup_10; s__Acidobacteria_bacterium
ASV678	0	0	0	0	0	3	3	0	4	0	0	4	2	0	0	3	0	0	0	2	0	0	0	0	0	5	0	0	0	0	0	0	0	0	0	k__Bacteria; p__Bacteroidota; c__Bacteroidia; o__Flavobacteriales; f__Flavobacteriaceae; g__Flavobacterium; s__cf._Chryseobacterium
ASV679	22	16	16	25	21	0	3	0	0	0	3	0	0	0	0	2	6	0	0	0	0	0	0	0	0	0	0	0	0	0	0	0	0	0	0	k__Bacteria; p__Proteobacteria; c__Gammaproteobacteria; o__Burkholderiales; f__Nitrosomonadaceae; g__MND1; s__
ASV680	0	15	0	0	0	3	3	0	0	0	0	3	2	5	3	2	0	0	0	0	1	0	0	0	0	0	0	0	0	0	0	0	0	0	0	k__Bacteria; p__Proteobacteria; c__Gammaproteobacteria; o__Burkholderiales; f__Nitrosomonadaceae; g__Ellin6067; s__
ASV681	22	13	0	18	0	4	3	4	0	0	3	0	0	4	0	0	8	0	0	0	0	0	0	0	1	0	0	0	0	0	0	0	0	0	0	k__Bacteria; p__Proteobacteria; c__Gammaproteobacteria; o__Burkholderiales; f__TRA3-20; g__TRA3-20; s__
ASV682	0	0	0	0	0	4	5	0	0	0	0	0	3	5	4	3	0	0	0	1	0	0	4	0	0	0	0	0	0	0	0	0	0	0	0	k__Bacteria; p__Bacteroidota; c__Bacteroidia; o__Sphingobacteriales; f__env.OPS_17; g__env.OPS_17
ASV683	0	0	0	0	0	3	1	0	0	3	1	0	1	1	0	1	0	0	0	0	2	0	6	0	0	1	1	3	0	0	3	2	0	2	4	k__Bacteria; p__Proteobacteria; c__Alphaproteobacteria; o__Sphingomonadales; f__Sphingomonadaceae; g__Sphingobium
ASV684	0	0	0	0	0	4	3	2	4	3	2	2	1	3	4	0	0	0	0	0	0	0	0	0	0	0	0	0	0	0	0	0	0	0	0	k__Bacteria; p__Actinobacteriota; c__Actinobacteria; o__Streptomycetales; f__Streptomycetaceae; g__Streptomyces
ASV685	0	0	0	0	0	0	1	2	0	0	1	0	4	1	2	2	0	0	0	0	0	0	0	0	0	0	10	0	0	0	0	0	1	0	0	k__Bacteria; p__Bacteroidota; c__Bacteroidia; o__Flavobacteriales; f__Flavobacteriaceae; g__Flavobacterium
ASV686	0	0	0	0	0	2	1	1	0	0	1	2	1	0	1	0	0	0	0	0	3	10	2	2	4	1	1	1	0	0	0	1	2	1	0	k__Bacteria; p__Bacteroidota; c__Bacteroidia; o__Cytophagales; f__Microscillaceae
ASV687	0	0	0	0	0	0	0	0	0	0	1	1	0	1	0	0	5	0	0	0	1	0	3	0	2	2	3	6	2	0	0	0	0	1	0	k__Bacteria; p__Proteobacteria; c__Alphaproteobacteria; o__Rhizobiales; f__Rhizobiaceae; g__Allorhizobium-Neorhizobium-Pararhizobium-Rhizobium
ASV688	0	0	0	0	0	0	2	3	0	0	0	0	2	0	0	0	0	0	0	0	3	0	0	11	4	2	2	0	3	0	0	0	0	0	0	k__Bacteria; p__Proteobacteria; c__Gammaproteobacteria; o__Burkholderiales; f__Oxalobacteraceae
ASV689	0	0	0	0	0	3	4	4	3	2	2	1	2	2	5	2	0	4	0	0	0	0	0	0	0	0	0	0	0	0	0	0	0	0	0	k__Bacteria; p__Bacteroidota; c__Bacteroidia; o__Chitinophagales; f__Chitinophagaceae; g__Lacibacter
ASV690	0	0	50	0	0	0	0	0	0	0	0	6	5	0	0	0	0	0	0	0	0	0	0	0	0	0	0	0	0	0	0	0	0	2	0	k__Bacteria; p__Bacteroidota; c__Bacteroidia; o__Flavobacteriales; f__Flavobacteriaceae; g__Flavobacterium
ASV691	0	0	0	0	0	1	1	3	0	2	1	0	2	3	0	1	0	0	0	0	2	0	1	3	2	2	1	1	2	0	0	2	0	3	0	k__Bacteria; p__Myxococcota; c__Polyangia; o__Polyangiales; f__Sandaracinaceae; g__
ASV692	10	11	8	0	13	2	3	2	3	0	2	0	2	1	2	1	0	0	0	0	0	0	0	0	0	0	0	0	0	0	0	0	0	0	0	k__Bacteria; p__Proteobacteria; c__Alphaproteobacteria; o__Rhizobiales; f__Xanthobacteraceae; g__Rhodoplanes
ASV693	0	6	9	0	0	2	2	0	0	5	2	3	1	1	1	1	0	4	0	5	0	0	0	0	0	0	0	0	1	0	0	0	0	0	0	k__Bacteria; p__Actinobacteriota; c__Actinobacteria; o__Micrococcales; f__Microbacteriaceae; g__Microbacterium
ASV694	0	0	0	0	0	0	0	0	0	0	0	0	0	0	0	0	0	0	0	0	2	5	3	4	3	2	2	2	3	3	3	2	2	1	1	k__Bacteria; p__Proteobacteria; c__Alphaproteobacteria; o__Rhizobiales; f__Rhizobiaceae
ASV695	6	0	7	0	9	1	2	2	4	3	3	2	2	4	1	0	4	0	0	2	0	0	0	0	0	0	0	0	0	0	0	0	0	0	0	k__Bacteria; p__Actinobacteriota; c__Actinobacteria; o__Frankiales; f__Sporichthyaceae; g__; s__
ASV696	0	0	8	0	0	0	2	0	0	0	3	3	2	0	3	2	0	0	0	0	0	0	0	0	0	2	0	1	0	0	2	0	0	0	0	k__Bacteria; p__Actinobacteriota; c__Actinobacteria; o__Micrococcales; f__Micrococcaceae; g__Arthrobacter; s__Arthrobacter_globiformis
ASV697	0	0	0	0	0	0	4	2	4	0	1	2	1	1	0	1	0	0	0	0	2	0	0	0	1	1	1	3	0	0	0	1	1	2	1	k__Bacteria; p__Abditibacteriota; c__Abditibacteria; o__Abditibacteriales; f__Abditibacteriaceae; g__Abditibacterium; s__
ASV698	29	0	0	0	0	0	0	0	0	11	0	0	0	0	0	0	0	0	0	0	6	0	0	0	0	0	3	0	2	0	0	0	0	0	6	k__Bacteria; p__Proteobacteria; c__Alphaproteobacteria; o__Dongiales; f__Dongiaceae; g__Dongia; s__
ASV699	0	0	0	0	0	0	0	3	0	0	0	0	0	0	2	0	0	0	0	0	3	0	0	4	0	3	3	0	2	0	4	0	4	0	0	k__Bacteria; p__Verrucomicrobiota; c__Verrucomicrobiae; o__Verrucomicrobiales; f__Rubritaleaceae; g__Luteolibacter; s__Verrucomicrobiaceae_bacterium
ASV700	0	0	0	0	0	0	0	0	0	0	1	6	2	0	1	0	2	0	0	3	0	0	0	0	0	0	5	1	1	0	0	0	2	0	0	k__Bacteria; p__Proteobacteria; c__Gammaproteobacteria; o__Burkholderiales; f__Chromobacteriaceae; g__Vogesella
ASV701	6	0	0	0	0	3	3	3	0	4	2	2	2	3	0	1	0	8	0	3	0	0	0	0	0	0	0	0	0	0	0	0	0	0	0	k__Bacteria; p__Proteobacteria; c__Alphaproteobacteria; o__Sphingomonadales; f__Sphingomonadaceae
ASV702	0	0	8	0	13	5	0	7	0	0	0	2	4	6	0	0	0	0	0	0	2	0	0	0	0	0	0	0	0	0	0	0	0	0	0	k__Bacteria; p__Actinobacteriota; c__Actinobacteria; o__Micrococcales; f__Intrasporangiaceae
ASV703	27	0	18	0	0	3	0	3	4	3	0	0	3	0	3	0	0	0	0	0	0	0	0	0	0	1	0	0	0	0	0	0	0	0	0	k__Bacteria; p__Acidobacteriota; c__Subgroup_5; o__Subgroup_5; f__Subgroup_5; g__Subgroup_5; s__
ASV704	0	0	0	0	0	5	0	0	0	0	0	4	0	6	4	0	0	0	0	0	0	0	0	3	0	0	0	0	0	0	0	1	2	0	0	k__Bacteria; p__Verrucomicrobiota; c__Verrucomicrobiae; o__Verrucomicrobiales; f__Rubritaleaceae; g__Luteolibacter; s__Luteolibacter_flavescens
ASV705	0	0	0	0	0	2	1	0	0	0	1	2	0	0	0	0	0	0	0	0	1	0	3	5	3	0	2	2	2	4	0	0	2	1	0	k__Bacteria; p__Proteobacteria; c__Gammaproteobacteria; o__Burkholderiales; f__Comamonadaceae; g__Rhizobacter
ASV706	0	0	0	0	0	2	0	3	0	0	0	0	1	0	0	0	0	0	0	0	3	0	2	0	0	2	2	2	3	2	3	1	1	1	1	k__Bacteria; p__Bdellovibrionota; c__Oligoflexia; o__0319-6G20; f__0319-6G20; g__0319-6G20; s__
ASV707	0	0	0	0	0	0	0	0	0	0	0	0	0	0	0	0	0	0	0	0	6	0	7	0	0	4	2	4	1	0	0	0	5	0	0	k__Bacteria; p__Proteobacteria; c__Alphaproteobacteria; o__Rhizobiales; f__Rhizobiaceae; g__Allorhizobium-Neorhizobium-Pararhizobium-Rhizobium
ASV708	0	4	0	0	0	2	3	2	4	4	3	2	2	2	1	2	0	5	0	0	0	0	0	0	0	1	0	0	0	0	0	0	0	0	0	k__Bacteria; p__Bacteroidota; c__Bacteroidia; o__Cytophagales; f__Microscillaceae
ASV709	0	0	0	0	0	0	0	2	3	0	3	2	2	5	2	3	0	9	0	3	0	0	0	0	0	3	0	0	0	0	0	0	0	0	0	k__Bacteria; p__Bdellovibrionota; c__Bdellovibrionia; o__Bacteriovoracales; f__Bacteriovoracaceae; g__Bacteriovorax
ASV710	0	0	0	0	0	0	0	0	0	0	0	0	2	0	0	0	0	0	0	0	6	0	0	0	2	6	0	4	0	0	0	0	0	0	3	k__Bacteria; p__Proteobacteria; c__Gammaproteobacteria; o__Burkholderiales; f__Comamonadaceae
ASV711	0	0	0	0	0	1	0	2	4	0	3	2	2	4	4	1	0	0	0	3	0	0	3	0	0	0	0	0	0	0	0	0	0	0	0	k__Bacteria; p__Bacteroidota; c__Bacteroidia; o__Flavobacteriales; f__Flavobacteriaceae; g__Flavobacterium
ASV712	0	0	0	0	28	3	0	8	17	0	0	0	0	0	0	6	0	0	0	0	0	0	0	0	0	0	0	0	0	0	0	0	0	0	0	k__Bacteria; p__Proteobacteria; c__Alphaproteobacteria; o__Sphingomonadales; f__Sphingomonadaceae; g__Ellin6055; s__
ASV713	0	0	0	0	0	0	0	5	6	0	0	0	0	0	0	0	9	0	0	0	0	0	0	0	5	4	4	0	3	0	0	1	0	0	0	k__Bacteria; p__Bacteroidota; c__Bacteroidia; o__Flavobacteriales; f__Flavobacteriaceae; g__Flavobacterium; s__arsenic-oxidizing_bacterium
ASV714	5	5	4	6	6	1	1	2	6	2	4	1	1	2	1	2	2	0	0	1	0	0	0	0	0	0	0	0	0	0	0	0	0	0	0	k__Bacteria; p__Proteobacteria; c__Gammaproteobacteria; o__PLTA13; f__PLTA13; g__PLTA13; s__
ASV715	0	0	4	0	0	1	2	4	3	0	3	4	2	4	2	0	0	0	0	0	0	0	0	0	0	1	1	0	0	0	0	0	0	0	0	k__Bacteria; p__Proteobacteria; c__Alphaproteobacteria; o__Dongiales; f__Dongiaceae; g__Dongia; s__
ASV716	0	0	0	0	0	0	0	0	0	0	0	1	0	0	0	0	0	0	0	0	2	0	3	0	6	2	0	0	0	0	2	3	2	2	0	k__Bacteria; p__Actinobacteriota; c__Actinobacteria; o__Pseudonocardiales; f__Pseudonocardiaceae
ASV717	0	0	0	0	0	2	2	4	6	0	3	2	3	2	3	2	0	0	0	0	0	0	0	0	0	0	0	0	0	0	0	0	0	0	0	k__Bacteria; p__Proteobacteria; c__Alphaproteobacteria; o__Micropepsales; f__Micropepsaceae; g__; s__
ASV718	5	0	8	12	0	2	4	4	0	0	2	2	3	0	1	2	0	0	15	0	0	0	0	0	0	0	0	0	0	0	0	0	0	0	0	k__Bacteria; p__Proteobacteria; c__Gammaproteobacteria; o__Steroidobacterales; f__Steroidobacteraceae; g__Steroidobacter
ASV719	0	0	0	0	0	0	0	0	0	0	0	0	0	0	0	0	0	0	0	0	0	0	0	0	0	3	0	7	3	0	0	0	3	4	0	k__Bacteria; p__Proteobacteria; c__Gammaproteobacteria; o__Pseudomonadales; f__Pseudomonadaceae; g__Pseudomonas
ASV720	0	0	0	0	0	0	0	0	0	0	0	0	0	0	3	4	0	0	0	0	0	0	0	0	0	0	0	0	0	0	0	6	2	5	5	k__Bacteria; p__Proteobacteria; c__Gammaproteobacteria; o__Pseudomonadales; f__Pseudomonadaceae; g__Pseudomonas
ASV721	0	0	0	0	0	5	0	0	4	5	0	0	2	0	2	0	0	0	0	0	4	0	0	5	2	0	1	2	0	0	0	0	0	0	0	k__Bacteria; p__Myxococcota; c__Polyangia; o__Polyangiales; f__BIrii41; g__BIrii41; s__
ASV722	0	0	0	0	0	4	4	0	5	8	3	2	1	0	3	0	0	0	0	4	0	0	0	0	0	0	0	0	0	0	0	0	1	0	0	k__Bacteria; p__Proteobacteria; c__Alphaproteobacteria; o__Sphingomonadales; f__Sphingomonadaceae; g__; s__Sphingosinicella_sp.
ASV723	0	0	0	0	15	5	3	0	0	0	4	4	2	6	0	0	0	0	0	0	0	0	0	0	0	0	0	0	0	0	0	0	0	0	0	k__Bacteria; p__Proteobacteria; c__Alphaproteobacteria; o__Sphingomonadales; f__Sphingomonadaceae; g__Sphingomonas
ASV724	0	0	0	0	0	0	0	0	0	0	0	0	0	0	0	0	0	0	6	0	0	0	3	0	2	4	3	0	4	0	0	2	2	0	0	k__Bacteria; p__Proteobacteria; c__Alphaproteobacteria; o__Rhizobiales; f__Rhizobiaceae
ASV725	0	4	3	0	0	3	3	1	5	0	3	2	1	2	2	1	0	5	0	0	0	0	0	0	0	0	0	0	0	0	0	0	0	0	0	k__Bacteria; p__Proteobacteria; c__Gammaproteobacteria; o__Burkholderiales; f__Comamonadaceae
ASV726	5	9	3	3	5	1	2	1	3	3	1	2	1	3	3	2	0	0	0	2	0	0	0	0	0	0	0	0	0	0	0	0	0	0	0	k__Bacteria; p__Verrucomicrobiota; c__Verrucomicrobiae; o__Pedosphaerales; f__Pedosphaeraceae; g__Pedosphaeraceae; s__
ASV727	0	0	0	0	0	0	0	0	0	0	0	0	0	0	0	0	0	0	0	0	3	0	2	0	3	4	3	1	0	8	3	0	2	1	2	k__Bacteria; p__Proteobacteria; c__Alphaproteobacteria; o__Rhizobiales; f__Devosiaceae; g__Devosia
ASV728	0	0	0	0	0	1	0	0	0	0	0	0	0	0	0	0	0	0	0	2	2	0	7	0	2	4	1	2	2	0	1	0	0	1	3	k__Bacteria; p__Myxococcota; c__Polyangia; o__Polyangiales; f__BIrii41; g__BIrii41; s__
ASV729	0	12	0	0	0	2	0	0	11	5	1	2	1	2	1	1	0	0	4	4	0	0	0	0	0	0	0	0	0	0	0	0	0	0	0	k__Bacteria; p__Proteobacteria; c__Alphaproteobacteria; o__Caulobacterales; f__Caulobacteraceae; g__Caulobacter
ASV730	0	0	0	0	0	1	5	0	0	0	2	1	3	0	1	0	6	0	6	5	0	0	0	0	0	3	2	0	0	0	0	0	0	0	0	k__Bacteria; p__Proteobacteria; c__Alphaproteobacteria; o__Ferrovibrionales; f__Ferrovibrionaceae; g__Ferrovibrio; s__
ASV731	0	0	0	0	0	1	0	0	1	0	0	0	0	0	0	0	0	0	0	0	0	12	4	4	5	1	2	2	3	0	2	0	2	1	0	k__Bacteria; p__Chloroflexi; c__Chloroflexia; o__Chloroflexales; f__Herpetosiphonaceae; g__Herpetosiphon; s__
ASV732	0	0	0	0	0	0	1	0	1	0	0	1	1	0	1	0	0	0	0	0	5	0	2	1	1	1	0	2	3	5	1	0	0	1	1	k__Bacteria; p__Bacteroidota; c__Bacteroidia; o__Cytophagales; f__Cytophagaceae; g__Cytophaga
ASV733	0	0	0	0	0	0	3	5	0	0	5	4	2	2	0	3	0	0	0	0	0	0	0	0	2	0	0	0	0	0	0	0	0	0	0	k__Bacteria; p__Proteobacteria; c__Alphaproteobacteria; o__Rhizobiales; f__Beijerinckiaceae; g__Microvirga
ASV734	0	0	0	15	0	5	0	0	10	12	0	0	3	0	0	0	0	0	0	0	0	0	0	0	0	0	0	1	2	0	0	0	0	0	0	k__Bacteria; p__Proteobacteria; c__Alphaproteobacteria; o__Caulobacterales; f__Hyphomonadaceae; g__SWB02; s__
ASV735	11	23	13	0	0	0	0	0	0	0	0	0	2	8	1	4	0	0	0	0	0	0	0	0	0	0	0	0	0	0	0	0	0	0	0	k__Bacteria; p__Proteobacteria; c__Gammaproteobacteria; o__Burkholderiales; f__Nitrosomonadaceae; g__MND1; s__
ASV736	0	0	0	0	0	0	0	0	0	0	0	0	0	0	0	0	0	0	0	0	0	0	0	0	9	0	0	0	13	0	0	0	0	0	0	k__Bacteria; p__Proteobacteria; c__Gammaproteobacteria; o__Burkholderiales; f__Comamonadaceae
ASV737	0	0	0	0	0	4	2	3	0	2	2	3	1	0	1	0	0	0	0	0	2	0	1	0	2	0	0	0	0	0	0	0	0	0	0	k__Bacteria; p__Myxococcota; c__Polyangia; o__Nannocystales; f__Nannocystaceae; g__Nannocystis
ASV738	0	0	0	0	0	4	3	5	0	0	4	0	2	0	3	3	6	0	0	0	0	0	0	0	0	0	0	0	0	0	0	0	0	0	0	k__Bacteria; p__Bacteroidota; c__Bacteroidia; o__Chitinophagales; f__37-13; g__37-13; s__
ASV739	0	5	0	0	0	4	4	0	0	0	0	2	0	0	3	4	0	0	0	6	1	0	0	0	0	0	0	0	0	0	0	1	0	0	0	k__Bacteria; p__Bacteroidota; c__Bacteroidia; o__Flavobacteriales; f__Flavobacteriaceae; g__Flavobacterium
ASV740	0	0	0	0	0	0	1	3	0	0	0	0	1	0	0	0	0	0	0	0	0	0	5	0	3	2	1	2	2	0	0	0	0	3	2	k__Bacteria; p__Proteobacteria; c__Alphaproteobacteria; o__Rhizobiales; f__Devosiaceae; g__Devosia
ASV741	0	0	0	0	0	3	3	3	16	0	3	3	2	0	0	0	0	0	0	0	0	0	0	0	0	0	0	0	0	0	0	0	0	0	0	k__Bacteria; p__Actinobacteriota; c__Actinobacteria; o__Propionibacteriales; f__Nocardioidaceae; g__Aeromicrobium
ASV742	0	0	0	0	0	0	0	0	0	0	0	0	0	2	0	2	0	0	0	0	0	0	0	0	0	2	0	0	4	0	0	0	8	0	0	k__Bacteria; p__Proteobacteria; c__Gammaproteobacteria; o__Burkholderiales; f__Oxalobacteraceae
ASV743	0	0	0	0	0	0	0	0	0	0	4	2	2	0	0	9	0	0	0	4	0	0	0	0	0	0	0	0	0	0	0	0	0	0	0	k__Bacteria; p__Proteobacteria; c__Gammaproteobacteria; o__Pseudomonadales; f__Pseudomonadaceae; g__Pseudomonas
ASV744	0	0	0	0	0	2	2	1	3	4	0	0	2	3	0	2	0	0	0	2	0	0	0	0	3	1	2	1	0	0	0	0	0	1	0	k__Bacteria; p__Proteobacteria; c__Alphaproteobacteria; o__Rhizobiales; f__Rhizobiaceae; g__Ensifer
ASV745	0	0	0	0	0	0	0	0	0	0	0	0	0	0	12	0	0	0	0	21	0	0	0	0	0	0	0	0	0	0	0	0	0	0	0	k__Bacteria; p__Acidobacteriota; c__Vicinamibacteria; o__Vicinamibacterales; f__; g__; s__
ASV746	0	0	0	0	0	0	0	10	0	0	0	0	0	0	0	0	0	0	0	0	0	0	0	0	2	0	0	6	0	0	0	7	2	0	0	k__Bacteria; p__Proteobacteria; c__Alphaproteobacteria; o__Rhizobiales; f__Xanthobacteraceae
ASV747	0	13	0	13	0	0	6	3	0	0	6	0	0	0	0	4	0	0	0	0	0	0	0	0	0	0	0	0	0	0	0	0	0	0	0	k__Bacteria; p__Myxococcota; c__Polyangia; o__Polyangiales; f__Polyangiaceae; g__; s__
ASV748	0	0	0	0	0	0	0	0	0	0	0	0	0	0	6	0	0	0	0	0	5	0	0	0	4	0	2	0	8	0	0	0	0	0	0	k__Bacteria; p__Bacteroidota; c__Bacteroidia; o__Flavobacteriales; f__Flavobacteriaceae; g__Flavobacterium
ASV749	0	12	7	10	0	2	0	4	0	3	0	0	0	0	3	2	0	0	0	0	0	0	2	2	1	0	1	1	0	0	0	0	1	0	0	k__Bacteria; p__Bacteroidota; c__Bacteroidia; o__Bacteroidetes_VC2.1_Bac22; f__Bacteroidetes_VC2.1_Bac22; g__Bacteroidetes_VC2.1_Bac22; s__
ASV750	6	5	9	0	0	1	0	3	0	0	5	2	2	2	2	2	0	5	4	0	0	0	0	0	0	0	0	0	0	0	0	0	0	0	0	k__Bacteria; p__Actinobacteriota; c__Acidimicrobiia; o__Microtrichales
ASV751	12	0	5	0	0	0	3	0	0	0	5	3	4	0	0	0	0	0	0	0	0	0	0	0	0	0	0	0	0	0	0	0	0	0	0	k__Bacteria; p__Proteobacteria; c__Alphaproteobacteria; o__Sphingomonadales; f__Sphingomonadaceae; g__Parablastomonas; s__
ASV752	0	0	0	19	0	0	0	0	0	0	0	5	2	0	0	2	0	0	0	0	0	0	0	0	1	0	0	0	6	0	0	0	0	0	0	k__Bacteria; p__Proteobacteria; c__Alphaproteobacteria; o__Sphingomonadales; f__Sphingomonadaceae; g__Sphingomonas
ASV753	4	6	0	8	10	1	1	0	4	2	5	2	2	1	0	2	0	0	0	3	0	0	0	0	0	0	0	0	0	0	0	0	0	0	0	k__Bacteria; p__Verrucomicrobiota; c__Verrucomicrobiae; o__Pedosphaerales; f__Pedosphaeraceae; g__Pedosphaeraceae; s__
ASV754	9	0	0	0	0	0	0	5	0	0	3	5	4	2	0	4	0	0	0	0	0	0	0	0	0	0	0	0	0	0	0	0	0	0	0	k__Bacteria; p__Myxococcota; c__Polyangia; o__Haliangiales; f__Haliangiaceae; g__Haliangium
ASV755	0	0	0	0	0	0	0	0	0	0	0	0	0	0	0	0	0	0	0	0	2	2	0	2	3	2	2	2	1	1	1	3	1	1	4	k__Bacteria
ASV756	14	8	13	7	7	2	0	1	1	0	2	1	1	0	2	1	1	0	0	0	0	0	0	0	0	0	0	0	0	0	0	0	0	0	0	k__Bacteria; p__Proteobacteria; c__Gammaproteobacteria; o__Burkholderiales; f__Nitrosomonadaceae; g__oc32; s__
ASV757	0	4	5	0	21	0	4	0	4	0	4	0	1	0	0	1	14	0	0	6	0	0	0	0	0	0	0	0	0	0	0	0	0	0	0	k__Bacteria; p__Proteobacteria; c__Alphaproteobacteria; o__Azospirillales; f__; g__; s__
ASV758	0	0	0	0	0	0	0	0	0	0	5	0	0	2	0	0	0	0	0	0	0	0	0	0	2	2	1	5	5	0	0	0	0	0	0	k__Bacteria; p__Bacteroidota; c__Bacteroidia; o__Flavobacteriales; f__Flavobacteriaceae; g__Flavobacterium
ASV759	2	0	0	0	0	3	2	2	3	5	2	2	2	1	1	1	0	0	0	2	0	0	0	0	0	0	0	0	0	0	4	0	0	0	0	k__Bacteria; p__Acidobacteriota; c__Blastocatellia; o__Blastocatellales; f__Blastocatellaceae; g__Stenotrophobacter
ASV760	0	0	0	0	9	0	0	4	0	4	0	5	2	0	3	3	0	0	0	0	0	0	0	0	0	0	0	0	0	0	0	0	0	0	0	k__Bacteria; p__Gemmatimonadota; c__Gemmatimonadetes; o__Gemmatimonadales; f__Gemmatimonadaceae
ASV761	0	0	0	0	0	2	6	2	0	5	1	2	3	2	2	0	0	0	0	2	0	0	0	0	0	0	0	0	0	0	1	1	0	2	0	k__Bacteria; p__Chloroflexi; c__Chloroflexia; o__Chloroflexales; f__Roseiflexaceae; g__; s__
ASV762	0	0	0	0	0	0	0	2	0	0	0	0	0	2	0	0	0	0	0	0	3	0	3	1	2	1	2	0	2	0	0	0	1	1	4	k__Bacteria; p__Proteobacteria; c__Gammaproteobacteria; o__Burkholderiales; f__Comamonadaceae; g__Piscinibacter; s__Methylibium_sp.
ASV763	0	0	0	0	0	0	1	0	0	0	0	1	0	0	0	0	0	0	0	0	6	0	0	0	2	3	0	0	1	0	4	0	2	1	0	k__Bacteria; p__Proteobacteria; c__Alphaproteobacteria; o__Rhizobiales; f__Rhizobiaceae; g__Allorhizobium-Neorhizobium-Pararhizobium-Rhizobium
ASV764	0	9	0	0	0	3	5	0	9	8	0	0	0	2	0	2	0	0	0	0	0	0	0	0	0	1	0	0	0	0	0	0	0	0	1	k__Bacteria; p__Verrucomicrobiota; c__Verrucomicrobiae; o__Chthoniobacterales; f__Chthoniobacteraceae; g__Chthoniobacter
ASV765	4	6	0	0	0	3	2	2	0	0	3	1	1	3	3	1	5	0	0	2	0	0	0	0	0	0	0	0	0	0	0	0	0	0	0	k__Bacteria; p__Bacteroidota; c__Bacteroidia; o__Chitinophagales; f__Saprospiraceae; g__; s__
ASV766	12	5	16	14	0	1	1	1	0	4	0	1	0	2	2	2	3	0	0	0	0	0	0	0	0	0	0	0	0	0	0	0	0	0	0	k__Bacteria; p__Verrucomicrobiota; c__Verrucomicrobiae; o__Pedosphaerales; f__Pedosphaeraceae; g__; s__
ASV767	0	5	0	0	0	2	1	5	0	6	2	0	0	2	3	1	3	0	0	0	0	0	0	0	0	0	0	0	0	0	0	0	0	0	0	k__Bacteria; p__Proteobacteria; c__Alphaproteobacteria; o__Rhizobiales; f__Hyphomicrobiaceae; g__Pedomicrobium; s__
ASV768	0	0	0	0	0	8	0	0	0	0	0	2	2	0	4	0	0	0	0	0	0	0	10	0	0	0	0	0	0	0	0	0	0	0	0	k__Bacteria; p__Myxococcota; c__Myxococcia; o__Myxococcales; f__Myxococcaceae
ASV769	0	9	0	0	22	0	0	3	5	0	1	1	3	0	4	3	0	0	0	0	0	0	0	0	0	0	0	0	0	0	0	0	0	0	0	k__Bacteria; p__Proteobacteria; c__Alphaproteobacteria; o__Sphingomonadales; f__Sphingomonadaceae
ASV770	0	0	0	0	0	0	0	0	0	0	0	0	0	0	0	0	0	0	0	0	13	0	7	3	1	3	0	0	2	0	0	0	0	0	0	k__Bacteria; p__Actinobacteriota; c__Actinobacteria; o__Streptomycetales; f__Streptomycetaceae; g__Streptomyces
ASV771	0	0	0	0	0	3	3	0	2	0	3	1	1	0	4	2	0	3	0	0	0	0	2	0	1	0	2	0	0	0	0	0	0	0	0	k__Bacteria; p__Verrucomicrobiota; c__Verrucomicrobiae; o__Chthoniobacterales; f__Chthoniobacteraceae; g__Chthoniobacter; s__
ASV772	0	0	0	0	0	2	0	3	0	0	0	1	1	0	0	0	1	0	0	0	1	0	3	3	0	2	1	1	1	0	1	1	1	1	2	k__Bacteria; p__Proteobacteria; c__Gammaproteobacteria; o__Burkholderiales; f__Nitrosomonadaceae; g__Ellin6067; s__beta_proteobacterium
ASV773	0	13	7	0	0	1	1	3	0	0	2	3	1	0	2	1	0	0	0	3	0	0	0	0	0	0	0	0	0	0	0	0	2	0	0	k__Bacteria; p__Proteobacteria; c__Gammaproteobacteria; o__Xanthomonadales; f__Xanthomonadaceae; g__Lysobacter
ASV774	0	6	0	0	0	5	3	0	0	0	8	0	3	0	0	0	0	0	0	0	0	0	0	0	0	0	0	0	0	0	0	0	0	0	0	k__Bacteria; p__Proteobacteria; c__Alphaproteobacteria; o__Sphingomonadales; f__Sphingomonadaceae; g__Altererythrobacter
ASV775	0	0	0	0	0	0	3	0	0	0	0	0	0	0	2	2	0	0	0	3	0	0	0	0	1	1	4	0	1	0	2	3	0	0	1	k__Bacteria; p__Proteobacteria; c__Gammaproteobacteria; o__Burkholderiales; f__Oxalobacteraceae
ASV776	0	0	0	0	0	0	4	2	5	0	0	2	2	3	2	3	0	0	0	3	0	0	0	0	0	0	0	0	0	0	0	0	0	0	0	k__Bacteria; p__Proteobacteria; c__Alphaproteobacteria; o__Sphingomonadales; f__Sphingomonadaceae; g__Sphingomonas; s__Sphingomonas_rhizophila
ASV777	0	13	0	0	0	5	2	0	0	0	0	5	2	0	3	0	0	0	0	3	0	0	0	0	0	0	0	0	0	0	0	0	0	0	0	k__Bacteria; p__Acidobacteriota; c__Acidobacteriae; o__Bryobacterales; f__Bryobacteraceae; g__Bryobacter; s__
ASV778	10	0	0	0	0	1	2	2	2	0	3	2	3	1	0	2	0	0	0	3	0	0	0	0	0	0	0	0	0	0	0	0	0	0	0	k__Bacteria; p__Methylomirabilota; c__Methylomirabilia; o__Rokubacteriales; f__Rokubacteriales; g__Rokubacteriales; s__
ASV779	0	4	0	0	11	1	2	2	1	0	1	2	1	2	1	1	4	6	3	2	0	0	0	0	0	0	0	0	0	0	0	0	0	0	0	k__Bacteria; p__Verrucomicrobiota; c__Verrucomicrobiae; o__Pedosphaerales; f__Pedosphaeraceae; g__; s__
ASV780	0	0	0	0	0	5	2	0	0	10	0	1	2	0	0	4	0	0	0	0	0	0	0	0	0	0	0	0	0	0	0	0	0	0	0	k__Bacteria; p__Proteobacteria; c__Gammaproteobacteria; o__Burkholderiales; f__Oxalobacteraceae; g__Massilia
ASV781	0	0	0	0	0	0	2	3	0	0	2	2	2	3	0	3	0	0	0	4	0	0	0	0	0	0	0	0	0	0	0	0	0	0	0	k__Bacteria; p__Bacteroidota; c__Bacteroidia; o__Flavobacteriales; f__Flavobacteriaceae; g__Flavobacterium
ASV782	9	2	5	0	9	0	2	1	3	4	2	1	1	3	5	1	4	0	0	0	0	0	0	0	0	0	0	0	0	0	0	0	0	0	0	k__Bacteria; p__Armatimonadota; c__Fimbriimonadia; o__Fimbriimonadales; f__Fimbriimonadaceae; g__Fimbriimonadaceae; s__
ASV783	0	0	0	0	0	0	0	0	0	0	0	3	3	0	5	5	0	0	0	0	0	0	0	0	0	0	0	0	0	0	0	0	0	0	0	k__Bacteria; p__Proteobacteria; c__Gammaproteobacteria; o__Pseudomonadales; f__Pseudomonadaceae; g__Pseudomonas
ASV784	6	0	6	0	10	2	3	0	6	0	3	0	3	2	1	2	0	0	0	0	0	0	0	0	0	0	0	0	0	0	0	0	0	0	0	k__Bacteria; p__Proteobacteria; c__Alphaproteobacteria; o__Sphingomonadales; f__Sphingomonadaceae; g__Novosphingobium
ASV785	0	0	0	0	0	0	0	0	0	0	0	1	0	0	2	0	0	0	0	0	0	0	0	6	2	3	0	0	2	0	0	0	0	3	4	k__Bacteria; p__Proteobacteria; c__Alphaproteobacteria; o__Rhizobiales; f__Xanthobacteraceae; g__Pseudorhodoplanes; s__
ASV786	0	0	0	0	0	2	4	4	3	1	2	1	0	0	4	2	0	0	0	0	0	0	0	0	0	0	0	0	0	0	0	0	0	0	0	k__Bacteria; p__Bacteroidota; c__Bacteroidia; o__Chitinophagales; f__37-13; g__37-13; s__
ASV787	9	7	11	0	0	0	3	2	3	3	4	4	3	0	0	4	0	0	0	0	0	0	0	0	0	0	0	0	0	0	0	0	0	0	0	k__Bacteria; p__Actinobacteriota; c__Thermoleophilia; o__Gaiellales; f__; g__; s__
ASV788	0	0	5	0	0	1	2	4	0	0	3	3	2	3	2	1	0	0	0	0	0	0	0	0	1	0	0	0	0	0	0	0	0	0	0	k__Bacteria; p__Bacteroidota; c__Bacteroidia; o__Cytophagales; f__Microscillaceae; g__Ohtaekwangia
ASV789	0	0	0	0	0	3	4	2	0	0	3	0	0	3	0	0	0	0	0	0	1	0	2	3	0	1	0	0	3	0	2	0	0	1	0	k__Bacteria; p__Proteobacteria; c__Alphaproteobacteria; o__Caulobacterales; f__Caulobacteraceae; g__Brevundimonas
ASV790	0	0	4	0	35	5	0	0	0	0	2	1	1	0	0	6	0	0	0	0	0	0	0	0	0	0	0	0	0	0	0	0	0	0	0	k__Bacteria; p__Myxococcota; c__Polyangia; o__Polyangiales; f__Polyangiaceae; g__Polyangium; s__
ASV791	0	0	0	0	0	7	4	6	0	0	5	0	0	2	0	0	0	0	0	0	0	0	0	0	0	0	0	0	0	0	0	0	0	0	0	k__Bacteria; p__Proteobacteria; c__Alphaproteobacteria; o__Sphingomonadales; f__Sphingomonadaceae; g__Sphingomonas
ASV792	0	0	0	0	0	0	0	1	0	0	1	0	0	1	0	0	0	0	0	0	3	0	3	0	1	2	2	2	2	4	1	3	1	4	0	k__Bacteria; p__Proteobacteria; c__Alphaproteobacteria; o__Elsterales; f__Elsteraceae; g__Lacibacterium; s__Lacibacterium_aquatile
ASV793	2	13	5	0	10	1	1	1	2	0	1	1	2	2	1	1	0	0	0	2	0	0	0	0	0	0	0	0	0	0	0	0	0	0	0	k__Bacteria; p__Bacteroidota; c__Bacteroidia; o__Chitinophagales; f__Saprospiraceae; g__; s__
ASV794	5	8	0	12	15	0	0	2	0	0	3	2	4	0	4	3	0	0	0	0	0	0	0	0	0	0	0	0	0	0	0	0	0	0	0	k__Bacteria; p__Verrucomicrobiota; c__Verrucomicrobiae; o__Pedosphaerales; f__Pedosphaeraceae; g__Pedosphaeraceae; s__
ASV795	0	0	0	0	0	2	2	2	0	0	3	2	0	4	1	4	0	0	0	0	0	0	0	0	0	0	0	0	0	0	0	0	0	0	0	k__Bacteria; p__Proteobacteria; c__Gammaproteobacteria; o__Salinisphaerales; f__Solimonadaceae
ASV796	0	0	0	11	0	2	3	3	3	2	1	2	1	1	2	3	0	0	5	0	0	0	0	0	0	1	0	1	0	0	0	0	0	0	0	k__Bacteria; p__Bacteroidota; c__Bacteroidia; o__Cytophagales; f__Hymenobacteraceae; g__Adhaeribacter; s__Adhaeribacter_sp.
ASV797	0	0	0	0	0	4	0	0	6	0	4	3	2	2	2	3	0	0	0	0	0	0	0	0	0	0	0	0	0	0	0	0	0	0	0	k__Bacteria; p__Proteobacteria; c__Gammaproteobacteria; o__Xanthomonadales; f__Xanthomonadaceae; g__Arenimonas; s__
ASV798	0	0	0	0	0	0	0	0	0	0	0	0	0	0	0	0	0	0	0	0	2	0	0	2	1	1	0	3	1	1	2	4	5	2	2	k__Bacteria; p__Proteobacteria; c__Alphaproteobacteria; o__Rhizobiales; f__Pleomorphomonadaceae; g__Chthonobacter; s__Chthonobacter_albigriseus
ASV799	0	2	0	5	7	1	1	1	2	0	2	2	2	0	2	2	3	3	0	2	0	0	0	0	0	0	0	0	0	0	0	0	0	0	0	k__Bacteria; p__Bacteroidota; c__Bacteroidia; o__Chitinophagales; f__Saprospiraceae; g__; s__
ASV800	0	0	0	6	0	2	2	0	3	0	2	2	2	1	2	2	0	0	0	3	0	0	0	0	0	0	0	0	0	0	0	1	0	0	0	k__Bacteria; p__Actinobacteriota; c__Acidimicrobiia; o__Microtrichales; f__Ilumatobacteraceae; g__Ilumatobacter; s__
ASV801	0	0	0	0	0	0	4	0	0	0	3	3	3	3	1	2	3	0	0	3	0	0	0	0	0	0	0	0	0	0	0	0	0	0	0	k__Bacteria; p__Proteobacteria; c__Gammaproteobacteria; o__Salinisphaerales; f__Solimonadaceae; g__Nevskia
ASV802	0	0	6	0	0	0	3	0	0	0	3	3	3	3	0	0	0	12	0	0	0	0	0	0	0	0	0	0	0	0	0	0	0	0	0	k__Bacteria; p__Proteobacteria; c__Gammaproteobacteria; o__Xanthomonadales; f__Xanthomonadaceae; g__Arenimonas; s__
ASV803	4	13	0	0	0	0	4	0	0	0	5	0	0	4	3	0	0	0	0	0	0	0	0	0	0	0	0	0	0	0	0	0	0	0	0	k__Bacteria; p__Bacteroidota; c__Bacteroidia; o__Sphingobacteriales; f__env.OPS_17; g__env.OPS_17; s__
ASV804	0	0	0	0	0	0	0	0	0	0	3	0	0	0	0	0	0	0	0	0	0	0	0	0	0	0	0	14	0	39	0	0	0	0	0	k__Bacteria; p__Proteobacteria; c__Gammaproteobacteria; o__Enterobacterales; f__Erwiniaceae
ASV805	7	0	8	9	0	2	2	3	0	3	0	1	2	0	3	1	2	2	0	1	0	0	0	0	0	0	0	0	0	0	0	0	0	0	0	k__Bacteria; p__Myxococcota; c__Polyangia; o__Polyangiales; f__Sandaracinaceae; g__; s__
ASV806	0	0	0	0	0	1	2	0	0	0	3	2	3	3	2	2	0	0	0	0	0	0	0	0	0	0	0	0	0	0	0	0	0	0	0	k__Bacteria; p__Bacteroidota; c__Bacteroidia; o__Cytophagales; f__Microscillaceae; g__; s__
ASV807	4	0	0	0	0	0	2	2	0	0	2	4	2	0	1	2	0	0	0	0	0	0	0	0	0	0	0	0	0	0	0	0	0	0	0	k__Bacteria; p__Proteobacteria; c__Gammaproteobacteria; o__Burkholderiales; f__TRA3-20; g__TRA3-20
ASV808	0	0	0	0	0	0	0	0	0	0	0	0	4	5	4	0	21	0	0	0	0	0	0	0	0	0	0	0	0	0	0	0	0	0	0	k__Bacteria; p__Proteobacteria; c__Gammaproteobacteria; o__Burkholderiales; f__Oxalobacteraceae; g__Massilia
ASV809	8	5	4	0	0	0	2	2	3	2	2	3	1	0	3	3	0	0	0	0	0	0	0	0	0	0	0	0	0	0	0	0	0	0	0	k__Bacteria; p__Verrucomicrobiota; c__Verrucomicrobiae; o__Verrucomicrobiales; f__Verrucomicrobiaceae; g__; s__
ASV810	0	0	0	0	0	2	2	3	4	1	4	1	1	1	1	1	0	0	0	0	0	0	0	1	1	2	1	0	1	0	0	0	0	0	0	k__Bacteria; p__Bdellovibrionota; c__Oligoflexia; o__0319-6G20; f__0319-6G20; g__0319-6G20; s__
ASV811	0	0	5	16	0	1	4	0	0	0	0	1	1	3	1	1	0	0	4	0	0	0	0	0	1	0	0	0	0	0	0	0	0	0	0	k__Bacteria; p__Actinobacteriota; c__Actinobacteria; o__Micrococcales; f__Microbacteriaceae; g__Agromyces
ASV812	0	0	0	0	0	4	4	0	0	0	2	2	2	2	0	1	0	0	0	0	0	0	0	0	0	0	0	3	0	0	0	0	0	0	0	k__Bacteria; p__Proteobacteria; c__Alphaproteobacteria; o__Sphingomonadales; f__Sphingomonadaceae; g__
ASV813	3	0	0	0	4	3	1	2	3	3	1	2	2	2	2	1	0	0	0	2	0	0	0	0	0	0	0	0	0	0	0	0	0	0	0	k__Bacteria; p__Proteobacteria; c__Gammaproteobacteria; o__Burkholderiales; f__Comamonadaceae
ASV814	0	0	18	0	29	0	0	0	0	0	0	0	3	0	4	0	0	0	0	6	0	0	0	0	0	0	0	0	0	0	0	0	0	0	0	k__Bacteria; p__Proteobacteria; c__Gammaproteobacteria; o__Burkholderiales; f__TRA3-20; g__TRA3-20; s__
ASV815	0	0	0	0	0	3	0	0	0	0	4	0	0	3	0	0	0	0	0	0	0	0	0	0	3	1	5	0	0	0	0	0	0	0	0	k__Bacteria; p__Proteobacteria; c__Gammaproteobacteria; o__Burkholderiales; f__Oxalobacteraceae; g__Massilia
ASV816	0	0	0	0	0	2	4	6	0	4	0	0	2	4	0	0	0	0	0	2	0	0	0	0	0	0	0	0	0	0	0	0	0	1	0	k__Bacteria; p__Bacteroidota; c__Bacteroidia; o__Cytophagales; f__Microscillaceae
ASV817	6	7	4	5	3	1	1	0	0	2	3	2	2	3	1	1	0	2	0	1	0	0	0	0	0	0	0	0	0	0	0	0	0	0	0	k__Bacteria; p__Proteobacteria; c__Gammaproteobacteria; o__Burkholderiales; f__Nitrosomonadaceae; g__Ellin6067; s__
ASV818	0	0	0	0	0	0	0	0	0	0	0	0	0	0	0	0	0	0	0	0	2	0	4	0	11	0	0	0	0	0	0	0	3	0	0	k__Bacteria; p__Proteobacteria; c__Gammaproteobacteria; o__Burkholderiales; f__Oxalobacteraceae
ASV819	2	5	8	13	0	1	1	2	2	3	3	1	1	2	1	0	3	0	0	1	0	0	0	0	0	0	0	0	0	0	0	0	0	0	0	k__Bacteria; p__Myxococcota; c__Polyangia; o__Haliangiales; f__Haliangiaceae; g__Haliangium; s__
ASV820	0	0	0	0	0	0	0	0	0	0	0	0	0	0	0	1	0	0	0	0	0	6	0	0	0	5	0	4	0	0	2	3	1	0	5	k__Bacteria; p__Firmicutes; c__Bacilli; o__Exiguobacterales; f__Exiguobacteraceae; g__Exiguobacterium
ASV821	0	8	0	9	0	3	2	1	0	1	1	1	2	1	2	1	0	0	0	3	0	0	0	0	0	0	0	0	0	0	0	0	0	0	0	k__Bacteria; p__Armatimonadota; c__Fimbriimonadia; o__Fimbriimonadales; f__Fimbriimonadaceae; g__Fimbriimonadaceae; s__
ASV822	0	0	0	0	0	0	13	0	0	0	0	0	5	0	0	0	0	0	0	0	0	0	0	0	0	0	0	0	0	0	0	0	0	0	0	k__Bacteria; p__Acidobacteriota; c__Vicinamibacteria; o__Vicinamibacterales; f__; g__; s__
ASV823	3	0	8	0	0	1	1	1	0	0	1	2	2	0	1	1	0	4	5	2	0	5	0	0	0	0	0	0	1	0	0	0	0	0	0	k__Bacteria; p__Proteobacteria; c__Gammaproteobacteria; o__Burkholderiales
ASV824	0	0	0	0	0	0	0	0	0	0	0	3	0	3	0	2	0	0	0	4	0	0	0	0	0	1	2	0	3	0	0	0	3	0	3	k__Bacteria; p__Proteobacteria; c__Gammaproteobacteria; o__Pseudomonadales; f__Pseudomonadaceae; g__Pseudomonas
ASV825	0	0	0	0	0	0	0	0	0	0	0	3	0	0	0	2	0	0	0	0	1	0	0	4	3	0	1	0	2	0	0	0	0	3	0	k__Bacteria; p__Proteobacteria; c__Alphaproteobacteria; o__Rhizobiales; f__Rhizobiaceae
ASV826	0	0	0	0	0	0	0	0	0	0	0	1	1	2	3	3	1	0	0	3	0	0	2	0	0	1	0	1	3	0	0	2	1	1	0	k__Bacteria; p__Proteobacteria; c__Gammaproteobacteria; o__Alteromonadales; f__Alteromonadaceae; g__Rheinheimera
ASV827	0	0	0	0	0	0	0	0	0	19	0	0	5	7	0	0	0	0	0	0	0	0	0	0	0	0	0	0	0	0	0	0	0	0	0	k__Bacteria; p__Proteobacteria; c__Alphaproteobacteria; o__Rhizobiales; f__Xanthobacteraceae
ASV828	0	0	2	0	0	5	1	2	0	0	0	1	3	4	2	1	0	0	0	6	0	0	0	0	0	0	0	0	0	0	0	1	0	0	0	k__Bacteria; p__Proteobacteria; c__Alphaproteobacteria; o__Sphingomonadales; f__Sphingomonadaceae; g__Sphingomonas
ASV829	7	6	9	0	0	1	3	0	0	0	0	3	3	3	0	2	0	0	0	0	0	0	0	0	0	0	0	0	0	0	0	0	0	0	0	k__Bacteria; p__Proteobacteria; c__Gammaproteobacteria; o__Burkholderiales; f__TRA3-20; g__TRA3-20; s__
ASV830	6	0	0	0	0	2	2	0	4	4	1	1	1	3	2	1	0	0	0	0	0	0	0	0	0	0	0	0	0	0	0	0	0	0	0	k__Bacteria; p__Proteobacteria; c__Gammaproteobacteria; o__Burkholderiales; f__SC-I-84; g__SC-I-84
ASV831	0	0	10	0	0	0	0	0	0	0	5	4	0	0	8	0	0	0	0	0	0	0	0	0	0	0	0	0	0	0	0	0	0	0	0	k__Bacteria; p__Verrucomicrobiota; c__Verrucomicrobiae; o__Opitutales; f__Opitutaceae; g__Opitutus
ASV832	7	3	5	0	0	3	2	2	0	0	0	1	1	3	2	0	0	6	0	0	0	0	0	0	0	0	0	0	0	0	0	0	0	0	0	k__Bacteria; p__Verrucomicrobiota; c__Verrucomicrobiae; o__Pedosphaerales; f__Pedosphaeraceae; g__Pedosphaeraceae; s__
ASV833	0	0	0	0	0	5	2	0	2	0	0	0	4	3	3	3	0	0	0	0	0	0	0	0	0	0	0	0	0	0	0	0	0	0	0	k__Bacteria; p__Proteobacteria; c__Alphaproteobacteria; o__Caulobacterales; f__Caulobacteraceae; g__Caulobacter; s__
ASV834	0	0	0	5	0	2	3	3	0	0	2	1	1	2	0	2	6	5	0	0	0	0	0	0	0	0	0	0	0	0	0	0	0	0	0	k__Bacteria; p__Proteobacteria; c__Alphaproteobacteria; o__; f__; g__; s__
ASV835	0	8	11	0	0	1	2	0	0	0	0	2	3	0	1	0	0	0	0	6	0	0	0	0	0	0	0	0	0	0	0	0	0	0	0	k__Bacteria; p__Nitrospirota; c__Nitrospiria; o__Nitrospirales; f__Nitrospiraceae; g__Nitrospira
ASV836	0	0	0	0	0	3	3	0	0	0	2	1	1	2	1	2	0	9	0	0	0	0	0	0	0	0	0	0	0	0	0	0	0	0	0	k__Bacteria; p__Proteobacteria; c__Gammaproteobacteria; o__Xanthomonadales; f__Xanthomonadaceae; g__Lysobacter
ASV837	5	0	0	0	0	0	3	1	6	4	2	2	1	1	4	0	0	0	0	3	0	0	0	0	0	0	0	0	0	0	0	0	0	0	0	k__Bacteria; p__Actinobacteriota; c__Acidimicrobiia; o__Microtrichales
ASV838	0	0	0	0	0	3	2	0	2	3	3	3	4	0	0	0	0	4	0	2	0	0	0	0	0	0	0	0	0	0	0	0	0	0	0	k__Bacteria; p__Gemmatimonadota; c__Gemmatimonadetes; o__Gemmatimonadales; f__Gemmatimonadaceae; g__; s__
ASV839	8	11	0	0	8	2	5	0	0	0	0	2	0	3	0	1	0	4	0	2	0	0	0	0	0	0	0	0	0	0	0	0	0	0	0	k__Bacteria; p__Acidobacteriota; c__Acidobacteriae; o__Solibacterales; f__Solibacteraceae; g__Candidatus_Solibacter
ASV840	0	0	0	0	6	2	2	3	0	0	2	2	2	0	1	3	0	0	4	0	0	0	0	0	0	0	0	0	0	0	0	0	0	0	0	k__Bacteria; p__Actinobacteriota; c__Actinobacteria
ASV841	0	0	0	0	0	3	1	0	0	0	0	1	2	0	1	0	0	0	0	2	0	0	0	1	1	0	0	0	0	0	0	0	3	2	1	k__Bacteria; p__Proteobacteria; c__Gammaproteobacteria; o__Burkholderiales; f__Comamonadaceae; g__Pseudorhodoferax
ASV842	0	0	0	0	0	0	0	0	0	0	0	0	0	0	0	2	0	0	74	4	2	0	0	0	0	0	0	0	0	0	0	0	0	0	0	k__Bacteria; p__Proteobacteria; c__Gammaproteobacteria; o__Enterobacterales; f__Morganellaceae; g__Morganella
ASV843	0	0	0	0	0	2	2	0	3	0	0	1	0	1	0	0	0	0	0	0	0	0	0	0	2	2	0	0	0	0	0	0	1	1	1	k__Bacteria; p__Proteobacteria; c__Alphaproteobacteria; o__Rhizobiales
ASV844	11	14	0	0	0	0	0	0	0	0	0	0	0	0	0	4	0	0	0	8	0	0	0	0	0	0	0	0	3	0	0	0	0	0	0	k__Bacteria; p__Proteobacteria; c__Alphaproteobacteria; o__Rhizobiales; f__Devosiaceae; g__Devosia
ASV845	0	0	0	0	0	0	1	1	2	0	1	1	3	1	3	2	0	0	0	2	0	0	0	2	0	0	0	0	0	0	0	0	0	0	0	k__Bacteria; p__Bacteroidota; c__Bacteroidia; o__Flavobacteriales; f__Flavobacteriaceae; g__Flavobacterium
ASV846	0	0	0	0	0	3	3	0	6	3	0	3	2	0	0	2	0	0	0	0	0	0	0	0	0	0	0	0	0	0	0	0	0	0	0	k__Bacteria; p__Proteobacteria; c__Alphaproteobacteria; o__Rhizobiales; f__Xanthobacteraceae; g__Bradyrhizobium
ASV847	0	0	0	0	0	0	0	0	0	0	0	0	0	0	0	0	0	0	0	0	3	0	0	0	1	4	1	2	1	5	0	1	3	0	2	k__Bacteria; p__Bdellovibrionota; c__Oligoflexia; o__Silvanigrellales; f__Silvanigrellaceae; g__Silvanigrella; s__
ASV848	0	0	0	0	0	0	0	0	0	0	0	0	0	0	0	0	0	0	0	0	5	0	0	6	5	1	0	1	0	0	0	0	1	2	0	k__Bacteria; p__Myxococcota; c__Polyangia; o__Haliangiales; f__Haliangiaceae; g__Haliangium; s__
ASV849	0	0	0	0	0	0	0	0	0	0	0	0	0	0	0	0	0	0	0	0	0	11	5	0	2	2	2	0	4	0	0	1	2	1	0	k__Bacteria; p__Bacteroidota; c__Bacteroidia; o__Cytophagales; f__Cytophagaceae; g__Cytophaga; s__
ASV850	3	0	0	0	0	1	1	2	4	2	2	1	1	3	2	1	3	4	0	0	0	0	0	0	0	0	0	0	0	0	0	0	0	0	0	k__Bacteria; p__Chloroflexi; c__Chloroflexia; o__Thermomicrobiales; f__JG30-KF-CM45; g__JG30-KF-CM45; s__
ASV851	36	0	0	0	0	0	0	0	0	0	0	0	0	12	0	0	0	0	0	0	0	0	0	0	0	0	0	0	0	0	0	0	0	0	0	k__Bacteria; p__Acidobacteriota; c__Vicinamibacteria; o__Vicinamibacterales; f__Vicinamibacteraceae; g__Vicinamibacteraceae; s__
ASV852	0	0	0	0	6	0	0	0	5	0	0	0	0	7	3	5	0	0	0	0	0	0	0	0	0	0	0	0	0	0	0	0	0	0	0	k__Bacteria; p__Bacteroidota; c__Kapabacteria; o__Kapabacteriales; f__Kapabacteriales; g__Kapabacteriales; s__
ASV853	0	0	0	0	0	1	3	2	0	0	3	3	0	5	3	1	0	0	0	0	0	0	0	0	0	0	0	0	0	0	0	0	0	0	0	k__Bacteria; p__Planctomycetota; c__vadinHA49; o__vadinHA49; f__vadinHA49; g__vadinHA49; s__
ASV854	0	0	0	0	0	3	3	0	0	0	2	2	2	3	2	2	0	0	0	0	0	0	0	0	0	0	0	0	0	0	0	0	0	0	0	k__Bacteria; p__Proteobacteria; c__Alphaproteobacteria; o__Sphingomonadales; f__Sphingomonadaceae; g__Sphingomonas
ASV855	0	0	0	0	0	0	0	0	0	0	0	0	0	0	0	0	0	0	0	0	6	0	3	0	8	0	2	3	2	0	0	0	0	0	0	k__Bacteria; p__Proteobacteria; c__Gammaproteobacteria; o__Burkholderiales; f__Oxalobacteraceae
ASV856	0	0	0	0	5	2	1	0	0	5	2	1	1	3	2	0	0	0	0	1	0	0	0	0	0	0	0	0	0	0	0	0	0	0	0	k__Bacteria; p__Gemmatimonadota; c__Longimicrobia; o__Longimicrobiales; f__Longimicrobiaceae; g__YC-ZSS-LKJ147; s__
ASV857	0	9	0	0	0	0	2	1	0	6	2	4	1	1	2	3	0	0	0	0	0	0	0	0	0	0	0	0	0	0	0	0	0	0	0	k__Bacteria; p__Bacteroidota; c__Bacteroidia; o__Chitinophagales; f__Saprospiraceae; g__; s__
ASV858	0	0	0	0	0	0	0	0	0	0	0	0	0	0	0	0	0	0	0	0	1	0	0	0	1	5	1	3	2	0	1	0	2	1	1	k__Bacteria; p__Proteobacteria; c__Alphaproteobacteria; o__Rhizobiales; f__Devosiaceae; g__Devosia
ASV859	0	0	0	0	0	0	0	0	0	0	0	0	0	3	3	0	0	0	0	0	0	0	0	7	0	0	4	0	0	0	4	0	0	0	3	k__Bacteria; p__Proteobacteria; c__Gammaproteobacteria; o__Burkholderiales; f__Comamonadaceae
ASV860	9	6	11	0	0	0	3	0	0	0	0	1	1	0	2	2	0	0	0	0	0	0	0	0	0	0	0	0	0	0	0	0	0	0	0	k__Bacteria
ASV861	0	0	0	0	0	3	0	0	0	0	3	2	1	3	1	2	0	0	0	4	0	0	0	0	0	0	0	0	0	0	0	0	0	0	0	k__Bacteria; p__Myxococcota; c__Myxococcia; o__Myxococcales; f__Myxococcaceae
ASV862	0	0	0	0	0	1	1	3	0	0	2	2	2	1	1	2	0	0	0	0	0	0	0	0	0	0	0	0	0	0	0	0	0	0	0	k__Bacteria; p__Proteobacteria; c__Gammaproteobacteria; o__Burkholderiales; f__Oxalobacteraceae
ASV863	0	6	0	0	0	0	0	0	0	0	0	0	0	0	1	0	0	0	0	0	9	0	0	0	4	0	0	0	0	14	0	0	0	0	0	k__Bacteria; p__Myxococcota; c__Polyangia; o__Polyangiales; f__Sandaracinaceae; g__; s__
ASV864	0	0	7	0	0	3	3	0	0	0	0	2	2	2	0	3	0	0	0	5	0	0	0	0	0	0	0	0	0	0	0	0	0	0	0	k__Bacteria; p__Desulfobacterota; c__; o__; f__; g__; s__
ASV865	0	0	0	0	0	0	0	0	0	0	0	6	0	4	0	0	0	0	0	0	0	0	0	0	0	0	0	0	0	0	0	14	0	0	0	k__Bacteria; p__Bacteroidota; c__Bacteroidia; o__Flavobacteriales; f__Flavobacteriaceae; g__Flavobacterium
ASV866	0	0	0	0	0	1	0	1	0	0	1	2	6	3	0	1	0	0	0	0	0	0	0	0	0	0	0	0	0	0	0	0	0	0	0	k__Bacteria; p__Gemmatimonadota; c__Gemmatimonadetes; o__Gemmatimonadales; f__Gemmatimonadaceae; g__; s__
ASV867	0	0	0	0	0	0	1	0	0	0	0	1	3	0	7	0	0	0	0	0	0	0	0	0	0	1	1	0	0	0	0	0	1	0	0	k__Bacteria; p__Bacteroidota; c__Bacteroidia; o__Flavobacteriales; f__Flavobacteriaceae; g__Flavobacterium
ASV868	0	0	21	0	0	3	0	0	0	0	0	0	3	0	0	4	0	0	7	0	0	0	0	0	0	0	0	0	0	0	0	0	0	0	0	k__Bacteria; p__Proteobacteria; c__Alphaproteobacteria; o__Rhizobiales; f__Xanthobacteraceae
ASV869	0	0	12	0	0	1	3	2	0	0	3	0	0	0	3	2	1	0	5	0	0	0	0	0	0	0	0	0	0	0	0	0	0	0	0	k__Bacteria; p__Myxococcota; c__Polyangia; o__Haliangiales; f__Haliangiaceae; g__Haliangium; s__
ASV870	0	0	0	0	0	0	0	7	0	6	0	0	4	0	0	5	0	0	0	0	0	0	0	0	4	0	0	0	1	0	0	0	0	0	0	k__Bacteria; p__Verrucomicrobiota; c__Verrucomicrobiae; o__Verrucomicrobiales; f__Rubritaleaceae; g__Luteolibacter
ASV871	0	0	0	0	0	2	0	0	0	0	0	0	0	0	0	0	0	0	0	0	0	0	0	0	4	4	2	0	1	0	0	0	0	0	0	k__Bacteria; p__Proteobacteria; c__Gammaproteobacteria; o__Burkholderiales; f__Comamonadaceae
ASV872	0	0	0	0	0	4	2	3	4	0	2	2	0	3	0	0	0	0	0	3	0	0	2	0	0	0	0	0	0	0	0	0	0	0	0	k__Bacteria; p__Actinobacteriota; c__Actinobacteria; o__Streptomycetales; f__Streptomycetaceae; g__Streptomyces
ASV873	17	0	0	0	0	4	0	0	0	0	4	2	2	0	0	0	0	0	8	0	0	0	0	0	0	0	0	0	0	0	0	0	0	0	0	k__Bacteria; p__Acidobacteriota; c__Blastocatellia; o__Pyrinomonadales; f__Pyrinomonadaceae; g__RB41
ASV874	0	0	6	0	0	1	2	2	0	0	5	1	2	2	2	0	0	0	0	0	0	0	0	0	0	0	0	0	0	0	0	0	0	0	0	k__Bacteria; p__Proteobacteria; c__Gammaproteobacteria; o__Xanthomonadales; f__Xanthomonadaceae; g__Lysobacter
ASV875	0	0	0	0	0	0	2	3	3	0	3	2	2	2	0	3	3	0	0	0	0	0	0	0	0	0	0	0	0	0	0	0	0	0	0	k__Bacteria; p__Proteobacteria; c__Gammaproteobacteria; o__Salinisphaerales; f__Solimonadaceae; g__; s__Solimonas_sp.
ASV876	0	0	0	0	0	0	0	0	0	0	0	0	0	0	0	3	0	0	0	0	0	0	0	0	1	5	0	8	0	0	0	0	0	0	0	k__Bacteria; p__Proteobacteria; c__Gammaproteobacteria; o__Burkholderiales; f__Comamonadaceae; g__Aquabacterium
ASV877	0	0	0	0	0	2	0	4	0	3	3	1	3	3	2	2	2	0	3	2	0	0	0	0	0	0	0	0	0	0	0	0	0	0	0	k__Bacteria; p__Bacteroidota; c__Bacteroidia; o__Chitinophagales; f__Saprospiraceae; g__; s__
ASV878	12	7	0	0	0	0	3	0	0	5	0	3	2	2	2	0	0	0	0	0	0	0	0	0	0	0	0	0	0	0	0	0	0	0	0	k__Bacteria; p__Bacteroidota; c__Bacteroidia; o__Cytophagales; f__Microscillaceae; g__Ohtaekwangia; s__
ASV879	0	0	0	0	0	0	0	0	0	0	0	0	0	0	0	0	0	0	0	0	4	0	3	2	0	2	3	3	1	0	0	0	1	0	0	k__Bacteria; p__Myxococcota; c__Polyangia; o__Haliangiales; f__Haliangiaceae; g__Haliangium; s__
ASV880	4	0	0	0	0	2	0	0	3	0	0	0	0	2	3	1	0	0	0	0	0	2	3	0	2	0	0	0	0	0	0	0	1	0	0	k__Bacteria; p__Proteobacteria; c__Gammaproteobacteria; o__Gammaproteobacteria_Incertae_Sedis; f__Unknown_Family; g__Acidibacter; s__
ASV881	5	0	0	0	0	1	1	0	2	3	1	2	2	2	3	1	0	0	0	1	0	0	0	0	0	0	0	0	0	0	0	0	0	0	0	k__Bacteria; p__Bacteroidota; c__Kapabacteria; o__Kapabacteriales; f__Kapabacteriales; g__Kapabacteriales; s__
ASV882	14	14	0	0	0	0	0	10	0	0	0	0	2	0	4	0	0	0	0	0	0	0	0	0	0	0	0	0	0	0	0	0	0	0	0	k__Bacteria; p__Myxococcota; c__Polyangia; o__Polyangiales; f__BIrii41; g__BIrii41; s__
ASV883	0	0	0	0	0	1	0	0	0	0	1	0	0	2	6	3	0	12	0	0	0	0	0	0	0	0	0	0	0	0	0	0	0	0	0	k__Bacteria; p__Proteobacteria; c__Gammaproteobacteria; o__Pseudomonadales; f__Pseudomonadaceae; g__Pseudomonas
ASV884	0	0	0	22	0	6	0	0	0	0	0	0	0	0	5	0	0	0	0	7	0	0	0	0	0	0	0	0	0	0	0	0	0	0	0	k__Bacteria; p__Proteobacteria; c__Gammaproteobacteria; o__Xanthomonadales; f__Xanthomonadaceae; g__Arenimonas; s__
ASV885	0	0	0	0	0	0	0	0	1	0	1	0	1	2	0	2	0	0	0	0	0	0	1	1	0	1	2	2	0	0	0	0	0	2	2	k__Bacteria; p__Proteobacteria; c__Alphaproteobacteria; o__Sphingomonadales; f__Sphingomonadaceae; g__Novosphingobium
ASV886	0	0	0	0	0	2	0	1	0	0	0	3	3	1	1	1	2	0	0	2	0	0	0	0	0	0	1	0	1	0	0	0	1	0	0	k__Bacteria; p__Bacteroidota; c__Bacteroidia; o__Flavobacteriales; f__Flavobacteriaceae
ASV887	0	0	0	0	0	1	3	2	0	0	2	3	0	3	2	3	0	0	0	0	0	0	0	0	0	0	0	0	0	0	0	0	0	0	0	k__Bacteria; p__Actinobacteriota; c__Acidimicrobiia
ASV888	0	0	0	0	0	0	0	0	0	0	8	0	0	0	0	4	0	0	0	0	2	0	0	0	0	0	0	0	0	0	0	0	3	0	0	k__Bacteria; p__Verrucomicrobiota; c__Verrucomicrobiae; o__Pedosphaerales; f__Pedosphaeraceae; g__Pedosphaeraceae; s__
ASV889	0	0	0	0	0	2	0	3	0	0	0	0	2	0	3	0	0	0	0	0	0	0	0	8	2	0	0	0	0	0	0	0	0	0	3	k__Bacteria; p__Bacteroidota; c__Bacteroidia; o__Cytophagales; f__Microscillaceae
ASV890	0	0	0	0	0	2	4	2	0	0	3	2	2	2	3	0	0	0	0	0	0	0	0	0	0	0	0	0	0	0	0	0	0	0	0	k__Bacteria; p__Proteobacteria; c__Alphaproteobacteria; o__Rhizobiales; f__Beijerinckiaceae
ASV891	5	0	0	0	5	0	0	4	2	0	3	1	2	3	2	1	0	0	0	0	0	0	0	0	0	0	0	0	0	0	3	0	0	0	0	k__Bacteria; p__Actinobacteriota; c__Actinobacteria; o__Propionibacteriales; f__Nocardioidaceae; g__Nocardioides
ASV892	0	0	0	0	0	0	0	0	0	0	0	0	0	0	0	0	0	0	0	0	0	0	4	0	1	0	0	5	2	0	0	0	0	0	7	k__Bacteria; p__Actinobacteriota; c__Actinobacteria; o__Pseudonocardiales; f__Pseudonocardiaceae; g__Lechevalieria
ASV893	0	0	0	0	0	4	3	0	0	0	0	2	3	3	0	2	0	0	0	0	0	0	0	0	0	0	0	0	0	0	0	0	0	0	0	k__Bacteria; p__Proteobacteria; c__Gammaproteobacteria; o__Xanthomonadales; f__Rhodanobacteraceae
ASV894	0	0	0	0	0	0	5	0	0	0	0	4	2	0	0	7	0	0	0	0	0	0	0	0	0	0	0	0	0	0	0	0	0	0	0	k__Bacteria; p__Proteobacteria; c__Gammaproteobacteria; o__Burkholderiales; f__Comamonadaceae
ASV895	0	0	0	0	0	0	0	0	0	0	0	0	0	0	0	0	0	0	0	0	0	0	0	0	0	12	0	0	0	0	0	0	0	0	0	k__Bacteria; p__Bacteroidota; c__Bacteroidia; o__Flavobacteriales; f__Flavobacteriaceae; g__Flavobacterium
ASV896	0	0	0	0	0	0	0	2	0	0	0	1	1	2	0	0	0	2	0	0	0	0	0	0	1	0	0	2	1	0	0	0	1	0	0	k__Bacteria; p__Bdellovibrionota; c__Bdellovibrionia; o__Bdellovibrionales; f__Bdellovibrionaceae; g__Bdellovibrio; s__
ASV897	0	0	0	0	0	2	1	2	0	0	0	2	2	0	0	0	0	0	0	0	0	0	0	0	1	1	0	1	1	0	0	0	1	0	1	k__Bacteria; p__Bdellovibrionota; c__Oligoflexia; o__0319-6G20; f__0319-6G20; g__0319-6G20; s__
ASV898	0	0	0	0	0	1	3	3	0	0	1	2	0	0	4	0	0	0	0	0	0	0	0	0	1	0	0	0	0	0	0	0	0	0	0	k__Bacteria; p__Proteobacteria; c__Gammaproteobacteria; o__Burkholderiales; f__Comamonadaceae
ASV899	0	0	0	0	11	3	4	2	0	0	0	0	0	2	0	0	0	0	0	0	3	0	0	0	0	2	0	0	0	0	0	0	0	0	0	k__Bacteria; p__Proteobacteria; c__Gammaproteobacteria; o__Burkholderiales; f__Comamonadaceae
ASV900	0	0	0	0	0	0	3	0	0	0	0	0	0	0	0	0	0	0	0	0	0	0	0	6	0	0	0	0	6	0	4	0	2	2	0	k__Bacteria; p__Proteobacteria; c__Alphaproteobacteria; o__Rhizobiales; f__Xanthobacteraceae
ASV901	4	0	0	0	0	0	3	1	0	0	1	2	1	4	3	1	0	0	0	0	0	0	0	0	0	0	0	0	0	0	0	0	0	0	0	k__Bacteria; p__Bacteroidota; c__Bacteroidia; o__Cytophagales; f__Microscillaceae; g__
ASV902	11	0	0	0	0	1	4	0	0	4	0	0	2	4	2	0	0	0	0	0	0	0	0	0	0	0	0	0	0	0	0	0	0	0	0	k__Bacteria; p__Chloroflexi; c__TK10; o__TK10; f__TK10; g__TK10; s__
ASV903	0	3	4	0	0	0	0	2	0	0	3	1	2	3	2	1	0	0	0	0	0	0	0	0	0	0	0	0	0	0	0	0	0	0	0	k__Bacteria; p__Planctomycetota; c__Phycisphaerae; o__Phycisphaerales; f__Phycisphaeraceae; g__SM1A02; s__
ASV904	0	0	0	0	0	3	3	0	0	0	2	0	3	0	0	1	0	0	0	0	0	0	4	0	0	0	0	0	0	0	0	0	0	0	1	k__Bacteria; p__Bacteroidota; c__Bacteroidia; o__Cytophagales; f__Microscillaceae; g__Ohtaekwangia; s__
ASV905	0	0	0	0	0	0	0	0	0	0	0	0	0	0	0	0	0	0	0	0	2	0	2	0	1	1	1	1	1	0	0	2	2	2	3	k__Bacteria; p__Proteobacteria; c__Alphaproteobacteria; o__Rhizobiales; f__Rhizobiaceae; g__Allorhizobium-Neorhizobium-Pararhizobium-Rhizobium; s__Shinella_sp.
ASV906	7	10	0	0	0	2	2	2	0	0	0	3	0	0	1	0	0	0	0	0	0	0	0	0	1	0	0	0	0	0	0	0	0	0	0	k__Bacteria; p__Proteobacteria; c__Gammaproteobacteria; o__Burkholderiales; f__SC-I-84; g__SC-I-84; s__
ASV907	9	0	11	0	0	0	2	0	0	0	0	0	0	0	2	1	0	0	0	13	0	0	0	0	0	0	0	0	0	0	0	0	0	0	0	k__Bacteria; p__Proteobacteria; c__Gammaproteobacteria; o__Burkholderiales; f__TRA3-20; g__TRA3-20; s__
ASV908	0	0	0	0	0	0	0	0	0	0	4	1	1	0	0	0	0	0	0	0	0	0	0	0	0	1	0	0	0	39	0	0	0	0	0	k__Bacteria; p__Actinobacteriota; c__Actinobacteria; o__Micrococcales; f__Micrococcaceae; g__Glutamicibacter
ASV909	0	11	0	0	0	5	5	5	4	0	0	0	0	0	0	0	0	0	0	0	0	0	0	0	0	0	0	0	0	0	0	0	0	0	0	k__Bacteria; p__Bdellovibrionota; c__Oligoflexia; o__0319-6G20; f__0319-6G20; g__0319-6G20; s__Geobacter_sp.
ASV910	0	0	0	0	0	0	2	0	0	0	0	0	0	0	1	0	0	0	0	0	4	0	0	3	2	1	0	0	2	0	2	1	1	0	3	k__Bacteria; p__Proteobacteria; c__Alphaproteobacteria; o__Rhizobiales; f__Rhizobiaceae; g__Allorhizobium-Neorhizobium-Pararhizobium-Rhizobium
ASV911	0	0	0	0	0	2	5	0	0	0	0	0	0	0	3	0	0	0	0	0	0	0	0	0	3	2	0	0	0	0	0	0	0	0	4	k__Bacteria; p__Verrucomicrobiota; c__Verrucomicrobiae; o__Verrucomicrobiales; f__Rubritaleaceae; g__Luteolibacter
ASV912	0	5	0	0	0	2	2	0	0	0	5	2	1	0	1	1	0	0	0	0	0	0	0	0	0	0	0	0	0	0	0	0	0	0	0	k__Bacteria; p__Proteobacteria; c__Gammaproteobacteria; o__Xanthomonadales; f__Xanthomonadaceae; g__Arenimonas; s__
ASV913	0	0	0	0	0	3	5	0	0	0	0	1	0	0	0	5	0	0	18	0	0	0	0	0	0	0	0	0	0	0	0	0	0	0	0	k__Bacteria; p__Verrucomicrobiota; c__Verrucomicrobiae; o__Opitutales; f__Opitutaceae
ASV914	0	0	4	21	0	0	0	0	0	0	0	2	3	2	2	3	0	0	0	3	0	0	0	0	0	0	0	0	0	0	0	0	0	0	0	k__Bacteria; p__Bdellovibrionota; c__Oligoflexia; o__0319-6G20; f__0319-6G20; g__0319-6G20; s__
ASV915	15	6	8	14	11	0	0	0	0	0	1	1	1	0	0	2	0	0	0	2	0	0	0	0	0	0	0	0	0	0	0	0	0	0	0	k__Bacteria; p__Acidobacteriota; c__Blastocatellia
ASV916	0	0	0	0	0	2	0	0	0	0	3	2	2	2	2	2	0	0	4	0	0	0	0	0	0	0	0	0	0	0	0	0	0	0	0	k__Bacteria; p__Actinobacteriota; c__Actinobacteria; o__Micrococcales; f__Intrasporangiaceae
ASV917	0	0	0	0	0	0	0	0	0	0	0	0	0	2	0	2	0	4	0	0	2	0	0	0	1	0	3	3	0	5	0	0	0	1	0	k__Bacteria; p__Bdellovibrionota; c__Bdellovibrionia; o__Bdellovibrionales; f__Bdellovibrionaceae; g__Bdellovibrio
ASV918	16	11	13	0	0	3	0	0	0	0	0	0	0	0	3	2	0	0	0	0	0	0	0	0	0	0	0	0	0	0	0	0	0	0	0	k__Bacteria; p__Acidobacteriota; c__Vicinamibacteria; o__Vicinamibacterales; f__; g__; s__
ASV919	0	0	0	0	0	1	5	0	0	0	0	0	3	0	3	1	0	0	0	0	0	0	0	0	0	0	0	0	0	0	0	0	0	0	0	k__Bacteria; p__Proteobacteria; c__Alphaproteobacteria; o__Sphingomonadales; f__Sphingomonadaceae; g__Ellin6055; s__
ASV920	0	0	0	0	0	0	0	0	0	0	3	3	2	0	2	0	0	0	0	8	0	0	0	0	0	0	0	0	0	0	0	0	0	0	0	k__Bacteria; p__Proteobacteria; c__Alphaproteobacteria; o__Caulobacterales; f__Caulobacteraceae; g__Brevundimonas
ASV921	0	0	0	0	0	0	0	0	0	0	0	5	0	9	0	0	0	0	0	5	0	0	0	0	0	0	0	0	0	0	0	0	0	0	0	k__Bacteria; p__Proteobacteria; c__Gammaproteobacteria; o__Steroidobacterales; f__Steroidobacteraceae
ASV922	0	0	5	0	0	0	0	1	4	0	0	1	0	1	1	0	3	0	0	0	0	0	4	0	5	1	0	0	1	0	0	0	0	0	0	k__Bacteria; p__Myxococcota; c__Polyangia; o__Polyangiales; f__BIrii41; g__BIrii41; s__
ASV923	0	0	0	0	0	1	0	0	0	0	0	1	0	0	1	0	0	0	0	0	3	0	4	0	1	2	3	0	0	0	1	0	0	3	0	k__Bacteria; p__Bacteroidota; c__Bacteroidia; o__Flavobacteriales; f__Flavobacteriaceae; g__Flavobacterium; s__Flavobacterium_lindanitolerans
ASV924	0	0	0	0	0	1	2	1	0	0	1	2	1	1	1	2	0	0	3	1	0	0	0	0	0	0	0	0	0	0	0	0	0	0	0	k__Bacteria; p__Proteobacteria; c__Gammaproteobacteria; o__Pseudomonadales; f__Moraxellaceae; g__
ASV925	0	0	0	0	0	1	3	4	5	0	2	2	0	0	0	0	14	0	0	0	0	0	0	0	0	0	0	0	0	0	0	0	0	0	0	k__Bacteria; p__Proteobacteria; c__Alphaproteobacteria; o__Sphingomonadales; f__Sphingomonadaceae; g__Sphingomonas
ASV926	0	0	0	0	0	2	0	0	0	0	0	0	2	0	0	0	18	19	0	0	0	0	0	0	0	0	0	0	2	0	0	0	0	0	0	k__Bacteria; p__Acidobacteriota; c__Vicinamibacteria; o__Vicinamibacterales; f__; g__; s__
ASV927	0	0	0	0	0	0	1	0	0	0	5	1	2	3	0	2	0	0	0	1	0	0	0	0	0	0	0	0	0	0	0	0	0	0	0	k__Bacteria; p__Proteobacteria; c__Gammaproteobacteria; o__Burkholderiales; f__Oxalobacteraceae; g__Massilia
ASV928	0	0	0	0	0	3	2	0	2	3	1	0	1	1	1	2	0	0	0	0	0	0	0	0	0	0	0	0	0	0	0	0	0	0	0	k__Bacteria; p__Bacteroidota; c__Bacteroidia; o__Cytophagales; f__Microscillaceae
ASV929	2	5	0	0	0	3	1	3	3	1	1	1	0	1	1	1	0	5	0	2	0	0	0	0	0	0	0	0	0	0	0	0	0	0	0	k__Bacteria
ASV930	0	0	0	0	0	7	0	0	0	0	0	0	0	0	0	6	0	0	0	0	0	0	0	0	0	0	0	0	0	0	0	0	0	0	0	k__Bacteria; p__Proteobacteria; c__Gammaproteobacteria; o__Burkholderiales; f__Oxalobacteraceae; g__Massilia
ASV931	0	6	7	0	0	0	2	0	0	0	3	1	2	2	0	0	0	4	0	0	0	0	0	0	0	0	0	0	0	0	0	0	0	0	0	k__Bacteria; p__Proteobacteria; c__Alphaproteobacteria; o__Sphingomonadales; f__Sphingomonadaceae; g__Sphingomonas
ASV932	0	0	0	0	0	0	0	0	0	0	0	0	0	0	0	0	0	0	0	0	0	0	6	0	0	0	2	4	1	0	2	3	3	0	0	k__Bacteria; p__Bdellovibrionota; c__Oligoflexia; o__Silvanigrellales; f__Silvanigrellaceae; g__Silvanigrella; s__
ASV933	0	6	0	0	0	3	0	1	2	1	2	0	1	1	1	1	0	0	4	0	0	0	0	0	0	0	0	0	0	0	0	0	0	0	0	k__Bacteria
ASV934	0	5	0	0	10	0	1	0	3	2	1	1	0	0	1	0	0	0	0	0	3	0	0	0	2	0	0	0	2	0	0	0	1	0	2	k__Bacteria; p__Myxococcota; c__Polyangia; o__Polyangiales; f__Phaselicystidaceae; g__Phaselicystis; s__
ASV935	0	0	0	0	0	0	0	4	0	0	0	0	1	1	0	2	3	0	0	0	3	0	0	0	1	0	0	0	0	0	1	0	0	2	0	k__Bacteria; p__Bdellovibrionota; c__Oligoflexia; o__0319-6G20; f__0319-6G20; g__0319-6G20; s__
ASV936	0	0	0	0	0	1	0	2	0	0	4	0	1	2	0	3	0	0	0	4	0	0	1	0	1	0	0	0	0	0	0	0	1	2	0	k__Bacteria; p__Myxococcota; c__Polyangia; o__Polyangiales; f__Polyangiaceae; g__Sorangium; s__
ASV937	0	0	0	0	0	7	0	0	0	9	0	0	0	0	3	0	5	0	0	0	0	0	0	0	0	0	0	1	0	0	0	0	0	0	0	k__Bacteria; p__Proteobacteria; c__Alphaproteobacteria; o__Caulobacterales; f__Caulobacteraceae; g__; s__
ASV938	0	0	0	0	0	0	0	0	0	0	0	3	0	0	0	0	0	0	0	0	0	0	0	0	2	3	1	3	0	0	0	0	0	0	0	k__Bacteria; p__Proteobacteria; c__Gammaproteobacteria; o__Burkholderiales; f__Comamonadaceae; g__Delftia
ASV939	1	0	0	0	0	3	2	2	0	3	1	1	1	0	2	2	0	0	0	2	0	0	0	0	0	0	1	0	0	0	0	0	0	0	0	k__Bacteria; p__Verrucomicrobiota; c__Verrucomicrobiae; o__Chthoniobacterales; f__Chthoniobacteraceae; g__Chthoniobacter; s__
ASV940	0	0	0	0	13	0	1	0	2	0	0	1	2	1	3	1	3	0	0	1	0	0	0	0	0	0	0	0	0	0	0	0	0	0	0	k__Bacteria; p__Bacteroidota; c__Bacteroidia; o__Sphingobacteriales; f__AKYH767; g__AKYH767; s__
ASV941	0	0	14	0	0	0	0	0	0	0	5	2	2	0	0	2	0	0	0	0	0	0	0	0	0	0	0	0	0	0	0	0	0	0	0	k__Bacteria; p__Proteobacteria; c__Gammaproteobacteria; o__Burkholderiales; f__TRA3-20; g__TRA3-20; s__bacterium_enrichment
ASV942	22	21	13	28	0	0	0	0	0	0	0	0	0	0	0	0	0	0	0	0	0	0	0	0	0	0	0	0	0	0	0	0	0	0	0	k__Bacteria; p__Myxococcota; c__Myxococcia; o__Myxococcales; f__Myxococcaceae
ASV943	11	4	0	16	0	0	1	0	0	0	0	1	1	0	1	2	0	0	0	0	0	0	0	0	0	0	0	0	0	0	0	0	0	0	0	k__Bacteria; p__Verrucomicrobiota; c__Verrucomicrobiae; o__Pedosphaerales; f__Pedosphaeraceae; g__Pedosphaeraceae; s__
ASV944	5	0	5	0	0	1	0	1	2	0	0	2	2	2	1	2	0	4	0	3	0	0	0	0	0	0	0	0	0	0	0	0	0	0	0	k__Bacteria; p__Planctomycetota; c__Phycisphaerae; o__Phycisphaerales; f__Phycisphaeraceae; g__SM1A02; s__
ASV945	7	4	5	7	0	1	1	0	2	2	2	1	1	0	1	1	0	0	0	0	0	0	0	0	0	0	0	0	1	0	0	0	0	0	0	k__Bacteria; p__Proteobacteria; c__Gammaproteobacteria; o__Burkholderiales
ASV946	0	0	0	0	0	0	0	0	10	0	0	1	3	0	0	3	0	2	0	0	0	0	0	0	3	0	1	0	0	0	0	0	0	0	0	k__Bacteria; p__Bacteroidota; c__Bacteroidia; o__Cytophagales; f__Microscillaceae; g__Ohtaekwangia; s__
ASV947	0	0	0	0	0	0	0	3	0	0	0	2	0	0	4	0	0	0	0	0	0	0	0	0	2	0	0	2	0	0	2	0	0	0	0	k__Bacteria; p__Bdellovibrionota; c__Bdellovibrionia; o__Bdellovibrionales; f__Bdellovibrionaceae; g__Bdellovibrio
ASV948	14	4	6	9	6	0	1	0	0	0	1	0	1	2	2	1	0	0	0	0	0	0	0	0	0	0	0	0	0	0	0	0	0	0	0	k__Bacteria; p__Latescibacterota; c__Latescibacteria; o__Latescibacterales; f__Latescibacteraceae; g__Latescibacteraceae; s__
ASV949	0	0	0	0	0	1	4	2	0	4	1	1	2	0	0	2	0	0	0	0	0	0	0	0	0	1	0	0	0	0	0	0	0	0	0	k__Bacteria; p__Verrucomicrobiota; c__Verrucomicrobiae; o__Verrucomicrobiales; f__Verrucomicrobiaceae; g__Verrucomicrobium; s__
ASV950	0	17	0	0	0	1	1	7	0	0	1	0	0	1	3	1	0	0	0	0	0	0	0	0	0	0	0	0	0	0	0	0	0	0	0	k__Bacteria; p__Verrucomicrobiota; c__Verrucomicrobiae; o__Pedosphaerales; f__Pedosphaeraceae; g__Ellin517; s__
ASV951	0	0	0	0	0	4	0	0	0	7	2	2	0	0	0	2	0	0	0	2	0	0	0	0	0	0	0	0	0	0	0	0	0	0	0	k__Bacteria; p__Bacteroidota; c__Bacteroidia; o__Flavobacteriales; f__Flavobacteriaceae; g__Flavobacterium
ASV952	0	0	0	0	0	0	2	0	0	0	0	4	0	3	0	0	0	0	0	0	0	0	2	1	0	0	2	1	0	0	0	0	1	0	0	k__Bacteria; p__Bdellovibrionota; c__Oligoflexia; o__0319-6G20; f__0319-6G20; g__0319-6G20; s__
ASV953	0	0	0	0	0	0	1	1	0	0	0	0	3	0	0	0	0	0	0	0	0	0	0	0	0	1	1	0	1	0	2	0	1	0	2	k__Bacteria; p__Proteobacteria; c__Alphaproteobacteria; o__Rhizobiales; f__Xanthobacteraceae; g__Pseudolabrys
ASV954	0	0	0	0	0	1	2	0	0	0	1	2	1	1	1	1	0	0	0	6	0	0	0	0	0	0	0	0	0	0	0	0	0	0	0	k__Bacteria; p__Proteobacteria; c__Alphaproteobacteria; o__Sphingomonadales; f__Sphingomonadaceae; g__Porphyrobacter
ASV955	0	0	0	0	0	0	0	0	0	0	0	2	2	0	0	0	0	0	0	0	3	0	0	0	4	1	0	0	0	0	0	0	0	0	0	k__Bacteria; p__Proteobacteria; c__Gammaproteobacteria; o__Burkholderiales; f__Comamonadaceae
ASV956	0	0	0	0	0	3	2	0	0	0	0	3	0	0	0	0	0	0	0	0	0	0	0	0	5	0	0	0	0	0	0	0	0	0	0	k__Bacteria; p__Proteobacteria; c__Gammaproteobacteria; o__Burkholderiales; f__Oxalobacteraceae
ASV957	1	0	0	0	0	0	0	0	0	0	1	0	0	0	0	0	0	0	0	0	1	0	0	0	0	1	3	2	1	0	0	1	0	0	3	k__Bacteria; p__Bdellovibrionota; c__Oligoflexia; o__Oligoflexales; f__Oligoflexales; g__Oligoflexus; s__
ASV958	0	0	9	0	0	1	2	0	0	4	0	0	0	0	2	0	0	0	0	0	1	0	0	0	1	0	0	0	1	0	0	0	0	0	1	k__Bacteria; p__Proteobacteria; c__Gammaproteobacteria; o__Burkholderiales; f__Oxalobacteraceae; g__Massilia
ASV959	0	0	0	0	0	0	0	0	0	0	0	0	1	1	0	0	0	0	0	1	0	0	4	1	0	1	2	1	2	2	0	0	1	0	3	k__Bacteria; p__Chloroflexi; c__Chloroflexia; o__Chloroflexales; f__Roseiflexaceae; g__; s__
ASV960	0	0	0	0	0	2	3	0	2	5	2	1	0	2	0	1	4	0	0	0	0	0	0	0	0	0	0	0	0	0	0	0	0	0	0	k__Bacteria; p__Verrucomicrobiota; c__Verrucomicrobiae; o__Pedosphaerales; f__Pedosphaeraceae; g__Pedosphaeraceae
ASV961	0	0	0	0	0	0	3	0	0	0	1	2	0	2	4	3	0	0	0	0	0	0	0	0	0	0	0	0	0	0	0	0	0	0	0	k__Bacteria; p__Proteobacteria; c__Alphaproteobacteria; o__Rhizobiales; f__Hyphomicrobiaceae
ASV962	0	0	0	0	0	0	0	0	0	0	5	0	0	0	0	0	0	0	0	0	0	0	0	0	0	0	0	7	0	21	0	0	0	0	0	k__Bacteria; p__Proteobacteria; c__Gammaproteobacteria; o__Enterobacterales; f__Erwiniaceae; g__Pantoea
ASV963	2	6	0	0	0	1	1	0	0	6	1	2	2	3	2	2	0	0	0	0	0	0	0	0	0	0	0	0	0	0	0	0	0	0	0	k__Bacteria; p__Proteobacteria; c__Gammaproteobacteria; o__Burkholderiales; f__Nitrosomonadaceae; g__mle1-7; s__
ASV964	0	0	0	0	0	0	0	0	0	0	0	0	0	0	0	0	0	0	0	0	0	0	0	0	3	4	4	0	0	0	0	0	0	0	0	k__Bacteria; p__Proteobacteria; c__Gammaproteobacteria; o__Burkholderiales; f__Comamonadaceae
ASV965	0	0	0	0	0	0	0	0	0	0	0	0	1	0	0	2	0	0	0	0	4	0	0	0	3	0	0	0	1	0	0	0	1	0	1	k__Bacteria; p__Proteobacteria; c__Gammaproteobacteria; o__Burkholderiales; f__Comamonadaceae
ASV966	0	0	0	0	0	0	0	0	0	0	0	0	0	0	1	0	0	0	0	0	0	0	0	0	3	2	2	0	1	0	0	0	0	1	0	k__Bacteria; p__Proteobacteria; c__Alphaproteobacteria; o__Rhizobiales; f__Xanthobacteraceae; g__Bradyrhizobium
ASV967	0	4	0	0	10	1	1	2	0	0	2	2	0	1	2	3	0	0	0	0	0	0	0	0	0	0	0	0	0	0	0	0	0	0	0	k__Bacteria; p__Proteobacteria; c__Gammaproteobacteria; o__Burkholderiales; f__B1-7BS; g__B1-7BS; s__
ASV968	0	0	0	0	0	0	0	0	0	0	4	2	3	0	0	2	13	0	0	0	0	0	0	0	0	0	0	0	0	0	0	0	0	0	0	k__Bacteria; p__Proteobacteria; c__Gammaproteobacteria; o__Burkholderiales; f__Oxalobacteraceae
ASV969	0	0	0	0	0	3	0	0	0	0	0	4	0	2	0	2	0	0	0	0	1	0	0	0	0	0	0	0	0	0	0	0	0	0	1	k__Bacteria; p__Proteobacteria; c__Alphaproteobacteria; o__Caulobacterales; f__Caulobacteraceae; g__Caulobacter; s__
ASV970	0	0	0	0	0	2	1	0	0	0	0	1	1	0	0	4	0	0	0	2	0	0	0	0	0	2	0	1	0	0	0	1	0	0	0	k__Bacteria; p__Bacteroidota; c__Bacteroidia; o__Flavobacteriales; f__Flavobacteriaceae; g__Flavobacterium
ASV971	0	7	0	0	0	2	0	0	0	0	3	3	1	0	1	1	0	0	0	0	0	0	0	0	0	0	0	0	0	0	0	0	0	0	0	k__Bacteria; p__Proteobacteria; c__Gammaproteobacteria; o__Burkholderiales; f__SC-I-84; g__SC-I-84; s__
ASV972	0	2	0	0	0	0	0	0	0	0	0	0	0	3	0	0	0	0	0	0	0	0	0	0	0	1	2	0	2	0	3	0	2	0	0	k__Bacteria; p__Bacteroidota; c__Bacteroidia; o__Cytophagales; f__Microscillaceae; g__Ohtaekwangia; s__
ASV973	4	5	4	0	3	0	0	2	0	0	0	0	0	5	3	2	0	0	0	0	0	0	0	0	0	0	0	0	0	0	0	0	0	0	0	k__Bacteria; p__Gemmatimonadota; c__Gemmatimonadetes; o__Gemmatimonadales; f__Gemmatimonadaceae; g__; s__
ASV974	0	0	0	0	0	0	0	0	0	0	16	0	0	0	0	0	0	0	0	0	0	0	0	0	0	0	0	0	0	0	0	0	0	0	0	k__Bacteria; p__Proteobacteria; c__Alphaproteobacteria
ASV975	0	0	0	0	0	1	2	0	2	2	0	0	0	0	0	0	0	0	0	0	0	0	0	5	0	2	0	1	0	0	0	3	0	1	3	k__Bacteria; p__Chloroflexi; c__Chloroflexia; o__Chloroflexales; f__Herpetosiphonaceae; g__Herpetosiphon; s__
ASV976	0	0	0	0	0	0	0	0	0	0	0	0	0	0	0	0	0	0	0	0	2	0	1	4	2	1	2	1	3	0	0	2	1	1	1	k__Bacteria; p__Proteobacteria; c__Gammaproteobacteria; o__Burkholderiales; f__Burkholderiaceae; g__Burkholderia-Caballeronia-Paraburkholderia
ASV977	4	6	0	0	0	2	3	0	0	4	1	0	2	0	2	2	0	0	4	0	0	0	0	0	0	0	0	0	0	0	0	0	0	0	0	k__Bacteria; p__Proteobacteria; c__Gammaproteobacteria; o__Burkholderiales; f__SC-I-84; g__SC-I-84; s__
ASV978	0	0	0	0	0	3	0	8	0	0	0	0	0	0	0	0	0	0	0	0	0	0	6	0	3	0	0	0	0	0	0	0	0	0	0	k__Bacteria; p__Bacteroidota; c__Bacteroidia; o__Flavobacteriales; f__Flavobacteriaceae; g__Flavobacterium
ASV979	0	0	0	0	0	0	0	5	0	0	3	2	2	4	0	2	0	0	0	0	0	0	0	0	0	0	0	0	0	0	0	0	0	0	0	k__Bacteria
ASV980	0	0	0	0	0	2	1	3	0	6	0	1	2	0	4	0	0	0	0	4	0	0	0	0	0	0	0	0	0	0	0	0	0	0	0	k__Bacteria; p__Proteobacteria; c__Alphaproteobacteria; o__Sphingomonadales; f__Sphingomonadaceae
ASV981	0	4	2	0	0	2	1	2	0	2	0	2	0	0	3	2	0	0	0	0	0	0	0	0	0	0	0	0	0	0	0	0	0	0	0	k__Bacteria; p__Bacteroidota; c__Bacteroidia; o__Cytophagales; f__Hymenobacteraceae; g__Adhaeribacter; s__
ASV982	0	0	0	0	0	0	0	0	0	0	0	0	0	0	2	0	0	0	0	2	0	0	0	3	0	4	1	0	2	0	0	1	1	0	0	k__Bacteria; p__Bdellovibrionota; c__Oligoflexia; o__0319-6G20; f__0319-6G20; g__0319-6G20; s__
ASV983	3	5	0	0	0	1	2	1	0	0	1	1	1	0	2	2	0	0	0	0	0	0	0	0	0	0	0	0	0	0	0	0	0	0	0	k__Bacteria; p__Abditibacteriota; c__Abditibacteria; o__Abditibacteriales; f__Abditibacteriaceae; g__Abditibacterium; s__
ASV984	0	0	0	0	0	3	2	2	0	0	1	0	1	0	0	1	0	0	0	0	1	0	0	0	0	2	0	0	0	0	0	0	1	0	0	k__Bacteria; p__Verrucomicrobiota; c__Verrucomicrobiae; o__Verrucomicrobiales; f__Verrucomicrobiaceae; g__Roseimicrobium; s__Roseimicrobium_gellanilyticum
ASV985	0	0	0	0	0	5	0	0	0	0	0	2	0	0	4	0	0	0	0	0	0	0	0	0	0	0	0	0	1	0	0	0	0	1	0	k__Bacteria; p__Proteobacteria; c__Gammaproteobacteria; o__Xanthomonadales; f__Rhodanobacteraceae
ASV986	0	0	0	0	0	0	3	0	0	7	0	3	0	2	2	2	0	0	0	3	0	0	0	0	0	0	0	0	0	0	0	0	0	0	0	k__Bacteria; p__Verrucomicrobiota; c__Verrucomicrobiae; o__Chthoniobacterales; f__Chthoniobacteraceae; g__Chthoniobacter; s__
ASV987	13	0	0	0	0	0	0	0	0	3	0	4	3	4	0	0	0	0	0	0	0	0	0	0	0	0	0	0	0	0	0	0	0	0	0	k__Bacteria; p__Myxococcota; c__Polyangia; o__Haliangiales; f__Haliangiaceae; g__Haliangium; s__
ASV988	0	0	0	0	0	0	4	0	0	0	0	1	0	0	0	0	0	0	0	0	0	0	0	0	1	0	0	0	1	0	5	0	1	2	0	k__Bacteria; p__Bdellovibrionota; c__Bdellovibrionia; o__Bacteriovoracales; f__Bacteriovoracaceae; g__Bacteriovorax
ASV989	10	0	12	23	0	0	0	0	0	0	0	0	5	0	0	0	0	0	0	0	0	0	0	0	0	0	0	0	0	0	0	0	0	0	0	k__Bacteria; p__Actinobacteriota; c__Actinobacteria; o__Propionibacteriales; f__Nocardioidaceae; g__Nocardioides
ASV990	0	0	0	0	0	1	1	0	0	0	1	1	2	1	1	1	0	0	0	0	0	0	0	0	0	0	0	0	0	0	0	0	0	0	0	k__Bacteria; p__Proteobacteria; c__Gammaproteobacteria; o__PLTA13; f__PLTA13; g__PLTA13; s__
ASV991	0	0	0	0	0	1	0	0	0	0	0	0	0	0	0	0	0	0	0	0	0	0	3	3	0	1	2	0	2	6	0	1	1	0	0	k__Bacteria; p__Actinobacteriota; c__Actinobacteria; o__Micrococcales; f__Microbacteriaceae; g__Agromyces
ASV992	0	0	0	0	0	0	0	0	0	0	0	0	0	0	3	0	0	0	0	0	3	0	2	2	2	1	1	0	1	0	0	0	1	0	1	k__Bacteria; p__Bacteroidota; c__Bacteroidia; o__Cytophagales; f__Microscillaceae; g__Ohtaekwangia; s__Chryseolinea_flava
ASV993	0	0	2	0	0	1	3	0	0	0	0	1	1	3	0	1	8	0	0	0	0	0	0	0	0	0	0	0	0	0	0	0	0	0	0	k__Bacteria; p__Verrucomicrobiota; c__Verrucomicrobiae; o__Verrucomicrobiales; f__Verrucomicrobiaceae; g__; s__
ASV994	8	0	7	6	11	0	3	0	0	0	0	2	0	2	2	0	0	0	0	3	0	0	0	0	0	0	0	0	0	0	0	0	0	0	0	k__Bacteria; p__Proteobacteria; c__Gammaproteobacteria; o__Burkholderiales; f__Nitrosomonadaceae; g__MND1; s__
ASV995	3	0	0	0	0	0	2	0	3	0	2	0	2	2	3	0	0	0	0	0	0	0	0	0	0	0	0	0	0	0	0	0	0	0	0	k__Bacteria; p__Bacteroidota; c__Bacteroidia; o__Cytophagales; f__Microscillaceae
ASV996	0	0	0	0	0	0	4	0	0	7	4	2	0	2	5	0	0	0	0	0	0	0	0	0	0	0	0	0	0	0	0	0	0	0	0	k__Bacteria; p__Proteobacteria; c__Alphaproteobacteria; o__Elsterales; f__; g__; s__
ASV997	0	0	0	0	0	0	0	10	0	0	0	2	0	0	2	2	0	0	0	0	0	0	0	0	0	0	0	0	0	0	0	0	0	0	0	k__Bacteria; p__Proteobacteria; c__Gammaproteobacteria; o__Pseudomonadales; f__Pseudomonadaceae; g__Pseudomonas
ASV998	0	0	0	0	0	0	0	0	0	0	0	0	0	0	0	0	0	0	0	0	0	0	0	0	0	6	0	0	0	0	0	5	0	0	3	k__Bacteria; p__Proteobacteria; c__Gammaproteobacteria; o__Burkholderiales; f__Oxalobacteraceae; g__Massilia
ASV999	0	0	0	0	0	0	0	0	0	0	0	0	0	0	0	0	0	0	0	0	0	0	0	0	0	2	3	0	2	0	0	0	1	2	1	k__Bacteria; p__Proteobacteria; c__Alphaproteobacteria; o__Rhizobiales; f__Rhizobiaceae
ASV1000	0	0	0	0	0	2	0	2	0	0	3	1	0	0	3	5	0	0	0	0	0	0	0	0	0	0	0	0	0	0	0	0	0	0	0	k__Bacteria; p__Bacteroidota; c__Bacteroidia; o__Chitinophagales; f__Chitinophagaceae
ASV1001	0	0	0	0	0	1	2	2	0	1	1	1	1	1	0	0	0	0	0	0	0	0	0	0	0	0	0	1	0	0	0	0	1	0	0	k__Bacteria; p__Myxococcota; c__Polyangia; o__Polyangiales; f__Phaselicystidaceae; g__Phaselicystis; s__
ASV1002	0	0	0	0	0	2	2	3	0	0	1	1	1	0	1	1	0	4	0	0	0	0	0	0	0	0	0	0	0	0	0	0	0	0	0	k__Bacteria; p__Proteobacteria; c__Gammaproteobacteria; o__Burkholderiales; f__Oxalobacteraceae; g__Noviherbaspirillum
ASV1003	4	0	0	0	3	1	0	0	0	0	1	0	3	2	1	1	0	0	0	0	0	0	0	0	0	0	0	0	0	0	0	0	0	0	0	k__Bacteria; p__Chloroflexi; c__Dehalococcoidia; o__S085; f__S085; g__S085; s__
ASV1004	0	0	5	0	0	0	0	2	5	4	2	0	3	0	2	0	0	0	0	0	0	0	0	0	0	0	0	0	0	0	0	0	0	0	0	k__Bacteria; p__Acidobacteriota; c__Acidobacteriae; o__Solibacterales; f__Solibacteraceae; g__Candidatus_Solibacter; s__
ASV1005	0	0	0	0	0	0	0	0	0	0	0	0	0	0	0	0	0	0	0	0	0	0	0	0	0	0	0	0	0	0	0	0	0	0	16	k__Bacteria; p__Bacteroidota; c__Bacteroidia; o__Flavobacteriales; f__Flavobacteriaceae; g__Flavobacterium; s__Flavobacterium_anhuiense
ASV1006	0	0	0	0	0	0	0	0	0	0	0	0	0	0	0	0	0	0	0	0	0	0	0	0	0	5	0	6	0	6	0	0	0	0	4	k__Bacteria; p__Myxococcota; c__Polyangia; o__Haliangiales; f__Haliangiaceae; g__Haliangium; s__
ASV1007	0	0	0	0	0	0	0	0	0	0	0	0	0	0	0	0	0	0	0	0	0	0	0	0	0	2	1	0	0	0	0	0	5	0	0	k__Bacteria; p__Proteobacteria; c__Gammaproteobacteria; o__Burkholderiales; f__Comamonadaceae; g__Aquabacterium; s__Aquabacterium_citratiphilum
ASV1008	0	5	10	0	0	0	0	2	0	0	3	2	2	0	0	0	0	0	0	0	0	0	0	0	0	0	0	0	0	0	0	0	0	0	0	k__Bacteria; p__Actinobacteriota; c__Acidimicrobiia; o__Microtrichales; f__Ilumatobacteraceae; g__Ilumatobacteraceae; s__
ASV1009	0	0	0	0	0	0	0	0	0	0	6	0	6	0	0	0	0	0	0	0	0	0	0	0	0	0	0	0	0	0	0	0	0	0	0	k__Bacteria; p__Proteobacteria; c__Gammaproteobacteria; o__Burkholderiales; f__Methylophilaceae
ASV1010	0	0	0	0	0	0	0	3	0	2	0	1	1	2	1	0	0	3	0	0	0	0	0	0	0	0	0	0	1	0	0	0	0	0	0	k__Bacteria; p__Actinobacteriota; c__Acidimicrobiia; o__IMCC26256; f__IMCC26256; g__IMCC26256; s__
ASV1011	22	0	16	0	0	0	0	0	0	0	2	3	0	0	0	0	0	0	0	0	0	0	0	0	0	0	0	0	0	0	0	0	0	0	0	k__Bacteria; p__Proteobacteria; c__Alphaproteobacteria; o__Caulobacterales; f__Hyphomonadaceae; g__SWB02; s__
ASV1012	0	0	0	0	0	0	0	0	0	0	0	0	0	0	0	0	0	0	0	0	0	0	1	0	2	2	0	7	2	0	0	0	0	0	0	k__Bacteria; p__Bacteroidota; c__Bacteroidia; o__Cytophagales; f__Cytophagaceae; g__Cytophaga; s__Cytophaga_hutchinsonii
ASV1013	4	0	0	0	0	0	0	0	0	0	0	1	0	0	8	1	0	0	0	5	1	0	0	0	0	0	0	0	0	0	0	0	0	0	0	k__Bacteria; p__Acidobacteriota; c__Thermoanaerobaculia; o__Thermoanaerobaculales; f__Thermoanaerobaculaceae; g__Subgroup_10; s__Acidobacteria_bacterium
ASV1014	0	0	5	0	0	3	0	3	0	0	2	0	2	3	1	0	0	0	0	0	0	0	0	0	0	0	0	0	0	0	0	0	0	0	0	k__Bacteria; p__Fibrobacterota; c__Fibrobacteria; o__Fibrobacterales; f__Fibrobacteraceae; g__possible_genus_04; s__
ASV1015	0	0	0	0	0	3	3	0	0	0	0	0	2	1	2	1	0	0	0	0	0	0	0	0	0	0	0	0	0	0	0	0	0	0	0	k__Bacteria; p__Acidobacteriota; c__Blastocatellia; o__Blastocatellales; f__Blastocatellaceae; g__; s__
ASV1016	0	0	0	0	0	1	0	0	0	0	2	0	1	2	3	4	0	0	0	0	0	0	0	0	0	0	0	0	0	0	0	0	0	0	0	k__Bacteria; p__Proteobacteria; c__Gammaproteobacteria; o__Steroidobacterales; f__Steroidobacteraceae; g__; s__
ASV1017	0	0	0	0	0	0	0	0	0	0	1	0	0	1	0	0	0	0	0	1	0	0	0	0	1	1	4	0	0	0	0	0	1	0	0	k__Bacteria; p__Actinobacteriota; c__Actinobacteria; o__Micrococcales; f__Micrococcaceae; g__Arthrobacter
ASV1018	0	0	0	0	0	2	2	1	0	0	3	2	0	0	3	0	0	0	0	0	0	0	0	0	0	0	0	0	0	0	0	0	0	0	0	k__Bacteria; p__Verrucomicrobiota; c__Verrucomicrobiae; o__Pedosphaerales; f__Pedosphaeraceae; g__Pedosphaeraceae
ASV1019	0	0	0	0	0	0	0	0	0	0	0	0	0	0	0	0	0	0	0	0	2	6	0	0	1	0	0	0	4	3	2	0	2	2	0	k__Bacteria; p__Planctomycetota; c__Planctomycetes; o__Pirellulales; f__Pirellulaceae
ASV1020	0	0	0	0	0	0	0	0	0	0	0	0	0	0	0	0	0	0	0	0	0	0	2	0	0	1	3	0	0	0	0	0	2	4	0	k__Bacteria; p__Verrucomicrobiota; c__Chlamydiae; o__Chlamydiales
ASV1021	0	0	0	0	0	3	3	0	0	0	0	2	1	0	2	0	0	0	0	0	0	0	0	0	0	0	0	0	0	0	0	0	0	0	0	k__Bacteria; p__Proteobacteria; c__Alphaproteobacteria; o__Reyranellales; f__Reyranellaceae; g__Reyranella
ASV1022	0	0	0	0	0	2	3	4	0	0	0	0	1	0	2	0	0	0	0	3	0	0	0	0	0	0	0	0	0	0	0	0	0	0	0	k__Bacteria; p__Proteobacteria; c__Alphaproteobacteria; o__Sphingomonadales; f__Sphingomonadaceae; g__Sphingomonas; s__Sphingomonas_kaistensis
ASV1023	0	0	0	0	0	1	0	0	0	0	0	0	2	0	0	0	0	0	0	1	0	0	0	0	0	1	1	1	1	2	3	0	1	4	1	k__Bacteria; p__Proteobacteria; c__Alphaproteobacteria; o__Rhizobiales; f__Rhizobiaceae; g__Allorhizobium-Neorhizobium-Pararhizobium-Rhizobium
ASV1024	0	3	0	0	0	0	0	2	0	0	3	1	0	0	1	2	0	0	6	0	0	0	0	0	0	0	0	0	0	0	0	0	0	0	0	k__Bacteria; p__Actinobacteriota; c__Actinobacteria; o__Streptomycetales; f__Streptomycetaceae; g__Streptomyces
ASV1025	0	0	0	0	0	0	0	0	0	0	0	0	0	0	0	0	0	0	0	0	0	0	0	0	0	0	0	0	0	0	0	0	0	10	0	k__Bacteria; p__Proteobacteria; c__Gammaproteobacteria; o__Burkholderiales; f__Oxalobacteraceae
ASV1026	0	0	0	0	0	3	0	0	0	10	0	2	0	0	4	0	0	0	0	0	0	0	0	0	0	0	0	0	0	0	0	0	0	0	0	k__Bacteria; p__Bacteroidota; c__Bacteroidia; o__Chitinophagales; f__37-13; g__37-13; s__
ASV1027	0	0	0	0	0	3	1	0	0	0	2	1	1	0	1	0	0	0	0	0	0	0	0	2	0	0	1	0	0	1	0	0	0	0	0	k__Bacteria; p__Proteobacteria; c__Gammaproteobacteria; o__R7C24; f__R7C24; g__R7C24; s__
ASV1028	0	0	0	0	0	0	0	0	0	0	0	0	0	0	0	0	0	0	0	0	0	0	2	0	0	2	0	1	0	0	0	0	0	5	2	k__Bacteria; p__Proteobacteria; c__Alphaproteobacteria; o__Rhizobiales; f__Rhizobiaceae; g__Allorhizobium-Neorhizobium-Pararhizobium-Rhizobium
ASV1029	0	0	0	0	0	0	0	0	0	0	0	0	0	0	0	0	0	0	0	0	0	0	0	7	3	1	0	0	1	10	0	2	0	0	0	k__Bacteria; p__Proteobacteria; c__Alphaproteobacteria; o__Rhizobiales; f__Beijerinckiaceae; g__Microvirga
ASV1030	0	17	0	0	0	2	0	0	0	0	0	3	0	0	0	0	0	0	0	0	0	0	0	0	3	0	0	0	0	0	0	0	0	0	0	k__Bacteria; p__Proteobacteria; c__Alphaproteobacteria; o__Sphingomonadales; f__Sphingomonadaceae; g__Ellin6055
ASV1031	0	0	0	0	0	2	0	0	0	0	1	2	0	0	2	0	0	0	0	0	0	0	0	0	0	1	0	1	1	0	0	0	0	0	0	k__Bacteria; p__Bacteroidota; c__Bacteroidia; o__Sphingobacteriales; f__NS11-12_marine_group; g__NS11-12_marine_group; s__
ASV1032	0	0	0	0	0	0	0	3	0	0	0	0	1	0	0	0	0	0	0	0	0	0	0	0	3	0	0	2	0	0	0	0	1	0	2	k__Bacteria; p__Bacteroidota; c__Bacteroidia; o__Chitinophagales; f__Chitinophagaceae; g__Niastella
ASV1033	0	0	0	0	0	0	0	0	0	0	0	0	4	0	0	0	0	0	0	0	2	0	0	0	0	1	0	2	0	4	0	0	0	1	0	k__Bacteria; p__Proteobacteria; c__Gammaproteobacteria; o__Burkholderiales; f__Burkholderiaceae; g__Cupriavidus
ASV1034	0	0	0	0	0	0	0	0	0	0	0	0	0	0	0	0	0	0	0	0	0	0	0	3	0	2	0	1	0	0	0	3	2	1	5	k__Bacteria; p__Actinobacteriota; c__Actinobacteria; o__Micrococcales; f__Microbacteriaceae; g__Microbacterium
ASV1035	10	13	7	0	0	0	0	0	0	0	0	0	1	1	0	3	0	0	0	0	0	0	0	0	0	0	0	0	0	0	0	0	0	0	0	k__Bacteria; p__Verrucomicrobiota; c__Verrucomicrobiae; o__Pedosphaerales; f__Pedosphaeraceae; g__; s__
ASV1036	0	0	0	0	0	0	0	0	0	0	0	0	0	0	0	0	0	0	0	0	6	15	0	0	0	0	0	0	0	0	6	0	3	1	0	k__Bacteria; p__Verrucomicrobiota; c__Verrucomicrobiae; o__Opitutales; f__Opitutaceae; g__Opitutus
ASV1037	0	0	0	0	0	0	0	0	0	0	0	0	0	0	0	0	0	0	0	0	0	0	4	0	2	1	2	1	0	0	0	2	1	0	2	k__Bacteria; p__Planctomycetota; c__Planctomycetes; o__Pirellulales; f__Pirellulaceae
ASV1038	14	0	0	10	0	2	1	0	0	0	0	0	1	0	4	0	0	0	0	0	0	0	0	0	0	0	0	0	0	0	0	0	0	0	0	k__Bacteria; p__Planctomycetota; c__Pla4_lineage; o__Pla4_lineage; f__Pla4_lineage; g__Pla4_lineage; s__
ASV1039	1	4	5	3	5	1	2	0	0	0	2	1	1	1	1	0	2	0	0	0	0	0	0	0	0	0	0	0	0	0	0	0	0	0	0	k__Bacteria; p__Planctomycetota; c__Phycisphaerae; o__Phycisphaerales; f__Phycisphaeraceae; g__SM1A02; s__
ASV1040	0	15	0	0	25	3	0	0	0	0	0	2	0	0	0	0	0	0	0	0	0	0	0	0	0	0	0	0	0	0	0	0	0	0	0	k__Bacteria; p__Proteobacteria; c__Gammaproteobacteria; o__Burkholderiales; f__Nitrosomonadaceae; g__Ellin6067; s__
ASV1041	0	0	0	0	0	3	1	1	2	0	1	1	1	2	1	2	0	0	0	0	0	0	0	0	0	0	0	0	0	0	0	0	0	0	0	k__Bacteria; p__Proteobacteria; c__Gammaproteobacteria; o__Burkholderiales; f__Comamonadaceae
ASV1042	0	0	0	0	0	0	0	0	0	0	0	0	2	0	2	0	0	4	0	0	0	0	0	0	0	5	0	0	0	0	2	0	0	0	0	k__Bacteria; p__Actinobacteriota; c__Actinobacteria; o__Micromonosporales; f__Micromonosporaceae; g__Actinoplanes
ASV1043	0	0	0	0	0	0	0	0	0	0	0	0	0	0	0	0	0	0	0	0	0	29	0	0	0	5	0	3	0	0	0	0	0	0	0	k__Bacteria; p__Proteobacteria; c__Gammaproteobacteria; o__Burkholderiales; f__Comamonadaceae
ASV1044	0	0	0	0	0	0	0	0	0	0	0	0	0	0	0	0	0	0	0	0	2	0	0	0	2	0	2	0	1	0	0	0	2	0	2	k__Bacteria; p__Proteobacteria; c__Gammaproteobacteria; o__Burkholderiales; f__Comamonadaceae
ASV1045	0	0	0	0	0	3	0	0	0	0	0	1	0	0	0	0	0	0	0	0	0	0	0	0	1	1	0	0	0	0	0	1	0	1	1	k__Bacteria; p__Planctomycetota; c__Planctomycetes; o__Pirellulales; f__Pirellulaceae; g__Pirellula; s__
ASV1046	0	0	0	0	0	3	0	0	0	0	0	0	2	2	0	0	7	5	0	0	0	0	0	0	0	0	3	0	0	0	0	0	0	0	0	k__Bacteria; p__Proteobacteria; c__Alphaproteobacteria; o__Caulobacterales; f__Hyphomonadaceae; g__SWB02; s__
ASV1047	16	6	0	0	0	0	3	0	0	0	3	0	0	0	0	0	0	0	0	2	0	0	0	0	0	0	0	0	0	0	0	0	0	0	0	k__Bacteria; p__Gemmatimonadota; c__Gemmatimonadetes; o__Gemmatimonadales; f__Gemmatimonadaceae; g__
ASV1048	0	0	0	0	0	0	0	0	0	0	0	0	0	0	0	0	0	0	0	0	0	0	0	0	0	2	0	0	0	0	0	7	2	0	3	k__Bacteria; p__Proteobacteria; c__Gammaproteobacteria; o__Enterobacterales; f__Enterobacteriaceae
ASV1049	0	0	0	0	0	4	1	0	0	0	0	0	1	2	0	0	0	0	0	0	0	0	0	0	2	0	0	0	0	0	0	0	1	0	0	k__Bacteria; p__Proteobacteria; c__Alphaproteobacteria; o__Caulobacterales; f__Caulobacteraceae; g__Caulobacter
ASV1050	0	0	0	0	0	2	2	1	2	3	1	1	1	1	0	0	0	0	3	1	0	0	0	0	0	0	0	0	0	0	0	0	0	0	0	k__Bacteria; p__Desulfobacterota; c__; o__; f__; g__; s__
ASV1051	0	0	0	0	0	2	0	0	0	15	5	1	0	0	0	0	0	0	0	3	0	0	0	0	0	0	0	0	0	0	0	0	0	0	0	k__Bacteria; p__Proteobacteria; c__Alphaproteobacteria; o__Rhizobiales; f__Beijerinckiaceae; g__Microvirga
ASV1052	0	0	0	0	0	0	0	0	0	0	0	0	0	0	0	0	0	0	0	0	2	0	0	0	0	8	1	0	0	0	0	0	0	0	0	k__Bacteria; p__Actinobacteriota; c__Actinobacteria; o__Streptosporangiales; f__Thermomonosporaceae; g__Actinocorallia; s__
ASV1053	6	4	4	0	0	2	0	0	0	0	2	1	0	0	1	2	0	0	0	0	0	0	0	0	0	0	0	0	0	0	0	0	0	0	0	k__Bacteria; p__Proteobacteria; c__Alphaproteobacteria; o__Rhizobiales; f__Xanthobacteraceae; g__
ASV1054	0	0	0	0	0	1	1	0	0	0	2	3	2	2	1	1	0	0	0	0	0	0	0	0	0	0	0	0	0	0	0	0	0	0	0	k__Bacteria; p__Proteobacteria; c__Gammaproteobacteria; o__Burkholderiales; f__Comamonadaceae
ASV1055	7	0	5	0	0	0	3	0	0	0	1	1	0	2	2	2	3	0	0	0	0	0	0	0	0	0	0	0	0	0	0	0	0	0	0	k__Bacteria; p__NB1-j; c__NB1-j; o__NB1-j; f__NB1-j; g__NB1-j; s__
ASV1056	0	0	0	0	0	1	1	0	0	0	0	0	3	0	2	1	0	0	0	0	0	0	0	0	1	0	0	0	0	0	0	0	0	0	0	k__Bacteria; p__Proteobacteria; c__Gammaproteobacteria; o__Xanthomonadales; f__Rhodanobacteraceae
ASV1057	2	4	0	0	0	1	2	2	0	1	1	1	0	0	3	0	0	1	0	2	0	0	0	0	0	0	0	0	0	0	0	0	0	0	0	k__Bacteria; p__Bdellovibrionota; c__Bdellovibrionia; o__Bacteriovoracales; f__Bacteriovoracaceae; g__Peredibacter; s__
ASV1058	0	0	0	0	0	2	0	0	0	0	2	1	1	1	0	2	0	0	0	2	0	0	0	0	0	0	0	0	0	0	0	0	0	0	0	k__Bacteria; p__Proteobacteria; c__Gammaproteobacteria; o__Burkholderiales; f__Oxalobacteraceae; g__Massilia
ASV1059	0	13	0	0	18	0	0	0	0	0	1	1	1	1	0	2	0	0	0	0	0	0	0	0	0	0	0	0	0	0	0	0	0	0	0	k__Bacteria; p__Proteobacteria; c__Alphaproteobacteria; o__Caulobacterales; f__Hyphomonadaceae; g__SWB02; s__
ASV1060	6	10	0	0	17	0	0	0	0	0	0	2	0	3	0	1	0	0	0	0	0	0	0	0	0	0	0	0	0	0	0	0	0	0	0	k__Bacteria; p__Bdellovibrionota; c__Bdellovibrionia; o__Bdellovibrionales; f__Bdellovibrionaceae; g__OM27_clade; s__
ASV1061	56	0	0	0	0	0	0	0	0	0	0	0	0	0	0	0	0	0	0	0	0	0	0	0	0	0	0	0	0	0	0	0	0	0	0	k__Bacteria; p__Acidobacteriota; c__Vicinamibacteria; o__Vicinamibacterales; f__Vicinamibacteraceae; g__Vicinamibacteraceae; s__
ASV1062	0	0	0	13	0	0	3	2	0	0	1	0	2	4	1	0	0	0	0	0	0	0	0	0	0	0	0	0	0	0	0	0	0	0	0	k__Bacteria; p__Acidobacteriota; c__Acidobacteriae; o__Bryobacterales; f__Bryobacteraceae; g__Bryobacter; s__
ASV1063	0	0	0	0	0	1	0	2	0	0	0	0	0	0	0	0	0	0	0	0	0	0	0	0	0	1	0	0	3	0	1	2	0	1	0	k__Bacteria; p__Proteobacteria; c__Alphaproteobacteria; o__Rhizobiales; f__Devosiaceae; g__Devosia
ASV1064	8	9	8	0	0	1	0	0	0	0	1	0	0	0	2	2	0	0	0	0	0	0	0	0	0	0	0	0	0	0	0	0	0	0	0	k__Bacteria; p__Chloroflexi; c__TK10; o__TK10; f__TK10; g__TK10; s__
ASV1065	0	0	0	3	4	1	2	3	2	0	0	1	1	0	0	0	0	0	0	0	0	0	0	0	1	1	0	0	1	0	0	0	0	0	1	k__Bacteria; p__Bdellovibrionota; c__Oligoflexia; o__Oligoflexales; f__Oligoflexales; g__Oligoflexus; s__
ASV1066	0	0	0	0	0	0	2	2	0	0	1	1	1	1	3	0	0	0	0	2	0	0	0	0	0	0	0	0	0	0	0	0	0	0	0	k__Bacteria; p__Proteobacteria; c__Alphaproteobacteria; o__; f__; g__; s__
ASV1067	0	0	0	0	0	0	3	2	0	0	1	0	2	1	2	1	0	0	0	0	0	0	0	0	0	0	0	0	0	0	0	0	0	0	0	k__Bacteria; p__Planctomycetota; c__Phycisphaerae; o__Phycisphaerales; f__Phycisphaeraceae; g__SM1A02; s__
ASV1068	0	0	0	0	13	0	1	0	11	0	2	0	1	2	0	0	0	0	0	0	0	0	0	0	0	0	0	0	0	0	0	0	0	0	0	k__Bacteria; p__Bacteroidota; c__Bacteroidia; o__Chitinophagales; f__37-13; g__37-13; s__
ASV1069	2	0	0	0	0	0	0	0	0	0	0	0	1	3	0	0	0	0	0	1	3	0	0	0	0	0	0	2	1	0	0	0	0	0	0	k__Bacteria; p__Bacteroidota; c__Bacteroidia; o__Chitinophagales; f__37-13; g__37-13; s__
ASV1070	0	0	0	0	0	0	1	2	1	0	2	1	1	2	1	0	0	0	0	0	2	0	0	0	0	0	0	0	0	0	0	0	0	0	0	k__Bacteria; p__Proteobacteria; c__Gammaproteobacteria; o__Xanthomonadales
ASV1071	0	0	0	0	0	6	0	0	0	0	0	0	1	0	2	1	0	0	0	0	0	0	0	0	0	0	0	0	1	0	0	0	0	0	0	k__Bacteria; p__Bacteroidota; c__Bacteroidia; o__Cytophagales; f__Microscillaceae; g__Ohtaekwangia; s__
ASV1072	0	0	0	0	0	3	0	0	0	0	0	0	3	0	1	2	0	0	0	0	0	0	0	0	0	0	0	0	0	0	0	0	0	0	0	k__Bacteria; p__Bacteroidota; c__Bacteroidia; o__Sphingobacteriales; f__env.OPS_17; g__env.OPS_17; s__
ASV1073	0	0	0	0	0	0	6	0	0	15	0	1	0	0	0	0	0	0	0	0	0	0	0	0	0	0	0	0	0	0	0	0	0	0	0	k__Bacteria; p__Acidobacteriota; c__Holophagae; o__Subgroup_7; f__Subgroup_7; g__Subgroup_7; s__
ASV1074	0	0	0	0	0	1	3	0	0	2	0	1	2	0	2	0	0	0	0	4	0	0	0	0	0	0	0	0	0	0	0	0	0	0	0	k__Bacteria; p__Proteobacteria; c__Gammaproteobacteria; o__Burkholderiales; f__Nitrosomonadaceae; g__Ellin6067; s__
ASV1075	0	7	0	19	0	0	0	0	0	0	4	0	3	0	0	0	0	0	0	0	0	0	0	0	0	0	0	0	0	0	0	0	0	0	0	k__Bacteria; p__Acidobacteriota; c__Holophagae; o__Subgroup_7; f__Subgroup_7; g__Subgroup_7; s__
ASV1076	0	4	2	2	0	1	1	0	0	2	2	1	1	0	1	0	1	0	0	0	0	0	0	0	0	0	0	0	0	0	0	0	0	0	0	k__Bacteria; p__Proteobacteria; c__Alphaproteobacteria; o__Sphingomonadales; f__Sphingomonadaceae; g__Sphingoaurantiacus
ASV1077	0	0	0	0	0	0	0	0	0	0	0	0	0	0	0	0	0	0	0	0	0	0	0	0	0	1	0	0	1	0	0	2	0	5	0	k__Bacteria; p__Proteobacteria; c__Alphaproteobacteria; o__Rhizobiales; f__Rhizobiaceae; g__Allorhizobium-Neorhizobium-Pararhizobium-Rhizobium
ASV1078	0	0	0	0	0	0	0	0	0	0	0	0	0	2	0	0	0	0	0	0	0	0	0	0	2	2	0	3	2	0	0	0	0	1	0	k__Bacteria; p__Proteobacteria; c__Alphaproteobacteria; o__Rhizobiales; f__Hyphomicrobiaceae; g__Hyphomicrobium
ASV1079	0	0	0	0	0	0	0	0	0	0	4	3	0	0	0	3	0	0	0	0	0	0	0	0	0	0	0	2	0	0	0	0	0	0	0	k__Bacteria; p__Bacteroidota; c__Bacteroidia; o__Cytophagales; f__Microscillaceae
ASV1080	0	0	0	0	0	0	0	1	0	0	0	1	3	0	0	0	0	0	0	0	0	0	0	0	0	2	0	1	1	3	0	1	0	0	0	k__Bacteria; p__Actinobacteriota; c__Actinobacteria; o__Micrococcales; f__Microbacteriaceae; g__Leifsonia
ASV1081	10	0	0	0	7	0	0	0	0	0	0	0	2	1	1	1	0	0	0	0	0	0	0	0	0	0	0	0	0	0	0	0	0	0	0	k__Bacteria; p__Myxococcota; c__Polyangia; o__Polyangiales; f__BIrii41; g__BIrii41; s__
ASV1082	0	0	0	0	0	0	0	0	0	0	0	0	0	0	0	0	0	0	0	0	3	0	0	10	0	2	0	0	0	0	2	2	0	0	0	k__Bacteria; p__Actinobacteriota; c__Actinobacteria; o__Micromonosporales; f__Micromonosporaceae; g__Actinoplanes
ASV1083	0	0	0	0	0	0	0	0	18	0	0	0	2	0	0	0	0	0	0	0	0	0	0	0	0	0	0	0	2	0	0	0	0	0	0	k__Bacteria; p__Proteobacteria; c__Alphaproteobacteria; o__Rhizobiales; f__Xanthobacteraceae; g__Rhodoplanes; s__
ASV1084	0	0	0	0	8	3	0	0	4	0	0	0	1	0	3	1	0	0	0	0	0	0	0	0	0	0	0	0	1	0	0	0	0	0	0	k__Bacteria; p__Actinobacteriota; c__Thermoleophilia; o__Gaiellales; f__; g__; s__
ASV1085	0	0	2	0	0	1	0	2	0	0	2	1	1	2	0	1	0	0	0	0	0	0	0	0	0	0	0	0	0	0	0	0	0	0	0	k__Bacteria; p__Proteobacteria; c__Alphaproteobacteria; o__Reyranellales; f__Reyranellaceae; g__Reyranella; s__
ASV1087	1	0	0	0	0	1	1	1	2	0	2	1	0	1	1	0	2	0	3	1	0	0	0	0	0	0	0	0	0	0	0	0	0	0	0	k__Bacteria; p__Proteobacteria; c__Gammaproteobacteria; o__Burkholderiales; f__Rhodocyclaceae; g__Thauera; s__Thauera_sp.
ASV1088	6	8	2	7	0	0	1	0	0	0	2	2	0	1	2	0	0	0	0	0	0	0	0	0	0	0	0	0	0	0	0	0	0	0	0	k__Bacteria; p__Methylomirabilota; c__Methylomirabilia; o__Rokubacteriales; f__Rokubacteriales; g__Rokubacteriales; s__
ASV1089	0	0	0	0	0	0	0	0	0	0	0	0	0	0	5	0	0	0	0	0	0	0	0	0	0	0	0	0	0	9	0	0	0	4	0	k__Bacteria; p__Proteobacteria; c__Gammaproteobacteria; o__Enterobacterales; f__Enterobacteriaceae
ASV1090	0	0	0	0	0	0	0	0	0	0	0	0	0	2	0	6	0	0	0	0	0	0	0	0	0	0	0	3	0	0	0	0	0	0	0	k__Bacteria; p__Proteobacteria; c__Gammaproteobacteria; o__Burkholderiales; f__Oxalobacteraceae; g__Massilia
ASV1091	0	0	0	0	0	0	0	0	0	0	0	0	0	0	0	0	0	0	0	0	5	0	0	0	0	2	0	0	1	0	0	0	2	0	0	k__Bacteria; p__Proteobacteria; c__Gammaproteobacteria; o__Burkholderiales; f__Comamonadaceae
ASV1092	0	0	0	0	0	2	0	2	1	0	1	2	0	3	0	1	0	0	0	1	0	0	0	0	0	0	0	0	0	0	0	0	0	0	0	k__Bacteria; p__Actinobacteriota; c__Actinobacteria; o__Pseudonocardiales; f__Pseudonocardiaceae
ASV1093	0	0	0	0	0	4	0	0	0	8	8	0	0	0	0	0	0	0	0	0	0	0	0	0	0	0	0	0	0	0	0	0	0	0	0	k__Bacteria; p__Actinobacteriota; c__Acidimicrobiia
ASV1094	0	5	0	0	10	0	2	2	0	0	0	3	0	0	2	0	0	0	0	0	0	0	0	0	0	0	0	0	0	0	0	0	0	0	0	k__Bacteria; p__Proteobacteria; c__Gammaproteobacteria; o__Xanthomonadales; f__Rhodanobacteraceae
ASV1095	0	0	0	0	0	0	0	0	0	4	1	5	1	0	0	0	0	0	0	0	0	0	0	0	0	0	0	0	0	0	0	0	0	0	0	k__Bacteria; p__Bdellovibrionota; c__Bdellovibrionia; o__Bdellovibrionales; f__Bdellovibrionaceae; g__Bdellovibrio; s__
ASV1096	0	4	0	0	0	0	1	0	0	0	0	0	1	2	1	1	0	0	0	0	0	0	0	0	0	0	1	0	0	0	0	0	0	0	0	k__Bacteria; p__Planctomycetota; c__Planctomycetes; o__Pirellulales; f__Pirellulaceae; g__Pirellula; s__
ASV1097	0	0	0	0	0	0	0	0	0	0	0	0	1	2	1	1	0	0	0	0	2	0	0	0	0	0	0	2	1	0	0	0	0	1	0	k__Bacteria; p__Proteobacteria; c__Alphaproteobacteria; o__Caulobacterales; f__Caulobacteraceae; g__Caulobacter
ASV1098	0	0	0	0	0	2	0	0	2	0	1	1	2	1	2	0	0	0	0	1	0	0	0	0	0	0	0	0	0	0	0	0	0	0	0	k__Bacteria; p__Bacteroidota; c__Bacteroidia; o__Cytophagales; f__Microscillaceae; g__
ASV1099	0	6	0	0	0	0	1	1	0	0	0	1	1	0	0	1	0	0	0	0	0	0	0	0	0	0	2	0	0	0	0	0	0	0	0	k__Bacteria; p__Bacteroidota; c__Bacteroidia; o__Sphingobacteriales; f__NS11-12_marine_group; g__NS11-12_marine_group; s__Bacteroidetes_bacterium
ASV1100	0	0	3	0	0	2	0	1	0	0	1	1	0	1	2	1	2	0	0	0	0	0	0	0	0	0	0	0	0	0	0	0	0	0	0	k__Bacteria; p__Chloroflexi; c__Dehalococcoidia; o__S085; f__S085; g__S085
ASV1101	0	0	0	0	0	2	0	2	4	0	2	1	2	0	0	1	0	0	0	2	0	0	0	0	0	0	0	0	0	0	0	0	0	0	0	k__Bacteria; p__Proteobacteria; c__Alphaproteobacteria; o__Sphingomonadales; f__Sphingomonadaceae; g__Sphingomonas
ASV1102	0	0	0	0	0	0	1	0	0	0	2	2	0	2	0	2	0	0	0	0	0	0	0	0	0	0	0	0	0	0	0	0	0	0	0	k__Bacteria; p__Bacteroidota; c__Bacteroidia; o__Cytophagales; f__Hymenobacteraceae; g__Adhaeribacter
ASV1103	0	0	0	0	0	0	0	0	0	0	0	0	0	0	0	0	0	0	0	0	4	0	0	0	5	2	0	0	0	0	0	0	0	0	2	k__Bacteria; p__Actinobacteriota; c__Actinobacteria; o__Propionibacteriales; f__Nocardioidaceae; g__Nocardioides
ASV1104	0	0	0	3	0	2	0	1	0	0	1	1	3	1	0	0	0	0	0	0	1	0	0	0	0	0	0	0	0	0	0	0	0	0	0	k__Bacteria; p__Myxococcota; c__Myxococcia; o__Myxococcales; f__Myxococcaceae; g__P3OB-42
ASV1105	0	7	10	0	15	0	0	2	3	0	0	0	2	0	0	1	0	0	0	0	0	0	0	0	0	0	0	0	0	0	0	0	0	0	0	k__Bacteria; p__Planctomycetota; c__Pla4_lineage; o__Pla4_lineage; f__Pla4_lineage; g__Pla4_lineage; s__
ASV1106	0	4	0	0	0	3	1	0	0	2	0	1	2	1	2	0	0	0	0	0	0	0	0	0	0	0	1	0	0	0	0	0	0	0	0	k__Bacteria; p__Planctomycetota; c__vadinHA49; o__vadinHA49; f__vadinHA49; g__vadinHA49; s__
ASV1107	0	0	0	0	0	3	0	4	0	0	3	0	0	0	2	0	0	0	0	0	0	0	0	0	0	0	0	0	0	0	0	0	0	0	0	k__Bacteria; p__Proteobacteria; c__Alphaproteobacteria; o__Rhizobiales; f__Rhizobiaceae
ASV1108	0	7	5	0	8	0	2	0	0	0	0	0	3	0	0	0	0	0	0	0	0	0	0	0	0	0	0	0	0	0	0	0	0	0	0	k__Bacteria; p__Myxococcota; c__Polyangia; o__Haliangiales; f__Haliangiaceae; g__Haliangium; s__
ASV1109	0	0	0	0	0	0	3	0	1	0	0	0	0	0	0	0	0	0	0	1	3	0	1	4	1	0	1	1	1	0	0	0	0	0	0	k__Bacteria; p__Myxococcota; c__Polyangia; o__Blfdi19; f__Blfdi19; g__Blfdi19; s__
ASV1110	0	0	0	0	0	0	3	0	4	0	4	0	4	0	2	0	0	0	0	0	0	0	0	0	0	0	0	0	0	0	0	0	0	0	0	k__Bacteria; p__Actinobacteriota; c__Actinobacteria; o__Micromonosporales; f__Micromonosporaceae
ASV1111	0	0	0	0	0	0	0	0	0	0	0	0	0	0	0	0	0	0	0	0	0	0	0	0	0	0	0	0	0	0	0	15	0	0	0	k__Bacteria; p__Proteobacteria; c__Gammaproteobacteria; o__Burkholderiales; f__Oxalobacteraceae; g__Massilia
ASV1112	0	0	0	0	0	0	0	0	0	0	0	0	0	0	0	0	0	0	0	0	0	0	0	2	0	1	2	0	3	0	0	0	0	0	0	k__Bacteria; p__Bdellovibrionota; c__Oligoflexia; o__Silvanigrellales; f__Silvanigrellaceae; g__Silvanigrella
ASV1113	0	0	0	0	0	2	2	0	0	0	0	0	1	3	0	3	0	0	0	0	0	0	0	0	0	0	0	0	0	0	0	0	0	0	0	k__Bacteria; p__Proteobacteria; c__Alphaproteobacteria; o__Sphingomonadales; f__Sphingomonadaceae; g__Novosphingobium
ASV1114	0	0	0	0	0	3	1	0	0	0	3	1	0	0	1	2	0	0	0	0	0	0	0	0	0	0	0	0	0	0	0	0	0	0	0	k__Bacteria; p__Proteobacteria; c__Gammaproteobacteria; o__Burkholderiales; f__SC-I-84; g__SC-I-84; s__
ASV1115	0	0	0	0	0	0	0	0	0	0	0	0	0	0	0	1	0	0	0	0	1	0	1	0	2	1	1	0	0	0	0	0	0	0	0	k__Bacteria; p__Verrucomicrobiota; c__Verrucomicrobiae; o__Chthoniobacterales; f__Chthoniobacteraceae; g__Chthoniobacter; s__
ASV1116	0	0	9	0	0	3	0	0	3	0	0	0	0	5	0	0	0	0	0	0	0	0	0	0	0	0	0	0	0	0	0	0	0	0	0	k__Bacteria; p__Gemmatimonadota; c__Gemmatimonadetes; o__Gemmatimonadales; f__Gemmatimonadaceae
ASV1117	0	0	0	0	0	0	0	0	0	0	0	0	0	0	0	0	0	0	0	0	0	0	0	3	0	5	0	0	0	0	0	2	0	0	0	k__Bacteria; p__Proteobacteria; c__Alphaproteobacteria; o__Sphingomonadales; f__Sphingomonadaceae; g__Sphingobium
ASV1118	0	0	0	0	0	0	0	0	0	0	0	0	0	0	0	5	11	0	0	6	0	0	0	0	0	0	0	0	0	0	0	0	0	0	0	k__Bacteria; p__Firmicutes; c__Bacilli; o__Bacillales; f__Bacillaceae; g__Bacillus
ASV1119	0	0	0	0	0	1	0	0	0	0	2	1	1	3	1	1	0	0	0	0	0	0	0	0	0	0	0	0	0	0	0	0	0	0	0	k__Bacteria; p__Actinobacteriota; c__Actinobacteria; o__Micrococcales; f__Microbacteriaceae; g__Agromyces
ASV1120	0	0	0	0	0	3	2	4	8	0	0	0	0	0	0	0	0	0	0	0	0	0	0	0	0	1	0	0	0	0	0	0	0	0	0	k__Bacteria; p__Verrucomicrobiota; c__Verrucomicrobiae; o__Chthoniobacterales; f__Chthoniobacteraceae; g__Chthoniobacter; s__
ASV1121	0	0	0	0	17	0	0	0	7	10	0	0	0	0	0	0	0	14	0	0	0	0	0	0	0	0	0	0	0	0	0	0	0	0	0	k__Bacteria; p__Proteobacteria; c__Gammaproteobacteria; o__Burkholderiales; f__Comamonadaceae
ASV1122	5	0	7	5	0	0	1	4	0	0	0	2	1	1	0	0	0	0	0	0	0	0	0	0	0	0	0	0	0	0	0	0	0	0	0	k__Bacteria; p__Proteobacteria; c__Alphaproteobacteria; o__Rhizobiales; f__Methyloligellaceae
ASV1123	2	2	0	0	0	0	0	0	0	0	1	2	2	0	0	2	0	3	0	0	0	0	0	0	0	0	0	0	0	0	0	0	0	0	0	k__Bacteria; p__Proteobacteria; c__Alphaproteobacteria; o__Acetobacterales; f__Acetobacteraceae; g__Roseomonas
ASV1124	0	0	0	0	0	0	0	0	0	0	0	3	0	0	3	2	0	0	0	0	0	0	0	0	0	0	0	0	0	0	0	0	0	0	0	k__Bacteria; p__Proteobacteria; c__Alphaproteobacteria; o__Sphingomonadales; f__Sphingomonadaceae; g__Ellin6055; s__
ASV1125	0	0	0	6	0	1	0	2	0	0	1	1	1	0	1	1	0	0	0	0	0	0	0	0	0	1	0	0	0	0	0	0	0	0	0	k__Bacteria; p__Bacteroidota; c__Bacteroidia; o__Chitinophagales; f__37-13; g__37-13; s__
ASV1126	20	15	0	0	20	0	0	0	0	0	0	0	0	0	0	0	0	0	7	0	0	0	0	0	0	0	0	0	0	0	0	0	0	0	0	k__Bacteria; p__Actinobacteriota; c__Acidimicrobiia
ASV1127	0	0	0	0	0	0	2	0	0	5	0	2	2	0	0	0	0	0	0	0	0	0	0	0	0	0	0	0	0	0	0	0	0	0	0	k__Bacteria; p__Proteobacteria; c__Gammaproteobacteria; o__Burkholderiales; f__SC-I-84; g__SC-I-84; s__
ASV1128	0	0	0	0	0	0	1	0	0	0	2	1	2	0	2	1	0	0	0	2	0	0	0	0	0	0	0	0	0	0	0	0	0	0	0	k__Bacteria; p__Proteobacteria; c__Gammaproteobacteria; o__Burkholderiales; f__Comamonadaceae
ASV1129	2	2	0	0	0	1	0	0	0	4	2	0	1	0	0	2	0	0	0	2	0	0	0	0	0	0	0	0	0	0	0	0	0	0	0	k__Bacteria; p__Bdellovibrionota; c__Bdellovibrionia; o__Bacteriovoracales; f__Bacteriovoracaceae; g__Bacteriovorax; s__Bdellovibrio_sp.
ASV1130	0	0	29	0	0	0	0	0	0	0	0	0	0	0	0	0	0	0	0	0	0	15	0	7	0	0	0	0	0	0	0	0	0	0	0	k__Bacteria; p__Proteobacteria; c__Alphaproteobacteria; o__Caulobacterales; f__Caulobacteraceae; g__Phenylobacterium
ASV1131	0	0	0	0	0	0	1	0	0	0	0	0	0	0	4	0	0	0	0	0	0	0	10	0	0	0	0	0	0	0	0	0	0	0	0	k__Bacteria; p__Myxococcota; c__Polyangia; o__Polyangiales; f__Polyangiaceae
ASV1132	1	0	0	0	4	1	3	0	0	2	2	0	1	1	2	0	0	0	0	0	0	0	0	0	0	0	0	0	0	0	0	0	0	0	0	k__Bacteria; p__Bacteroidota; c__Bacteroidia; o__Chitinophagales; f__Chitinophagaceae; g__
ASV1133	0	13	0	0	30	0	5	0	0	0	0	0	0	0	0	0	0	0	0	0	0	0	0	0	0	0	0	0	0	0	0	0	0	0	0	k__Bacteria; p__Acidobacteriota; c__Subgroup_5; o__Subgroup_5; f__Subgroup_5; g__Subgroup_5; s__
ASV1134	9	0	10	9	15	0	0	0	0	0	0	2	0	0	0	0	0	0	0	2	0	0	0	0	0	0	0	0	0	0	0	0	0	0	0	k__Bacteria
ASV1135	5	7	4	0	3	0	1	2	0	0	0	2	0	0	1	1	6	0	0	0	0	0	0	0	0	0	0	0	0	0	0	0	0	0	0	k__Bacteria; p__Verrucomicrobiota; c__Verrucomicrobiae; o__Pedosphaerales; f__Pedosphaeraceae; g__; s__
ASV1136	0	0	0	0	0	0	2	0	0	0	0	1	2	0	5	2	0	0	0	0	0	0	0	0	0	0	0	0	0	0	0	0	0	0	0	k__Bacteria; p__Bacteroidota; c__Bacteroidia; o__Chitinophagales; f__Chitinophagaceae
ASV1137	0	0	0	0	0	0	0	0	0	0	0	0	2	0	0	0	0	0	0	0	0	0	0	0	0	0	6	0	0	0	0	0	0	0	0	k__Bacteria; p__Proteobacteria; c__Gammaproteobacteria; o__Enterobacterales
ASV1138	10	0	12	0	0	0	0	0	0	0	0	0	3	0	4	0	0	0	3	0	0	0	0	0	0	0	0	0	0	0	0	0	0	0	0	k__Bacteria; p__Bdellovibrionota; c__Bdellovibrionia; o__Bdellovibrionales; f__Bdellovibrionaceae; g__OM27_clade; s__
ASV1139	0	4	0	0	0	0	4	0	0	0	0	2	0	0	0	3	0	0	0	0	0	0	0	0	0	0	0	0	0	0	0	0	0	0	0	k__Bacteria; p__Proteobacteria; c__Gammaproteobacteria; o__Burkholderiales; f__Oxalobacteraceae; g__Massilia
ASV1140	0	0	0	0	0	0	0	0	0	0	4	3	0	0	2	0	0	0	0	0	0	0	0	0	0	0	0	0	0	0	0	0	0	0	0	k__Bacteria; p__Proteobacteria; c__Alphaproteobacteria; o__Sphingomonadales; f__Sphingomonadaceae; g__Sphingomonas
ASV1141	0	0	8	0	0	0	3	0	0	0	0	0	0	0	5	2	0	0	0	0	0	0	0	0	0	0	0	0	0	0	0	0	0	0	0	k__Bacteria; p__Actinobacteriota; c__Thermoleophilia; o__Gaiellales; f__Gaiellaceae; g__Gaiella; s__
ASV1142	0	0	0	0	0	0	2	0	0	0	0	0	1	2	0	2	0	2	0	0	0	0	0	0	0	0	0	0	0	0	0	0	0	0	0	k__Bacteria; p__Proteobacteria; c__Gammaproteobacteria; o__R7C24; f__R7C24; g__R7C24; s__
ASV1143	3	0	2	3	0	1	0	0	4	0	1	1	0	2	1	1	0	0	0	3	0	0	0	0	0	0	0	0	0	0	0	0	0	0	0	k__Bacteria; p__Planctomycetota; c__Planctomycetes; o__Gemmatales; f__Gemmataceae; g__; s__
ASV1144	0	0	0	0	0	1	3	3	1	0	1	0	1	1	0	1	0	0	0	0	0	0	0	0	0	0	0	0	0	0	0	0	0	0	0	k__Bacteria; p__Verrucomicrobiota; c__Verrucomicrobiae; o__Pedosphaerales; f__Pedosphaeraceae
ASV1145	0	3	0	0	0	1	1	0	0	0	0	1	1	0	1	0	0	0	0	0	0	0	0	0	0	0	0	0	0	0	0	0	0	0	0	k__Bacteria; p__Myxococcota; c__Polyangia; o__Blfdi19; f__Blfdi19; g__Blfdi19; s__
ASV1146	0	0	0	0	0	4	1	0	0	0	1	1	1	0	0	0	0	0	0	0	0	0	0	0	0	0	0	0	0	0	0	0	0	0	0	k__Bacteria; p__Proteobacteria; c__Gammaproteobacteria; o__Burkholderiales; f__Comamonadaceae
ASV1147	0	0	0	0	0	2	0	0	0	0	0	4	0	0	0	0	0	0	0	0	0	0	0	0	0	0	0	0	0	0	0	0	3	0	0	k__Bacteria; p__Myxococcota; c__Polyangia; o__Polyangiales; f__Polyangiaceae; g__Polyangium; s__
ASV1148	0	0	0	0	0	0	2	2	0	0	0	1	1	1	2	1	0	0	0	3	0	0	0	0	0	0	0	0	0	0	0	0	0	0	0	k__Bacteria; p__Bacteroidota; c__Bacteroidia; o__Chitinophagales; f__37-13; g__37-13; s__
ASV1149	0	2	0	0	0	2	2	2	0	0	0	0	1	0	2	1	0	0	0	0	0	0	0	0	0	0	0	0	0	0	0	0	0	0	0	k__Bacteria; p__Proteobacteria; c__Gammaproteobacteria; o__Pseudomonadales; f__Moraxellaceae; g__
ASV1150	0	0	6	0	0	3	0	3	0	0	1	0	1	1	0	0	0	0	0	0	0	0	0	0	0	0	0	0	0	0	0	0	0	0	0	k__Bacteria; p__Actinobacteriota; c__Actinobacteria; o__Micromonosporales; f__Micromonosporaceae; g__Rhizocola; s__Rhizocola_hellebori
ASV1151	0	8	9	10	10	0	0	0	0	0	0	0	0	0	0	0	4	0	5	3	0	0	0	0	0	0	0	0	0	0	0	0	0	0	0	k__Bacteria
ASV1152	0	0	0	0	0	0	0	0	0	0	0	1	0	0	0	2	0	0	0	0	0	0	0	0	0	0	1	4	0	0	0	0	0	0	0	k__Bacteria; p__Bacteroidota; c__Bacteroidia; o__Flavobacteriales; f__Weeksellaceae; g__Chryseobacterium
ASV1153	0	0	0	0	0	0	0	0	2	0	1	0	2	0	1	0	0	0	0	0	0	0	0	0	0	1	1	0	0	0	0	0	0	0	0	k__Bacteria; p__Bacteroidota; c__Bacteroidia; o__Flavobacteriales; f__Flavobacteriaceae; g__Flavobacterium
ASV1154	0	0	0	0	0	2	3	0	0	0	0	0	0	2	0	1	0	0	0	0	0	0	0	0	0	1	0	0	0	0	0	0	0	0	0	k__Bacteria; p__Actinobacteriota; c__Actinobacteria; o__Corynebacteriales; f__Mycobacteriaceae; g__Mycobacterium
ASV1155	0	0	0	0	0	0	0	0	0	0	0	0	0	4	0	0	13	0	0	0	0	0	0	0	2	0	0	0	0	0	0	0	0	0	2	k__Bacteria; p__Proteobacteria; c__Alphaproteobacteria; o__Sphingomonadales; f__Sphingomonadaceae; g__Ellin6055; s__
ASV1156	0	0	0	0	0	1	1	2	0	0	1	0	1	3	1	1	0	0	0	1	0	0	0	0	0	0	0	0	0	0	0	0	0	0	0	k__Bacteria; p__Planctomycetota; c__vadinHA49; o__vadinHA49; f__vadinHA49; g__vadinHA49; s__
ASV1157	0	0	0	0	0	0	0	0	0	0	0	0	0	0	0	0	0	0	0	0	0	0	0	0	0	9	0	0	0	0	0	0	0	0	0	k__Bacteria; p__Proteobacteria; c__Alphaproteobacteria; o__Rhizobiales; f__Beijerinckiaceae; g__Bosea
ASV1158	0	0	0	0	0	0	0	0	0	0	0	0	0	0	7	0	0	15	0	0	0	0	0	0	0	0	0	0	0	0	0	0	0	0	0	k__Bacteria; p__Proteobacteria; c__Alphaproteobacteria; o__Rhizobiales; f__Xanthobacteraceae
ASV1159	12	6	0	0	0	0	0	0	0	0	2	2	0	0	1	0	0	0	0	0	0	0	0	0	0	0	0	0	0	0	0	0	0	0	0	k__Bacteria; p__Gemmatimonadota; c__Gemmatimonadetes; o__Gemmatimonadales; f__Gemmatimonadaceae; g__; s__
ASV1160	0	0	0	0	0	0	2	4	3	0	0	1	2	0	0	0	0	0	0	0	0	0	0	0	0	0	0	0	0	0	0	0	0	0	0	k__Bacteria; p__Proteobacteria; c__Alphaproteobacteria
ASV1161	0	0	0	0	0	1	0	1	0	0	1	0	0	0	1	3	0	0	0	2	0	0	0	0	0	0	0	0	0	0	0	0	0	0	0	k__Bacteria; p__Proteobacteria; c__Gammaproteobacteria
ASV1162	0	14	0	0	24	0	0	0	0	0	3	0	0	0	0	0	0	0	0	0	0	0	0	0	0	0	0	0	0	0	0	0	0	0	2	k__Bacteria; p__Proteobacteria; c__Alphaproteobacteria; o__Sphingomonadales; f__Sphingomonadaceae
ASV1163	0	0	0	0	0	0	0	0	5	0	3	0	0	3	0	0	0	0	0	0	0	0	0	0	0	0	0	0	2	0	0	0	3	0	0	k__Bacteria; p__Bacteroidota; c__Bacteroidia; o__Cytophagales; f__Microscillaceae; g__; s__
ASV1164	0	0	0	0	0	0	0	3	0	0	1	1	3	2	0	0	0	0	0	0	0	0	0	0	0	0	0	0	0	0	0	0	0	0	0	k__Bacteria; p__Acidobacteriota; c__Vicinamibacteria; o__Vicinamibacterales; f__; g__; s__
ASV1165	0	0	0	0	0	4	1	0	0	6	0	1	0	0	0	0	0	0	5	0	0	0	0	0	0	1	0	0	0	0	0	0	0	0	0	k__Bacteria; p__Myxococcota; c__Polyangia; o__Polyangiales; f__Sandaracinaceae; g__Sandaracinus; s__
ASV1166	13	0	5	0	0	3	0	1	0	0	0	0	0	0	1	0	0	4	3	0	0	0	0	0	0	0	0	0	0	0	0	0	0	0	0	k__Bacteria; p__Verrucomicrobiota; c__Verrucomicrobiae; o__Pedosphaerales; f__Pedosphaeraceae; g__Pedosphaeraceae; s__
ASV1167	0	0	0	0	0	1	0	4	0	0	0	1	0	0	2	1	4	0	0	0	0	0	0	0	0	0	0	0	0	0	0	0	0	0	0	k__Bacteria; p__Proteobacteria; c__Alphaproteobacteria; o__Reyranellales; f__Reyranellaceae; g__Reyranella; s__
ASV1168	0	8	9	0	0	0	0	0	0	6	2	0	1	0	0	0	0	0	0	1	0	0	0	0	0	0	0	0	0	0	0	0	0	0	0	k__Bacteria; p__NB1-j; c__NB1-j; o__NB1-j; f__NB1-j; g__NB1-j; s__
ASV1169	0	7	0	0	0	0	2	0	0	0	2	0	0	0	2	0	0	0	0	0	0	0	0	2	0	0	1	0	0	0	0	0	0	0	0	k__Bacteria; p__Planctomycetota; c__Planctomycetes; o__Pirellulales; f__Pirellulaceae; g__Pirellula; s__
ASV1170	25	0	21	0	0	0	0	0	0	0	0	0	0	0	0	0	0	0	0	0	0	0	0	0	0	0	0	0	0	0	0	0	0	0	0	k__Bacteria; p__Verrucomicrobiota; c__Verrucomicrobiae; o__Opitutales; f__Opitutaceae
ASV1171	0	0	0	0	0	1	0	0	0	0	0	0	0	0	0	0	0	0	0	0	1	0	0	0	1	1	0	0	1	0	0	1	0	1	0	k__Bacteria; p__Actinobacteriota; c__Actinobacteria; o__Micrococcales; f__Cellulomonadaceae; g__Cellulomonas
ASV1172	0	0	9	0	0	0	3	0	0	0	0	0	0	4	2	0	0	0	0	0	0	0	0	0	0	0	0	0	0	0	0	0	0	0	0	k__Bacteria; p__Actinobacteriota; c__Actinobacteria; o__Micromonosporales; f__Micromonosporaceae
ASV1173	2	0	0	0	0	0	0	1	0	0	1	0	0	1	1	2	3	0	0	0	0	0	0	0	0	0	0	0	0	0	0	0	0	0	0	k__Bacteria; p__Bacteroidota; c__Bacteroidia; o__Sphingobacteriales; f__NS11-12_marine_group; g__NS11-12_marine_group; s__
ASV1174	0	8	0	0	16	1	0	0	0	0	3	0	2	0	1	0	0	0	0	0	0	0	0	0	0	0	0	0	0	0	0	0	0	0	0	k__Bacteria; p__Planctomycetota; c__vadinHA49; o__vadinHA49; f__vadinHA49; g__vadinHA49; s__
[truncated: 2,858 more rows]

## Sheet: Sheet 4
Relative abundance of ASVs
[truncated: 4,024 more rows]

## Sheet: Sheet 5
Relative abundance of phylum
[truncated: 30 more rows]

## Sheet: Sheet 6
Relative abundance of families
[truncated: 247 more rows]

## Sheet: Sheet 7
Statistics of relative abundance at phylum level
[truncated: 31 more rows]

[truncated: 6 more sheets: Sheet 8, Sheet 9, Sheet 10 , Sheet 11, Sheet 12 , Sheet 13]
