# Supplementary material for: Dysfunction of histone demethylase IBM1 in Arabidopsis causes autoimmunity and reshapes the root microbiome
Source: ISME J. 2022 Jul 30;16(11):2513–24. doi: 10.1038/s41396-022-01297-6 (PMC9561531; doi:10.1038/s41396-022-01297-6)
Supplement: Supplementary file 3 — Dataset S2 [file 41396_2022_1297_MOESM3_ESM.xlsx]

## Sheet: Content
	Contents
Sheet 1	Original RNA-seq data in ibm1 grown in soil
Sheet 2	The list of upregulated genes in ibm1 grown in soil （FDR < 0.05; fold change > 2）
Sheet 3	Profile of GO analysis of upregulated genes in ibm1 grown in soil
Sheet 4	The list downregulated genes in ibm1 grown in soil (FDR < 0.05; fold change > 2)
Sheet 5	Profile of GO analysis of downregulated genes in ibm1 grown in soil
Sheet 6	Detailed information of genes for heatmap in Figure 2 and Figrue S5
Sheet 7	Original RNA-seq data in ibm1 grown in 1/2 MS medium
Sheet 8	The list of upregulated genes in ibm1 grown in sterile medium, FDR < 0.05; fold change > 2
Sheet 9	Profile of GO analysis of upregulated genes in ibm1 grown in sterile medium
Sheet 10	The list of downregulated genes in ibm1 grown in sterile medium, FDR < 0.05; fold change > 2
Sheet 11	Profile of GO analysis of downregulated genes in ibm1 grown in sterile medium
Sheet 12	Detailed information of genes for heatmap in Figrue S6

## Sheet: Sheet 1 
Original RNA-seq data in ibm1 grown in soil
Genes	Col-0_1	Col-0_2	Col-0_3	ibm1-1_1	ibm1-1_2	ibm1-1_3	logFC	PValue	FDR	annotation
AT2G24850	3.40727	3.15669	3.23587	76.5339	73.3015	75.8823	4.39022	4.25e-275	9.3e-271	tyrosine aminotransferase 3	Encodes a tyrosine aminotransferase that is responsive to treatment with jasmonic acid.	tyrosine aminotransferase 3 (TAT3); CONTAINS InterPro DOMAIN/s: 1-aminocyclopropane-1-carboxylate synthase (InterPro:IPR001176), Aminotransferase, class I/classII (InterPro:IPR004839), Pyridoxal phosphate-dependent transferase, major domain (InterPro:IPR015424), Tyrosine transaminase (InterPro:IPR021178), Tyrosine/nicotianamine aminotransferase (InterPro:IPR005958), Pyridoxal phosphate-dependent …
AT2G39330	2.07399	2.70574	3.48163	56.4566	46.9746	52.6821	4.11576	5.13e-251	5.63e-247	jacalin-related lectin 23		jacalin-related lectin 23 (JAL23); FUNCTIONS IN: molecular_function unknown; INVOLVED IN: biological_process unknown; LOCATED IN: vacuole; EXPRESSED IN: 24 plant structures; EXPRESSED DURING: 14 growth stages; CONTAINS InterPro DOMAIN/s: Mannose-binding lectin (InterPro:IPR001229); BEST Arabidopsis thaliana protein match is: jacalin-related lectin 22 (TAIR:AT2G39310.3); Has 1977 Blast hits to 736…
AT3G57260	4.81462	4.70999	5.07908	130.974	136.989	127.308	4.62709	8.31e-211	6.07e-207	beta-1,3-glucanase 2	beta 1,3-glucanase	beta-1,3-glucanase 2 (BGL2); FUNCTIONS IN: glucan 1,3-beta-glucosidase activity, protein binding, cellulase activity, hydrolase activity, hydrolyzing O-glycosyl compounds; INVOLVED IN: systemic acquired resistance, response to cold; LOCATED IN: apoplast, cell wall, vacuole; EXPRESSED IN: 17 plant structures; EXPRESSED DURING: 9 growth stages; CONTAINS InterPro DOMAIN/s: Glycoside hydrolase, catal…
AT3G59350	377.355	379.355	374.541	73.1448	71.1921	70.857	-2.52336	2.8e-208	1.53e-204	Protein kinase superfamily protein		Protein kinase superfamily protein; FUNCTIONS IN: protein tyrosine kinase activity, protein kinase activity, kinase activity, ATP binding; INVOLVED IN: protein amino acid phosphorylation; LOCATED IN: plasma membrane; EXPRESSED IN: 24 plant structures; EXPRESSED DURING: 15 growth stages; CONTAINS InterPro DOMAIN/s: Protein kinase, ATP binding site (InterPro:IPR017441), Protein kinase, catalytic do…
AT3G23120	1.37032	1.55329	1.18785	21.4501	20.7694	21.4414	3.82947	1.18e-205	5.15e-202	receptor like protein 38		receptor like protein 38 (RLP38); FUNCTIONS IN: kinase activity; INVOLVED IN: signal transduction, defense response; LOCATED IN: endomembrane system; CONTAINS InterPro DOMAIN/s: Leucine-rich repeat-containing N-terminal domain, type 2 (InterPro:IPR013210), Leucine-rich repeat (InterPro:IPR001611); BEST Arabidopsis thaliana protein match is: receptor like protein 37 (TAIR:AT3G23110.1); Has 120242 …
AT2G32680	3.55541	2.65563	3.44067	45.9461	41.8634	47.573	3.66249	3.13e-202	1.14e-198	receptor like protein 23		receptor like protein 23 (RLP23); FUNCTIONS IN: kinase activity; INVOLVED IN: signal transduction, defense response; LOCATED IN: endomembrane system; EXPRESSED IN: 17 plant structures; EXPRESSED DURING: 9 growth stages; CONTAINS InterPro DOMAIN/s: Leucine-rich repeat (InterPro:IPR001611); BEST Arabidopsis thaliana protein match is: receptor like protein 24 (TAIR:AT2G33020.1); Has 122044 Blast hit…
AT5G57560	433.909	448.952	416.362	54.5261	51.8019	53.3521	-3.15378	8.2e-198	2.57e-194	Xyloglucan endotransglucosylase/hydrolase family protein	Encodes a cell wall-modifying enzyme, rapidly upregulated in response to environmental stimuli	Touch 4 (TCH4); CONTAINS InterPro DOMAIN/s: Xyloglucan endotransglucosylase/hydrolase (InterPro:IPR016455), Xyloglucan endo-transglycosylase, C-terminal (InterPro:IPR010713), Concanavalin A-like lectin/glucanase, subgroup (InterPro:IPR013320), Concanavalin A-like lectin/glucanase (InterPro:IPR008985), Glycoside hydrolase, family 16 (InterPro:IPR000757), Glycoside hydrolase, family 16, active site…
AT2G34600	17.74	18.4391	17.1214	1.1154	1.17639	1.42384	-3.96368	4.22e-196	1.16e-192	jasmonate-zim-domain protein 7		jasmonate-zim-domain protein 7 (JAZ7); CONTAINS InterPro DOMAIN/s: Tify (InterPro:IPR010399); BEST Arabidopsis thaliana protein match is: jasmonate-zim-domain protein 8 (TAIR:AT1G30135.1); Has 38 Blast hits to 38 proteins in 7 species: Archae - 0; Bacteria - 0; Metazoa - 0; Fungi - 0; Plants - 38; Viruses - 0; Other Eukaryotes - 0 (source: NCBI BLink).
AT4G23140	1.99992	2.35499	1.76129	30.1159	28.9231	30.9895	3.75933	1.07e-193	2.61e-190	cysteine-rich RLK (RECEPTOR-like protein kinase) 6	Arabidopsis thaliana receptor-like protein kinase. Naming convention from Chen et al 2003 (PMID 14756307)	cysteine-rich RLK (RECEPTOR-like protein kinase) 6 (CRK6); FUNCTIONS IN: kinase activity; INVOLVED IN: protein amino acid phosphorylation; LOCATED IN: plasma membrane; CONTAINS InterPro DOMAIN/s: Protein kinase, ATP binding site (InterPro:IPR017441), Protein kinase, catalytic domain (InterPro:IPR000719), Protein of unknown function DUF26 (InterPro:IPR002902), Serine-threonine/tyrosine-protein kin…
AT5G49850	0.925889	0.701488	0.901127	20.7637	20.8911	20.5201	4.46415	2.49e-183	5.45e-180	Mannose-binding lectin superfamily protein		Mannose-binding lectin superfamily protein; CONTAINS InterPro DOMAIN/s: Mannose-binding lectin (InterPro:IPR001229); BEST Arabidopsis thaliana protein match is: Mannose-binding lectin superfamily protein (TAIR:AT5G49870.1); Has 1807 Blast hits to 1807 proteins in 277 species: Archae - 0; Bacteria - 0; Metazoa - 736; Fungi - 347; Plants - 385; Viruses - 0; Other Eukaryotes - 339 (source: NCBI BLin…
AT1G52040	16.3327	15.2323	16.0564	95.5815	88.3107	95.2298	2.41888	1.51e-173	3.01e-170	myrosinase-binding protein 1	Encodes myrosinase-binding protein expressed in flowers.	myrosinase-binding protein 1 (MBP1); INVOLVED IN: defense response; LOCATED IN: nucleus, vacuole; EXPRESSED IN: vascular tissue, fruit, flower, leaf; EXPRESSED DURING: seedling growth, seed development stages; CONTAINS InterPro DOMAIN/s: Mannose-binding lectin (InterPro:IPR001229); BEST Arabidopsis thaliana protein match is: myrosinase-binding protein 2 (TAIR:AT1G52030.1); Has 2157 Blast hits to …
AT2G18660	0.962925	0.751594	0.737286	27.6706	28.9231	27.8068	4.95368	4.11e-172	7.5e-169	plant natriuretic peptide A	Encodes PNP-A (Plant Natriuretic Peptide A). PNPs are a class of systemically mobile molecules distantly related to expansins; their biological role has remained elusive. PNP-A contains a signal peptide domain and is secreted into the extracellular space. Co-expression analyses using microarray data suggest that PNP-A may function as a component of plant defence response and SAR in particular, an…	plant natriuretic peptide A (PNP-A); LOCATED IN: extracellular region, cell wall; EXPRESSED IN: 19 plant structures; EXPRESSED DURING: 13 growth stages; CONTAINS InterPro DOMAIN/s: Barwin-related endoglucanase (InterPro:IPR009009), Pollen allergen, N-terminal (InterPro:IPR014734), Rare lipoprotein A (InterPro:IPR005132), Expansin 45, endoglucanase-like (InterPro:IPR007112); BEST Arabidopsis thali…
AT3G45970	141.291	138.895	132.466	22.0078	22.1892	22.9071	-2.74955	1.93e-158	3.26e-155	expansin-like A1	member of EXPANSIN-LIKE. Naming convention from the Expansin Working Group (Kende et al, 2004. Plant Mol Bio)	expansin-like A1 (EXLA1); INVOLVED IN: unidimensional cell growth, plant-type cell wall loosening; LOCATED IN: cell wall, plant-type cell wall; EXPRESSED IN: 20 plant structures; EXPRESSED DURING: 10 growth stages; CONTAINS InterPro DOMAIN/s: Barwin-related endoglucanase (InterPro:IPR009009), Pollen allergen, N-terminal (InterPro:IPR014734), Rare lipoprotein A (InterPro:IPR005132), Expansin/Lol p…
AT4G10500	1.40735	0.651381	0.778246	16.7311	18.6195	17.7143	4.04207	2.71e-153	4.24e-150	2-oxoglutarate (2OG) and Fe(II)-dependent oxygenase superfamily protein		2-oxoglutarate (2OG) and Fe(II)-dependent oxygenase superfamily protein; FUNCTIONS IN: oxidoreductase activity, acting on paired donors, with incorporation or reduction of molecular oxygen, 2-oxoglutarate as one donor, and incorporation of one atom each of oxygen into both donors, oxidoreductase activity; INVOLVED IN: secondary metabolic process; EXPRESSED IN: 12 plant structures; EXPRESSED DURIN…
AT4G04293	0.925889	0.851806	1.39265	27.2845	26.3675	27.1786	4.52688	3.87e-152	5.66e-149	transposable element gene		pseudogene, similar to P0703B11.15, blastp match of 38% identity and 2.2e-25 P-value to GP|18844826|dbj|BAB85296.1||AP003302 P0703B11.15 {Oryza sativa (japonica cultivar-group)}
AT1G43910	1.40735	1.6034	2.21186	20.4205	17.4025	21.1901	3.366	1.41e-150	1.93e-147	P-loop containing nucleoside triphosphate hydrolases superfamily protein		P-loop containing nucleoside triphosphate hydrolases superfamily protein; FUNCTIONS IN: nucleoside-triphosphatase activity, ATPase activity, nucleotide binding, ATP binding; LOCATED IN: endomembrane system; EXPRESSED IN: 23 plant structures; EXPRESSED DURING: 13 growth stages; CONTAINS InterPro DOMAIN/s: ATPase, AAA-type, core (InterPro:IPR003959), ATPase, AAA+ type, core (InterPro:IPR003593); BE…
AT2G26400	2.29621	2.65563	2.90818	34.8349	31.073	32.9996	3.52652	2.2e-149	2.83e-146	acireductone dioxygenase 3	Encodes a protein predicted to belong to the acireductone dioxygenase (ARD/ARD)family.	acireductone dioxygenase 3 (ARD3); FUNCTIONS IN: heteroglycan binding, acireductone dioxygenase [iron(II)-requiring] activity, metal ion binding; INVOLVED IN: oxidation reduction, L-methionine salvage from methylthioadenosine; LOCATED IN: cellular_component unknown; EXPRESSED IN: 22 plant structures; EXPRESSED DURING: 13 growth stages; CONTAINS InterPro DOMAIN/s: Acireductone dioxygenase, ARD (In…
AT4G16563	42.5909	42.1895	36.8643	4.54742	4.82727	4.56467	-3.25247	4.45e-149	5.41e-146	Eukaryotic aspartyl protease family protein		Eukaryotic aspartyl protease family protein; FUNCTIONS IN: aspartic-type endopeptidase activity; INVOLVED IN: proteolysis; LOCATED IN: plant-type cell wall; EXPRESSED IN: 19 plant structures; EXPRESSED DURING: 11 growth stages; CONTAINS InterPro DOMAIN/s: Peptidase aspartic (InterPro:IPR021109), Peptidase aspartic, catalytic (InterPro:IPR009007), Peptidase A1 (InterPro:IPR001461), Peptidase aspar…
AT1G52000	17.1845	15.9338	15.2782	87.4305	77.1958	90.5395	2.26595	1.35e-147	1.56e-144	Mannose-binding lectin superfamily protein		Mannose-binding lectin superfamily protein; FUNCTIONS IN: molecular_function unknown; INVOLVED IN: response to salt stress; LOCATED IN: cellular_component unknown; EXPRESSED IN: 22 plant structures; EXPRESSED DURING: 14 growth stages; CONTAINS InterPro DOMAIN/s: Mannose-binding lectin (InterPro:IPR001229); BEST Arabidopsis thaliana protein match is: myrosinase-binding protein 1 (TAIR:AT1G52040.1)…
AT1G13470	2.03696	2.55542	1.67937	23.3806	21.9053	25.0847	3.3727	2.84e-147	3.11e-144	Protein of unknown function (DUF1262)		Protein of unknown function (DUF1262); CONTAINS InterPro DOMAIN/s: Protein of unknown function DUF1262 (InterPro:IPR010683); BEST Arabidopsis thaliana protein match is: Protein of unknown function (DUF1262) (TAIR:AT1G13520.1); Has 101 Blast hits to 94 proteins in 9 species: Archae - 0; Bacteria - 0; Metazoa - 0; Fungi - 0; Plants - 101; Viruses - 0; Other Eukaryotes - 0 (source: NCBI BLink).
AT2G17040	7.77747	10.0714	8.39687	52.8101	53.5868	55.446	2.50528	1.65e-144	1.72e-141	NAC domain containing protein 36	Member of the NAC transcription factor family and more specifically, the ONAC022 subfamily. Involved in leaf and inflorescence stem morphogenesis.	NAC domain containing protein 36 (NAC036); CONTAINS InterPro DOMAIN/s: No apical meristem (NAM) protein (InterPro:IPR003441); BEST Arabidopsis thaliana protein match is: NAC domain containing protein 35 (TAIR:AT2G02450.2); Has 2865 Blast hits to 2857 proteins in 76 species: Archae - 0; Bacteria - 2; Metazoa - 0; Fungi - 0; Plants - 2863; Viruses - 0; Other Eukaryotes - 0 (source: NCBI BLink).
AT1G33960	0.444427	0.601275	0.737286	16.1305	14.4818	13.3171	4.49474	2.89e-139	2.88e-136	P-loop containing nucleoside triphosphate hydrolases superfamily protein	Identified as a gene that is induced by avirulence gene avrRpt2 and RPS2 after infection with Pseudomonas syringae pv maculicola strain ES4326 carrying avrRpt2	AVRRPT2-INDUCED GENE 1 (AIG1); FUNCTIONS IN: GTP binding; INVOLVED IN: response to bacterium; EXPRESSED IN: 11 plant structures; EXPRESSED DURING: 8 growth stages; CONTAINS InterPro DOMAIN/s: AIG1 (InterPro:IPR006703); BEST Arabidopsis thaliana protein match is: Avirulence induced gene (AIG1) family protein (TAIR:AT1G33950.1); Has 4495 Blast hits to 3349 proteins in 353 species: Archae - 20; Bact…
AT2G38390	45.6278	44.2438	45.7936	193.995	186.479	192.889	1.94931	1.45e-137	1.38e-134	Peroxidase superfamily protein		Peroxidase superfamily protein; FUNCTIONS IN: peroxidase activity, heme binding; INVOLVED IN: response to salt stress; LOCATED IN: endomembrane system; EXPRESSED IN: root; CONTAINS InterPro DOMAIN/s: Haem peroxidase (InterPro:IPR010255), Plant peroxidase (InterPro:IPR000823), Peroxidases heam-ligand binding site (InterPro:IPR019793), Peroxidase, active site (InterPro:IPR019794), Haem peroxidase, …
AT5G35490	10.2589	12.0255	11.9195	90.6909	85.1872	85.3048	2.80677	1.72e-136	1.57e-133	mto 1 responding up 1	Encodes MRU1 (mto 1 responding up). Up-regulated in mto1-1 mutant that over-accumulates soluble methionine.	MTO 1 RESPONDING UP 1 (MRU1); Has 35333 Blast hits to 34131 proteins in 2444 species: Archae - 798; Bacteria - 22429; Metazoa - 974; Fungi - 991; Plants - 531; Viruses - 0; Other Eukaryotes - 9610 (source: NCBI BLink).
AT2G29350	0.592569	0.901913	0.737286	13.5564	15.6988	15.746	4.22363	7.27e-135	6.37e-132	senescence-associated gene 13	senescence-associated gene SAG13 encoding a short-chain alcohol dehydrogenase	senescence-associated gene 13 (SAG13); CONTAINS InterPro DOMAIN/s: Short-chain dehydrogenase/reductase, conserved site (InterPro:IPR020904), NAD(P)-binding domain (InterPro:IPR016040), Glucose/ribitol dehydrogenase (InterPro:IPR002347), Short-chain dehydrogenase/reductase SDR (InterPro:IPR002198); BEST Arabidopsis thaliana protein match is: NAD(P)-binding Rossmann-fold superfamily protein (TAIR:A…
AT3G50770	4.96277	4.50956	4.5466	35.5642	32.0872	33.3765	2.71376	1.52e-133	1.28e-130	calmodulin-like 41		calmodulin-like 41 (CML41); FUNCTIONS IN: calcium ion binding; INVOLVED IN: biological_process unknown; LOCATED IN: chloroplast; EXPRESSED IN: 17 plant structures; EXPRESSED DURING: 11 growth stages; CONTAINS InterPro DOMAIN/s: EF-Hand 1, calcium-binding site (InterPro:IPR018247), EF-HAND 2 (InterPro:IPR018249), EF-hand-like domain (InterPro:IPR011992), Calcium-binding EF-hand (InterPro:IPR002048…
AT5G10760	14.1106	11.8752	12.9025	113.857	117.761	116.839	3.03044	3.86e-133	3.13e-130	Eukaryotic aspartyl protease family protein		Eukaryotic aspartyl protease family protein; FUNCTIONS IN: aspartic-type endopeptidase activity; INVOLVED IN: proteolysis; LOCATED IN: apoplast; EXPRESSED IN: 18 plant structures; EXPRESSED DURING: 12 growth stages; CONTAINS InterPro DOMAIN/s: Peptidase aspartic (InterPro:IPR021109), Peptidase aspartic, catalytic (InterPro:IPR009007), Peptidase A1 (InterPro:IPR001461); BEST Arabidopsis thaliana p…
AT5G22570	0.66664	0.751594	0.860167	13.4706	12.3724	12.6889	3.9462	3.68e-130	2.88e-127	WRKY DNA-binding protein 38	member of WRKY Transcription Factor; Group III	WRKY DNA-binding protein 38 (WRKY38); CONTAINS InterPro DOMAIN/s: DNA-binding WRKY (InterPro:IPR003657); BEST Arabidopsis thaliana protein match is: WRKY DNA-binding protein 62 (TAIR:AT5G01900.1); Has 3118 Blast hits to 2692 proteins in 112 species: Archae - 0; Bacteria - 0; Metazoa - 0; Fungi - 0; Plants - 3102; Viruses - 0; Other Eukaryotes - 16 (source: NCBI BLink).
AT3G51860	4.9998	5.01063	4.91524	37.5376	39.2267	39.7419	2.8344	4.96e-130	3.74e-127	cation exchanger 3		cation exchanger 3 (CAX3); CONTAINS InterPro DOMAIN/s: Sodium/calcium exchanger membrane region (InterPro:IPR004837), Calcium/proton exchanger superfamily (InterPro:IPR004798), Calcium/proton exchanger (InterPro:IPR004713); BEST Arabidopsis thaliana protein match is: cation exchanger 1 (TAIR:AT2G38170.1); Has 3567 Blast hits to 3405 proteins in 1022 species: Archae - 24; Bacteria - 2167; Metazoa …
AT1G52400	206.325	194.863	194.152	850.11	806.763	860.586	1.95024	8.21e-130	6e-127	beta glucosidase 18	encodes a member of glycosyl hydrolase family 1, located in inducible ER bodies which were formed after wounding, required in inducible ER body formation	beta glucosidase 18 (BGLU18); CONTAINS InterPro DOMAIN/s: Glycoside hydrolase, family 1 (InterPro:IPR001360), Glycoside hydrolase, family 1, active site (InterPro:IPR018120), Glycoside hydrolase, catalytic core (InterPro:IPR017853), Glycoside hydrolase, subgroup, catalytic core (InterPro:IPR013781); BEST Arabidopsis thaliana protein match is: beta glucosidase 19 (TAIR:AT3G21370.1).
AT2G27690	38.8503	36.3771	39.4448	5.53412	4.21879	5.52785	-3.039	3.78e-127	2.67e-124	cytochrome P450, family 94, subfamily C, polypeptide 1	Encodes a CYP94C1. Has highest omega-hydroxylase activity with 9,10-epoxystearic acid, while also metabolized lauric acid (C12:0) and C18 unsaturated fatty acids. Gene expression is induced in response to wounding and jasmonic acid treatment.	cytochrome P450, family 94, subfamily C, polypeptide 1 (CYP94C1); CONTAINS InterPro DOMAIN/s: Cytochrome P450 (InterPro:IPR001128), Cytochrome P450, E-class, group I (InterPro:IPR002401); BEST Arabidopsis thaliana protein match is: cytochrome P450, family 94, subfamily B, polypeptide 3 (TAIR:AT3G48520.1); Has 28009 Blast hits to 27927 proteins in 1460 species: Archae - 46; Bacteria - 2607; Metazo…
AT3G29639	0.148142	0	0.122881	11.1969	9.9385	12.7308	6.64689	4.35e-127	2.98e-124			BEST Arabidopsis thaliana protein match is: SPOC domain / Transcription elongation factor S-II protein (TAIR:AT5G11430.1); Has 45 Blast hits to 45 proteins in 8 species: Archae - 0; Bacteria - 0; Metazoa - 0; Fungi - 0; Plants - 45; Viruses - 0; Other Eukaryotes - 0 (source: NCBI BLink).
AT1G36680	0.0740711	0	0.0819207	10.1673	8.39702	7.70549	7.03532	1.77e-125	1.18e-122	transposable element gene		CACTA-like transposase family (Ptta/En/Spm), has a 3.6e-22 P-value blast match to At5g59620.1/14-257 CACTA-like transposase family (Ptta/En/Spm) (CACTA-element) (Arabidopsis thaliana)
AT2G18193	1.48142	1.70361	1.59745	19.9915	18.5789	19.4312	3.47453	2.3e-123	1.48e-120	P-loop containing nucleoside triphosphate hydrolases superfamily protein		P-loop containing nucleoside triphosphate hydrolases superfamily protein; FUNCTIONS IN: nucleoside-triphosphatase activity, ATPase activity, nucleotide binding, ATP binding; LOCATED IN: endomembrane system; EXPRESSED IN: callus; CONTAINS InterPro DOMAIN/s: ATPase, AAA-type, core (InterPro:IPR003959), ATPase, AAA+ type, core (InterPro:IPR003593), ATPase, AAA-type, conserved site (InterPro:IPR00396…
AT5G54610	5.92569	6.06286	5.161	30.2017	28.8825	29.0212	2.23322	5.22e-123	3.27e-120	ankyrin	Induced in response to Salicylic acid. Belongs to the ankyrin repeat protein family.	ankyrin (ANK); CONTAINS InterPro DOMAIN/s: Ankyrin repeat-containing domain (InterPro:IPR020683), Ankyrin repeat (InterPro:IPR002110); BEST Arabidopsis thaliana protein match is: Ankyrin repeat family protein (TAIR:AT5G54620.1); Has 16763 Blast hits to 8871 proteins in 442 species: Archae - 14; Bacteria - 1401; Metazoa - 8955; Fungi - 670; Plants - 1865; Viruses - 65; Other Eukaryotes - 3793 (sou…
AT1G21910	31.3691	28.6107	30.7202	5.79152	4.82727	5.02532	-2.66666	7.25e-123	4.41e-120	Integrase-type DNA-binding superfamily protein	encodes a member of the DREB subfamily A-5 of ERF/AP2 transcription factor family. The protein contains one AP2 domain. There are 15 members in this subfamily including RAP2.1, RAP2.9 and RAP2.10.	Integrase-type DNA-binding superfamily protein; FUNCTIONS IN: DNA binding, sequence-specific DNA binding transcription factor activity; INVOLVED IN: regulation of transcription, DNA-dependent; LOCATED IN: nucleus, chloroplast; EXPRESSED IN: 22 plant structures; EXPRESSED DURING: 13 growth stages; CONTAINS InterPro DOMAIN/s: DNA-binding, integrase-type (InterPro:IPR016177), Pathogenesis-related tr…
AT5G52760	1.48142	1.75372	1.59745	15.7015	16.5912	14.6153	3.15736	2.72e-120	1.61e-117	Copper transport protein family		Copper transport protein family; BEST Arabidopsis thaliana protein match is: Heavy metal transport/detoxification superfamily protein (TAIR:AT5G52750.1); Has 1807 Blast hits to 1807 proteins in 277 species: Archae - 0; Bacteria - 0; Metazoa - 736; Fungi - 347; Plants - 385; Viruses - 0; Other Eukaryotes - 339 (source: NCBI BLink).
AT1G22530	270.026	271.977	272.468	69.627	72.4497	73.6209	-2.04583	6.14e-119	3.54e-116	PATELLIN 2		PATELLIN 2 (PATL2); FUNCTIONS IN: transporter activity; INVOLVED IN: transport; LOCATED IN: plasma membrane, chloroplast; EXPRESSED IN: 25 plant structures; EXPRESSED DURING: 14 growth stages; CONTAINS InterPro DOMAIN/s: Cellular retinaldehyde-binding/triple function, C-terminal (InterPro:IPR001251), Cellular retinaldehyde-binding/triple function, N-terminal (InterPro:IPR008273), Cellular retinal…
AT5G17760	8.48115	9.97115	8.27399	38.1382	37.8069	37.5643	1.96553	1.12e-118	6.31e-116	P-loop containing nucleoside triphosphate hydrolases superfamily protein		P-loop containing nucleoside triphosphate hydrolases superfamily protein; FUNCTIONS IN: ATP binding; LOCATED IN: plasma membrane; EXPRESSED IN: 23 plant structures; EXPRESSED DURING: 13 growth stages; CONTAINS InterPro DOMAIN/s: ATPase, AAA-type, core (InterPro:IPR003959); BEST Arabidopsis thaliana protein match is: P-loop containing nucleoside triphosphate hydrolases superfamily protein (TAIR:AT…
AT3G26830	1.6666	1.70361	1.43361	16.774	18.4167	19.0125	3.36624	8.75e-118	4.79e-115	Cytochrome P450 superfamily protein	Mutations in pad3 are defective in biosynthesis of the indole derived phytoalexin camalexin. Encodes a cytochrome P450 enzyme that catalyzes the conversion of dihydrocamalexic acid to camalexin.	PHYTOALEXIN DEFICIENT 3 (PAD3); FUNCTIONS IN: dihydrocamalexic acid decarboxylase activity, monooxygenase activity, oxygen binding; INVOLVED IN: in 6 processes; LOCATED IN: endoplasmic reticulum, microsome; EXPRESSED IN: 15 plant structures; EXPRESSED DURING: 9 growth stages; CONTAINS InterPro DOMAIN/s: Cytochrome P450 (InterPro:IPR001128), Cytochrome P450, E-class, group I (InterPro:IPR002401), …
AT4G08770	3.48134	3.70786	3.85027	26.8555	27.9089	27.2624	2.76522	2.1e-117	1.12e-114	Peroxidase superfamily protein		Peroxidase superfamily protein; FUNCTIONS IN: peroxidase activity, heme binding; INVOLVED IN: response to oxidative stress, oxidation reduction; LOCATED IN: vacuole; EXPRESSED IN: hypocotyl, root; CONTAINS InterPro DOMAIN/s: Haem peroxidase (InterPro:IPR010255), Plant peroxidase (InterPro:IPR000823), Peroxidases heam-ligand binding site (InterPro:IPR019793), Haem peroxidase, plant/fungal/bacteria…
AT5G39120	1.48142	0.851806	1.72033	24.3673	24.3798	23.9121	4.0008	7.46e-116	3.89e-113	RmlC-like cupins superfamily protein		RmlC-like cupins superfamily protein; FUNCTIONS IN: manganese ion binding, nutrient reservoir activity; INVOLVED IN: biological_process unknown; LOCATED IN: endomembrane system, apoplast; CONTAINS InterPro DOMAIN/s: Cupin, RmlC-type (InterPro:IPR011051), Cupin 1 (InterPro:IPR006045), RmlC-like jelly roll fold (InterPro:IPR014710), Germin (InterPro:IPR001929), Germin, manganese binding site (Inter…
AT2G43620	1.25921	0.8017	1.26977	16.3021	19.3497	17.0861	3.82478	1.44e-108	7.33e-106	Chitinase family protein		Chitinase family protein; FUNCTIONS IN: chitin binding, chitinase activity; INVOLVED IN: response to salt stress; LOCATED IN: apoplast; EXPRESSED IN: 12 plant structures; EXPRESSED DURING: 11 growth stages; CONTAINS InterPro DOMAIN/s: Chitin-binding, type 1, conserved site (InterPro:IPR018371), Glycoside hydrolase, family 19 (InterPro:IPR016283), Chitin-binding, type 1 (InterPro:IPR001002), Glyco…
AT5G10380	12.1106	13.8293	11.5918	53.9684	52.451	56.7861	1.99569	3.77e-108	1.88e-105	RING/U-box superfamily protein	Encodes a RING finger domain protein with E3 ligase activity that is localized to the lipid rafts of the plasma membrane. Expression is increased in response to fungal pathogen. May be involved in regulation of programmed cell death by facilitating degredation of regulation of PDC activators.	RING1; CONTAINS InterPro DOMAIN/s: Zinc finger, RING-type (InterPro:IPR001841), Zinc finger, C3HC4 RING-type (InterPro:IPR018957); BEST Arabidopsis thaliana protein match is: RING/U-box superfamily protein (TAIR:AT1G72220.1); Has 1807 Blast hits to 1807 proteins in 277 species: Archae - 0; Bacteria - 0; Metazoa - 736; Fungi - 347; Plants - 385; Viruses - 0; Other Eukaryotes - 339 (source: NCBI BL…
AT2G46400	1.40735	1.90404	2.53954	23.7667	20.5666	24.6659	3.43487	2.86e-107	1.39e-104	WRKY DNA-binding protein 46	member of WRKY Transcription Factor; Group III	WRKY DNA-binding protein 46 (WRKY46); CONTAINS InterPro DOMAIN/s: DNA-binding WRKY (InterPro:IPR003657); BEST Arabidopsis thaliana protein match is: WRKY family transcription factor (TAIR:AT4G23810.1); Has 3385 Blast hits to 2951 proteins in 185 species: Archae - 0; Bacteria - 0; Metazoa - 0; Fungi - 0; Plants - 3370; Viruses - 0; Other Eukaryotes - 15 (source: NCBI BLink).
AT3G60470	0.0370356	0.200425	0.0819207	7.46463	7.78854	8.54304	6.13613	8.4e-107	4e-104	Plant protein of unknown function (DUF247)		Plant protein of unknown function (DUF247); CONTAINS InterPro DOMAIN/s: Protein of unknown function DUF247, plant (InterPro:IPR004158); BEST Arabidopsis thaliana protein match is: Plant protein of unknown function (DUF247) (TAIR:AT2G28580.1); Has 1401 Blast hits to 907 proteins in 17 species: Archae - 0; Bacteria - 0; Metazoa - 0; Fungi - 0; Plants - 1401; Viruses - 0; Other Eukaryotes - 0 (sourc…
AT5G62360	252.36	253.838	246.499	60.146	60.0772	64.8685	-2.15326	1.25e-106	5.85e-104	Plant invertase/pectin methylesterase inhibitor superfamily protein		Plant invertase/pectin methylesterase inhibitor superfamily protein; FUNCTIONS IN: enzyme inhibitor activity, pectinesterase inhibitor activity, pectinesterase activity; INVOLVED IN: biological_process unknown; LOCATED IN: cellular_component unknown; EXPRESSED IN: 22 plant structures; EXPRESSED DURING: 13 growth stages; CONTAINS InterPro DOMAIN/s: Pectinesterase inhibitor (InterPro:IPR006501); BE…
AT1G52130	0	0	0.0819207	8.49423	7.1395	7.1192	7.71403	2.63e-103	1.2e-100	Mannose-binding lectin superfamily protein		Mannose-binding lectin superfamily protein; CONTAINS InterPro DOMAIN/s: Mannose-binding lectin (InterPro:IPR001229); BEST Arabidopsis thaliana protein match is: Mannose-binding lectin superfamily protein (TAIR:AT1G52120.1); Has 1505 Blast hits to 643 proteins in 30 species: Archae - 0; Bacteria - 0; Metazoa - 0; Fungi - 0; Plants - 1504; Viruses - 0; Other Eukaryotes - 1 (source: NCBI BLink).
AT3G19680	126.884	134.786	140.699	16.3021	16.9969	15.3691	-3.17529	1.52e-101	6.79e-99	Protein of unknown function (DUF1005)		Protein of unknown function (DUF1005); LOCATED IN: plasma membrane; EXPRESSED IN: 22 plant structures; EXPRESSED DURING: 13 growth stages; CONTAINS InterPro DOMAIN/s: Protein of unknown function DUF1005 (InterPro:IPR010410); BEST Arabidopsis thaliana protein match is: Protein of unknown function (DUF1005) (TAIR:AT1G50040.1); Has 782 Blast hits to 189 proteins in 38 species: Archae - 0; Bacteria -…
AT1G35140	40.3317	42.6404	41.6976	2.14501	2.1094	2.8058	-4.26889	4.78e-99	2.1e-96	Phosphate-responsive 1 family protein	At1g35140 (At1g35140/T32G9_32) mRNA, complete cds	PHOSPHATE-INDUCED 1 (PHI-1); CONTAINS InterPro DOMAIN/s: Phosphate-induced protein 1 (InterPro:IPR006766); BEST Arabidopsis thaliana protein match is: Phosphate-responsive 1 family protein (TAIR:AT4G08950.1); Has 400 Blast hits to 400 proteins in 24 species: Archae - 0; Bacteria - 2; Metazoa - 0; Fungi - 0; Plants - 398; Viruses - 0; Other Eukaryotes - 0 (source: NCBI BLink).
AT5G35935	19.1474	15.583	18.4321	2.35951	2.39335	2.26139	-3.052	3.96e-98	1.7e-95	transposable element gene		copia-like retrotransposon family, has a 2.0e-232 P-value blast match to GB:CAA72989 open reading frame 1 (Ty1_Copia-element) (Brassica oleracea)
AT3G25010	3.88873	3.35712	4.83332	23.0803	22.7166	25.3779	2.41814	9.17e-98	3.87e-95	receptor like protein 41		receptor like protein 41 (RLP41); FUNCTIONS IN: kinase activity; INVOLVED IN: signal transduction, defense response; LOCATED IN: endomembrane system; EXPRESSED IN: 19 plant structures; EXPRESSED DURING: 12 growth stages; CONTAINS InterPro DOMAIN/s: Leucine-rich repeat (InterPro:IPR001611); BEST Arabidopsis thaliana protein match is: receptor like protein 40 (TAIR:AT3G24982.1); Has 100338 Blast hi…
AT5G42900	110.477	117.65	115.017	26.2549	24.0958	27.2205	-2.27465	1.45e-97	6e-95	cold regulated gene 27		cold regulated gene 27; BEST Arabidopsis thaliana protein match is: unknown protein (TAIR:AT4G33980.1); Has 74 Blast hits to 74 proteins in 12 species: Archae - 0; Bacteria - 0; Metazoa - 0; Fungi - 0; Plants - 74; Viruses - 0; Other Eukaryotes - 0 (source: NCBI BLink).
AT1G72260	0.0370356	0	0	13.1274	10.5875	10.1344	9.08459	1.46e-96	5.92e-94	thionin 2.1	Encodes a thionin which is a cysteine rich protein having antimicrobial properties. Thi2.1 is expressed in response to a variety of pathogens and induced by ethylene and jasmonic acid. Belongs to the plant thionin (PR-13) family with the following members: At1g66100, At5g36910, At1g72260, At2g15010, At1g12663, At1g12660.	thionin 2.1 (THI2.1); FUNCTIONS IN: toxin receptor binding; INVOLVED IN: response to jasmonic acid stimulus, defense response, jasmonic acid mediated signaling pathway; LOCATED IN: endomembrane system; EXPRESSED IN: 15 plant structures; EXPRESSED DURING: 9 growth stages; CONTAINS InterPro DOMAIN/s: Thionin (InterPro:IPR001010); BEST Arabidopsis thaliana protein match is: Plant thionin (TAIR:AT1G6…
AT1G66920	2.96285	3.00638	2.7853	19.0477	18.4572	18.8449	2.55626	3.51e-95	1.4e-92	Protein kinase superfamily protein		Protein kinase superfamily protein; FUNCTIONS IN: protein serine/threonine kinase activity, protein kinase activity, kinase activity, ATP binding; INVOLVED IN: protein amino acid phosphorylation; LOCATED IN: endomembrane system; CONTAINS InterPro DOMAIN/s: Protein kinase, ATP binding site (InterPro:IPR017441), Serine/threonine-protein kinase domain (InterPro:IPR002290), Serine-threonine/tyrosine-…
AT2G42580	155.105	153.676	163.882	62.6771	58.0895	61.3508	-1.50554	1.3e-94	5.1e-92	tetratricopetide-repeat thioredoxin-like 3	Encodes a member of the TTL family and contains a thioredoxin like domain and three tandom TPRs. Interacts physically with BRL2/VH1 and appears to play a role in brassiosteroid and auxin signaling.	tetratricopetide-repeat thioredoxin-like 3 (TTL3); FUNCTIONS IN: binding; INVOLVED IN: brassinosteroid mediated signaling pathway, auxin mediated signaling pathway, leaf vascular tissue pattern formation; EXPRESSED IN: 22 plant structures; EXPRESSED DURING: 13 growth stages; CONTAINS InterPro DOMAIN/s: Molecular chaperone, heat shock protein, Hsp40, DnaJ (InterPro:IPR015609), Tetratricopeptide TP…
AT1G14880	11.9995	13.2782	11.1822	67.8251	71.0704	69.2657	2.38679	7.62e-93	2.93e-90	PLANT CADMIUM RESISTANCE 1		PLANT CADMIUM RESISTANCE 1 (PCR1); FUNCTIONS IN: molecular_function unknown; INVOLVED IN: biological_process unknown; LOCATED IN: vacuole; CONTAINS InterPro DOMAIN/s: Protein of unknown function Cys-rich (InterPro:IPR006461); BEST Arabidopsis thaliana protein match is: PLANT CADMIUM RESISTANCE 2 (TAIR:AT1G14870.1); Has 778 Blast hits to 777 proteins in 111 species: Archae - 0; Bacteria - 0; Metaz…
AT2G47440	80.0339	74.8087	75.2032	20.5921	19.228	22.8652	-2.0061	3.01e-92	1.14e-89	Tetratricopeptide repeat (TPR)-like superfamily protein		Tetratricopeptide repeat (TPR)-like superfamily protein; FUNCTIONS IN: binding, heat shock protein binding; INVOLVED IN: protein folding; LOCATED IN: cellular_component unknown; EXPRESSED IN: 22 plant structures; EXPRESSED DURING: 13 growth stages; CONTAINS InterPro DOMAIN/s: Tetratricopeptide TPR-1 (InterPro:IPR001440), Tetratricopeptide-like helical (InterPro:IPR011990), Heat shock protein DnaJ…
AT5G60900	8.62929	9.21955	7.5367	35.4784	33.1419	35.0516	1.90386	3.14e-91	1.17e-88	receptor-like protein kinase 1	Encodes a receptor-like protein kinase.	receptor-like protein kinase 1 (RLK1); FUNCTIONS IN: in 6 functions; INVOLVED IN: protein amino acid phosphorylation; LOCATED IN: endomembrane system; EXPRESSED IN: 23 plant structures; EXPRESSED DURING: 13 growth stages; CONTAINS InterPro DOMAIN/s: Curculin-like (mannose-binding) lectin (InterPro:IPR001480), Protein kinase, ATP binding site (InterPro:IPR017441), Serine/threonine-protein kinase d…
AT1G50040	20.9992	21.8964	24.0847	2.10211	2.27166	2.38703	-3.43346	1.37e-89	5e-87	Protein of unknown function (DUF1005)		Protein of unknown function (DUF1005); FUNCTIONS IN: molecular_function unknown; INVOLVED IN: biological_process unknown; LOCATED IN: chloroplast; EXPRESSED IN: leaf apex, leaf whorl, root, petiole, leaf; EXPRESSED DURING: LP.06 six leaves visible, LP.04 four leaves visible, LP.10 ten leaves visible, LP.08 eight leaves visible, LP.12 twelve leaves visible; CONTAINS InterPro DOMAIN/s: Protein of u…
AT2G17840	214.658	217.712	218.646	93.9513	86.8503	90.5814	-1.39184	2.7e-89	9.69e-87	Senescence/dehydration-associated protein-related	Identified as drought-inducible gene by differential hybridization. Upregulated by high light, drought, cold and salt stress determined by microarray analysis.	EARLY-RESPONSIVE TO DEHYDRATION 7 (ERD7); FUNCTIONS IN: molecular_function unknown; INVOLVED IN: response to water deprivation, response to high light intensity, response to salt stress, response to cold; LOCATED IN: plasma membrane; EXPRESSED IN: 24 plant structures; EXPRESSED DURING: 14 growth stages; CONTAINS InterPro DOMAIN/s: Senescence/spartin-associated (InterPro:IPR009686); BEST Arabidops…
AT4G08950	90.1816	95.8032	85.1565	19.2193	19.1874	22.6977	-2.27901	5.92e-89	2.09e-86	Phosphate-responsive 1 family protein		EXORDIUM (EXO); FUNCTIONS IN: molecular_function unknown; INVOLVED IN: response to brassinosteroid stimulus; LOCATED IN: cell wall, plant-type cell wall; EXPRESSED IN: 21 plant structures; EXPRESSED DURING: 13 growth stages; CONTAINS InterPro DOMAIN/s: Phosphate-induced protein 1 (InterPro:IPR006766); BEST Arabidopsis thaliana protein match is: Phosphate-responsive 1 family protein (TAIR:AT1G3514…
AT5G52070	5.92569	6.81445	5.5706	39.6826	36.5088	36.0567	2.49158	3.03e-88	1.05e-85	Agenet domain-containing protein		Agenet domain-containing protein; FUNCTIONS IN: RNA binding; INVOLVED IN: biological_process unknown; LOCATED IN: cellular_component unknown; EXPRESSED IN: 22 plant structures; EXPRESSED DURING: 13 growth stages; CONTAINS InterPro DOMAIN/s: Tudor-like, plant (InterPro:IPR014002), Agenet (InterPro:IPR008395); BEST Arabidopsis thaliana protein match is: Agenet domain-containing protein (TAIR:AT5G42…
AT5G52710	0.222213	0.651381	0.245762	9.65254	9.08663	9.3806	4.58671	5.26e-88	1.8e-85	Copper transport protein family		Copper transport protein family; BEST Arabidopsis thaliana protein match is: Copper transport protein family (TAIR:AT5G52680.1); Has 1807 Blast hits to 1807 proteins in 277 species: Archae - 0; Bacteria - 0; Metazoa - 736; Fungi - 347; Plants - 385; Viruses - 0; Other Eukaryotes - 339 (source: NCBI BLink).
AT1G08890	69.5158	68.5454	68.8134	26.1691	24.3798	26.4667	-1.55533	1.65e-85	5.58e-83	Major facilitator superfamily protein		Major facilitator superfamily protein; FUNCTIONS IN: carbohydrate transmembrane transporter activity, sugar:hydrogen symporter activity; INVOLVED IN: transport, transmembrane transport; LOCATED IN: chloroplast, membrane; CONTAINS InterPro DOMAIN/s: Sugar transporter, conserved site (InterPro:IPR005829), Major facilitator superfamily (InterPro:IPR020846), General substrate transporter (InterPro:IP…
AT4G18900	0	0	0	4.84772	4.54332	5.19283	9.79611	5.53e-85	1.84e-82	Transducin/WD40 repeat-like superfamily protein		Transducin/WD40 repeat-like superfamily protein; CONTAINS InterPro DOMAIN/s: WD40 repeat 2 (InterPro:IPR019782), WD40 repeat, conserved site (InterPro:IPR019775), WD40 repeat (InterPro:IPR001680), G-protein beta WD-40 repeat, region (InterPro:IPR020472), WD40 repeat-like-containing domain (InterPro:IPR011046), WD40-repeat-containing domain (InterPro:IPR017986), WD40/YVTN repeat-like-containing do…
AT4G18250	4.22206	4.0085	4.38276	22.7371	23.5684	22.4046	2.31229	1.79e-84	5.86e-82	receptor serine/threonine kinase, putative		receptor serine/threonine kinase, putative; FUNCTIONS IN: transmembrane receptor protein serine/threonine kinase activity, kinase activity; INVOLVED IN: protein amino acid phosphorylation; EXPRESSED IN: 8 plant structures; EXPRESSED DURING: LP.06 six leaves visible, LP.04 four leaves visible, LP.10 ten leaves visible, LP.02 two leaves visible, LP.08 eight leaves visible; CONTAINS InterPro DOMAIN/…
AT1G20440	865.003	891.29	876.223	210.597	192.726	205.284	-2.24246	1.84e-84	5.93e-82	cold-regulated 47	Belongs to the dehydrin protein family, which contains highly conserved stretches of 7-17 residues that are repetitively scattered in their sequences, the K-, S-, Y- and lysine rich segments. Cold regulated gene, amino acid sequence homology with Group II LEA (late embryogenesis abundant) proteins. Also responds to osmotic stress, ABA, dehydration and inhibits e.coli growth while overexpressed. C…	cold-regulated 47 (COR47); CONTAINS InterPro DOMAIN/s: Dehydrin (InterPro:IPR000167); BEST Arabidopsis thaliana protein match is: Dehydrin family protein (TAIR:AT1G20450.1); Has 14264 Blast hits to 8754 proteins in 735 species: Archae - 48; Bacteria - 976; Metazoa - 4799; Fungi - 1094; Plants - 2502; Viruses - 117; Other Eukaryotes - 4728 (source: NCBI BLink).
AT2G31865	4.29613	4.70999	5.07908	22.6942	22.027	22.4046	2.12533	8.32e-84	2.64e-81	poly(ADP-ribose) glycohydrolase 2		poly(ADP-ribose) glycohydrolase 2 (PARG2); FUNCTIONS IN: poly(ADP-ribose) glycohydrolase activity; INVOLVED IN: defense response to fungus; LOCATED IN: cellular_component unknown; CONTAINS InterPro DOMAIN/s: Poly(ADP-ribose) glycohydrolase (InterPro:IPR007724); BEST Arabidopsis thaliana protein match is: Poly (ADP-ribose) glycohydrolase (PARG) (TAIR:AT2G31870.2); Has 35333 Blast hits to 34131 pro…
AT4G11890	6.0368	5.5618	6.26693	26.8126	26.6108	30.9057	2.10391	8.97e-84	2.81e-81	Protein kinase superfamily protein		Protein kinase superfamily protein; FUNCTIONS IN: protein serine/threonine kinase activity, protein kinase activity, kinase activity, ATP binding; INVOLVED IN: protein amino acid phosphorylation; LOCATED IN: endomembrane system; EXPRESSED IN: 22 plant structures; EXPRESSED DURING: 11 growth stages; CONTAINS InterPro DOMAIN/s: Protein kinase, catalytic domain (InterPro:IPR000719), Serine/threonine…
AT3G28580	0.851818	0.601275	0.737286	12.8271	10.7904	12.8983	3.89868	1.07e-82	3.29e-80	P-loop containing nucleoside triphosphate hydrolases superfamily protein		P-loop containing nucleoside triphosphate hydrolases superfamily protein; FUNCTIONS IN: nucleoside-triphosphatase activity, ATPase activity, nucleotide binding, ATP binding; INVOLVED IN: response to abscisic acid stimulus; LOCATED IN: endoplasmic reticulum; EXPRESSED IN: 10 plant structures; EXPRESSED DURING: LP.04 four leaves visible, 4 anthesis, petal differentiation and expansion stage; CONTAI…
AT2G15020	0.925889	0.601275	0.573445	7.20723	7.91024	8.50117	3.32531	1.19e-82	3.6e-80			unknown protein; BEST Arabidopsis thaliana protein match is: unknown protein (TAIR:AT5G64190.1); Has 72 Blast hits to 72 proteins in 10 species: Archae - 0; Bacteria - 0; Metazoa - 0; Fungi - 0; Plants - 72; Viruses - 0; Other Eukaryotes - 0 (source: NCBI BLink).
AT5G35480	9.92553	9.52019	10.281	108.537	101.9	100.841	3.25763	1.2e-82	3.6e-80			unknown protein; Has 1807 Blast hits to 1807 proteins in 277 species: Archae - 0; Bacteria - 0; Metazoa - 736; Fungi - 347; Plants - 385; Viruses - 0; Other Eukaryotes - 339 (source: NCBI BLink).
AT1G09080	0.481462	0.551169	0.614405	7.29303	7.30176	7.41235	3.60518	4.49e-81	1.33e-78	Heat shock protein 70 (Hsp 70) family protein		BIP3; FUNCTIONS IN: ATP binding; INVOLVED IN: protein folding, response to heat, pollen tube growth; LOCATED IN: endoplasmic reticulum lumen; EXPRESSED IN: 10 plant structures; EXPRESSED DURING: 10 growth stages; CONTAINS InterPro DOMAIN/s: Heat shock protein 70, conserved site (InterPro:IPR018181), Heat shock protein Hsp70 (InterPro:IPR001023), Heat shock protein 70 (InterPro:IPR013126); BEST Ar…
AT3G60290	25.7768	23.7504	26.3785	7.67913	8.23476	8.37553	-1.77412	1.44e-79	4.2e-77	2-oxoglutarate (2OG) and Fe(II)-dependent oxygenase superfamily protein		2-oxoglutarate (2OG) and Fe(II)-dependent oxygenase superfamily protein; FUNCTIONS IN: oxidoreductase activity, acting on paired donors, with incorporation or reduction of molecular oxygen, 2-oxoglutarate as one donor, and incorporation of one atom each of oxygen into both donors, oxidoreductase activity; INVOLVED IN: response to karrikin, biosynthetic process; LOCATED IN: cellular_component unkn…
AT4G27150	0	0	0	11.583	11.8045	11.9351	11.0722	1.83e-79	5.28e-77	seed storage albumin 2		seed storage albumin 2 (SESA2); FUNCTIONS IN: lipid binding, nutrient reservoir activity; INVOLVED IN: lipid transport; LOCATED IN: endomembrane system; EXPRESSED DURING: seed development stages; CONTAINS InterPro DOMAIN/s: Bifunctional trypsin/alpha-amylase inhibitor (InterPro:IPR013771), Bifunctional inhibitor/plant lipid transfer protein/seed storage (InterPro:IPR016140), Napin/ Bra allergen (…
AT3G13090	0.925889	1.00213	0.819207	11.8833	10.547	10.3019	3.44448	1.25e-78	3.56e-76	multidrug resistance-associated protein 8	member of MRP subfamily	multidrug resistance-associated protein 8 (MRP8); FUNCTIONS IN: ATPase activity, coupled to transmembrane movement of substances; INVOLVED IN: transport, transmembrane transport; LOCATED IN: plasma membrane; EXPRESSED IN: 10 plant structures; EXPRESSED DURING: 6 growth stages; CONTAINS InterPro DOMAIN/s: ATPase, AAA+ type, core (InterPro:IPR003593), ABC transporter-like (InterPro:IPR003439), ABC …
AT2G17230	119.921	124.664	121.243	30.073	28.558	31.7851	-2.14595	1.12e-77	3.15e-75	EXORDIUM like 5		EXORDIUM like 5 (EXL5); FUNCTIONS IN: molecular_function unknown; INVOLVED IN: biological_process unknown; LOCATED IN: endomembrane system; EXPRESSED IN: 22 plant structures; EXPRESSED DURING: 13 growth stages; CONTAINS InterPro DOMAIN/s: Phosphate-induced protein 1 (InterPro:IPR006766); BEST Arabidopsis thaliana protein match is: EXORDIUM like 1 (TAIR:AT2G35150.1); Has 402 Blast hits to 401 prot…
AT1G20450	602.309	596.916	616.002	220.249	205.626	214.958	-1.6316	4.07e-77	1.13e-74	Dehydrin family protein	Encodes a gene induced by low temperature and dehydration. Inhibits e.coli growth while overexpressed. Belongs to the dehydrin protein family, which contains highly conserved stretches of 7-17 residues that are repetitively scattered in their sequences, the K-, S-, Y- and lysine rich segments. LTI29 and LTI30 double overexpressors confer cold tolerance. Localized to membranes and cytoplasm.	EARLY RESPONSIVE TO DEHYDRATION 10 (ERD10); CONTAINS InterPro DOMAIN/s: Dehydrin (InterPro:IPR000167); BEST Arabidopsis thaliana protein match is: cold-regulated 47 (TAIR:AT1G20440.1); Has 6841 Blast hits to 4185 proteins in 438 species: Archae - 12; Bacteria - 333; Metazoa - 1811; Fungi - 290; Plants - 1940; Viruses - 33; Other Eukaryotes - 2422 (source: NCBI BLink).
AT5G13320	4.85166	3.75797	4.38276	19.6912	20.2421	22.8233	2.12865	1.5e-76	4.11e-74	Auxin-responsive GH3 family protein	Encodes an enzyme capable of conjugating amino acids to 4-substituted benzoates. 4-HBA (4-hydroxybenzoic acid) and pABA (4-aminobenzoate) may be targets of the enzyme in Arabidopsis, leading to the production of pABA-Glu, 4HBA-Glu, or other related compounds. This enzyme is involved in disease-resistance signaling. It is required for the accumulation of salicylic acid, activation of defense respo…	AVRPPHB SUSCEPTIBLE 3 (PBS3); CONTAINS InterPro DOMAIN/s: GH3 auxin-responsive promoter (InterPro:IPR004993); BEST Arabidopsis thaliana protein match is: Auxin-responsive GH3 family protein (TAIR:AT1G23160.1); Has 1807 Blast hits to 1807 proteins in 277 species: Archae - 0; Bacteria - 0; Metazoa - 736; Fungi - 347; Plants - 385; Viruses - 0; Other Eukaryotes - 339 (source: NCBI BLink).
AT1G02930	37.0356	38.0808	37.0281	147.662	138.165	145.944	1.81552	1.3e-75	3.53e-73	glutathione S-transferase 6	Encodes glutathione transferase belonging to the phi class of GSTs. Naming convention according to Wagner et al. (2002).	glutathione S-transferase 6 (GSTF6); FUNCTIONS IN: glutathione transferase activity, cobalt ion binding; INVOLVED IN: response to oxidative stress, response to water deprivation, toxin catabolic process, response to stress; LOCATED IN: mitochondrion, cytoplasm; EXPRESSED DURING: seed development stages; CONTAINS InterPro DOMAIN/s: Thioredoxin fold (InterPro:IPR012335), Glutathione S-transferase, …
AT1G52030	8.29597	6.86456	8.43783	32.7757	28.8825	32.4971	1.85719	1.67e-75	4.45e-73	myrosinase-binding protein 2	Similar to myrosinase binding proteins which may be involved in metabolizing glucosinolates and forming defense compounds to protect against herbivory. Also similar to lectins and other agglutinating factors. Expressed only in flowers.	myrosinase-binding protein 2 (MBP2); FUNCTIONS IN: sugar binding, thioglucosidase binding; INVOLVED IN: flower development, cell adhesion, response to wounding, defense response; LOCATED IN: thioglucosidase complex; EXPRESSED IN: fruit, flower; EXPRESSED DURING: seed development stages; CONTAINS InterPro DOMAIN/s: Mannose-binding lectin (InterPro:IPR001229); BEST Arabidopsis thaliana protein matc…
AT1G14250	13.518	14.8816	14.2952	51.5231	52.8972	52.6402	1.75245	2.4e-75	6.33e-73	GDA1/CD39 nucleoside phosphatase family protein		GDA1/CD39 nucleoside phosphatase family protein; FUNCTIONS IN: hydrolase activity; INVOLVED IN: biological_process unknown; LOCATED IN: vacuole; EXPRESSED IN: male gametophyte, cultured cell, pollen tube; EXPRESSED DURING: L mature pollen stage, M germinated pollen stage; CONTAINS InterPro DOMAIN/s: Nucleoside phosphatase GDA1/CD39 (InterPro:IPR000407); BEST Arabidopsis thaliana protein match is:…
AT1G50460	48.3314	48.4528	50.8318	20.0773	19.6742	19.7244	-1.44056	4.4e-75	1.15e-72	hexokinase-like 1		hexokinase-like 1 (HKL1); FUNCTIONS IN: hexokinase activity, ATP binding; INVOLVED IN: response to salt stress, response to cold, response to osmotic stress; LOCATED IN: mitochondrion, plastid; EXPRESSED IN: 26 plant structures; EXPRESSED DURING: 13 growth stages; CONTAINS InterPro DOMAIN/s: Hexokinase, N-terminal (InterPro:IPR022672), Hexokinase, C-terminal (InterPro:IPR022673), Hexokinase (Inte…
AT5G60610	0.592569	0.751594	0.163841	7.37883	8.27532	8.91994	3.917	7.37e-75	1.9e-72	F-box/RNI-like superfamily protein		F-box/RNI-like superfamily protein; CONTAINS InterPro DOMAIN/s: F-box domain, cyclin-like (InterPro:IPR001810), FBD (InterPro:IPR013596), F-box domain, Skp2-like (InterPro:IPR022364), Leucine-rich repeat 2 (InterPro:IPR013101); BEST Arabidopsis thaliana protein match is: FBD, F-box and Leucine Rich Repeat domains containing protein (TAIR:AT2G26860.1); Has 1807 Blast hits to 1807 proteins in 277 s…
AT4G23150	0.518498	0.501063	1.06497	8.15103	8.59985	8.2499	3.43506	1.14e-74	2.91e-72	cysteine-rich RLK (RECEPTOR-like protein kinase) 7	Encodes a cysteine-rich receptor-like protein kinase.	cysteine-rich RLK (RECEPTOR-like protein kinase) 7 (CRK7); FUNCTIONS IN: kinase activity; INVOLVED IN: protein amino acid phosphorylation; LOCATED IN: endomembrane system; EXPRESSED IN: 11 plant structures; EXPRESSED DURING: 9 growth stages; CONTAINS InterPro DOMAIN/s: Protein kinase, ATP binding site (InterPro:IPR017441), Protein kinase, catalytic domain (InterPro:IPR000719), Protein of unknown …
AT5G06730	1.44439	1.75372	1.51553	10.8537	9.89794	10.8463	2.62399	1.28e-74	3.21e-72	Peroxidase superfamily protein		Peroxidase superfamily protein; FUNCTIONS IN: peroxidase activity, heme binding; INVOLVED IN: response to oxidative stress, oxidation reduction; LOCATED IN: plasma membrane; EXPRESSED IN: root, cultured cell; CONTAINS InterPro DOMAIN/s: Haem peroxidase (InterPro:IPR010255), Plant peroxidase (InterPro:IPR000823), Peroxidases heam-ligand binding site (InterPro:IPR019793), Haem peroxidase, plant/fun…
AT2G06050	189.326	198.07	202.303	67.0529	67.5818	69.7682	-1.65749	2.97e-74	7.38e-72	oxophytodienoate-reductase 3	Encodes a 12-oxophytodienoate reductase that is required for jasmonate biosynthesis. Mutants are male sterile and defective in pollen dehiscence. Shows activity towards 2,4,6-trinitrotoluene.	oxophytodienoate-reductase 3 (OPR3); FUNCTIONS IN: 12-oxophytodienoate reductase activity; INVOLVED IN: response to jasmonic acid stimulus, response to fungus, jasmonic acid biosynthetic process, response to wounding, response to ozone; LOCATED IN: peroxisome; EXPRESSED IN: 24 plant structures; EXPRESSED DURING: 14 growth stages; CONTAINS InterPro DOMAIN/s: NADH:flavin oxidoreductase/NADH oxidase…
AT3G28890	0.925889	0.551169	0.614405	8.88033	7.66685	8.45929	3.40739	4.22e-74	1.04e-71	receptor like protein 43		receptor like protein 43 (RLP43); FUNCTIONS IN: kinase activity; INVOLVED IN: signal transduction; LOCATED IN: endomembrane system; EXPRESSED IN: stem, leaf whorl, inflorescence meristem, leaf, stamen; EXPRESSED DURING: LP.04 four leaves visible, 4 anthesis; CONTAINS InterPro DOMAIN/s: Leucine-rich repeat-containing N-terminal domain, type 2 (InterPro:IPR013210), Leucine-rich repeat (InterPro:IPR…
AT1G36070	15.8883	12.9775	13.8036	3.38911	3.44805	4.10401	-2.09792	1.33e-73	3.24e-71	Transducin/WD40 repeat-like superfamily protein		Transducin/WD40 repeat-like superfamily protein; FUNCTIONS IN: molecular_function unknown; INVOLVED IN: biological_process unknown; LOCATED IN: CUL4 RING ubiquitin ligase complex, heterotrimeric G-protein complex; EXPRESSED IN: 22 plant structures; EXPRESSED DURING: 13 growth stages; CONTAINS InterPro DOMAIN/s: WD40 repeat-like-containing domain (InterPro:IPR011046), WD40 repeat 2 (InterPro:IPR01…
AT1G29715	0	0	0.0409603	5.01932	5.0301	4.60654	7.87799	2.92e-73	7.03e-71			pseudogene, putative receptor-related serine/threonine kinase, blastp match of 67% identity and 2.6e-98 P-value to GP|8671882|gb|AAF78445.1|AC018748_24|AC018748 Contains a weak similarity to disease resistance protein (cf-5) gene from Lycopersicon esculentum gb|AF053993 and contains multiple leucine rich PF|00560 repeats and protein kinase PF|00069 domain. EST gb|T0-TRUNCATED-
AT5G24200	1.11107	0.901913	0.614405	9.00903	9.16776	10.7626	3.31446	2.99e-73	7.11e-71	alpha/beta-Hydrolases superfamily protein		alpha/beta-Hydrolases superfamily protein; FUNCTIONS IN: triglyceride lipase activity; INVOLVED IN: lipid metabolic process; LOCATED IN: cellular_component unknown; CONTAINS InterPro DOMAIN/s: Lipase, class 3 (InterPro:IPR002921); BEST Arabidopsis thaliana protein match is: alpha/beta-Hydrolases superfamily protein (TAIR:AT5G24210.1); Has 219 Blast hits to 218 proteins in 17 species: Archae - 0; …
AT4G04490	0.66664	1.10234	0.696326	9.05193	9.1272	10.5113	3.43918	3.54e-73	8.33e-71	cysteine-rich RLK (RECEPTOR-like protein kinase) 36	Encodes a cysteine-rich receptor-like protein kinase.	cysteine-rich RLK (RECEPTOR-like protein kinase) 36 (CRK36); FUNCTIONS IN: kinase activity; INVOLVED IN: protein amino acid phosphorylation; LOCATED IN: endomembrane system; EXPRESSED IN: 7 plant structures; EXPRESSED DURING: 7 growth stages; CONTAINS InterPro DOMAIN/s: Protein kinase, ATP binding site (InterPro:IPR017441), Protein kinase, catalytic domain (InterPro:IPR000719), Protein of unknown…
AT2G14610	2.74063	1.65351	1.88418	43.9298	41.4578	44.3903	4.22062	7.36e-73	1.71e-70	pathogenesis-related gene 1	PR1 gene expression is induced in response to a variety of pathogens. It is a useful molecular marker for the SAR response. Though the Genbank record for the cDNA associated to this gene is called 'PR-1-like', the sequence actually corresponds to PR1. Expression of this gene is salicylic-acid responsive.	pathogenesis-related gene 1 (PR1); FUNCTIONS IN: molecular_function unknown; INVOLVED IN: response to vitamin B1, response to jasmonic acid stimulus, systemic acquired resistance, defense response; LOCATED IN: extracellular region, cell wall; EXPRESSED IN: 17 plant structures; EXPRESSED DURING: 9 growth stages; CONTAINS InterPro DOMAIN/s: Allergen V5/Tpx-1 related, conserved site (InterPro:IPR018…
AT5G24530	15.7401	17.5873	18.9646	77.3061	70.2591	74.7098	1.95939	1.75e-72	4.04e-70	2-oxoglutarate (2OG) and Fe(II)-dependent oxygenase superfamily protein	Encodes a putative 2OG-Fe(II) oxygenase that is defense-associated but required for susceptibility to downy mildew.	DOWNY MILDEW RESISTANT 6 (DMR6); FUNCTIONS IN: oxidoreductase activity, acting on paired donors, with incorporation or reduction of molecular oxygen, 2-oxoglutarate as one donor, and incorporation of one atom each of oxygen into both donors, oxidoreductase activity; INVOLVED IN: response to fungus, response to bacterium, flavonoid biosynthetic process; LOCATED IN: cellular_component unknown; EXPR…
AT1G54010	12.3328	11.3741	10.4449	45.9461	43.6077	49.0806	1.889	2.07e-72	4.71e-70	GDSL-like Lipase/Acylhydrolase superfamily protein		GDSL-like Lipase/Acylhydrolase superfamily protein; FUNCTIONS IN: hydrolase activity, acting on ester bonds, carboxylesterase activity; INVOLVED IN: lipid metabolic process; LOCATED IN: plasma membrane, vacuole, membrane; EXPRESSED IN: cultured cell, leaf; EXPRESSED DURING: seedling growth; CONTAINS InterPro DOMAIN/s: Lipase, GDSL (InterPro:IPR001087); BEST Arabidopsis thaliana protein match is: …
AT4G14400	63.553	64.1861	69.223	189.104	186.966	195.276	1.40706	2.51e-72	5.67e-70	ankyrin repeat family protein	encodes a novel protein with putative ankyrin and transmembrane regions. It is a member of one of the largest uncharacterized gene families in higher plants. The gene is involved in resistance to Pseudomonas syringae.	ACCELERATED CELL DEATH 6 (ACD6); CONTAINS InterPro DOMAIN/s: Ankyrin repeat-containing domain (InterPro:IPR020683), Ankyrin repeat (InterPro:IPR002110); BEST Arabidopsis thaliana protein match is: Ankyrin repeat family protein (TAIR:AT4G14390.1); Has 17644 Blast hits to 9282 proteins in 441 species: Archae - 34; Bacteria - 1047; Metazoa - 9551; Fungi - 1051; Plants - 2112; Viruses - 52; Other Euk…
AT2G34655	3.44431	3.65776	2.74434	27.07	27.8278	25.2104	2.89783	5.18e-71	1.16e-68			unknown protein; FUNCTIONS IN: molecular_function unknown; INVOLVED IN: biological_process unknown; LOCATED IN: endomembrane system; EXPRESSED IN: stem, root, inflorescence, cultured cell, leaf; Has 35333 Blast hits to 34131 proteins in 2444 species: Archae - 798; Bacteria - 22429; Metazoa - 974; Fungi - 991; Plants - 531; Viruses - 0; Other Eukaryotes - 9610 (source: NCBI BLink).
AT4G02290	147.624	147.363	142.911	54.14	50.3416	53.2265	-1.60295	7.25e-71	1.61e-68	glycosyl hydrolase 9B13		glycosyl hydrolase 9B13 (GH9B13); FUNCTIONS IN: hydrolase activity, hydrolyzing O-glycosyl compounds, catalytic activity; INVOLVED IN: carbohydrate metabolic process; LOCATED IN: endomembrane system; EXPRESSED IN: 20 plant structures; EXPRESSED DURING: 9 growth stages; CONTAINS InterPro DOMAIN/s: Six-hairpin glycosidase (InterPro:IPR012341), Glycoside hydrolase, family 9, active site (InterPro:IP…
AT1G01120	153.216	159.338	153.274	56.4566	53.7085	55.8648	-1.61761	9.63e-71	2.11e-68	3-ketoacyl-CoA synthase 1	Encodes a condensing enzyme KCS1 (3-ketoacyl-CoA synthase 1) which is involved in the critical fatty acid elongation process in wax biosynthesis.	3-ketoacyl-CoA synthase 1 (KCS1); FUNCTIONS IN: fatty acid elongase activity, acyltransferase activity; INVOLVED IN: in 7 processes; LOCATED IN: cytosolic ribosome, endoplasmic reticulum, membrane; EXPRESSED IN: 29 plant structures; EXPRESSED DURING: 13 growth stages; CONTAINS InterPro DOMAIN/s: Thiolase-like (InterPro:IPR016039), Very-long-chain 3-ketoacyl-CoA synthase (InterPro:IPR012392), 3-Ox…
AT5G56370	2.48138	2.25478	1.76129	14.3716	13.8328	14.6991	2.5878	2.72e-70	5.89e-68	F-box/RNI-like/FBD-like domains-containing protein		F-box/RNI-like/FBD-like domains-containing protein; CONTAINS InterPro DOMAIN/s: FBD (InterPro:IPR013596), F-box domain, cyclin-like (InterPro:IPR001810), F-box domain, Skp2-like (InterPro:IPR022364), FBD-like (InterPro:IPR006566), Leucine-rich repeat 2 (InterPro:IPR013101); BEST Arabidopsis thaliana protein match is: F-box/RNI-like/FBD-like domains-containing protein (TAIR:AT5G56420.2); Has 35333…
AT5G24030	62.1087	57.9729	58.86	20.3347	18.0516	19.1381	-1.76758	4.06e-70	8.72e-68	SLAC1 homologue 3	Encodes a protein with ten predicted transmembrane helices. The SLAH3 protein has similarity to the SLAC1 protein involved in ion homeostasis in guard cells. Although it is not expressed in guard cells, it can complement an slac1-2 mutant suggesting that it performs a similar function. SLAH3:GFP localizes to the plasma membrane.	SLAC1 homologue 3 (SLAH3); FUNCTIONS IN: transporter activity; INVOLVED IN: cellular ion homeostasis; LOCATED IN: integral to membrane, plasma membrane; EXPRESSED IN: 20 plant structures; EXPRESSED DURING: 10 growth stages; CONTAINS InterPro DOMAIN/s: C4-dicarboxylate transporter/malic acid transport protein (InterPro:IPR004695); BEST Arabidopsis thaliana protein match is: SLAC1 homologue 2 (TAIR…
AT5G11920	3.92577	3.55754	3.89123	19.3909	18.4978	20.4782	2.22299	5.7e-69	1.21e-66	6-&1-fructan exohydrolase	Encodes a protein with fructan exohydrolase (FEH) activity acting on both inulin and levan-type fructans (1- and 6-FEH). The enzyme does not have invertase activity.	6-&1-fructan exohydrolase (cwINV6); FUNCTIONS IN: inulinase activity, hydrolase activity, hydrolyzing O-glycosyl compounds, levanase activity; INVOLVED IN: carbohydrate metabolic process; EXPRESSED IN: 10 plant structures; EXPRESSED DURING: 8 growth stages; CONTAINS InterPro DOMAIN/s: Glycoside hydrolase, family 32 (InterPro:IPR001362), Glycosyl hydrolases family 32, N-terminal (InterPro:IPR01314…
AT1G72416	94.737	104.421	112.764	17.9323	14.5629	18.3005	-2.74827	5.99e-69	1.26e-66	Chaperone DnaJ-domain superfamily protein		Chaperone DnaJ-domain superfamily protein; INVOLVED IN: biological_process unknown; LOCATED IN: cellular_component unknown; BEST Arabidopsis thaliana protein match is: Chaperone DnaJ-domain superfamily protein (TAIR:AT3G14200.1).
AT4G02520	134.18	127.42	129.312	432.562	422.285	425.77	1.58232	7.54e-69	1.57e-66	glutathione S-transferase PHI 2	Encodes glutathione transferase belonging to the phi class of GSTs. Naming convention according to Wagner et al. (2002). The expression of this gene is upregulated by herbicide safeners such as benoxacor and fenclorim.	glutathione S-transferase PHI 2 (GSTF2); FUNCTIONS IN: glutathione transferase activity, glutathione binding; INVOLVED IN: in 6 processes; LOCATED IN: in 7 components; EXPRESSED IN: phloem, cotyledon, root, cultured cell, leaf; EXPRESSED DURING: seedling growth; CONTAINS InterPro DOMAIN/s: Thioredoxin fold (InterPro:IPR012335), Glutathione S-transferase, C-terminal (InterPro:IPR004046), Glutathio…
AT1G36675	0.0740711	0.0501063	0.204802	5.01932	5.71971	4.98344	5.35827	1.03e-68	2.12e-66	glycine-rich protein		glycine-rich protein; FUNCTIONS IN: molecular_function unknown; INVOLVED IN: biological_process unknown; LOCATED IN: chloroplast; BEST Arabidopsis thaliana protein match is: unknown protein (TAIR:AT2G10975.1); Has 1842 Blast hits to 1279 proteins in 240 species: Archae - 9; Bacteria - 267; Metazoa - 613; Fungi - 226; Plants - 409; Viruses - 32; Other Eukaryotes - 286 (source: NCBI BLink).
AT1G61890	149.031	146.611	149.628	40.4548	41.5795	39.7419	-1.99921	1.52e-68	3.12e-66	MATE efflux family protein		MATE efflux family protein; FUNCTIONS IN: antiporter activity, drug transmembrane transporter activity, transporter activity; INVOLVED IN: response to karrikin; LOCATED IN: membrane; EXPRESSED IN: 22 plant structures; EXPRESSED DURING: 13 growth stages; CONTAINS InterPro DOMAIN/s: Multi antimicrobial extrusion protein MatE (InterPro:IPR002528); BEST Arabidopsis thaliana protein match is: MATE eff…
AT4G14365	23.2583	23.7003	21.2994	70.3563	67.9875	68.3444	1.46965	2.41e-68	4.9e-66	XB3 ortholog 4 in Arabidopsis thaliana		XB3 ortholog 4 in Arabidopsis thaliana (XBAT34); FUNCTIONS IN: zinc ion binding; EXPRESSED IN: 22 plant structures; EXPRESSED DURING: 13 growth stages; CONTAINS InterPro DOMAIN/s: Zinc finger, RING-type (InterPro:IPR001841), Ankyrin repeat-containing domain (InterPro:IPR020683), Ankyrin repeat (InterPro:IPR002110); BEST Arabidopsis thaliana protein match is: XB3 ortholog 5 in Arabidopsis thaliana…
AT2G30770	0.185178	0.300638	0.286722	5.92022	5.39519	6.11414	4.36747	6.97e-68	1.4e-65	cytochrome P450, family 71, subfamily A, polypeptide 13	putative cytochrome P450	cytochrome P450, family 71, subfamily A, polypeptide 13 (CYP71A13); CONTAINS InterPro DOMAIN/s: Cytochrome P450 (InterPro:IPR001128), Cytochrome P450, E-class, group I (InterPro:IPR002401), Cytochrome P450, conserved site (InterPro:IPR017972); BEST Arabidopsis thaliana protein match is: cytochrome P450, family 71, subfamily A, polypeptide 12 (TAIR:AT2G30750.1); Has 35333 Blast hits to 34131 prote…
AT1G54020	0.481462	0.551169	0.696326	6.90693	6.81497	7.4961	3.48058	1.16e-67	2.32e-65	GDSL-like Lipase/Acylhydrolase superfamily protein		GDSL-like Lipase/Acylhydrolase superfamily protein; FUNCTIONS IN: hydrolase activity, acting on ester bonds, carboxylesterase activity; INVOLVED IN: lipid metabolic process; EXPRESSED IN: 16 plant structures; EXPRESSED DURING: 10 growth stages; CONTAINS InterPro DOMAIN/s: Lipase, GDSL (InterPro:IPR001087); BEST Arabidopsis thaliana protein match is: GDSL-like Lipase/Acylhydrolase superfamily prot…
AT3G09940	6.51826	7.56605	6.51269	31.9177	27.5033	28.4349	1.96835	1.36e-67	2.68e-65	monodehydroascorbate reductase	Encodes a member of the monodehydroascorbate reductase gene family. Critical for a mutualistic symbiosis between the host Arabidopsis and the root colonizing fungus Piriformospora indica.	monodehydroascorbate reductase (MDHAR); FUNCTIONS IN: monodehydroascorbate reductase (NADH) activity; INVOLVED IN: response to jasmonic acid stimulus, regulation of symbiosis, encompassing mutualism through parasitism, response to water deprivation, response to salt stress, response to symbiotic fungus; LOCATED IN: cytosol; EXPRESSED IN: 13 plant structures; EXPRESSED DURING: 7 growth stages; CON…
AT4G04170	0	0	0.163841	4.63322	4.38105	5.4441	6.17442	1.67e-67	3.27e-65	transposable element gene		CACTA-like transposase family (Ptta/En/Spm), has a 2.3e-87 P-value blast match to At5g36655.1/81-333 CACTA-like transposase family (Ptta/En/Spm) (CACTA-element) (Arabidopsis thaliana)
AT3G48650	2.51842	3.85818	3.89123	17.8894	16.3478	19.6406	2.27704	2.68e-67	5.2e-65			pseudogene, At14a-related protein, similar to At14a (GI:11994571 and GI:11994573) (Arabidopsis thaliana)
AT4G04500	0.296285	0.200425	0.163841	5.23382	5.51688	5.90475	4.47161	3.33e-67	6.4e-65	cysteine-rich RLK (RECEPTOR-like protein kinase) 37	Encodes a cysteine-rich receptor-like protein kinase.	cysteine-rich RLK (RECEPTOR-like protein kinase) 37 (CRK37); FUNCTIONS IN: kinase activity; INVOLVED IN: protein amino acid phosphorylation; LOCATED IN: endomembrane system; EXPRESSED IN: 20 plant structures; EXPRESSED DURING: 12 growth stages; CONTAINS InterPro DOMAIN/s: Protein kinase, ATP binding site (InterPro:IPR017441), Protein kinase, catalytic domain (InterPro:IPR000719), Protein of unkno…
AT1G10340	3.14802	2.30489	2.41666	14.629	14.6035	14.6153	2.33057	5.32e-67	1.01e-64	Ankyrin repeat family protein		Ankyrin repeat family protein; CONTAINS InterPro DOMAIN/s: Ankyrin repeat-containing domain (InterPro:IPR020683), Ankyrin repeat (InterPro:IPR002110); BEST Arabidopsis thaliana protein match is: Ankyrin repeat family protein (TAIR:AT2G24600.4); Has 20842 Blast hits to 11682 proteins in 536 species: Archae - 22; Bacteria - 1442; Metazoa - 11586; Fungi - 1324; Plants - 2714; Viruses - 98; Other Euk…
AT2G31010	71.3675	70.9004	72.8684	27.6277	25.3533	25.6291	-1.58193	8e-67	1.51e-64	Protein kinase superfamily protein		Protein kinase superfamily protein; FUNCTIONS IN: protein serine/threonine kinase activity, protein kinase activity, kinase activity, ATP binding; INVOLVED IN: protein amino acid phosphorylation; LOCATED IN: cellular_component unknown; EXPRESSED IN: 19 plant structures; EXPRESSED DURING: 15 growth stages; CONTAINS InterPro DOMAIN/s: Protein kinase, ATP binding site (InterPro:IPR017441), Protein k…
AT2G14560	40.4058	41.4379	42.1482	193.394	202.502	175.3	2.07541	1.23e-66	2.3e-64	Protein of unknown function (DUF567)	Encodes LURP1, a member of the LURP cluster (late upregulated in response to Hyaloperonospora parasitica) which exhibits a pronounced upregulation after recognition of the pathogenic oomycte H. parasitica. LURP1 is required for full basal defense to H. parasitica and resistance to this pathogen mediated by the R-proteins RPP4 and RPP5.	LATE UPREGULATED IN RESPONSE TO HYALOPERONOSPORA PARASITICA (LURP1); CONTAINS InterPro DOMAIN/s: Protein of unknown function DUF567 (InterPro:IPR007612); BEST Arabidopsis thaliana protein match is: Protein of unknown function (DUF567) (TAIR:AT1G33840.1); Has 35333 Blast hits to 34131 proteins in 2444 species: Archae - 798; Bacteria - 22429; Metazoa - 974; Fungi - 991; Plants - 531; Viruses - 0; O…
AT1G01680	0.33332	0.350744	0.573445	5.96312	5.59801	5.31846	3.59724	1.33e-66	2.47e-64	plant U-box 54		plant U-box 54 (PUB54); FUNCTIONS IN: ubiquitin-protein ligase activity; INVOLVED IN: response to stress, protein ubiquitination; LOCATED IN: ubiquitin ligase complex; CONTAINS InterPro DOMAIN/s: UspA (InterPro:IPR006016), U box domain (InterPro:IPR003613); BEST Arabidopsis thaliana protein match is: RING/U-box superfamily protein (TAIR:AT1G01660.1); Has 2251 Blast hits to 2122 proteins in 140 sp…
AT4G22390	1.29624	0.551169	0.778246	8.02233	9.65455	9.04558	3.16222	1.35e-66	2.48e-64	F-box associated ubiquitination effector family protein		F-box associated ubiquitination effector family protein; CONTAINS InterPro DOMAIN/s: F-box associated interaction domain (InterPro:IPR017451); BEST Arabidopsis thaliana protein match is: F-box and associated interaction domains-containing protein (TAIR:AT4G12560.2); Has 30201 Blast hits to 17322 proteins in 780 species: Archae - 12; Bacteria - 1396; Metazoa - 17338; Fungi - 3422; Plants - 5037; V…
AT1G02660	61.5161	61.781	60.949	25.6114	23.6901	25.5873	-1.42841	2.09e-66	3.81e-64	alpha/beta-Hydrolases superfamily protein		alpha/beta-Hydrolases superfamily protein; FUNCTIONS IN: triglyceride lipase activity; INVOLVED IN: lipid metabolic process; LOCATED IN: cellular_component unknown; EXPRESSED IN: 24 plant structures; EXPRESSED DURING: 15 growth stages; CONTAINS InterPro DOMAIN/s: Lipase, class 3 (InterPro:IPR002921); BEST Arabidopsis thaliana protein match is: alpha/beta-Hydrolases superfamily protein (TAIR:AT3G6…
AT5G02490	11.2218	10.8731	11.2231	40.7551	38.2125	43.3434	1.74465	2.62e-66	4.75e-64	Heat shock protein 70 (Hsp 70) family protein		Heat shock protein 70 (Hsp 70) family protein; FUNCTIONS IN: protein binding; INVOLVED IN: protein folding, response to cadmium ion, response to heat, response to bacterium; LOCATED IN: cytosol, cell wall, plasma membrane; EXPRESSED IN: 19 plant structures; EXPRESSED DURING: 10 growth stages; CONTAINS InterPro DOMAIN/s: Heat shock protein 70, conserved site (InterPro:IPR018181), Heat shock protei…
AT3G45860	18.1845	19.4913	19.0056	54.6977	57.8056	56.2417	1.44669	3.53e-66	6.34e-64	cysteine-rich RLK (RECEPTOR-like protein kinase) 4	Encodes a cysteine-rich receptor-like protein kinase. Involved in programmed cell death and defense response to pathogen.	cysteine-rich RLK (RECEPTOR-like protein kinase) 4 (CRK4); FUNCTIONS IN: kinase activity; INVOLVED IN: defense response to bacterium, defense response, programmed cell death, response to salicylic acid stimulus; LOCATED IN: endomembrane system; EXPRESSED IN: 11 plant structures; EXPRESSED DURING: 9 growth stages; CONTAINS InterPro DOMAIN/s: Protein kinase, ATP binding site (InterPro:IPR017441), P…
AT4G31800	128.625	134.435	139.511	40.1545	34.4805	39.9094	-1.94318	5.02e-66	8.94e-64	WRKY DNA-binding protein 18	Pathogen-induced transcription factor. Binds W-box sequences in vitro. Forms protein complexes with itself and with WRKY40 and WRKY60. Constitutive expression of WRKY18 enhanced resistance to P. syringae, but its coexpression with WRKY40 or WRKY60 made plants more susceptible to both P. syringae and B. cinerea. WRKY18, WRKY40, and WRKY60 have partially redundant roles in response to the hemibiotr…	WRKY DNA-binding protein 18 (WRKY18); FUNCTIONS IN: protein binding, sequence-specific DNA binding transcription factor activity; INVOLVED IN: in 7 processes; LOCATED IN: nucleus; EXPRESSED IN: 24 plant structures; EXPRESSED DURING: 13 growth stages; CONTAINS InterPro DOMAIN/s: DNA-binding WRKY (InterPro:IPR003657); BEST Arabidopsis thaliana protein match is: WRKY DNA-binding protein 60 (TAIR:AT2…
AT1G76090	89.2928	98.2584	92.1607	31.7461	27.9495	32.7902	-1.72619	6.42e-66	1.13e-63	sterol methyltransferase 3	Encodes S-adenosyl-methionine-sterol-C-methyltransferase, an enzyme in the sterol biosynthetic pathway.	sterol methyltransferase 3 (SMT3); CONTAINS InterPro DOMAIN/s: Sterol methyltransferase C-terminal (InterPro:IPR013705), Methyltransferase type 11 (InterPro:IPR013216); BEST Arabidopsis thaliana protein match is: sterol methyltransferase 2 (TAIR:AT1G20330.1); Has 10191 Blast hits to 10184 proteins in 2043 species: Archae - 312; Bacteria - 6392; Metazoa - 125; Fungi - 424; Plants - 648; Viruses - …
AT2G04450	3.48134	3.15669	2.94914	16.9027	16.8752	17.3374	2.27943	8.56e-66	1.5e-63	nudix hydrolase homolog 6	Encodes a protein with NADH pyrophosphatase activity. Although this protein was also shown to have ADP-ribose diphosphatase activity in vitro, mutant analyses suggest that NUDX6 is involved in NADH metabolism in vivo.	nudix hydrolase homolog 6 (NUDT6); FUNCTIONS IN: hydrolase activity, ADP-ribose diphosphatase activity, NAD or NADH binding, NADH pyrophosphatase activity; INVOLVED IN: response to other organism, positive regulation of salicylic acid mediated signaling pathway; LOCATED IN: cytosol; EXPRESSED IN: 17 plant structures; EXPRESSED DURING: 12 growth stages; CONTAINS InterPro DOMAIN/s: NUDIX hydrolase …
AT2G38470	44.8501	46.4485	42.6807	130.288	126.402	132.627	1.40993	3.86e-65	6.71e-63	WRKY DNA-binding protein 33	Member of the plant WRKY transcription factor family. Regulates the antagonistic relationship between defense pathways mediating responses to P. syringae and necrotrophic fungal pathogens. Located in nucleus. Involved in response to various abiotic stresses - especially salt stress.	WRKY DNA-binding protein 33 (WRKY33); CONTAINS InterPro DOMAIN/s: DNA-binding WRKY (InterPro:IPR003657); BEST Arabidopsis thaliana protein match is: WRKY DNA-binding protein 4 (TAIR:AT1G13960.1); Has 7573 Blast hits to 4449 proteins in 326 species: Archae - 2; Bacteria - 120; Metazoa - 293; Fungi - 170; Plants - 5689; Viruses - 9; Other Eukaryotes - 1290 (source: NCBI BLink).
AT3G24420	41.1465	46.2982	45.2612	12.3981	12.2102	12.1864	-1.97829	1.19e-64	2.05e-62	alpha/beta-Hydrolases superfamily protein		alpha/beta-Hydrolases superfamily protein; FUNCTIONS IN: hydrolase activity; INVOLVED IN: biological_process unknown; LOCATED IN: endomembrane system; EXPRESSED IN: guard cell; CONTAINS InterPro DOMAIN/s: Alpha/beta hydrolase fold-1 (InterPro:IPR000073); BEST Arabidopsis thaliana protein match is: alpha/beta-Hydrolases superfamily protein (TAIR:AT4G37470.1); Has 7600 Blast hits to 7598 proteins i…
AT5G42830	3.62949	2.45521	2.94914	13.5564	13.2649	14.8247	2.0514	1.37e-64	2.34e-62	HXXXD-type acyl-transferase family protein		HXXXD-type acyl-transferase family protein; FUNCTIONS IN: transferase activity, transferring acyl groups other than amino-acyl groups, transferase activity; INVOLVED IN: biological_process unknown; LOCATED IN: cellular_component unknown; EXPRESSED IN: 17 plant structures; EXPRESSED DURING: 12 growth stages; CONTAINS InterPro DOMAIN/s: Transferase (InterPro:IPR003480); BEST Arabidopsis thaliana pr…
AT1G29670	386.948	385.467	381.545	181.124	181.489	182.796	-1.21039	3.82e-64	6.49e-62	GDSL-like Lipase/Acylhydrolase superfamily protein		GDSL-like Lipase/Acylhydrolase superfamily protein; FUNCTIONS IN: hydrolase activity, acting on ester bonds, carboxylesterase activity; INVOLVED IN: lipid metabolic process; LOCATED IN: apoplast, cell wall, chloroplast; EXPRESSED IN: 23 plant structures; EXPRESSED DURING: 14 growth stages; CONTAINS InterPro DOMAIN/s: Lipase, GDSL (InterPro:IPR001087); BEST Arabidopsis thaliana protein match is: G…
AT4G33980	76.7377	81.7233	85.1156	26.9842	26.8137	29.2725	-1.6808	4.49e-64	7.57e-62			FUNCTIONS IN: molecular_function unknown; INVOLVED IN: response to karrikin; LOCATED IN: cellular_component unknown; EXPRESSED IN: 24 plant structures; EXPRESSED DURING: 15 growth stages; BEST Arabidopsis thaliana protein match is: cold regulated gene 27 (TAIR:AT5G42900.3).
AT4G13900	3.81466	3.55754	3.89123	20.4205	17.7676	18.9287	2.20693	5.95e-64	9.96e-62			pseudogene, similar to NL0D, contains leucine rich-repeat domains Pfam:PF00560, INTERPRO:IPR001611; similar to Cf-4A protein (Lycopersicon esculentum) gi|3097197|emb|CAA73187; blastp match of 33% identity and 2.9e-93 P-value to GP|4235641|gb|AAD13301.1||AF119040 NL0D {Lycopersicon esculentum}
AT4G02410	11.6662	11.1236	10.9364	38.6959	36.0626	40.4957	1.64108	1.41e-63	2.35e-61	Concanavalin A-like lectin protein kinase family protein		Concanavalin A-like lectin protein kinase family protein; FUNCTIONS IN: kinase activity; INVOLVED IN: protein amino acid phosphorylation; LOCATED IN: endomembrane system; EXPRESSED IN: 19 plant structures; EXPRESSED DURING: 10 growth stages; CONTAINS InterPro DOMAIN/s: Legume lectin, beta chain (InterPro:IPR001220), Protein kinase, ATP binding site (InterPro:IPR017441), Serine/threonine-protein k…
AT2G44500	59.8124	62.1318	63.6114	23.0374	23.9335	25.4616	-1.48572	2.71e-63	4.47e-61	O-fucosyltransferase family protein		O-fucosyltransferase family protein; CONTAINS InterPro DOMAIN/s: GDP-fucose protein O-fucosyltransferase (InterPro:IPR019378); BEST Arabidopsis thaliana protein match is: O-fucosyltransferase family protein (TAIR:AT3G07900.1); Has 35333 Blast hits to 34131 proteins in 2444 species: Archae - 798; Bacteria - 22429; Metazoa - 974; Fungi - 991; Plants - 531; Viruses - 0; Other Eukaryotes - 9610 (sour…
AT5G44130	104.218	109.432	101.827	35.0065	35.9409	36.1823	-1.68691	9.59e-63	1.57e-60	FASCICLIN-like arabinogalactan protein 13 precursor		FASCICLIN-like arabinogalactan protein 13 precursor (FLA13); FUNCTIONS IN: molecular_function unknown; LOCATED IN: anchored to plasma membrane, plasma membrane, anchored to membrane, plant-type cell wall; EXPRESSED IN: 23 plant structures; EXPRESSED DURING: 14 growth stages; CONTAINS InterPro DOMAIN/s: FAS1 domain (InterPro:IPR000782); BEST Arabidopsis thaliana protein match is: FASCICLIN-like ar…
AT4G34950	429.427	423.448	421.646	186.916	170.455	194.312	-1.33807	9.73e-63	1.58e-60	Major facilitator superfamily protein		Major facilitator superfamily protein; CONTAINS InterPro DOMAIN/s: Nodulin-like (InterPro:IPR010658), Major facilitator superfamily, general substrate transporter (InterPro:IPR016196); BEST Arabidopsis thaliana protein match is: Major facilitator superfamily protein (TAIR:AT2G16660.1); Has 3379 Blast hits to 3250 proteins in 882 species: Archae - 26; Bacteria - 1593; Metazoa - 4; Fungi - 302; Pla…
AT1G56120	7.62933	6.71424	6.88134	30.2875	27.8278	27.8486	1.88307	3.33e-61	5.36e-59	Leucine-rich repeat transmembrane protein kinase		Leucine-rich repeat transmembrane protein kinase; FUNCTIONS IN: kinase activity; INVOLVED IN: protein amino acid phosphorylation; CONTAINS InterPro DOMAIN/s: Protein kinase, ATP binding site (InterPro:IPR017441), Serine/threonine-protein kinase domain (InterPro:IPR002290), Leucine-rich repeat (InterPro:IPR001611), Serine-threonine/tyrosine-protein kinase (InterPro:IPR001245), Protein kinase-like …
AT5G26920	12.9624	13.4285	13.7627	42.8144	39.0238	42.7152	1.50374	3.81e-61	6.09e-59	Cam-binding protein 60-like G	Encodes a calmodulin-binding protein CBP60g (calmodulin binding protein 60-like.g). The calmodulin-binding domain is located near the N-terminus; calmodulin binding is dependent on Ca(2+). Inducible by both bacterial pathogen and MAMP (microbe-associated molecular pattern) treatments. Bacterial growth is enhanced in cbp60g mutants. cbp60g mutants also show defects in salicylic acid (SA) accumulat…	Cam-binding protein 60-like G (CBP60G); FUNCTIONS IN: calmodulin binding; INVOLVED IN: defense response to bacterium, incompatible interaction, salicylic acid biosynthetic process, response to molecule of bacterial origin, response to bacterium; EXPRESSED IN: 15 plant structures; EXPRESSED DURING: 9 growth stages; CONTAINS InterPro DOMAIN/s: Calmodulin binding protein-like (InterPro:IPR012416); B…
AT1G09932	3.92577	4.35924	4.46468	18.1039	16.8752	18.133	1.93184	6.94e-61	1.1e-58	Phosphoglycerate mutase family protein		Phosphoglycerate mutase family protein; FUNCTIONS IN: molecular_function unknown; INVOLVED IN: biological_process unknown; LOCATED IN: cellular_component unknown; CONTAINS InterPro DOMAIN/s: Histidine phosphatase superfamily, clade-1 (InterPro:IPR013078); BEST Arabidopsis thaliana protein match is: Phosphoglycerate mutase family protein (TAIR:AT2G17280.2); Has 475 Blast hits to 475 proteins in 96…
AT4G23210	1.37032	1.85393	1.39265	10.7679	10.3036	9.63186	2.62039	8.59e-61	1.35e-58	cysteine-rich RLK (RECEPTOR-like protein kinase) 13	Encodes a Cysteine-rich receptor-like kinase (CRK13). Overexpression of CRK13 leads to hypersensitive response cell death, and induces defense against pathogens by causing increased accumulation of salicylic acid.	cysteine-rich RLK (RECEPTOR-like protein kinase) 13 (CRK13); FUNCTIONS IN: kinase activity; INVOLVED IN: defense response to bacterium, response to molecule of bacterial origin, plant-type hypersensitive response; LOCATED IN: endomembrane system; EXPRESSED IN: 10 plant structures; EXPRESSED DURING: 8 growth stages; CONTAINS InterPro DOMAIN/s: Protein kinase, ATP binding site (InterPro:IPR017441),…
AT3G06070	124.884	131.579	131.81	47.4905	44.2162	45.7723	-1.62702	9.36e-61	1.46e-58			unknown protein; BEST Arabidopsis thaliana protein match is: unknown protein (TAIR:AT5G19190.1); Has 33 Blast hits to 33 proteins in 12 species: Archae - 0; Bacteria - 0; Metazoa - 1; Fungi - 0; Plants - 32; Viruses - 0; Other Eukaryotes - 0 (source: NCBI BLink).
AT3G57460	1.40735	1.10234	0.819207	10.3818	11.1555	9.79937	3.08916	1.56e-60	2.42e-58	catalytics;metal ion binding		catalytics;metal ion binding; FUNCTIONS IN: catalytic activity, metal ion binding; LOCATED IN: cellular_component unknown; EXPRESSED IN: 14 plant structures; EXPRESSED DURING: 12 growth stages; CONTAINS InterPro DOMAIN/s: Metalloenzyme, LuxS/M16 peptidase-like, metal-binding (InterPro:IPR011249); BEST Arabidopsis thaliana protein match is: Insulinase (Peptidase family M16) family protein (TAIR:AT…
AT4G13340	212.103	212.15	192.268	47.4905	51.1934	51.5514	-2.16599	3.3e-60	5.09e-58	Leucine-rich repeat (LRR) family protein		Leucine-rich repeat (LRR) family protein; FUNCTIONS IN: structural constituent of cell wall; LOCATED IN: cell wall, plant-type cell wall; EXPRESSED IN: 23 plant structures; EXPRESSED DURING: 13 growth stages; CONTAINS InterPro DOMAIN/s: Leucine-rich repeat-containing N-terminal domain, type 2 (InterPro:IPR013210); BEST Arabidopsis thaliana protein match is: Leucine-rich repeat (LRR) family protei…
AT5G05600	57.9977	60.2778	57.3035	15.7444	15.7393	16.2067	-2.00902	4.22e-60	6.47e-58	2-oxoglutarate (2OG) and Fe(II)-dependent oxygenase superfamily protein		2-oxoglutarate (2OG) and Fe(II)-dependent oxygenase superfamily protein; FUNCTIONS IN: oxidoreductase activity, iron ion binding; INVOLVED IN: response to salt stress, response to karrikin; EXPRESSED IN: 15 plant structures; EXPRESSED DURING: 9 growth stages; CONTAINS InterPro DOMAIN/s: Isopenicillin N synthase (InterPro:IPR002283), Oxoglutarate/iron-dependent oxygenase (InterPro:IPR005123); BEST…
AT5G23870	29.2211	30.7652	31.3347	13.1274	12.8592	14.1547	-1.31395	5.02e-60	7.63e-58	Pectinacetylesterase family protein		Pectinacetylesterase family protein; FUNCTIONS IN: carboxylesterase activity; INVOLVED IN: biological_process unknown; LOCATED IN: plant-type cell wall; EXPRESSED IN: 22 plant structures; EXPRESSED DURING: 13 growth stages; CONTAINS InterPro DOMAIN/s: Pectinacetylesterase (InterPro:IPR004963); BEST Arabidopsis thaliana protein match is: Pectinacetylesterase family protein (TAIR:AT3G62060.1); Has …
AT5G20250	861.596	826.302	855.415	347.105	348.537	354.201	-1.40579	1.06e-59	1.6e-57	Raffinose synthase family protein	encodes a member of glycosyl hydrolase family 36. Expression is induced within 3 hours of dark treatment, in senescing leaves and treatment with exogenous photosynthesis inhibitor. Induction of gene expression was suppressed in excised leaves supplied with sugar. The authors suggest that the gene's expression pattern is responding to the level of sugar in the cell.	DARK INDUCIBLE 10 (DIN10); CONTAINS InterPro DOMAIN/s: Glycoside hydrolase, catalytic core (InterPro:IPR017853), Raffinose synthase (InterPro:IPR008811); BEST Arabidopsis thaliana protein match is: seed imbibition 2 (TAIR:AT3G57520.1).
AT5G52390	0.296285	0.751594	0.573445	10.8537	8.51872	10.8044	4.12327	1.36e-59	2.04e-57	PAR1 protein		PAR1 protein; FUNCTIONS IN: molecular_function unknown; INVOLVED IN: biological_process unknown; LOCATED IN: endomembrane system; EXPRESSED IN: 13 plant structures; EXPRESSED DURING: 8 growth stages; CONTAINS InterPro DOMAIN/s: PAR1 (InterPro:IPR009489); BEST Arabidopsis thaliana protein match is: PAR1 protein (TAIR:AT3G54040.1); Has 1807 Blast hits to 1807 proteins in 277 species: Archae - 0; Ba…
AT3G50660	32.5543	34.0222	37.7654	14.2	14.5224	14.6153	-1.39579	3.66e-59	5.46e-57	Cytochrome P450 superfamily protein	Encodes a 22&#945; hydroxylase whose reaction is a rate-limiting step in brassinosteroid biosynthetic pathway. The protein is a member of CYP90B gene family. CLM is an epi-allele with small, compressed rosette, reduced internode length, and reduced fertility, appears in selfed ddm mutant plants possibly due to loss of cytosine methylation. Transcripts accumulate in actively growing tissues, and G…	DWARF 4 (DWF4); CONTAINS InterPro DOMAIN/s: Cytochrome P450 (InterPro:IPR001128), Cytochrome P450, conserved site (InterPro:IPR017972), Cytochrome P450, E-class, group I (InterPro:IPR002401); BEST Arabidopsis thaliana protein match is: Cytochrome P450 superfamily protein (TAIR:AT5G05690.1); Has 31120 Blast hits to 31036 proteins in 1650 species: Archae - 61; Bacteria - 5303; Metazoa - 10591; Fung…
AT2G43510	1.59253	1.6034	2.21186	12.3552	12.9403	11.4745	2.63045	1.37e-58	2.03e-56	trypsin inhibitor protein 1	Member of the defensin-like (DEFL) family. Encodes putative trypsin inhibitor protein which may function in defense against herbivory.	trypsin inhibitor protein 1 (TI1); FUNCTIONS IN: serine-type endopeptidase inhibitor activity; INVOLVED IN: defense response to fungus, defense response; LOCATED IN: endomembrane system, extracellular region; EXPRESSED IN: 23 plant structures; EXPRESSED DURING: 13 growth stages; CONTAINS InterPro DOMAIN/s: Scorpion long chain toxin (InterPro:IPR002061), Knottin (InterPro:IPR003614); BEST Arabidop…
AT5G57550	11.9255	10.4722	11.6327	2.18791	2.23109	2.55454	-2.41689	1.43e-58	2.1e-56	xyloglucan endotransglucosylase/hydrolase 25	xyloglucan endotransglycosylase-related protein (XTR3)	xyloglucan endotransglucosylase/hydrolase 25 (XTH25); FUNCTIONS IN: hydrolase activity, acting on glycosyl bonds, xyloglucan:xyloglucosyl transferase activity; INVOLVED IN: plant-type cell wall biogenesis; LOCATED IN: endomembrane system, cell wall, apoplast; EXPRESSED IN: 9 plant structures; EXPRESSED DURING: 8 growth stages; CONTAINS InterPro DOMAIN/s: Xyloglucan endotransglucosylase/hydrolase …
AT3G61280	5.81458	5.41148	5.40676	20.3776	20.5666	21.7764	1.78156	2.55e-58	3.72e-56	Arabidopsis thaliana protein of unknown function (DUF821)		FUNCTIONS IN: molecular_function unknown; INVOLVED IN: biological_process unknown; LOCATED IN: cellular_component unknown; CONTAINS InterPro DOMAIN/s: Lipopolysaccharide-modifying protein (InterPro:IPR006598), Protein of unknown function DUF821, CAP10-like (InterPro:IPR008539); BEST Arabidopsis thaliana protein match is: Arabidopsis thaliana protein of unknown function (DUF821) (TAIR:AT3G61290.1)…
AT3G50970	49.2573	48.553	49.1934	14.8864	11.8856	14.4478	-1.96507	3.13e-58	4.54e-56	dehydrin family protein	Belongs to the dehydrin protein family, which contains highly conserved stretches of 7-17 residues that are repetitively scattered in their sequences, the K-, S-, Y- and lysine rich segments. LTI29 and LTI30 double overexpressors confer freeze tolerance. Located in membranes. mRNA upregulated by water deprivation and abscisic acid.	LOW TEMPERATURE-INDUCED 30 (LTI30); CONTAINS InterPro DOMAIN/s: Dehydrin (InterPro:IPR000167); BEST Arabidopsis thaliana protein match is: dehydrin xero 1 (TAIR:AT3G50980.1); Has 2604 Blast hits to 1055 proteins in 149 species: Archae - 0; Bacteria - 4; Metazoa - 72; Fungi - 7; Plants - 2511; Viruses - 0; Other Eukaryotes - 10 (source: NCBI BLink).
AT3G26210	5.07387	4.50956	5.3658	18.49	20.2421	19.8081	1.83333	4.09e-58	5.9e-56	cytochrome P450, family 71, subfamily B, polypeptide 23	putative cytochrome P450	cytochrome P450, family 71, subfamily B, polypeptide 23 (CYP71B23); FUNCTIONS IN: electron carrier activity, monooxygenase activity, iron ion binding, oxygen binding, heme binding; INVOLVED IN: oxidation reduction; LOCATED IN: endomembrane system; EXPRESSED IN: 20 plant structures; EXPRESSED DURING: 11 growth stages; CONTAINS InterPro DOMAIN/s: Cytochrome P450 (InterPro:IPR001128), Cytochrome P45…
AT4G21840	0.111107	0.150319	0.327683	4.54742	5.23293	3.97838	4.38525	4.62e-58	6.62e-56	methionine sulfoxide reductase B8		methionine sulfoxide reductase B8 (MSRB8); FUNCTIONS IN: peptide-methionine-(S)-S-oxide reductase activity; INVOLVED IN: oxidation reduction; LOCATED IN: cytosol; EXPRESSED IN: root; CONTAINS InterPro DOMAIN/s: Methionine sulphoxide reductase B (InterPro:IPR002579), Mss4-like (InterPro:IPR011057); BEST Arabidopsis thaliana protein match is: methionine sulfoxide reductase B7 (TAIR:AT4G21830.2); Ha…
AT3G11010	12.518	12.8272	12.0833	46.8899	43.8511	48.3268	1.76414	5.09e-58	7.24e-56	receptor like protein 34		receptor like protein 34 (RLP34); CONTAINS InterPro DOMAIN/s: Leucine-rich repeat, typical subtype (InterPro:IPR003591), Leucine-rich repeat-containing N-terminal domain, type 2 (InterPro:IPR013210), Leucine-rich repeat (InterPro:IPR001611); BEST Arabidopsis thaliana protein match is: receptor like protein 53 (TAIR:AT5G27060.1); Has 142392 Blast hits to 33789 proteins in 1239 species: Archae - 73…
AT2G43570	2.51842	3.05648	2.66242	26.212	24.3392	22.7815	3.02993	8.14e-58	1.15e-55	chitinase, putative		chitinase, putative (CHI); FUNCTIONS IN: chitin binding, chitinase activity; INVOLVED IN: carbohydrate metabolic process, cell wall macromolecule catabolic process; LOCATED IN: apoplast, plant-type cell wall; EXPRESSED IN: 15 plant structures; EXPRESSED DURING: 10 growth stages; CONTAINS InterPro DOMAIN/s: Chitin-binding, type 1, conserved site (InterPro:IPR018371), Glycoside hydrolase, family 19…
AT3G57240	1.25921	0.901913	0.983048	10.2531	10.9526	9.3806	3.12971	1.45e-57	2.04e-55	beta-1,3-glucanase 3	encodes a member of glycosyl hydrolase family 17	beta-1,3-glucanase 3 (BG3); FUNCTIONS IN: cellulase activity, hydrolase activity, hydrolyzing O-glycosyl compounds; INVOLVED IN: response to bacterium; LOCATED IN: apoplast, cell wall; EXPRESSED IN: 15 plant structures; EXPRESSED DURING: 9 growth stages; CONTAINS InterPro DOMAIN/s: Glycoside hydrolase, catalytic core (InterPro:IPR017853), Glycoside hydrolase, family 17 (InterPro:IPR000490), Glyco…
AT3G21030	0.0740711	0.0501063	0.245762	4.11842	3.77257	4.27152	4.82266	6.94e-57	9.69e-55	transposable element gene		copia-like retrotransposon family, has a 1.4e-16 P-value blast match to gb|AAO73527.1| gag-pol polyprotein (Glycine max) (SIRE1) (Ty1_Copia-family)
AT1G58225	0.814783	0.901913	0.860167	7.76493	8.0725	8.75243	3.12377	1.04e-56	1.44e-54			unknown protein; FUNCTIONS IN: molecular_function unknown; INVOLVED IN: biological_process unknown; LOCATED IN: endomembrane system.
AT3G47860	107.514	105.273	110.839	46.7612	43.486	45.0185	-1.38811	5.35e-56	7.38e-54	chloroplastic lipocalin	Encodes a chloroplastic lipocalin AtCHL. Located in thylakoid lumen. Involved in the protection of thylakoidal membrane lipids against reactive oxygen species, especially singlet oxygen, produced upon excess light.	chloroplastic lipocalin (CHL); FUNCTIONS IN: binding; INVOLVED IN: response to oxidative stress; LOCATED IN: thylakoid lumen, chloroplast thylakoid membrane, chloroplast; EXPRESSED IN: 22 plant structures; EXPRESSED DURING: 13 growth stages; CONTAINS InterPro DOMAIN/s: Lipocalin-like (InterPro:IPR013208), Lipocalin conserved site (InterPro:IPR022272), Calycin (InterPro:IPR012674), Calycin-like (I…
AT4G38560	0.111107	0.250531	0.163841	4.33292	4.21879	3.85275	4.44941	7.86e-56	1.08e-53	Arabidopsis phospholipase-like protein (PEARLI 4) family		Arabidopsis phospholipase-like protein (PEARLI 4) family; FUNCTIONS IN: molecular_function unknown; INVOLVED IN: biological_process unknown; LOCATED IN: cellular_component unknown; EXPRESSED IN: 9 plant structures; EXPRESSED DURING: 8 growth stages; CONTAINS InterPro DOMAIN/s: Phospholipase-like, arabidopsis (InterPro:IPR007942); BEST Arabidopsis thaliana protein match is: Arabidopsis phospholipa…
AT1G72430	52.8498	54.9666	54.3134	23.8954	22.5949	21.4414	-1.38359	1.1e-55	1.49e-53	SAUR-like auxin-responsive protein family		SAUR-like auxin-responsive protein family ; CONTAINS InterPro DOMAIN/s: Auxin responsive SAUR protein (InterPro:IPR003676); BEST Arabidopsis thaliana protein match is: SAUR-like auxin-responsive protein family (TAIR:AT1G17345.1); Has 148 Blast hits to 148 proteins in 14 species: Archae - 0; Bacteria - 0; Metazoa - 0; Fungi - 0; Plants - 148; Viruses - 0; Other Eukaryotes - 0 (source: NCBI BLink).
AT2G40140	40.1095	42.44	40.8784	99.8716	96.4238	101.218	1.14079	2e-55	2.71e-53	zinc finger (CCCH-type) family protein		CZF1; CONTAINS InterPro DOMAIN/s: Zinc finger, CCCH-type (InterPro:IPR000571), Ankyrin repeat-containing domain (InterPro:IPR020683), Ankyrin repeat (InterPro:IPR002110); BEST Arabidopsis thaliana protein match is: salt-inducible zinc finger 1 (TAIR:AT3G55980.1); Has 35333 Blast hits to 34131 proteins in 2444 species: Archae - 798; Bacteria - 22429; Metazoa - 974; Fungi - 991; Plants - 531; Virus…
AT5G05060	22.6287	23.9508	24.4124	66.1949	64.6611	65.2035	1.33719	7.15e-55	9.56e-53	Cystatin/monellin superfamily protein		Cystatin/monellin superfamily protein; FUNCTIONS IN: molecular_function unknown; INVOLVED IN: biological_process unknown; LOCATED IN: cellular_component unknown; EXPRESSED IN: male gametophyte, cultured cell, pollen tube; EXPRESSED DURING: L mature pollen stage, M germinated pollen stage; CONTAINS InterPro DOMAIN/s: Cystatin-related, plant (InterPro:IPR006525); BEST Arabidopsis thaliana protein m…
AT5G65080	1.25921	1.55329	1.43361	9.13773	7.78854	7.78925	2.41943	7.15e-55	9.56e-53	K-box region and MADS-box transcription factor family protein	Is upregulated during vernalization and regulates flowering time. Encodes MADS-domain protein. Two variants encoding proteins of 198 and 184 amino acids have been reported.	MADS AFFECTING FLOWERING 5 (MAF5); FUNCTIONS IN: sequence-specific DNA binding transcription factor activity; INVOLVED IN: negative regulation of flower development, vernalization response; LOCATED IN: nucleus; EXPRESSED IN: 11 plant structures; EXPRESSED DURING: 4 anthesis, LP.02 two leaves visible, petal differentiation and expansion stage, D bilateral stage; CONTAINS InterPro DOMAIN/s: Transcr…
AT4G28900	14.6661	14.8315	14.0904	3.86101	4.70558	4.18777	-1.89806	9.91e-55	1.32e-52	transposable element gene		copia-like retrotransposon family, has a 7.7e-236 P-value blast match to GB:AAA57005 Hopscotch polyprotein (Ty1_Copia-element) (Zea mays)
AT2G16660	265.841	268.069	265.873	123.038	110.378	124.712	-1.28908	1.63e-54	2.15e-52	Major facilitator superfamily protein		Major facilitator superfamily protein; INVOLVED IN: response to karrikin; LOCATED IN: endomembrane system; EXPRESSED IN: 23 plant structures; EXPRESSED DURING: 13 growth stages; CONTAINS InterPro DOMAIN/s: Nodulin-like (InterPro:IPR010658), Major facilitator superfamily, general substrate transporter (InterPro:IPR016196); BEST Arabidopsis thaliana protein match is: Major facilitator superfamily p…
AT2G19800	28.147	29.9134	28.1807	9.35223	8.80267	10.26	-1.73018	4.06e-54	5.32e-52	myo-inositol oxygenase 2	Encodes a myo-inositol oxygenase family gene.	myo-inositol oxygenase 2 (MIOX2); FUNCTIONS IN: inositol oxygenase activity; INVOLVED IN: syncytium formation; LOCATED IN: cytoplasm; EXPRESSED IN: 24 plant structures; EXPRESSED DURING: 14 growth stages; CONTAINS InterPro DOMAIN/s: Protein of unknown function DUF706 (InterPro:IPR007828); BEST Arabidopsis thaliana protein match is: myo-inositol oxygenase 4 (TAIR:AT4G26260.2); Has 489 Blast hits t…
AT1G22740	58.6273	64.7874	65.7004	23.2519	23.2034	22.0695	-1.59248	6.27e-54	8.18e-52	RAB GTPase homolog G3B	GTP-binding protein Rab7	RAB GTPase homolog G3B (RABG3B); FUNCTIONS IN: GTP binding; INVOLVED IN: intracellular protein transport, signal transduction, nucleocytoplasmic transport, protein transport, small GTPase mediated signal transduction; LOCATED IN: vacuole; EXPRESSED IN: 21 plant structures; EXPRESSED DURING: 12 growth stages; CONTAINS InterPro DOMAIN/s: Ran GTPase (InterPro:IPR002041), Ras (InterPro:IPR013753), Ra…
AT5G60950	3.44431	3.75797	4.66948	15.1867	15.2931	14.4059	1.78999	6.36e-54	8.25e-52	COBRA-like protein 5 precursor		COBRA-like protein 5 precursor (COBL5); INVOLVED IN: biological_process unknown; LOCATED IN: endomembrane system; EXPRESSED IN: 15 plant structures; EXPRESSED DURING: 12 growth stages; CONTAINS InterPro DOMAIN/s: Glycosyl-phosphatidyl inositol-anchored, plant (InterPro:IPR006918); BEST Arabidopsis thaliana protein match is: COBRA-like extracellular glycosyl-phosphatidyl inositol-anchored protein …
AT5G03520	121.403	128.272	130.5	61.004	56.832	59.5082	-1.22924	7.02e-54	9.05e-52	RAB GTPase homolog 8C		RAB GTPase homolog 8C (RAB8C); FUNCTIONS IN: GTP binding; INVOLVED IN: protein transport, small GTPase mediated signal transduction; LOCATED IN: endomembrane system; EXPRESSED IN: 22 plant structures; EXPRESSED DURING: 13 growth stages; CONTAINS InterPro DOMAIN/s: Ras GTPase (InterPro:IPR001806), Small GTP-binding protein (InterPro:IPR005225), Small GTPase (InterPro:IPR020851), Ras (InterPro:IPR0…
AT5G61590	279.841	293.422	302.861	116.989	106.768	120.985	-1.47528	7.12e-54	9.13e-52	Integrase-type DNA-binding superfamily protein	encodes a member of the ERF (ethylene response factor) subfamily B-3 of ERF/AP2 transcription factor family. The protein contains one AP2 domain. There are 18 members in this subfamily including ATERF-1, ATERF-2, AND ATERF-5.	Integrase-type DNA-binding superfamily protein; CONTAINS InterPro DOMAIN/s: DNA-binding, integrase-type (InterPro:IPR016177), Pathogenesis-related transcriptional factor/ERF, DNA-binding (InterPro:IPR001471); BEST Arabidopsis thaliana protein match is: Integrase-type DNA-binding superfamily protein (TAIR:AT5G07580.1); Has 1807 Blast hits to 1807 proteins in 277 species: Archae - 0; Bacteria - 0; …
AT1G61120	1.70364	1.35287	2.33474	11.2398	10.3847	10.8463	2.44204	1.11e-53	1.42e-51	terpene synthase 04	Encodes a geranyllinalool synthase that produces a precursor to TMTT, a volatile plant defense C16-homoterpene. GES transcript levels rise in response to alamethicin, a fungal peptide mixture that damages membranes. This transcriptional response is blocked in JA biosynthetic and JA signaling mutants, but GES transcript levels still rise in response to alamethicin in mutants with salicylic acid an…	terpene synthase 04 (TPS04); CONTAINS InterPro DOMAIN/s: Terpene synthase, metal-binding domain (InterPro:IPR005630), Terpenoid synthase (InterPro:IPR008949), Terpenoid cylases/protein prenyltransferase alpha-alpha toroid (InterPro:IPR008930), Terpene synthase-like (InterPro:IPR001906); BEST Arabidopsis thaliana protein match is: Terpenoid cyclases/Protein prenyltransferases superfamily protein (…
AT4G32800	20.2585	22.1971	20.8078	6.86403	8.0725	6.70043	-1.67225	1.96e-53	2.48e-51	Integrase-type DNA-binding superfamily protein	encodes a member of the DREB subfamily A-4 of ERF/AP2 transcription factor family. The protein contains one AP2 domain. There are 17 members in this subfamily including TINY.	Integrase-type DNA-binding superfamily protein; FUNCTIONS IN: DNA binding, sequence-specific DNA binding transcription factor activity; INVOLVED IN: regulation of transcription, DNA-dependent; LOCATED IN: nucleus; EXPRESSED IN: 10 plant structures; EXPRESSED DURING: 7 growth stages; CONTAINS InterPro DOMAIN/s: DNA-binding, integrase-type (InterPro:IPR016177), Pathogenesis-related transcriptional …
AT4G37260	136.921	137.091	138.118	57.7865	59.4688	57.7074	-1.36488	7.11e-53	8.95e-51	myb domain protein 73	Member of the R2R3 factor gene family.	myb domain protein 73 (MYB73); CONTAINS InterPro DOMAIN/s: SANT, DNA-binding (InterPro:IPR001005), Homeodomain-like (InterPro:IPR009057), Myb, DNA-binding (InterPro:IPR014778), HTH transcriptional regulator, Myb-type, DNA-binding (InterPro:IPR017930), Homeodomain-related (InterPro:IPR012287), Myb transcription factor (InterPro:IPR015495); BEST Arabidopsis thaliana protein match is: myb domain pro…
AT1G72450	177.845	186.345	189.892	79.9659	74.7213	83.7135	-1.34624	8.77e-53	1.1e-50	jasmonate-zim-domain protein 6	JAZ6 transcript levels rise in response to a jasmonate stimulus and a GFP:JAZ6 fusion protein localizes to the nucleus. Application of jasmonate methyl ester to Arabidopsis roots reduces the levels of a JAZ6:GUS fusion protein, presumably by stimulating ubiquitin-proteasome-mediated degradation.	jasmonate-zim-domain protein 6 (JAZ6); CONTAINS InterPro DOMAIN/s: Tify (InterPro:IPR010399), CCT domain-like (InterPro:IPR018467); BEST Arabidopsis thaliana protein match is: jasmonate-zim-domain protein 5 (TAIR:AT1G17380.1); Has 303 Blast hits to 298 proteins in 26 species: Archae - 0; Bacteria - 0; Metazoa - 0; Fungi - 0; Plants - 303; Viruses - 0; Other Eukaryotes - 0 (source: NCBI BLink).
AT2G20142	3.62949	4.45946	4.5466	14.3716	15.1309	15.7879	1.72099	1.28e-52	1.6e-50	Toll-Interleukin-Resistance (TIR) domain family protein		Toll-Interleukin-Resistance (TIR) domain family protein; FUNCTIONS IN: transmembrane receptor activity; INVOLVED IN: signal transduction, innate immune response; LOCATED IN: intrinsic to membrane; EXPRESSED IN: 13 plant structures; EXPRESSED DURING: 9 growth stages; CONTAINS InterPro DOMAIN/s: Toll-Interleukin receptor (InterPro:IPR000157); BEST Arabidopsis thaliana protein match is: Disease resi…
AT2G39030	0.111107	0.300638	0	5.31962	6.44989	5.86287	5.35293	2.01e-52	2.49e-50	Acyl-CoA N-acyltransferases (NAT) superfamily protein		Acyl-CoA N-acyltransferases (NAT) superfamily protein; FUNCTIONS IN: N-acetyltransferase activity; INVOLVED IN: metabolic process; LOCATED IN: cellular_component unknown; EXPRESSED IN: 13 plant structures; EXPRESSED DURING: 10 growth stages; CONTAINS InterPro DOMAIN/s: GCN5-related N-acetyltransferase, C-terminal (InterPro:IPR022610), GCN5-related N-acetyltransferase (InterPro:IPR000182), Acyl-Co…
AT4G27160	0	0	0	14.2858	14.7252	14.7409	11.3809	3.88e-52	4.78e-50	seed storage albumin 3		seed storage albumin 3 (SESA3); FUNCTIONS IN: lipid binding, nutrient reservoir activity; INVOLVED IN: lipid transport; LOCATED IN: endomembrane system; CONTAINS InterPro DOMAIN/s: Bifunctional trypsin/alpha-amylase inhibitor (InterPro:IPR013771), Bifunctional inhibitor/plant lipid transfer protein/seed storage (InterPro:IPR016140), Napin/ Bra allergen (InterPro:IPR000617), Plant lipid transfer p…
AT5G49740	43.4798	45.3462	46.1213	124.368	121.169	126.512	1.33406	3.91e-52	4.79e-50	ferric reduction oxidase 7	Encodes a chloroplast ferric chelate reductase. Shows differential splicing and has three different mRNA products. Expressed in the shoot, flower and cotyledon.	ferric reduction oxidase 7 (FRO7); CONTAINS InterPro DOMAIN/s: Ferredoxin reductase-type FAD-binding domain (InterPro:IPR017927), Ferric reductase, NAD binding (InterPro:IPR013121), Cytochrome b245, heavy chain (InterPro:IPR000778), FAD-binding 8 (InterPro:IPR013112), Riboflavin synthase-like beta-barrel (InterPro:IPR017938), Ferric reductase-like transmembrane component, N-terminal (InterPro:IPR…
AT2G12400	43.2205	42.9411	42.0663	19.1764	18.0921	19.3475	-1.30898	4.07e-52	4.95e-50			unknown protein; FUNCTIONS IN: molecular_function unknown; INVOLVED IN: biological_process unknown; LOCATED IN: endomembrane system; EXPRESSED IN: 25 plant structures; EXPRESSED DURING: 13 growth stages; BEST Arabidopsis thaliana protein match is: unknown protein (TAIR:AT2G25270.1); Has 177 Blast hits to 172 proteins in 23 species: Archae - 0; Bacteria - 2; Metazoa - 3; Fungi - 0; Plants - 164; V…
AT4G30280	20.4066	23.3495	24.0437	9.26643	7.82911	8.33366	-1.54213	6.37e-52	7.71e-50	xyloglucan endotransglucosylase/hydrolase 18	Encodes a xyloglucan endotransglucosylase/hydrolase with only only the endotransglucosylase (XET; EC 2.4.1.207) activity towards xyloglucan and non-detectable endohydrolytic (XEH; EC 3.2.1.151) activity. Expressed in the mature or basal regions of both the main and lateral roots, but not in the tip of these roots where cell division occurs.	xyloglucan endotransglucosylase/hydrolase 18 (XTH18); FUNCTIONS IN: hydrolase activity, acting on glycosyl bonds, xyloglucan endotransglucosylase activity; INVOLVED IN: xyloglucan metabolic process; LOCATED IN: endomembrane system, apoplast, cell wall; EXPRESSED IN: 13 plant structures; EXPRESSED DURING: 7 growth stages; CONTAINS InterPro DOMAIN/s: Xyloglucan endotransglucosylase/hydrolase (Inter…
AT1G12200	5.22202	5.66201	6.10309	19.8199	20.2827	22.0695	1.74395	9.4e-52	1.13e-49	Flavin-binding monooxygenase family protein		Flavin-binding monooxygenase family protein; FUNCTIONS IN: NADP or NADPH binding, monooxygenase activity, FAD binding, flavin-containing monooxygenase activity; INVOLVED IN: oxidation reduction; LOCATED IN: cellular_component unknown; EXPRESSED IN: 22 plant structures; EXPRESSED DURING: 13 growth stages; CONTAINS InterPro DOMAIN/s: Flavin-containing monooxygenase FMO (InterPro:IPR000960), Flavin-…
AT5G54380	114.847	119.453	121.447	49.2494	42.2285	47.6149	-1.48464	9.99e-52	1.2e-49	protein kinase family protein	Encodes THESEUS1 (THE1), a receptor kinase regulated by Brassinosteroids and required for cell elongation during vegetative growth.	THESEUS1 (THE1); FUNCTIONS IN: protein kinase activity, kinase activity; INVOLVED IN: in 6 processes; LOCATED IN: plasma membrane; EXPRESSED IN: 26 plant structures; EXPRESSED DURING: 13 growth stages; CONTAINS InterPro DOMAIN/s: Protein kinase, ATP binding site (InterPro:IPR017441), Malectin/receptor-like protein kinase (InterPro:IPR021720), Protein kinase, catalytic domain (InterPro:IPR000719),…
AT1G64160	0.629605	0.300638	0.532484	7.33593	7.58571	6.61667	3.69632	1.06e-51	1.26e-49	Disease resistance-responsive (dirigent-like protein) family protein		Disease resistance-responsive (dirigent-like protein) family protein; FUNCTIONS IN: molecular_function unknown; INVOLVED IN: lignan biosynthetic process, defense response; LOCATED IN: endomembrane system; EXPRESSED IN: petal, hypocotyl, root; EXPRESSED DURING: petal differentiation and expansion stage; CONTAINS InterPro DOMAIN/s: Plant disease resistance response protein (InterPro:IPR004265); BES…
AT3G58120	70.6639	73.105	74.7936	29.0005	30.0589	28.5606	-1.44704	1.87e-51	2.21e-49	Basic-leucine zipper (bZIP) transcription factor family protein	Encodes a member of the BZIP family of transcription factors. Forms heterodimers with the related protein AtbZIP34. Binds to G-boxes in vitro and is localized to the nucleus in onion epidermal cells.	BZIP61; FUNCTIONS IN: DNA binding, transcription activator activity, sequence-specific DNA binding transcription factor activity; INVOLVED IN: regulation of transcription, DNA-dependent; LOCATED IN: nucleus; EXPRESSED IN: 20 plant structures; EXPRESSED DURING: 12 growth stages; CONTAINS InterPro DOMAIN/s: Basic-leucine zipper (bZIP) transcription factor (InterPro:IPR004827), Basic leucine zipper …
AT2G21850	2.92581	3.50744	3.07202	11.8833	12.0885	11.8095	1.79312	5.29e-51	6.24e-49	Cysteine/Histidine-rich C1 domain family protein		Cysteine/Histidine-rich C1 domain family protein; FUNCTIONS IN: zinc ion binding; INVOLVED IN: intracellular signaling pathway; LOCATED IN: cellular_component unknown; EXPRESSED IN: embryo, hypocotyl, root; EXPRESSED DURING: D bilateral stage; CONTAINS InterPro DOMAIN/s: Protein kinase C-like, phorbol ester/diacylglycerol binding (InterPro:IPR002219), Zinc finger, PHD-type, conserved site (InterP…
AT1G67000	0.481462	0.450956	0.245762	4.07551	4.34049	5.02532	3.36809	8.28e-51	9.71e-49	Protein kinase superfamily protein		Protein kinase superfamily protein; FUNCTIONS IN: protein serine/threonine kinase activity, protein kinase activity, kinase activity, ATP binding; INVOLVED IN: protein amino acid phosphorylation; LOCATED IN: endomembrane system; EXPRESSED IN: stem; CONTAINS InterPro DOMAIN/s: Protein kinase, ATP binding site (InterPro:IPR017441), Protein kinase, catalytic domain (InterPro:IPR000719), Serine-threo…
AT3G26320	0.814783	1.75372	1.22881	7.93653	6.28762	7.83112	2.45053	2.22e-50	2.59e-48	cytochrome P450, family 71, subfamily B, polypeptide 36	putative cytochrome P450	cytochrome P450, family 71, subfamily B, polypeptide 36 (CYP71B36); FUNCTIONS IN: electron carrier activity, monooxygenase activity, iron ion binding, oxygen binding, heme binding; INVOLVED IN: oxidation reduction; LOCATED IN: cellular_component unknown; EXPRESSED IN: 8 plant structures; EXPRESSED DURING: LP.06 six leaves visible, LP.04 four leaves visible, LP.10 ten leaves visible, LP.02 two lea…
AT4G12490	0.777747	0.450956	0.532484	7.03563	5.1518	6.28165	3.21434	2.6e-50	3.01e-48	Bifunctional inhibitor/lipid-transfer protein/seed storage 2S albumin superfamily protein		Bifunctional inhibitor/lipid-transfer protein/seed storage 2S albumin superfamily protein; CONTAINS InterPro DOMAIN/s: Bifunctional inhibitor/plant lipid transfer protein/seed storage (InterPro:IPR016140), Plant lipid transfer protein/seed storage/trypsin-alpha amylase inhibitor (InterPro:IPR003612), Plant lipid transfer protein/hydrophobic protein, helical domain (InterPro:IPR013770); BEST Arabi…
AT3G28915	0.0370356	0.250531	0.409603	10.5963	10.0602	9.67374	5.32593	4.81e-50	5.55e-48	transposable element gene		non-LTR retrotransposon family (LINE), has a 7.3e-24 P-value blast match to GB:NP_038605 L1 repeat, Tf subfamily, member 30 (LINE-element) (Mus musculus)
AT1G73805	10.6662	9.97115	11.7966	32.7328	28.2335	32.6227	1.39464	6.07e-50	6.96e-48	Calmodulin binding protein-like		Calmodulin binding protein-like; CONTAINS InterPro DOMAIN/s: Calmodulin binding protein-like (InterPro:IPR012416); BEST Arabidopsis thaliana protein match is: Calmodulin-binding protein (TAIR:AT5G57580.1); Has 30201 Blast hits to 17322 proteins in 780 species: Archae - 12; Bacteria - 1396; Metazoa - 17338; Fungi - 3422; Plants - 5037; Viruses - 0; Other Eukaryotes - 2996 (source: NCBI BLink).
AT3G19850	66.7751	75.911	73.5238	31.3171	31.6409	30.9057	-1.3315	7.25e-50	8.28e-48	Phototropic-responsive NPH3 family protein		Phototropic-responsive NPH3 family protein; FUNCTIONS IN: signal transducer activity; INVOLVED IN: response to light stimulus; LOCATED IN: endomembrane system; EXPRESSED IN: 19 plant structures; EXPRESSED DURING: 13 growth stages; CONTAINS InterPro DOMAIN/s: NPH3 (InterPro:IPR004249), BTB/POZ (InterPro:IPR013069), BTB/POZ fold (InterPro:IPR011333), BTB/POZ-like (InterPro:IPR000210); BEST Arabidop…
AT2G30140	7.85154	8.06711	9.5028	24.6676	24.0958	27.4299	1.45293	1.63e-49	1.86e-47	UDP-Glycosyltransferase superfamily protein		UDP-Glycosyltransferase superfamily protein; CONTAINS InterPro DOMAIN/s: UDP-glucuronosyl/UDP-glucosyltransferase (InterPro:IPR002213); BEST Arabidopsis thaliana protein match is: UDP-Glycosyltransferase superfamily protein (TAIR:AT2G30150.1); Has 7928 Blast hits to 7876 proteins in 486 species: Archae - 0; Bacteria - 504; Metazoa - 2238; Fungi - 27; Plants - 5010; Viruses - 79; Other Eukaryotes …
AT4G04955	42.4428	42.8409	43.4179	18.3613	20.4044	16.8767	-1.33726	2.49e-49	2.82e-47	allantoinase	Encodes an allantoinase which is involved in allantoin degradation and assimilation. Gene expression was induced when allantoin was added to the medium. The insertion mutant, ataln m2-1, did not grow well on the MS medium where allantoin, instead of ammonium nitrate, was supplied.	allantoinase (ALN); CONTAINS InterPro DOMAIN/s: Amidohydrolase 1 (InterPro:IPR006680), Allantoinase (InterPro:IPR017593), Metal-dependent hydrolase, composite domain (InterPro:IPR011059); BEST Arabidopsis thaliana protein match is: pyrimidine 2 (TAIR:AT5G12200.1); Has 30201 Blast hits to 17322 proteins in 780 species: Archae - 12; Bacteria - 1396; Metazoa - 17338; Fungi - 3422; Plants - 5037; Vir…
AT3G02570	156.253	161.994	165.111	74.6034	72.0846	74.961	-1.25396	2.52e-49	2.84e-47	Mannose-6-phosphate isomerase, type I	Encodes a protein with phosphomannose isomerase activity.	MATERNAL EFFECT EMBRYO ARREST 31 (MEE31); CONTAINS InterPro DOMAIN/s: Mannose-6-phosphate isomerase (InterPro:IPR016305), Cupin, RmlC-type (InterPro:IPR011051), Mannose-6-phosphate isomerase, type I (InterPro:IPR001250), RmlC-like jelly roll fold (InterPro:IPR014710), Phosphomannose isomerase, type I, conserved site (InterPro:IPR018050); BEST Arabidopsis thaliana protein match is: Mannose-6-phosp…
AT4G14390	0.518498	0.8017	0.778246	7.72203	6.81497	6.7423	3.22561	2.68e-49	2.99e-47	Ankyrin repeat family protein		Ankyrin repeat family protein; FUNCTIONS IN: molecular_function unknown; INVOLVED IN: biological_process unknown; LOCATED IN: cellular_component unknown; EXPRESSED IN: 19 plant structures; EXPRESSED DURING: 8 growth stages; CONTAINS InterPro DOMAIN/s: Ankyrin repeat-containing domain (InterPro:IPR020683), Ankyrin repeat (InterPro:IPR002110); BEST Arabidopsis thaliana protein match is: ankyrin rep…
AT3G28510	1.92585	1.90404	2.25282	20.9782	20.6072	19.515	3.1947	3.34e-49	3.71e-47	P-loop containing nucleoside triphosphate hydrolases superfamily protein		P-loop containing nucleoside triphosphate hydrolases superfamily protein; FUNCTIONS IN: nucleoside-triphosphatase activity, ATPase activity, nucleotide binding, ATP binding; EXPRESSED IN: 7 plant structures; EXPRESSED DURING: LP.06 six leaves visible, LP.04 four leaves visible, 4 anthesis, 4 leaf senescence stage; CONTAINS InterPro DOMAIN/s: ATPase, AAA-type, core (InterPro:IPR003959), ATPase, AA…
AT5G25260	1.037	0.851806	1.10593	6.82112	6.69328	6.86794	2.61775	3.6e-49	3.98e-47	SPFH/Band 7/PHB domain-containing membrane-associated protein family		SPFH/Band 7/PHB domain-containing membrane-associated protein family; FUNCTIONS IN: molecular_function unknown; INVOLVED IN: biological_process unknown; LOCATED IN: plasma membrane; EXPRESSED IN: cultured cell; CONTAINS InterPro DOMAIN/s: Band 7 protein (InterPro:IPR001107); BEST Arabidopsis thaliana protein match is: SPFH/Band 7/PHB domain-containing membrane-associated protein family (TAIR:AT5G…
AT1G15520	3.11099	2.50531	2.33474	13.3848	14.7252	15.0341	2.29995	3.82e-49	4.21e-47	pleiotropic drug resistance 12	ABC transporter family involved in ABA transport and resistance to lead. Localizes to plasma membrane. Upregulated by lead. Expressed in leaves, flowers, stomata and roots.	pleiotropic drug resistance 12 (PDR12); CONTAINS InterPro DOMAIN/s: ATPase, AAA+ type, core (InterPro:IPR003593), ABC transporter-like (InterPro:IPR003439), Plant PDR ABC transporter associated (InterPro:IPR013581), ABC-2 type transporter (InterPro:IPR013525); BEST Arabidopsis thaliana protein match is: pleiotropic drug resistance 11 (TAIR:AT1G66950.1); Has 377983 Blast hits to 279992 proteins in…
AT2G25000	3.03692	2.95627	3.60451	12.87	14.3601	14.4478	1.98518	4.08e-49	4.47e-47	WRKY DNA-binding protein 60	Pathogen-induced transcription factor. Forms protein complexes with itself and with WRKY40. Coexpression with WRKY18 or WRKY40 made plants more susceptible to both P. syringae and B. cinerea. WRKY18, WRKY40, and WRKY60 have partially redundant roles in response to the hemibiotrophic bacterial pathogen Pseudomonas syringae and the necrotrophic fungal pathogen Botrytis cinerea, with WRKY18 playing …	WRKY DNA-binding protein 60 (WRKY60); CONTAINS InterPro DOMAIN/s: DNA-binding WRKY (InterPro:IPR003657); BEST Arabidopsis thaliana protein match is: WRKY DNA-binding protein 18 (TAIR:AT4G31800.1); Has 3263 Blast hits to 2826 proteins in 197 species: Archae - 14; Bacteria - 0; Metazoa - 0; Fungi - 0; Plants - 3232; Viruses - 0; Other Eukaryotes - 17 (source: NCBI BLink).
AT2G25470	0.0370356	0.0501063	0	3.60361	2.71788	3.39209	6.48543	5.74e-49	6.25e-47	receptor like protein 21		receptor like protein 21 (RLP21); INVOLVED IN: signal transduction; LOCATED IN: chloroplast; EXPRESSED IN: hypocotyl; CONTAINS InterPro DOMAIN/s: Leucine-rich repeat, typical subtype (InterPro:IPR003591), Leucine-rich repeat-containing N-terminal domain, type 2 (InterPro:IPR013210), Leucine-rich repeat (InterPro:IPR001611); BEST Arabidopsis thaliana protein match is: receptor like protein 14 (TAI…
AT5G52310	671.751	628.984	660.895	151.995	146.968	157.795	-2.23213	1.67e-48	1.81e-46	low-temperature-responsive protein 78 (LTI78) / desiccation-responsive protein 29A (RD29A)	cold regulated gene, the 5' region of cor78 has cis-acting regulatory elements that can impart cold-regulated gene expression	LOW-TEMPERATURE-INDUCED 78 (LTI78); FUNCTIONS IN: molecular_function unknown; INVOLVED IN: in 7 processes; LOCATED IN: cellular_component unknown; EXPRESSED IN: 24 plant structures; EXPRESSED DURING: 13 growth stages; BEST Arabidopsis thaliana protein match is: CAP160 protein (TAIR:AT5G52300.2); Has 4951 Blast hits to 3145 proteins in 397 species: Archae - 10; Bacteria - 1464; Metazoa - 1621; Fun…
AT1G30280	17.2215	20.5937	19.1694	3.81811	4.21879	4.43903	-2.31627	2.03e-48	2.19e-46	Chaperone DnaJ-domain superfamily protein		Chaperone DnaJ-domain superfamily protein; FUNCTIONS IN: heat shock protein binding; LOCATED IN: cellular_component unknown; CONTAINS InterPro DOMAIN/s: Heat shock protein DnaJ, N-terminal (InterPro:IPR001623); BEST Arabidopsis thaliana protein match is: J-domain protein required for chloroplast accumulation response 1 (TAIR:AT1G75100.1); Has 2071 Blast hits to 1585 proteins in 232 species: Archa…
AT5G17460	40.9984	43.7929	43.9914	16.4737	16.2667	14.6991	-1.56863	2.39e-48	2.57e-46			unknown protein; FUNCTIONS IN: molecular_function unknown; INVOLVED IN: response to salt stress.
AT5G08150	5.40719	4.30914	4.83332	0.429002	0.405653	0.460654	-3.61018	4.77e-48	5.1e-46	suppressor of phytochrome b 5	Encodes SOB5. Activation tagging lines accumulated higher level of cytokinin.	SUPPRESSOR OF PHYTOCHROME B 5 (SOB5); Has 1140 Blast hits to 933 proteins in 148 species: Archae - 2; Bacteria - 41; Metazoa - 320; Fungi - 156; Plants - 125; Viruses - 8; Other Eukaryotes - 488 (source: NCBI BLink).
AT1G14330	31.9247	30.9156	31.4575	13.3419	12.6158	14.5734	-1.34842	5.32e-48	5.66e-46	Galactose oxidase/kelch repeat superfamily protein		Galactose oxidase/kelch repeat superfamily protein; CONTAINS InterPro DOMAIN/s: Galactose oxidase/kelch, beta-propeller (InterPro:IPR011043), Kelch repeat type 1 (InterPro:IPR006652), Kelch related (InterPro:IPR013089), Kelch-type beta propeller (InterPro:IPR015915); BEST Arabidopsis thaliana protein match is: Galactose oxidase/kelch repeat superfamily protein (TAIR:AT2G02870.3); Has 8067 Blast h…
AT1G12710	67.7751	67.7938	70.0422	31.6174	30.6268	33.2927	-1.23526	6.12e-48	6.48e-46	phloem protein 2-A12	This gene is predicted to encode a protein with a PP2 domain. This domain in present in lectins found in squash and cucumber, suggesting that this protein could potentially have carbohydrate binding capabilities.	phloem protein 2-A12 (PP2-A12); CONTAINS InterPro DOMAIN/s: F-box domain, cyclin-like (InterPro:IPR001810); BEST Arabidopsis thaliana protein match is: phloem protein 2-A11 (TAIR:AT1G63090.1); Has 458 Blast hits to 452 proteins in 24 species: Archae - 0; Bacteria - 0; Metazoa - 0; Fungi - 2; Plants - 456; Viruses - 0; Other Eukaryotes - 0 (source: NCBI BLink).
AT3G16180	63.3308	65.9398	65.086	33.076	34.0343	32.2458	-1.09617	6.45e-48	6.8e-46	Major facilitator superfamily protein		Major facilitator superfamily protein; FUNCTIONS IN: transporter activity; INVOLVED IN: oligopeptide transport; LOCATED IN: plasma membrane, membrane; EXPRESSED IN: 22 plant structures; EXPRESSED DURING: 13 growth stages; CONTAINS InterPro DOMAIN/s: Oligopeptide transporter (InterPro:IPR000109), Major facilitator superfamily, general substrate transporter (InterPro:IPR016196); BEST Arabidopsis th…
AT5G40000	0.370356	0.150319	0.286722	5.57702	5.35462	4.35528	4.03617	1.28e-47	1.34e-45	P-loop containing nucleoside triphosphate hydrolases superfamily protein		P-loop containing nucleoside triphosphate hydrolases superfamily protein; FUNCTIONS IN: nucleoside-triphosphatase activity, ATPase activity, nucleotide binding, ATP binding; INVOLVED IN: biological_process unknown; LOCATED IN: endomembrane system; CONTAINS InterPro DOMAIN/s: ATPase, AAA+ type, core (InterPro:IPR003593), ATPase, AAA-type, core (InterPro:IPR003959), ATPase, AAA-type, conserved site…
AT2G29110	0.185178	0.450956	0.532484	4.71902	4.54332	4.73218	3.47498	1.29e-47	1.34e-45	glutamate receptor 2.8	member of Putative ligand-gated ion channel subunit family	glutamate receptor 2.8 (GLR2.8); FUNCTIONS IN: intracellular ligand-gated ion channel activity; INVOLVED IN: cellular calcium ion homeostasis, response to light stimulus; LOCATED IN: endomembrane system, membrane; EXPRESSED IN: 7 plant structures; EXPRESSED DURING: 6 growth stages; CONTAINS InterPro DOMAIN/s: Extracellular solute-binding protein, family 3 (InterPro:IPR001638), Ionotropic glutamat…
AT5G14120	542.941	552.121	545.182	256.371	252.397	262.908	-1.21719	2.64e-47	2.74e-45	Major facilitator superfamily protein		Major facilitator superfamily protein; LOCATED IN: plasma membrane, vacuole; EXPRESSED IN: 26 plant structures; EXPRESSED DURING: 15 growth stages; CONTAINS InterPro DOMAIN/s: Nodulin-like (InterPro:IPR010658), Major facilitator superfamily, general substrate transporter (InterPro:IPR016196); BEST Arabidopsis thaliana protein match is: Major facilitator superfamily protein (TAIR:AT3G01930.2); Has…
AT5G18470	6.5553	7.66626	6.67653	21.6646	20.6883	22.5302	1.51152	3.7e-47	3.82e-45	Curculin-like (mannose-binding) lectin family protein		Curculin-like (mannose-binding) lectin family protein; FUNCTIONS IN: sugar binding; INVOLVED IN: response to karrikin; LOCATED IN: plant-type cell wall; EXPRESSED IN: 22 plant structures; EXPRESSED DURING: 12 growth stages; CONTAINS InterPro DOMAIN/s: Curculin-like (mannose-binding) lectin (InterPro:IPR001480); BEST Arabidopsis thaliana protein match is: lectin protein kinase family protein (TAIR…
AT4G37370	5.92569	6.31339	6.18501	17.1601	20.161	20.7294	1.52941	5.36e-47	5.51e-45	cytochrome P450, family 81, subfamily D, polypeptide 8	member of CYP81D	cytochrome P450, family 81, subfamily D, polypeptide 8 (CYP81D8); FUNCTIONS IN: electron carrier activity, monooxygenase activity, iron ion binding, oxygen binding, heme binding; INVOLVED IN: response to karrikin; LOCATED IN: endoplasmic reticulum, plasma membrane; EXPRESSED IN: 20 plant structures; EXPRESSED DURING: 13 growth stages; CONTAINS InterPro DOMAIN/s: Cytochrome P450 (InterPro:IPR00112…
AT4G00970	70.6639	78.7169	73.319	37.9237	35.4947	38.2762	-1.12397	6.83e-47	7e-45	cysteine-rich RLK (RECEPTOR-like protein kinase) 41	Encodes a cysteine-rich receptor-like protein kinase.	cysteine-rich RLK (RECEPTOR-like protein kinase) 41 (CRK41); FUNCTIONS IN: protein serine/threonine kinase activity, protein kinase activity, ATP binding; INVOLVED IN: protein amino acid phosphorylation; LOCATED IN: endomembrane system; EXPRESSED IN: 12 plant structures; EXPRESSED DURING: 9 growth stages; CONTAINS InterPro DOMAIN/s: Protein kinase, ATP binding site (InterPro:IPR017441), Protein k…
AT2G34510	147.698	145.759	145.983	58.0868	62.6734	64.1985	-1.37746	7.52e-47	7.67e-45	Protein of unknown function, DUF642		FUNCTIONS IN: molecular_function unknown; INVOLVED IN: biological_process unknown; LOCATED IN: anchored to membrane; EXPRESSED IN: 20 plant structures; EXPRESSED DURING: 14 growth stages; CONTAINS InterPro DOMAIN/s: Protein of unknown function DUF642 (InterPro:IPR006946), Galactose-binding domain-like (InterPro:IPR008979); BEST Arabidopsis thaliana protein match is: Protein of unknown function, D…
AT4G23310	0.148142	0.100213	0.0819207	4.37582	4.29992	3.76899	5.02068	7.8e-47	7.92e-45	cysteine-rich RLK (RECEPTOR-like protein kinase) 23	Encodes a cysteine-rich receptor-like protein kinase.	cysteine-rich RLK (RECEPTOR-like protein kinase) 23 (CRK23); FUNCTIONS IN: protein serine/threonine kinase activity, protein kinase activity, ATP binding; INVOLVED IN: defense response; LOCATED IN: endomembrane system; EXPRESSED IN: stem, leaf whorl, leaf; EXPRESSED DURING: LP.06 six leaves visible, LP.04 four leaves visible, LP.08 eight leaves visible; CONTAINS InterPro DOMAIN/s: Protein kinase,…
AT1G17420	99.2183	93.9492	91.6283	38.8246	39.0644	39.1556	-1.41229	9.11e-47	9.2e-45	lipoxygenase 3	Lipoxygenase	lipoxygenase 3 (LOX3); FUNCTIONS IN: oxidoreductase activity, acting on single donors with incorporation of molecular oxygen, incorporation of two atoms of oxygen, lipoxygenase activity, iron ion binding, metal ion binding; INVOLVED IN: growth, response to fungus, jasmonic acid biosynthetic process, response to wounding, defense response; LOCATED IN: chloroplast; EXPRESSED IN: 22 plant structures…
AT3G44300	6.40715	4.86031	5.52964	20.8066	22.7977	21.3576	1.81157	9.72e-47	9.77e-45	nitrilase 2	Encodes an enzyme that catalyzes the hydrolysis of indole-3-acetonitrile (IAN) to indole-3-acetic acid (IAA) (nitrile aminohydrolase, EC 3.5.5.1) and IAN to indole-3-acetamide (IAM) at lower levels. Mutants have reduced sensitivity to IAN and are sensitive to IAA. This enzyme likely participates in other non-auxin-related metabolic pathways.	nitrilase 2 (NIT2); FUNCTIONS IN: indole-3-acetonitrile nitrilase activity, nitrilase activity, indole-3-acetonitrile nitrile hydratase activity; INVOLVED IN: response to cadmium ion, indoleacetic acid biosynthetic process, response to bacterium; LOCATED IN: cellular_component unknown; EXPRESSED IN: cotyledon, cultured cell; CONTAINS InterPro DOMAIN/s: Nitrilase/cyanide hydratase and apolipoprote…
AT1G08930	305.692	320.58	312.282	164.093	160.598	161.773	-1.07717	3.92e-46	3.92e-44	Major facilitator superfamily protein	encodes a putative sucrose transporter whose gene expression is induced by dehydration and cold.	EARLY RESPONSE TO DEHYDRATION 6 (ERD6); FUNCTIONS IN: carbohydrate transmembrane transporter activity, sugar:hydrogen symporter activity, sugar transmembrane transporter activity; INVOLVED IN: response to water deprivation, response to salt stress, response to cold, response to chitin, response to abscisic acid stimulus; LOCATED IN: integral to membrane, membrane; EXPRESSED IN: 30 plant structure…
AT1G13080	8.18486	8.36775	7.98726	23.4664	21.8241	24.7916	1.38455	4.39e-46	4.38e-44	cytochrome P450, family 71, subfamily B, polypeptide 2	cytochrome P450 monooxygenase	cytochrome P450, family 71, subfamily B, polypeptide 2 (CYP71B2); FUNCTIONS IN: electron carrier activity, monooxygenase activity, iron ion binding, oxygen binding, heme binding; INVOLVED IN: response to cyclopentenone, heat acclimation; EXPRESSED IN: 24 plant structures; EXPRESSED DURING: 13 growth stages; CONTAINS InterPro DOMAIN/s: Cytochrome P450 (InterPro:IPR001128), Cytochrome P450, E-class…
AT4G27170	0	0	0	9.60964	13.4271	13.694	11.1294	5.66e-46	5.62e-44	seed storage albumin 4		seed storage albumin 4 (SESA4); FUNCTIONS IN: lipid binding, nutrient reservoir activity; INVOLVED IN: lipid transport; LOCATED IN: endomembrane system; CONTAINS InterPro DOMAIN/s: Bifunctional trypsin/alpha-amylase inhibitor (InterPro:IPR013771), Bifunctional inhibitor/plant lipid transfer protein/seed storage (InterPro:IPR016140), Napin/ Bra allergen (InterPro:IPR000617), Plant lipid transfer p…
AT1G21240	0.777747	0.300638	0.737286	6.47792	5.47632	4.85781	3.01736	7.25e-46	7.16e-44	wall associated kinase 3	encodes a wall-associated kinase	wall associated kinase 3 (WAK3); FUNCTIONS IN: protein serine/threonine kinase activity, kinase activity; INVOLVED IN: protein amino acid phosphorylation; LOCATED IN: plasma membrane; EXPRESSED IN: 9 plant structures; EXPRESSED DURING: 9 growth stages; CONTAINS InterPro DOMAIN/s: EGF-like calcium-binding (InterPro:IPR001881), EGF-like, type 3 (InterPro:IPR000742), Serine/threonine-protein kinase-…
AT3G58270	3.25913	3.15669	3.56355	12.1407	10.2225	13.5265	1.71089	7.55e-46	7.42e-44	Arabidopsis phospholipase-like protein (PEARLI 4) with TRAF-like domain		Arabidopsis phospholipase-like protein (PEARLI 4) with TRAF-like domain; CONTAINS InterPro DOMAIN/s: TRAF-like (InterPro:IPR008974), MATH (InterPro:IPR002083), Phospholipase-like, arabidopsis (InterPro:IPR007942); BEST Arabidopsis thaliana protein match is: RESTRICTED TEV MOVEMENT 3 (TAIR:AT3G58350.1); Has 35333 Blast hits to 34131 proteins in 2444 species: Archae - 798; Bacteria - 22429; Metazoa…
AT3G07650	90.9594	90.2915	90.9729	45.8603	47.2992	47.1543	-1.08513	1.02e-45	9.99e-44	CONSTANS-like 9	This gene belongs to the CO (CONSTANS) gene family. This gene family is divided in three subgroups: groups III, to which COL9 belongs, is characterised by one B-box (supposed to regulate protein-protein interactions) and a second diverged zinc finger. COL9 downregulates expression of CO (CONSTANS) as well as FT and SOC1 which are known regulatory targets of CO.	CONSTANS-like 9 (COL9); CONTAINS InterPro DOMAIN/s: CCT domain (InterPro:IPR010402), Zinc finger, B-box (InterPro:IPR000315); BEST Arabidopsis thaliana protein match is: B-box type zinc finger protein with CCT domain (TAIR:AT5G48250.1); Has 30201 Blast hits to 17322 proteins in 780 species: Archae - 12; Bacteria - 1396; Metazoa - 17338; Fungi - 3422; Plants - 5037; Viruses - 0; Other Eukaryotes -…
AT3G52430	17.8511	18.5393	17.3672	54.0113	52.816	50.3788	1.41978	1.05e-45	1.02e-43	alpha/beta-Hydrolases superfamily protein	Encodes a lipase-like gene that is important for salicylic acid signaling and function in resistance (R) gene-mediated and basal plant disease resistance. PAD4 can interact directly with EDS1, another disease resistance signaling protein. Expressed at elevated level in response to green peach aphid (GPA) feeding, and modulates the GPA feeding-induced leaf senescence through a mechanism that doesn…	PHYTOALEXIN DEFICIENT 4 (PAD4); CONTAINS InterPro DOMAIN/s: Lipase, class 3 (InterPro:IPR002921); BEST Arabidopsis thaliana protein match is: senescence-associated gene 101 (TAIR:AT5G14930.2); Has 722 Blast hits to 622 proteins in 73 species: Archae - 0; Bacteria - 23; Metazoa - 17; Fungi - 11; Plants - 620; Viruses - 1; Other Eukaryotes - 50 (source: NCBI BLink).
AT1G21250	40.5539	36.5776	37.7654	128.615	131.472	121.32	1.60107	1.2e-45	1.17e-43	cell wall-associated kinase	cell wall-associated kinase, may function as a signaling receptor of extracellular matrix component such as oligogalacturonides.	cell wall-associated kinase (WAK1); FUNCTIONS IN: kinase activity; INVOLVED IN: cell surface receptor linked signaling pathway, response to virus, defense response to fungus, response to salicylic acid stimulus; LOCATED IN: plasma membrane, vacuole, plant-type cell wall; EXPRESSED IN: 21 plant structures; EXPRESSED DURING: 13 growth stages; CONTAINS InterPro DOMAIN/s: EGF-like calcium-binding (In…
AT5G61740	2.51842	2.35499	1.67937	9.00903	10.3847	10.8882	2.07666	1.94e-45	1.87e-43	ABC2 homolog 14	member of ATH subfamily	ABC2 homolog 14 (ATH14); FUNCTIONS IN: ATPase activity, coupled to transmembrane movement of substances, transporter activity; LOCATED IN: plasma membrane; EXPRESSED IN: 15 plant structures; EXPRESSED DURING: 7 growth stages; CONTAINS InterPro DOMAIN/s: ATPase, AAA+ type, core (InterPro:IPR003593), ABC transporter-like (InterPro:IPR003439), ABC transporter, conserved site (InterPro:IPR017871); BE…
AT3G62455	1.11107	0.551169	1.22881	6.82112	7.30176	7.45422	2.72626	3.22e-45	3.09e-43	transposable element gene		copia-like retrotransposon family, has a 7.1e-232 P-value blast match to gb|AAO73529.1| gag-pol polyprotein (Glycine max) (SIRE1) (Ty1_Copia-family)
AT5G11410	0.925889	0.751594	1.47457	8.49423	7.82911	7.37047	2.75907	4.8e-45	4.59e-43	Protein kinase superfamily protein		Protein kinase superfamily protein; FUNCTIONS IN: protein kinase activity, kinase activity, ATP binding; INVOLVED IN: protein amino acid phosphorylation; EXPRESSED IN: 12 plant structures; EXPRESSED DURING: 8 growth stages; CONTAINS InterPro DOMAIN/s: Protein kinase, catalytic domain (InterPro:IPR000719), Serine/threonine-protein kinase-like domain (InterPro:IPR017442), Protein kinase-like domain…
AT3G14620	9.18482	9.01913	9.21607	31.0168	30.1806	32.5808	1.64325	9.32e-45	8.88e-43	cytochrome P450, family 72, subfamily A, polypeptide 8	putative cytochrome P450	cytochrome P450, family 72, subfamily A, polypeptide 8 (CYP72A8); FUNCTIONS IN: electron carrier activity, monooxygenase activity, iron ion binding, oxygen binding, heme binding; INVOLVED IN: response to cyclopentenone; LOCATED IN: endomembrane system; EXPRESSED IN: 19 plant structures; EXPRESSED DURING: 10 growth stages; CONTAINS InterPro DOMAIN/s: Cytochrome P450 (InterPro:IPR001128), Cytochrom…
AT5G61810	83.2189	83.7777	84.0916	43.844	42.0662	45.2698	-1.06611	1.11e-44	1.05e-42	Mitochondrial substrate carrier family protein		Mitochondrial substrate carrier family protein; FUNCTIONS IN: binding, calcium ion binding; INVOLVED IN: transport, transmembrane transport; LOCATED IN: mitochondrial inner membrane, membrane; EXPRESSED IN: 23 plant structures; EXPRESSED DURING: 14 growth stages; CONTAINS InterPro DOMAIN/s: Mitochondrial carrier protein (InterPro:IPR002067), EF-Hand 1, calcium-binding site (InterPro:IPR018247), E…
AT2G15810	0.592569	0.551169	0.778246	35.1781	36.1843	33.1671	5.62095	1.22e-44	1.15e-42	transposable element gene		Mutator-like transposase family, has a 1.5e-12 P-value blast match to GB:AAA21566 mudrA of transposon="MuDR" (MuDr-element) (Zea mays)
AT3G60420	4.9998	6.61403	6.26693	21.6217	24.3392	21.902	1.80438	1.22e-44	1.15e-42	Phosphoglycerate mutase family protein		Phosphoglycerate mutase family protein; LOCATED IN: cellular_component unknown; EXPRESSED IN: 17 plant structures; EXPRESSED DURING: 10 growth stages; CONTAINS InterPro DOMAIN/s: Histidine phosphatase superfamily, clade-1 (InterPro:IPR013078), PRIB5 (InterPro:IPR012398); BEST Arabidopsis thaliana protein match is: Phosphoglycerate mutase family protein (TAIR:AT3G60440.1).
AT3G22910	1.74067	2.35499	1.84321	13.2561	12.2507	14.6991	2.64033	1.41e-44	1.32e-42	ATPase E1-E2 type family protein / haloacid dehalogenase-like hydrolase family protein		ATPase E1-E2 type family protein / haloacid dehalogenase-like hydrolase family protein; FUNCTIONS IN: calcium-transporting ATPase activity, calmodulin binding; INVOLVED IN: cation transport, calcium ion transport, metabolic process, ATP biosynthetic process; LOCATED IN: membrane; EXPRESSED IN: 12 plant structures; EXPRESSED DURING: LP.04 four leaves visible, 4 anthesis, C globular stage, petal di…
AT1G66880	20.814	20.6438	22.3234	61.8191	58.9008	59.3407	1.36731	1.59e-44	1.49e-42	Protein kinase superfamily protein		Protein kinase superfamily protein; FUNCTIONS IN: protein serine/threonine kinase activity, protein kinase activity, ATP binding; INVOLVED IN: protein amino acid phosphorylation; LOCATED IN: plasma membrane; EXPRESSED IN: 21 plant structures; EXPRESSED DURING: 13 growth stages; CONTAINS InterPro DOMAIN/s: Protein kinase, ATP binding site (InterPro:IPR017441), Serine/threonine-protein kinase domai…
AT1G70090	74.2193	76.863	76.6368	33.505	30.8296	35.5541	-1.31849	2.02e-44	1.87e-42	glucosyl transferase family 8	Encodes a protein with putative galacturonosyltransferase activity.	glucosyl transferase family 8 (LGT8); FUNCTIONS IN: transferase activity, transferring hexosyl groups, polygalacturonate 4-alpha-galacturonosyltransferase activity, transferase activity, transferring glycosyl groups; INVOLVED IN: carbohydrate biosynthetic process; LOCATED IN: endomembrane system; EXPRESSED IN: 22 plant structures; EXPRESSED DURING: 13 growth stages; CONTAINS InterPro DOMAIN/s: Gl…
AT1G57680	159.994	163.547	161.302	70.5708	62.9574	73.2859	-1.35919	2.86e-44	2.65e-42			FUNCTIONS IN: molecular_function unknown; INVOLVED IN: biological_process unknown; LOCATED IN: endomembrane system; EXPRESSED IN: 24 plant structures; EXPRESSED DURING: 15 growth stages; CONTAINS InterPro DOMAIN/s: Uncharacterised conserved protein UCP031277 (InterPro:IPR016971); Has 35333 Blast hits to 34131 proteins in 2444 species: Archae - 798; Bacteria - 22429; Metazoa - 974; Fungi - 991; Pl…
AT4G23810	9.74036	11.775	10.6906	44.9165	43.3643	51.677	1.99273	2.89e-44	2.66e-42	WRKY family transcription factor	member of WRKY Transcription Factor; Group III	WRKY53; FUNCTIONS IN: protein binding, DNA binding, transcription activator activity, sequence-specific DNA binding transcription factor activity; INVOLVED IN: in 6 processes; LOCATED IN: nucleus, chloroplast; EXPRESSED IN: 20 plant structures; EXPRESSED DURING: 12 growth stages; CONTAINS InterPro DOMAIN/s: DNA-binding WRKY (InterPro:IPR003657); BEST Arabidopsis thaliana protein match is: WRKY fa…
AT5G01900	0	0.100213	0.0409603	4.24712	3.28579	3.09895	6.10407	3.31e-44	3.04e-42	WRKY DNA-binding protein 62	member of WRKY Transcription Factor; Group III	WRKY DNA-binding protein 62 (WRKY62); CONTAINS InterPro DOMAIN/s: DNA-binding WRKY (InterPro:IPR003657); BEST Arabidopsis thaliana protein match is: WRKY DNA-binding protein 38 (TAIR:AT5G22570.1); Has 3146 Blast hits to 2717 proteins in 131 species: Archae - 0; Bacteria - 0; Metazoa - 0; Fungi - 0; Plants - 3132; Viruses - 0; Other Eukaryotes - 14 (source: NCBI BLink).
AT4G23130	4.11095	4.55967	5.28388	18.3613	14.6035	15.8716	1.67804	3.38e-44	3.09e-42	cysteine-rich RLK (RECEPTOR-like protein kinase) 5	Encodes a receptor-like protein kinase. Naming convention from Chen et al 2003 (PMID 14756307)	cysteine-rich RLK (RECEPTOR-like protein kinase) 5 (CRK5); FUNCTIONS IN: kinase activity; INVOLVED IN: defense response to bacterium, programmed cell death, response to salicylic acid stimulus; LOCATED IN: endomembrane system; EXPRESSED IN: 9 plant structures; EXPRESSED DURING: 8 growth stages; CONTAINS InterPro DOMAIN/s: Protein kinase, ATP binding site (InterPro:IPR017441), Protein kinase, cata…
AT3G50930	8.81447	8.41785	9.46184	31.1455	31.9249	35.4704	1.75242	4.21e-44	3.83e-42	cytochrome BC1 synthesis		cytochrome BC1 synthesis (BCS1); FUNCTIONS IN: nucleoside-triphosphatase activity, ATPase activity, nucleotide binding, ATP binding; LOCATED IN: mitochondrion; EXPRESSED IN: 24 plant structures; EXPRESSED DURING: 13 growth stages; CONTAINS InterPro DOMAIN/s: ATPase, AAA-type, core (InterPro:IPR003959), ATPase, AAA+ type, core (InterPro:IPR003593), ATPase, AAA-type, conserved site (InterPro:IPR003…
AT3G55970	0.33332	0.100213	0.532484	4.03261	3.9754	4.60654	3.49832	1.44e-43	1.3e-41	jasmonate-regulated gene 21		jasmonate-regulated gene 21 (JRG21); FUNCTIONS IN: oxidoreductase activity, iron ion binding; INVOLVED IN: oxidation reduction; LOCATED IN: cellular_component unknown; EXPRESSED IN: 10 plant structures; EXPRESSED DURING: LP.06 six leaves visible, LP.04 four leaves visible, 4 anthesis, C globular stage, petal differentiation and expansion stage; CONTAINS InterPro DOMAIN/s: Isopenicillin N synthase…
AT3G47480	2.25917	2.60553	2.9901	18.9619	16.8752	18.1749	2.65275	1.48e-43	1.34e-41	Calcium-binding EF-hand family protein		Calcium-binding EF-hand family protein; FUNCTIONS IN: calcium ion binding; INVOLVED IN: biological_process unknown; LOCATED IN: endomembrane system; EXPRESSED IN: 10 plant structures; EXPRESSED DURING: 9 growth stages; CONTAINS InterPro DOMAIN/s: EF-Hand 1, calcium-binding site (InterPro:IPR018247), EF-HAND 2 (InterPro:IPR018249), EF-hand-like domain (InterPro:IPR011992), Calcium-binding EF-hand …
AT1G44350	38.5911	37.3793	40.9603	16.0018	17.5242	15.2016	-1.39113	1.54e-43	1.39e-41	IAA-leucine resistant (ILR)-like gene 6	encodes a protein similar to IAA amino acid conjugate hydrolase.	IAA-leucine resistant (ILR)-like gene 6 (ILL6); FUNCTIONS IN: metallopeptidase activity, IAA-amino acid conjugate hydrolase activity; INVOLVED IN: proteolysis, regulation of systemic acquired resistance, auxin metabolic process; LOCATED IN: endomembrane system; EXPRESSED IN: 22 plant structures; EXPRESSED DURING: 13 growth stages; CONTAINS InterPro DOMAIN/s: Peptidase M20 (InterPro:IPR002933), Pe…
AT2G21640	3.29617	3.2068	3.80931	11.4114	12.413	11.4326	1.64058	1.62e-43	1.45e-41		Encodes a protein of unknown function that is a marker for oxidative stress response.	unknown protein; BEST Arabidopsis thaliana protein match is: unknown protein (TAIR:AT3G05570.1); Has 75 Blast hits to 75 proteins in 11 species: Archae - 0; Bacteria - 0; Metazoa - 0; Fungi - 0; Plants - 75; Viruses - 0; Other Eukaryotes - 0 (source: NCBI BLink).
AT1G62180	43.5168	40.8867	43.336	97.5979	90.7852	98.2869	1.03517	1.73e-43	1.54e-41	5'adenylylphosphosulfate reductase 2	encodes a adenosine 5'-phosphosulfate reductase, involved in sulfate assimilation. Is a major effect locus for natural variation of shoot sulfate content in Arabidopsis.	5'adenylylphosphosulfate reductase 2 (APR2); CONTAINS InterPro DOMAIN/s: Rossmann-like alpha/beta/alpha sandwich fold (InterPro:IPR014729), Thioredoxin-independent 5'-adenylylsulphate reductase (InterPro:IPR004508), Thioredoxin fold (InterPro:IPR012335), Phosphoadenosine phosphosulphate reductase (InterPro:IPR002500), Thioredoxin-like (InterPro:IPR017936), Thioredoxin-like fold (InterPro:IPR01233…
AT3G32030	1.96289	2.35499	1.80225	9.09483	8.59985	8.96182	2.00371	4.93e-43	4.38e-41	Terpenoid cyclases/Protein prenyltransferases superfamily protein		Terpenoid cyclases/Protein prenyltransferases superfamily protein; FUNCTIONS IN: lyase activity, magnesium ion binding; INVOLVED IN: metabolic process; CONTAINS InterPro DOMAIN/s: Terpene synthase, metal-binding domain (InterPro:IPR005630), Terpenoid synthase (InterPro:IPR008949), Terpenoid cylases/protein prenyltransferase alpha-alpha toroid (InterPro:IPR008930), Terpene synthase-like (InterPro:…
AT5G52700	0	0.0501063	0.0409603	3.56071	2.96127	2.59642	6.39525	5e-43	4.42e-41	Copper transport protein family		Copper transport protein family; BEST Arabidopsis thaliana protein match is: Copper transport protein family (TAIR:AT5G52680.1); Has 1807 Blast hits to 1807 proteins in 277 species: Archae - 0; Bacteria - 0; Metazoa - 736; Fungi - 347; Plants - 385; Viruses - 0; Other Eukaryotes - 339 (source: NCBI BLink).
AT1G01560	3.14802	2.15457	3.27683	10.6392	9.77624	11.4745	1.73991	6.28e-43	5.53e-41	MAP kinase 11	member of MAP Kinase	MAP kinase 11 (MPK11); FUNCTIONS IN: MAP kinase activity, kinase activity; INVOLVED IN: signal transduction, response to abscisic acid stimulus; LOCATED IN: cellular_component unknown; EXPRESSED IN: 22 plant structures; EXPRESSED DURING: 13 growth stages; CONTAINS InterPro DOMAIN/s: Protein kinase, ATP binding site (InterPro:IPR017441), Serine/threonine-protein kinase domain (InterPro:IPR002290),…
AT3G01600	1.037	0.651381	1.22881	7.46463	6.73384	6.82606	2.68594	7.12e-43	6.24e-41	NAC domain containing protein 44		NAC domain containing protein 44 (NAC044); FUNCTIONS IN: sequence-specific DNA binding transcription factor activity; INVOLVED IN: multicellular organismal development, regulation of transcription; CONTAINS InterPro DOMAIN/s: No apical meristem (NAM) protein (InterPro:IPR003441); BEST Arabidopsis thaliana protein match is: NAC domain containing protein 85 (TAIR:AT5G14490.1); Has 1967 Blast hits t…
AT1G79440	213.843	211.699	215.451	121.922	120.073	121.194	-0.948849	8.54e-43	7.45e-41	aldehyde dehydrogenase 5F1	Encodes a mitochondrial succinic semialdehyde dehydrogenase (SSADH). Nomenclature according to Kirch, et al (2004).	aldehyde dehydrogenase 5F1 (ALDH5F1); FUNCTIONS IN: 3-chloroallyl aldehyde dehydrogenase activity, NAD or NADH binding, copper ion binding, succinate-semialdehyde dehydrogenase activity; INVOLVED IN: in 6 processes; LOCATED IN: mitochondrion, chloroplast, mitochondrial matrix; EXPRESSED IN: 23 plant structures; EXPRESSED DURING: 13 growth stages; CONTAINS InterPro DOMAIN/s: Aldehyde/histidinol de…
AT3G58620	37.6652	40.1351	38.9123	19.9486	17.6053	19.3056	-1.16636	9.35e-43	8.13e-41	tetratricopetide-repeat thioredoxin-like 4		tetratricopetide-repeat thioredoxin-like 4 (TTL4); FUNCTIONS IN: binding; INVOLVED IN: cell redox homeostasis; LOCATED IN: cellular_component unknown; EXPRESSED IN: 22 plant structures; EXPRESSED DURING: 13 growth stages; CONTAINS InterPro DOMAIN/s: Molecular chaperone, heat shock protein, Hsp40, DnaJ (InterPro:IPR015609), Tetratricopeptide TPR-1 (InterPro:IPR001440), Thioredoxin fold (InterPro:I…
AT5G47220	65.8863	65.7394	66.4377	33.1618	34.3588	32.6646	-1.11199	1.07e-42	9.31e-41	ethylene responsive element binding factor 2	Encodes a member of the ERF (ethylene response factor) subfamily B-3 of ERF/AP2 transcription factor family (ATERF-2). The protein contains one AP2 domain. Functions as activator of GCC boxdependent transcription. Positive regulator of JA-responsive defense genes and resistance to F. oxysporum and enhances JA inhibition of root elongation.	ethylene responsive element binding factor 2 (ERF2); CONTAINS InterPro DOMAIN/s: DNA-binding, integrase-type (InterPro:IPR016177), Pathogenesis-related transcriptional factor/ERF, DNA-binding (InterPro:IPR001471); BEST Arabidopsis thaliana protein match is: ethylene responsive element binding factor 1 (TAIR:AT4G17500.1); Has 1807 Blast hits to 1807 proteins in 277 species: Archae - 0; Bacteria - …
AT4G36430	20.0362	22.5478	18.6369	50.279	49.0435	54.5666	1.20347	1.11e-42	9.61e-41	Peroxidase superfamily protein		Peroxidase superfamily protein; FUNCTIONS IN: peroxidase activity, heme binding; INVOLVED IN: response to other organism; LOCATED IN: cell wall; EXPRESSED IN: 8 plant structures; EXPRESSED DURING: 4 anthesis, C globular stage, 4 leaf senescence stage; CONTAINS InterPro DOMAIN/s: Haem peroxidase (InterPro:IPR010255), Plant peroxidase (InterPro:IPR000823), Peroxidases heam-ligand binding site (Inte…
AT5G06870	97.0332	92.4962	96.0929	50.3219	48.5973	52.0958	-1.04935	1.17e-42	1e-40	polygalacturonase inhibiting protein 2	Encodes a polygalacturonase inhibiting protein involved in plant defense response. PGIPs inhibit the activity of pectin degrading enzymes such as those produced by fungal pathogens. PGIP2 is induced by fungal infection and methyl jasmonate.	polygalacturonase inhibiting protein 2 (PGIP2); FUNCTIONS IN: polygalacturonase inhibitor activity; INVOLVED IN: response to salt stress, signal transduction, defense response; LOCATED IN: cell wall, plant-type cell wall; EXPRESSED IN: 22 plant structures; EXPRESSED DURING: 13 growth stages; CONTAINS InterPro DOMAIN/s: Leucine-rich repeat-containing N-terminal domain, type 2 (InterPro:IPR013210),…
AT3G06770	54.5904	54.6659	52.7159	26.2549	24.4609	23.619	-1.25283	1.73e-42	1.48e-40	Pectin lyase-like superfamily protein		Pectin lyase-like superfamily protein; FUNCTIONS IN: polygalacturonase activity; INVOLVED IN: response to cyclopentenone, carbohydrate metabolic process; EXPRESSED IN: 24 plant structures; EXPRESSED DURING: 15 growth stages; CONTAINS InterPro DOMAIN/s: Pectin lyase fold/virulence factor (InterPro:IPR011050), Glycoside hydrolase, family 28 (InterPro:IPR000743), Pectin lyase fold (InterPro:IPR01233…
AT1G14170	30.8506	30.4145	29.4505	12.7413	11.7234	12.9402	-1.4079	2.04e-42	1.74e-40	RNA-binding KH domain-containing protein		RNA-binding KH domain-containing protein; FUNCTIONS IN: RNA binding, nucleic acid binding; INVOLVED IN: biological_process unknown; LOCATED IN: cellular_component unknown; CONTAINS InterPro DOMAIN/s: K Homology, type 1, subgroup (InterPro:IPR018111), K Homology (InterPro:IPR004087), K Homology, type 1 (InterPro:IPR004088); BEST Arabidopsis thaliana protein match is: RNA-binding KH domain-containi…
AT4G15760	66.8122	75.46	68.2399	39.511	38.2937	37.6061	-0.994608	2.25e-42	1.91e-40	monooxygenase 1	Encodes a protein with similarity to monooxygenases that are known to degrade salicylic acid (SA).	monooxygenase 1 (MO1); FUNCTIONS IN: monooxygenase activity; INVOLVED IN: response to bacterium; LOCATED IN: endoplasmic reticulum; CONTAINS InterPro DOMAIN/s: Monooxygenase, FAD-binding (InterPro:IPR002938); BEST Arabidopsis thaliana protein match is: FAD/NAD(P)-binding oxidoreductase family protein (TAIR:AT4G15765.1).
AT4G27140	0	0	0	4.20422	5.59801	5.0672	9.82645	2.81e-42	2.37e-40	seed storage albumin 1		seed storage albumin 1 (SESA1); FUNCTIONS IN: lipid binding, nutrient reservoir activity; INVOLVED IN: lipid transport; LOCATED IN: endomembrane system; EXPRESSED IN: shoot apex, leaf apex, leaf; EXPRESSED DURING: LP.06 six leaves visible; CONTAINS InterPro DOMAIN/s: Bifunctional trypsin/alpha-amylase inhibitor (InterPro:IPR013771), Bifunctional inhibitor/plant lipid transfer protein/seed storage…
AT5G24160	6.59233	7.9669	6.59461	23.1661	25.3533	23.7446	1.6505	6.26e-42	5.28e-40	squalene monoxygenase 6		squalene monoxygenase 6 (SQE6); FUNCTIONS IN: squalene monooxygenase activity, oxidoreductase activity, FAD binding; INVOLVED IN: sterol biosynthetic process; LOCATED IN: endomembrane system, integral to membrane; EXPRESSED IN: 12 plant structures; EXPRESSED DURING: 9 growth stages; CONTAINS InterPro DOMAIN/s: Squalene epoxidase (InterPro:IPR013698), FAD dependent oxidoreductase (InterPro:IPR0060…
AT3G12220	0.703676	0.551169	0.409603	5.92022	4.9084	5.10908	3.10445	7.13e-42	5.98e-40	serine carboxypeptidase-like 16		serine carboxypeptidase-like 16 (scpl16); FUNCTIONS IN: serine-type carboxypeptidase activity; INVOLVED IN: proteolysis; LOCATED IN: endomembrane system; CONTAINS InterPro DOMAIN/s: Peptidase S10, serine carboxypeptidase (InterPro:IPR001563); BEST Arabidopsis thaliana protein match is: serine carboxypeptidase-like 14 (TAIR:AT3G12230.1); Has 3960 Blast hits to 3875 proteins in 462 species: Archae …
AT1G10550	9.25889	8.86881	8.43783	2.48821	2.1094	1.75886	-2.19177	8.95e-42	7.49e-40	xyloglucan:xyloglucosyl transferase 33	Encodes a membrane-localized protein that is predicted to function during cell wall modification.Overexpression of XTH33 results in abnormal cell morphology. It's expression is under epigenetic control by ATX1.	xyloglucan:xyloglucosyl transferase 33 (XTH33); FUNCTIONS IN: hydrolase activity, acting on glycosyl bonds, hydrolase activity, hydrolyzing O-glycosyl compounds, xyloglucan:xyloglucosyl transferase activity; INVOLVED IN: plant-type cell wall modification involved in multidimensional cell growth; LOCATED IN: integral to plasma membrane; EXPRESSED IN: 14 plant structures; EXPRESSED DURING: 7 growth…
AT4G14130	19.74	19.4913	17.7358	5.83442	5.76028	6.65855	-1.77078	1.34e-41	1.12e-39	xyloglucan endotransglucosylase/hydrolase 15	xyloglucan endotransglycosylase-related protein (XTR7)	xyloglucan endotransglucosylase/hydrolase 15 (XTH15); FUNCTIONS IN: hydrolase activity, acting on glycosyl bonds, xyloglucan:xyloglucosyl transferase activity, hydrolase activity, hydrolyzing O-glycosyl compounds; INVOLVED IN: N-terminal protein myristoylation, carbohydrate metabolic process, cellular glucan metabolic process; LOCATED IN: endomembrane system, apoplast, cell wall; EXPRESSED IN: 23…
AT1G22330	34.1468	33.0701	37.8064	13.8568	13.9139	12.4795	-1.51243	1.43e-41	1.18e-39	RNA-binding (RRM/RBD/RNP motifs) family protein		RNA-binding (RRM/RBD/RNP motifs) family protein; FUNCTIONS IN: RNA binding, nucleotide binding, nucleic acid binding; INVOLVED IN: biological_process unknown; LOCATED IN: cellular_component unknown; EXPRESSED IN: 20 plant structures; EXPRESSED DURING: 13 growth stages; CONTAINS InterPro DOMAIN/s: RNA recognition motif, RNP-1 (InterPro:IPR000504), Nucleotide-binding, alpha-beta plait (InterPro:IPR…
AT4G21990	36.3689	34.3729	35.103	91.4631	83.8485	92.1309	1.20644	2.57e-41	2.13e-39	APS reductase 3	Encodes a protein disulfide isomerase-like (PDIL) protein, a member of a multigene family within the thioredoxin (TRX) superfamily. This protein also belongs to the adenosine 5'-phosphosulfate reductase-like (APRL) group.	APS reductase 3 (APR3); CONTAINS InterPro DOMAIN/s: Rossmann-like alpha/beta/alpha sandwich fold (InterPro:IPR014729), Phosphoadenosine phosphosulphate reductase (InterPro:IPR002500); BEST Arabidopsis thaliana protein match is: APS reductase 1 (TAIR:AT4G04610.1).
AT1G72180	176.141	178.779	177.932	91.2915	87.8645	96.8212	-1.07876	2.85e-41	2.35e-39	Leucine-rich receptor-like protein kinase family protein		Leucine-rich receptor-like protein kinase family protein; FUNCTIONS IN: protein serine/threonine kinase activity, kinase activity, ATP binding; INVOLVED IN: transmembrane receptor protein tyrosine kinase signaling pathway, protein amino acid phosphorylation; LOCATED IN: cellular_component unknown; EXPRESSED IN: 22 plant structures; EXPRESSED DURING: 13 growth stages; CONTAINS InterPro DOMAIN/s: P…
AT5G51550	354.504	345.483	356.027	152.982	144.94	163.909	-1.32303	3.21e-41	2.64e-39	EXORDIUM like 3		EXORDIUM like 3 (EXL3); CONTAINS InterPro DOMAIN/s: Phosphate-induced protein 1 (InterPro:IPR006766); BEST Arabidopsis thaliana protein match is: EXORDIUM like 5 (TAIR:AT2G17230.1); Has 398 Blast hits to 397 proteins in 23 species: Archae - 0; Bacteria - 2; Metazoa - 0; Fungi - 0; Plants - 396; Viruses - 0; Other Eukaryotes - 0 (source: NCBI BLink).
AT5G25350	167.364	160.14	160.278	81.1242	75.4109	82.5828	-1.15849	4.47e-41	3.65e-39	EIN3-binding F box protein 2	Arabidopsis thaliana EIN3-binding F-box protein 2 (EBF2) mRNA. Part of the SCF complex, it is located in the nucleus and is involved in the ethylene-response pathway.	EIN3-binding F box protein 2 (EBF2); CONTAINS InterPro DOMAIN/s: F-box domain, cyclin-like (InterPro:IPR001810), F-box domain, Skp2-like (InterPro:IPR022364), Leucine-rich repeat, cysteine-containing subtype (InterPro:IPR006553); BEST Arabidopsis thaliana protein match is: EIN3-binding F box protein 1 (TAIR:AT2G25490.1); Has 1807 Blast hits to 1807 proteins in 277 species: Archae - 0; Bacteria - …
AT2G12550	9.25889	9.82083	9.95336	3.04591	3.40749	2.97331	-1.74692	4.52e-41	3.68e-39	ubiquitin-associated (UBA)/TS-N domain-containing protein		ubiquitin-associated (UBA)/TS-N domain-containing protein; CONTAINS InterPro DOMAIN/s: Ubiquitin-associated/translation elongation factor EF1B, N-terminal, eukaryote (InterPro:IPR015940), Ubiquitin-associated/translation elongation factor EF1B, N-terminal (InterPro:IPR000449), Ubiquitin (InterPro:IPR000626), Ubiquitin supergroup (InterPro:IPR019955), UBA-like (InterPro:IPR009060); Has 35333 Blast…
AT4G03400	91.4779	89.2894	90.6862	44.1014	43.3238	44.851	-1.16661	5.16e-41	4.19e-39	Auxin-responsive GH3 family protein	Encodes a GH3-related gene involved in red light-specific hypocotyl elongation. Analysis of sense and antisense transgenic plants suggests that DFL2 is located downstream of red light signal transduction and determines the degree of hypocotyl elongation.	DWARF IN LIGHT 2 (DFL2); INVOLVED IN: response to auxin stimulus, response to light stimulus; LOCATED IN: chloroplast; EXPRESSED IN: 24 plant structures; EXPRESSED DURING: 14 growth stages; CONTAINS InterPro DOMAIN/s: GH3 auxin-responsive promoter (InterPro:IPR004993); BEST Arabidopsis thaliana protein match is: Auxin-responsive GH3 family protein (TAIR:AT2G46370.4); Has 1425 Blast hits to 1352 p…
AT1G51270	11.1847	10.1716	10.4039	38.3098	38.4965	37.1874	1.712	5.7e-41	4.61e-39	structural molecules;transmembrane receptors;structural molecules		structural molecules;transmembrane receptors;structural molecules; FUNCTIONS IN: transmembrane receptor activity, structural molecule activity; INVOLVED IN: signal transduction, innate immune response; LOCATED IN: intrinsic to membrane; EXPRESSED IN: 22 plant structures; EXPRESSED DURING: 12 growth stages; CONTAINS InterPro DOMAIN/s: PapD-like (InterPro:IPR008962), Major sperm protein (InterPro:I…
AT3G47960	137.772	139.045	133.203	72.1581	72.8959	74.0816	-1.03299	7.01e-41	5.65e-39	Major facilitator superfamily protein		Major facilitator superfamily protein; FUNCTIONS IN: transporter activity; INVOLVED IN: oligopeptide transport; LOCATED IN: plasma membrane, membrane; EXPRESSED IN: 24 plant structures; EXPRESSED DURING: 13 growth stages; CONTAINS InterPro DOMAIN/s: Oligopeptide transporter (InterPro:IPR000109), Major facilitator superfamily, general substrate transporter (InterPro:IPR016196); BEST Arabidopsis th…
AT3G07460	205.547	215.457	215.943	102.617	99.3039	101.176	-1.20047	9.36e-41	7.52e-39	Protein of unknown function, DUF538		Protein of unknown function, DUF538; FUNCTIONS IN: molecular_function unknown; INVOLVED IN: biological_process unknown; LOCATED IN: vacuole; CONTAINS InterPro DOMAIN/s: Protein of unknown function DUF538 (InterPro:IPR007493); BEST Arabidopsis thaliana protein match is: Protein of unknown function, DUF538 (TAIR:AT3G07470.1); Has 35333 Blast hits to 34131 proteins in 2444 species: Archae - 798; Bac…
AT1G27565	0	0	0.0819207	2.35951	2.23109	2.13576	5.95891	1.43e-40	1.14e-38			unknown protein; FUNCTIONS IN: molecular_function unknown; INVOLVED IN: biological_process unknown; LOCATED IN: cellular_component unknown; BEST Arabidopsis thaliana protein match is: unknown protein (TAIR:AT1G52905.1); Has 3 Blast hits to 3 proteins in 1 species: Archae - 0; Bacteria - 0; Metazoa - 0; Fungi - 0; Plants - 3; Viruses - 0; Other Eukaryotes - 0 (source: NCBI BLink).
AT4G23750	27.4434	27.7088	28.0578	11.583	13.5083	13.1077	-1.2507	1.43e-40	1.14e-38	cytokinin response factor 2	encodes a member of the ERF (ethylene response factor) subfamily B-5 of ERF/AP2 transcription factor family. The protein contains one AP2 domain. There are 7 members in this subfamily. Monopteros target gene.	cytokinin response factor 2 (CRF2); CONTAINS InterPro DOMAIN/s: DNA-binding, integrase-type (InterPro:IPR016177), Pathogenesis-related transcriptional factor/ERF, DNA-binding (InterPro:IPR001471); BEST Arabidopsis thaliana protein match is: cytokinin response factor 1 (TAIR:AT4G11140.1); Has 35333 Blast hits to 34131 proteins in 2444 species: Archae - 798; Bacteria - 22429; Metazoa - 974; Fungi -…
AT1G61500	7.74043	6.86456	8.27399	1.2441	1.33866	1.25633	-2.70117	1.47e-40	1.16e-38	S-locus lectin protein kinase family protein		S-locus lectin protein kinase family protein; FUNCTIONS IN: in 6 functions; INVOLVED IN: protein amino acid phosphorylation, recognition of pollen; LOCATED IN: endomembrane system; EXPRESSED IN: shoot apex, embryo, flower, seed; EXPRESSED DURING: petal differentiation and expansion stage, E expanded cotyledon stage, D bilateral stage; CONTAINS InterPro DOMAIN/s: Curculin-like (mannose-binding) le…
AT4G35320	19.814	23.099	21.6271	7.29303	7.18006	6.86794	-1.72257	1.77e-40	1.4e-38			unknown protein; BEST Arabidopsis thaliana protein match is: unknown protein (TAIR:AT2G17300.1); Has 30201 Blast hits to 17322 proteins in 780 species: Archae - 12; Bacteria - 1396; Metazoa - 17338; Fungi - 3422; Plants - 5037; Viruses - 0; Other Eukaryotes - 2996 (source: NCBI BLink).
AT4G23230	1.18514	1.45308	1.14689	6.82112	7.1395	6.78418	2.33541	2.39e-40	1.88e-38	cysteine-rich RLK (RECEPTOR-like protein kinase) 15	Encodes a cysteine-rich receptor-like protein kinase.	cysteine-rich RLK (RECEPTOR-like protein kinase) 15 (CRK15); FUNCTIONS IN: kinase activity; INVOLVED IN: protein amino acid phosphorylation; CONTAINS InterPro DOMAIN/s: Protein kinase, ATP binding site (InterPro:IPR017441), Serine/threonine-protein kinase domain (InterPro:IPR002290), Protein of unknown function DUF26 (InterPro:IPR002902), Serine/threonine-protein kinase-like domain (InterPro:IPR0…
AT5G40380	23.0361	24.3516	25.4364	10.0386	12.2913	12.4377	-1.19281	2.5e-40	1.96e-38	cysteine-rich RLK (RECEPTOR-like protein kinase) 42	Encodes a cysteine-rich receptor-like protein kinase.	cysteine-rich RLK (RECEPTOR-like protein kinase) 42 (CRK42); FUNCTIONS IN: kinase activity; INVOLVED IN: protein amino acid phosphorylation; LOCATED IN: endomembrane system; EXPRESSED IN: 11 plant structures; EXPRESSED DURING: 7 growth stages; CONTAINS InterPro DOMAIN/s: Protein kinase, ATP binding site (InterPro:IPR017441), Protein kinase, catalytic domain (InterPro:IPR000719), Protein of unknow…
AT5G42800	2.51842	2.70574	3.60451	10.2102	9.85737	10.9719	1.68243	2.55e-40	2e-38	dihydroflavonol 4-reductase	dihydroflavonol reductase. Catalyzes the conversion of dihydroquercetin to leucocyanidin in the biosynthesis of anthocyanins.	dihydroflavonol 4-reductase (DFR); CONTAINS InterPro DOMAIN/s: NAD-dependent epimerase/dehydratase (InterPro:IPR001509), NAD(P)-binding domain (InterPro:IPR016040); BEST Arabidopsis thaliana protein match is: NAD(P)-binding Rossmann-fold superfamily protein (TAIR:AT2G45400.1); Has 1807 Blast hits to 1807 proteins in 277 species: Archae - 0; Bacteria - 0; Metazoa - 736; Fungi - 347; Plants - 385; …
AT4G18880	22.4806	24.8026	22.4463	55.0838	52.7755	54.2316	1.09005	3.78e-40	2.95e-38	heat shock transcription factor A4A	member of Heat Stress Transcription Factor (Hsf) family	heat shock transcription factor A4A (HSF A4A); FUNCTIONS IN: DNA binding, sequence-specific DNA binding transcription factor activity; INVOLVED IN: response to chitin; LOCATED IN: nucleus; EXPRESSED IN: 23 plant structures; EXPRESSED DURING: 13 growth stages; CONTAINS InterPro DOMAIN/s: Winged helix-turn-helix transcription repressor DNA-binding (InterPro:IPR011991), Heat shock factor (HSF)-type,…
AT5G26270	0.555534	0.501063	0.286722	3.94681	4.78671	3.72711	3.0709	4.07e-40	3.17e-38			unknown protein; FUNCTIONS IN: molecular_function unknown; INVOLVED IN: biological_process unknown; LOCATED IN: cellular_component unknown; EXPRESSED IN: 24 plant structures; EXPRESSED DURING: 15 growth stages.
AT3G28540	8.62929	7.86668	7.49574	45.6458	42.5125	45.856	2.34985	6.45e-40	5e-38	P-loop containing nucleoside triphosphate hydrolases superfamily protein		P-loop containing nucleoside triphosphate hydrolases superfamily protein; FUNCTIONS IN: nucleoside-triphosphatase activity, ATPase activity, nucleotide binding, ATP binding; EXPRESSED IN: 11 plant structures; EXPRESSED DURING: 9 growth stages; CONTAINS InterPro DOMAIN/s: ATPase, AAA-type, core (InterPro:IPR003959), ATPase, AAA+ type, core (InterPro:IPR003593); BEST Arabidopsis thaliana protein ma…
AT2G30520	66.7751	68.2447	65.8642	145.389	137.314	145.86	0.963762	1.24e-39	9.58e-38	Phototropic-responsive NPH3 family protein	light inducible root phototropism 2 encoding a signal transducer of the phototropic response in Arabidopsis	ROOT PHOTOTROPISM 2 (RPT2); FUNCTIONS IN: signal transducer activity; INVOLVED IN: phototropism; LOCATED IN: nucleus; EXPRESSED IN: 22 plant structures; EXPRESSED DURING: 13 growth stages; CONTAINS InterPro DOMAIN/s: NPH3 (InterPro:IPR004249), BTB/POZ (InterPro:IPR013069), BTB/POZ fold (InterPro:IPR011333); BEST Arabidopsis thaliana protein match is: Phototropic-responsive NPH3 family protein (TA…
AT1G70700	331.542	330.802	335.629	164.179	148.753	159.009	-1.21007	1.33e-39	1.02e-37	TIFY domain/Divergent CCT motif family protein	JAZ9 is a protein presumed to be involved in jasmonate signaling. JAZ9 transcript levels rise in response to a jasmonate stimulus. JAZ9 can interact with the COI1 F-box subunit of an SCF E3 ubiquitin ligase in a yeast-two-hybrid assay only in the presence of jasmonate-isoleucine (JA-ILE) or coronatine. The Jas domain appears to be important for JAZ9-COI1 interactions in the presence of coronatine…	TIFY7; FUNCTIONS IN: protein binding; INVOLVED IN: response to jasmonic acid stimulus; LOCATED IN: cellular_component unknown; EXPRESSED IN: 21 plant structures; EXPRESSED DURING: 13 growth stages; CONTAINS InterPro DOMAIN/s: Tify (InterPro:IPR010399), CCT domain-like (InterPro:IPR018467); BEST Arabidopsis thaliana protein match is: jasmonate-zim-domain protein 4 (TAIR:AT1G48500.1); Has 466 Blast…
AT3G50120	9.66628	11.0234	10.5678	3.86101	3.00183	3.35021	-1.73982	1.33e-39	1.02e-37	Plant protein of unknown function (DUF247)		Plant protein of unknown function (DUF247); FUNCTIONS IN: molecular_function unknown; INVOLVED IN: biological_process unknown; LOCATED IN: endomembrane system; EXPRESSED IN: leaf apex, petal, leaf whorl, sepal, flower; EXPRESSED DURING: 4 anthesis, petal differentiation and expansion stage; CONTAINS InterPro DOMAIN/s: Protein of unknown function DUF247, plant (InterPro:IPR004158); BEST Arabidopsi…
AT4G37240	24.8138	28.31	28.3036	7.80783	8.23476	7.45422	-1.91952	1.62e-39	1.24e-37			unknown protein; FUNCTIONS IN: molecular_function unknown; INVOLVED IN: N-terminal protein myristoylation; LOCATED IN: cellular_component unknown; EXPRESSED IN: 22 plant structures; EXPRESSED DURING: 13 growth stages; BEST Arabidopsis thaliana protein match is: unknown protein (TAIR:AT2G23690.1); Has 30201 Blast hits to 17322 proteins in 780 species: Archae - 12; Bacteria - 1396; Metazoa - 17338;…
AT5G63160	108.551	111.837	110.798	57.3575	55.6962	60.8901	-1.05836	1.67e-39	1.27e-37	BTB and TAZ domain protein 1	BTB and TAZ domain protein. Short-lived nuclear-cytoplasmic protein targeted for degradation by the 26S proteosome pathway. Acts redundantly with BT2 and BT3 during female gametophyte development.	BTB and TAZ domain protein 1 (BT1); CONTAINS InterPro DOMAIN/s: BTB/POZ (InterPro:IPR013069), Zinc finger, TAZ-type (InterPro:IPR000197), BTB/POZ fold (InterPro:IPR011333), Kelch related (InterPro:IPR013089), BTB/POZ-like (InterPro:IPR000210); BEST Arabidopsis thaliana protein match is: BTB and TAZ domain protein 2 (TAIR:AT3G48360.1); Has 1462 Blast hits to 1460 proteins in 105 species: Archae - …
AT3G21040	0.444427	0.100213	0.368643	3.77521	4.01597	4.14589	3.48237	1.97e-39	1.5e-37	transposable element gene		copia-like retrotransposon family, has a 5.7e-20 P-value blast match to gb|AAO73527.1| gag-pol polyprotein (Glycine max) (SIRE1) (Ty1_Copia-family)
AT2G15800	0.296285	0.501063	0.491524	16.1734	19.9581	17.9236	5.26518	2.18e-39	1.65e-37	transposable element gene
AT1G02850	2.99988	2.85606	2.70338	12.2694	11.7234	11.5164	1.91956	2.59e-39	1.95e-37	beta glucosidase 11		beta glucosidase 11 (BGLU11); FUNCTIONS IN: cation binding, hydrolase activity, hydrolyzing O-glycosyl compounds, catalytic activity; INVOLVED IN: carbohydrate metabolic process; LOCATED IN: endomembrane system; EXPRESSED IN: 24 plant structures; EXPRESSED DURING: 13 growth stages; CONTAINS InterPro DOMAIN/s: Glycoside hydrolase, family 1 (InterPro:IPR001360), Glycoside hydrolase, family 1, activ…
AT5G43760	197.77	203.682	198.535	115.444	114.354	122.241	-0.898484	2.68e-39	2.01e-37	3-ketoacyl-CoA synthase 20	Encodes KCS20, a member of the 3-ketoacyl-CoA synthase family involved in the biosynthesis of VLCFA (very long chain fatty acids).	3-ketoacyl-CoA synthase 20 (KCS20); FUNCTIONS IN: fatty acid elongase activity; INVOLVED IN: response to cold, response to light stimulus, response to osmotic stress; LOCATED IN: membrane; EXPRESSED IN: 28 plant structures; EXPRESSED DURING: 13 growth stages; CONTAINS InterPro DOMAIN/s: Thiolase-like (InterPro:IPR016039), Very-long-chain 3-ketoacyl-CoA synthase (InterPro:IPR012392), 3-Oxoacyl-[ac…
AT2G04460	0.0370356	0.0501063	0	2.35951	1.94714	2.26139	5.92269	3.1e-39	2.32e-37	transposable element gene		similar to unknown protein [Arabidopsis thaliana] (TAIR:AT2G10090.1); similar to pol polyprotein [Citrus x paradisi] (GB:AAK70407.1)
AT5G64120	7.44415	8.31764	7.49574	27.7135	27.0976	26.0898	1.67229	4.74e-39	3.54e-37	Peroxidase superfamily protein	encodes a cell wall bound peroxidase that is induced by hypo-osmolarity	Peroxidase superfamily protein; FUNCTIONS IN: peroxidase activity; INVOLVED IN: defense response to fungus, N-terminal protein myristoylation, respiratory burst; LOCATED IN: apoplast, cell wall, membrane; EXPRESSED IN: 17 plant structures; EXPRESSED DURING: 10 growth stages; CONTAINS InterPro DOMAIN/s: Haem peroxidase (InterPro:IPR010255), Plant peroxidase (InterPro:IPR000823), Peroxidases heam-l…
AT2G36410	106.848	124.714	120.341	55.3412	50.2604	52.724	-1.28105	5.88e-39	4.37e-37	Family of unknown function (DUF662)		Family of unknown function (DUF662) ; LOCATED IN: plasma membrane; EXPRESSED IN: 22 plant structures; EXPRESSED DURING: 13 growth stages; CONTAINS InterPro DOMAIN/s: Protein of unknown function DUF662 (InterPro:IPR007033); BEST Arabidopsis thaliana protein match is: Family of unknown function (DUF662) (TAIR:AT3G52920.2); Has 35333 Blast hits to 34131 proteins in 2444 species: Archae - 798; Bacter…
AT1G17665	24.7768	24.9028	27.7301	8.36553	8.92437	10.0925	-1.62791	6.17e-39	4.57e-37			unknown protein; FUNCTIONS IN: molecular_function unknown; INVOLVED IN: biological_process unknown; LOCATED IN: endomembrane system; EXPRESSED IN: 15 plant structures; EXPRESSED DURING: 11 growth stages; Has 149 Blast hits to 146 proteins in 39 species: Archae - 0; Bacteria - 4; Metazoa - 21; Fungi - 5; Plants - 30; Viruses - 0; Other Eukaryotes - 89 (source: NCBI BLink).
AT1G54570	27.073	26.2056	28.877	13.7281	13.3054	12.6471	-1.17984	6.29e-39	4.64e-37	Esterase/lipase/thioesterase family protein		Esterase/lipase/thioesterase family protein; FUNCTIONS IN: transferase activity, transferring acyl groups other than amino-acyl groups, catalytic activity; LOCATED IN: chloroplast, plastoglobule; EXPRESSED IN: 22 plant structures; EXPRESSED DURING: 13 growth stages; CONTAINS InterPro DOMAIN/s: Diacylglycerol acyltransferase (InterPro:IPR007130); BEST Arabidopsis thaliana protein match is: Esteras…
AT5G64810	0.592569	0.851806	1.18785	7.63623	8.31589	7.4961	3.0299	7.78e-39	5.72e-37	WRKY DNA-binding protein 51	member of WRKY Transcription Factor; Group II-c	WRKY DNA-binding protein 51 (WRKY51); CONTAINS InterPro DOMAIN/s: DNA-binding WRKY (InterPro:IPR003657); BEST Arabidopsis thaliana protein match is: WRKY DNA-binding protein 50 (TAIR:AT5G26170.1); Has 30201 Blast hits to 17322 proteins in 780 species: Archae - 12; Bacteria - 1396; Metazoa - 17338; Fungi - 3422; Plants - 5037; Viruses - 0; Other Eukaryotes - 2996 (source: NCBI BLink).
AT5G47330	3.14802	2.90616	3.07202	13.8568	11.0338	11.2651	1.84972	9.73e-39	7.13e-37	alpha/beta-Hydrolases superfamily protein		alpha/beta-Hydrolases superfamily protein; FUNCTIONS IN: palmitoyl-(protein) hydrolase activity; INVOLVED IN: response to salt stress; LOCATED IN: endomembrane system; EXPRESSED IN: 12 plant structures; EXPRESSED DURING: LP.06 six leaves visible, LP.04 four leaves visible, 4 anthesis, petal differentiation and expansion stage; CONTAINS InterPro DOMAIN/s: Palmitoyl protein thioesterase (InterPro:I…
AT3G47540	5.25905	4.96052	4.99716	16.0447	16.6318	15.7879	1.53899	1.14e-38	8.36e-37	Chitinase family protein		Chitinase family protein; FUNCTIONS IN: chitinase activity; INVOLVED IN: cell wall macromolecule catabolic process; LOCATED IN: endomembrane system; EXPRESSED IN: 22 plant structures; EXPRESSED DURING: 13 growth stages; CONTAINS InterPro DOMAIN/s: Glycoside hydrolase, family 19, catalytic (InterPro:IPR000726); BEST Arabidopsis thaliana protein match is: Chitinase family protein (TAIR:AT2G43590.1).
AT1G64240	0.0740711	0.0501063	0	2.87431	2.75844	3.5596	5.89827	1.22e-38	8.87e-37	transposable element gene		Mutator-like transposase family, has a 1.1e-18 P-value blast match to GB:AAA21566 mudrA of transposon="MuDR" (MuDr-element) (Zea mays)
AT1G11380	24.8879	24.8026	24.4943	10.4676	11.5206	9.29684	-1.37301	1.49e-38	1.08e-36	PLAC8 family protein		PLAC8 family protein; CONTAINS InterPro DOMAIN/s: Protein of unknown function Cys-rich (InterPro:IPR006461); BEST Arabidopsis thaliana protein match is: PLAC8 family protein (TAIR:AT5G05350.1); Has 314 Blast hits to 313 proteins in 28 species: Archae - 0; Bacteria - 0; Metazoa - 13; Fungi - 8; Plants - 293; Viruses - 0; Other Eukaryotes - 0 (source: NCBI BLink).
AT3G55130	20.2214	21.1949	19.2104	47.0615	47.3803	51.7608	1.14173	1.59e-38	1.15e-36	white-brown complex homolog 19	Encodes a vacuole localized protein of the ABC transporter White-Brown Complex (WBC) family. When overexpressed in planta, confers resistance to kanamycin.	white-brown complex homolog 19 (WBC19); CONTAINS InterPro DOMAIN/s: ATPase, AAA+ type, core (InterPro:IPR003593), ABC transporter-like (InterPro:IPR003439), ABC-2 type transporter (InterPro:IPR013525), ABC transporter, conserved site (InterPro:IPR017871); BEST Arabidopsis thaliana protein match is: ABC-2 type transporter family protein (TAIR:AT3G55110.1); Has 390163 Blast hits to 355286 proteins …
AT4G11650	8.81447	8.26753	9.62568	34.8349	35.2107	32.3296	1.8073	1.85e-38	1.33e-36	osmotin 34	osmotin-like protein	osmotin 34 (OSM34); INVOLVED IN: defense response to fungus, incompatible interaction, response to salt stress, defense response to bacterium, incompatible interaction, response to other organism; LOCATED IN: endomembrane system; EXPRESSED IN: 6 plant structures; EXPRESSED DURING: 4 anthesis; CONTAINS InterPro DOMAIN/s: Thaumatin, conserved site (InterPro:IPR017949), Thaumatin, pathogenesis-relat…
AT5G22430	3.29617	3.40723	2.33474	0.0429002	0.0811306	0	-6.12459	1.85e-38	1.33e-36	Pollen Ole e 1 allergen and extensin family protein		Pollen Ole e 1 allergen and extensin family protein; CONTAINS InterPro DOMAIN/s: Pollen Ole e 1 allergen/extensin (InterPro:IPR006041); BEST Arabidopsis thaliana protein match is: Pollen Ole e 1 allergen and extensin family protein (TAIR:AT2G27385.3); Has 30201 Blast hits to 17322 proteins in 780 species: Archae - 12; Bacteria - 1396; Metazoa - 17338; Fungi - 3422; Plants - 5037; Viruses - 0; Oth…
AT1G65500	2.25917	2.35499	1.59745	19.6483	21.094	16.3323	3.07213	3.05e-38	2.19e-36			unknown protein; FUNCTIONS IN: molecular_function unknown; INVOLVED IN: biological_process unknown; LOCATED IN: endomembrane system; EXPRESSED IN: 14 plant structures; EXPRESSED DURING: 9 growth stages; BEST Arabidopsis thaliana protein match is: unknown protein (TAIR:AT1G65486.1); Has 23 Blast hits to 23 proteins in 2 species: Archae - 0; Bacteria - 0; Metazoa - 0; Fungi - 0; Plants - 23; Viruse…
AT5G56080	0.962925	1.50319	1.06497	8.88033	8.27532	7.70549	2.70651	5.69e-38	4.06e-36	nicotianamine synthase 2	Encodes a protein with nicotianamine synthase activity. Its transcript levels rise in roots in response to zinc deficiency and rise in leaves in response to elevated levels of zinc.	nicotianamine synthase 2 (NAS2); CONTAINS InterPro DOMAIN/s: Nicotianamine synthase (InterPro:IPR004298); BEST Arabidopsis thaliana protein match is: nicotianamine synthase 1 (TAIR:AT5G04950.1); Has 1807 Blast hits to 1807 proteins in 277 species: Archae - 0; Bacteria - 0; Metazoa - 736; Fungi - 347; Plants - 385; Viruses - 0; Other Eukaryotes - 339 (source: NCBI BLink).
AT1G51940	123.291	121.407	124.601	67.6106	66.6894	68.5119	-0.994013	7.18e-38	5.1e-36	protein kinase family protein / peptidoglycan-binding LysM domain-containing protein		protein kinase family protein / peptidoglycan-binding LysM domain-containing protein; FUNCTIONS IN: kinase activity; INVOLVED IN: protein amino acid phosphorylation, cell wall macromolecule catabolic process; LOCATED IN: endomembrane system; EXPRESSED IN: 22 plant structures; EXPRESSED DURING: 13 growth stages; CONTAINS InterPro DOMAIN/s: Protein kinase, ATP binding site (InterPro:IPR017441), Pep…
AT4G19690	3.92577	3.75797	3.27683	12.3123	11.8451	12.2702	1.60086	8.82e-38	6.25e-36	iron-regulated transporter 1	Fe(II) transport protein (IRT1)	iron-regulated transporter 1 (IRT1); FUNCTIONS IN: manganese ion transmembrane transporter activity, zinc ion transmembrane transporter activity, cadmium ion transmembrane transporter activity, copper uptake transmembrane transporter activity, iron ion transmembrane transporter activity; INVOLVED IN: in 11 processes; LOCATED IN: endomembrane system, integral to membrane, membrane; EXPRESSED IN: 9…
AT4G01950	63.5901	68.1946	64.9221	34.7062	35.9409	30.9057	-1.08136	1.12e-37	7.92e-36	glycerol-3-phosphate acyltransferase 3	Encodes a member of a family of proteins with glycerol-3-phosphate acyltransferase activity.	glycerol-3-phosphate acyltransferase 3 (GPAT3); FUNCTIONS IN: acyltransferase activity; INVOLVED IN: metabolic process; EXPRESSED IN: 14 plant structures; EXPRESSED DURING: 9 growth stages; CONTAINS InterPro DOMAIN/s: Phospholipid/glycerol acyltransferase (InterPro:IPR002123); BEST Arabidopsis thaliana protein match is: glycerol-3-phosphate acyltransferase 2 (TAIR:AT1G02390.1); Has 384 Blast hits…
AT5G27420	6.99972	5.06073	5.81637	26.5981	28.3957	27.3461	2.06571	1.98e-37	1.4e-35	carbon/nitrogen insensitive 1	Encodes CNI1 (Carbon/Nitrogen Insensitive1) (also named as ATL31), a RING type ubiquitin ligase that functions in the Carbon/Nitrogen response for growth phase transition in Arabidopsis seedlings.	carbon/nitrogen insensitive 1 (CNI1); CONTAINS InterPro DOMAIN/s: Zinc finger, RING-type (InterPro:IPR001841), Zinc finger, C3HC4 RING-type (InterPro:IPR018957); BEST Arabidopsis thaliana protein match is: RING/U-box superfamily protein (TAIR:AT3G05200.1); Has 1807 Blast hits to 1807 proteins in 277 species: Archae - 0; Bacteria - 0; Metazoa - 736; Fungi - 347; Plants - 385; Viruses - 0; Other Eu…
AT5G38240	2.96285	3.2068	2.90818	11.2398	9.97907	12.3958	1.76103	2.71e-37	1.91e-35	Protein kinase family protein		Protein kinase family protein; FUNCTIONS IN: protein serine/threonine kinase activity, protein kinase activity, kinase activity, ATP binding; INVOLVED IN: protein amino acid phosphorylation; LOCATED IN: endomembrane system; CONTAINS InterPro DOMAIN/s: Protein kinase, ATP binding site (InterPro:IPR017441), Serine/threonine-protein kinase domain (InterPro:IPR002290), Serine-threonine/tyrosine-prote…
AT1G69760	33.8135	34.9742	35.5945	13.7281	11.8045	14.9503	-1.49651	4.02e-37	2.82e-35			unknown protein; BEST Arabidopsis thaliana protein match is: unknown protein (TAIR:AT1G26920.1); Has 51 Blast hits to 51 proteins in 15 species: Archae - 0; Bacteria - 2; Metazoa - 2; Fungi - 7; Plants - 29; Viruses - 0; Other Eukaryotes - 11 (source: NCBI BLink).
AT1G69730	6.62937	7.1652	7.65958	22.6513	23.7307	24.1215	1.58854	5.37e-37	3.75e-35	Wall-associated kinase family protein		Wall-associated kinase family protein; FUNCTIONS IN: kinase activity; INVOLVED IN: protein amino acid phosphorylation; LOCATED IN: endomembrane system, integral to membrane; EXPRESSED IN: 18 plant structures; EXPRESSED DURING: 12 growth stages; CONTAINS InterPro DOMAIN/s: Wall-associated kinase (InterPro:IPR013695), EGF-like calcium-binding, conserved site (InterPro:IPR018097), Protein kinase, ca…
AT5G60250	0.925889	1.10234	0.696326	5.79152	5.47632	5.94663	2.53892	5.49e-37	3.82e-35	zinc finger (C3HC4-type RING finger) family protein		zinc finger (C3HC4-type RING finger) family protein; FUNCTIONS IN: zinc ion binding, nucleic acid binding; EXPRESSED IN: 14 plant structures; EXPRESSED DURING: 8 growth stages; CONTAINS InterPro DOMAIN/s: Zinc finger, RING-type, conserved site (InterPro:IPR017907), Zinc finger, C6HC-type (InterPro:IPR002867), Zinc finger, RING-type (InterPro:IPR001841), Polynucleotidyl transferase, ribonuclease H…
AT1G22570	69.0713	67.0422	68.7314	40.2403	39.5512	36.3079	-0.948411	5.8e-37	4.02e-35	Major facilitator superfamily protein		Major facilitator superfamily protein; FUNCTIONS IN: transporter activity; INVOLVED IN: oligopeptide transport; LOCATED IN: membrane; EXPRESSED IN: 17 plant structures; EXPRESSED DURING: 10 growth stages; CONTAINS InterPro DOMAIN/s: PTR2 family proton/oligopeptide symporter, conserved site (InterPro:IPR018456), Oligopeptide transporter (InterPro:IPR000109), Major facilitator superfamily, general …
AT1G23030	47.5166	44.3941	48.2103	22.78	23.0005	26.1735	-1.09195	6.26e-37	4.33e-35	ARM repeat superfamily protein		ARM repeat superfamily protein; FUNCTIONS IN: ubiquitin-protein ligase activity, binding; INVOLVED IN: response to chitin; LOCATED IN: ubiquitin ligase complex; EXPRESSED IN: 23 plant structures; EXPRESSED DURING: 15 growth stages; CONTAINS InterPro DOMAIN/s: U box domain (InterPro:IPR003613), Armadillo-like helical (InterPro:IPR011989), Armadillo (InterPro:IPR000225), Armadillo-type fold (InterP…
AT5G22530	0.111107	0.0501063	0.204802	3.64651	3.89427	2.76393	4.5883	1e-36	6.89e-35			unknown protein; BEST Arabidopsis thaliana protein match is: unknown protein (TAIR:AT5G22520.1); Has 30201 Blast hits to 17322 proteins in 780 species: Archae - 12; Bacteria - 1396; Metazoa - 17338; Fungi - 3422; Plants - 5037; Viruses - 0; Other Eukaryotes - 2996 (source: NCBI BLink).
AT1G62085	9.29593	8.06711	7.82342	2.01631	2.14996	2.97331	-1.94968	1.04e-36	7.17e-35	Mitochondrial transcription termination factor family protein		Mitochondrial transcription termination factor family protein; CONTAINS InterPro DOMAIN/s: Mitochodrial transcription termination factor-related (InterPro:IPR003690); BEST Arabidopsis thaliana protein match is: Mitochondrial transcription termination factor family protein (TAIR:AT1G62110.1); Has 35333 Blast hits to 34131 proteins in 2444 species: Archae - 798; Bacteria - 22429; Metazoa - 974; Fun…
AT5G28770	84.1448	84.7798	85.1975	47.2331	47.0152	47.1124	-0.975175	1.31e-36	8.99e-35	bZIP transcription factor family protein	bZIP protein BZO2H3 mRNA, partial cds	BZO2H3; FUNCTIONS IN: DNA binding, protein heterodimerization activity, sequence-specific DNA binding transcription factor activity; INVOLVED IN: regulation of transcription, DNA-dependent; EXPRESSED IN: 22 plant structures; EXPRESSED DURING: 13 growth stages; CONTAINS InterPro DOMAIN/s: Basic-leucine zipper (bZIP) transcription factor (InterPro:IPR004827), bZIP transcription factor, bZIP-1 (Inte…
AT3G57520	381.392	374.645	368.07	203.819	204.49	204.698	-1.00406	1.32e-36	9.01e-35	seed imbibition 2		seed imbibition 2 (SIP2); CONTAINS InterPro DOMAIN/s: Glycoside hydrolase, catalytic core (InterPro:IPR017853), Raffinose synthase (InterPro:IPR008811); BEST Arabidopsis thaliana protein match is: seed imbibition 1 (TAIR:AT1G55740.1); Has 35333 Blast hits to 34131 proteins in 2444 species: Archae - 798; Bacteria - 22429; Metazoa - 974; Fungi - 991; Plants - 531; Viruses - 0; Other Eukaryotes - 96…
AT1G15630	0.444427	0.100213	0.204802	3.04591	3.52918	3.35021	3.48716	1.33e-36	9.02e-35			unknown protein; BEST Arabidopsis thaliana protein match is: unknown protein (TAIR:AT1G15610.1); Has 122 Blast hits to 122 proteins in 14 species: Archae - 0; Bacteria - 0; Metazoa - 0; Fungi - 0; Plants - 122; Viruses - 0; Other Eukaryotes - 0 (source: NCBI BLink).
AT1G18870	13.6661	13.5788	12.6567	5.61992	4.78671	4.6903	-1.53158	1.65e-36	1.12e-34	isochorismate synthase 2	Encodes a protein with isochorismate synthase activity involved in phylloquinone biosynthesis. Mutant studies of this gene's function suggest that its function is redundant with that of ICS1 (AT1G7410).	isochorismate synthase 2 (ICS2); CONTAINS InterPro DOMAIN/s: Chorismate binding, C-terminal (InterPro:IPR015890), ADC synthase (InterPro:IPR005801), Isochorismate synthase (InterPro:IPR004561); BEST Arabidopsis thaliana protein match is: ADC synthase superfamily protein (TAIR:AT1G74710.1); Has 14307 Blast hits to 14303 proteins in 2517 species: Archae - 246; Bacteria - 10487; Metazoa - 5; Fungi -…
AT3G14210	488.573	484.828	495.784	1096.79	1077.62	1159.55	1.05269	2.27e-36	1.53e-34	epithiospecifier modifier 1	A semidominant QTL which has an epistatic effect on the Epithiospecifier gene. Represses nitrile formation and favors isothiocyanate production during glucosinolate hydrolysis. The functional allele deters the insect herbivory T. ni.	epithiospecifier modifier 1 (ESM1); FUNCTIONS IN: hydrolase activity, acting on ester bonds, carboxylesterase activity; INVOLVED IN: glucosinolate catabolic process, response to cold, defense response to bacterium, response to insect; LOCATED IN: in 8 components; EXPRESSED IN: 21 plant structures; EXPRESSED DURING: 14 growth stages; CONTAINS InterPro DOMAIN/s: Lipase, GDSL (InterPro:IPR001087); B…
AT5G67480	177.4	171.614	182.601	69.4125	72.4497	71.7783	-1.44413	2.3e-36	1.55e-34	BTB and TAZ domain protein 4	BTB and TAZ domain protein. Located in cytoplasm and expressed in fruit, flower and leaves.	BTB and TAZ domain protein 4 (BT4); FUNCTIONS IN: transcription regulator activity; INVOLVED IN: response to auxin stimulus, response to gibberellin stimulus; LOCATED IN: plasma membrane, cytoplasm; EXPRESSED IN: 27 plant structures; EXPRESSED DURING: 15 growth stages; CONTAINS InterPro DOMAIN/s: BTB/POZ (InterPro:IPR013069), Zinc finger, TAZ-type (InterPro:IPR000197), BTB/POZ fold (InterPro:IPR0…
AT5G48850	0.555534	0.450956	0.696326	4.20422	4.98953	4.18777	2.82031	2.33e-36	1.57e-34	Tetratricopeptide repeat (TPR)-like superfamily protein	homologous to the wheat sulphate deficiency-induced gene sdi1. Expression in root and leaf is induced by sulfur starvation. Knockout mutants retained higher root and leaf sulfate concentrations, indicating a role in regulation of stored sulfate pools.	SULPHUR DEFICIENCY-INDUCED 1 (ATSDI1); FUNCTIONS IN: binding; INVOLVED IN: cellular response to sulfur starvation, regulation of sulfur utilization; LOCATED IN: cellular_component unknown; EXPRESSED IN: 20 plant structures; EXPRESSED DURING: 11 growth stages; CONTAINS InterPro DOMAIN/s: Tetratricopeptide-like helical (InterPro:IPR011990), Tetratricopeptide repeat-containing (InterPro:IPR013026), …
AT2G23010	3.77763	4.35924	3.23587	13.0845	14.6846	14.3222	1.76658	2.54e-36	1.7e-34	serine carboxypeptidase-like 9		serine carboxypeptidase-like 9 (SCPL9); FUNCTIONS IN: serine-type carboxypeptidase activity; INVOLVED IN: proteolysis; LOCATED IN: endomembrane system; CONTAINS InterPro DOMAIN/s: Peptidase S10, serine carboxypeptidase (InterPro:IPR001563); BEST Arabidopsis thaliana protein match is: sinapoylglucose 1 (TAIR:AT2G22990.1); Has 35333 Blast hits to 34131 proteins in 2444 species: Archae - 798; Bacter…
AT5G52720	0.259249	0.250531	0.0819207	5.23382	4.01597	4.18777	4.34721	3.16e-36	2.11e-34	Copper transport protein family		Copper transport protein family; BEST Arabidopsis thaliana protein match is: Copper transport protein family (TAIR:AT5G52670.1); Has 113 Blast hits to 106 proteins in 12 species: Archae - 0; Bacteria - 0; Metazoa - 0; Fungi - 0; Plants - 113; Viruses - 0; Other Eukaryotes - 0 (source: NCBI BLink).
AT4G23600	35.5912	35.375	33.2188	80.4378	78.0477	75.7148	1.03933	6.51e-36	4.33e-34	Tyrosine transaminase family protein	Encodes cystine lyase which is expected to be involved in amino acid metabolism, providing the plant with cysteine and the generation of precursors of ethylene biosynthesis. mRNA levels are elevated in response to wounding.	CORONATINE INDUCED 1 (CORI3); FUNCTIONS IN: cystathionine beta-lyase activity, transaminase activity; INVOLVED IN: in 8 processes; LOCATED IN: apoplast, vacuole; EXPRESSED IN: 18 plant structures; EXPRESSED DURING: 14 growth stages; CONTAINS InterPro DOMAIN/s: 1-aminocyclopropane-1-carboxylate synthase (InterPro:IPR001176), Aminotransferase, class I/classII (InterPro:IPR004839), Pyridoxal phospha…
AT5G48250	113.107	106.125	113.337	56.9714	60.1178	59.5082	-1.04244	1.01e-35	6.69e-34	B-box type zinc finger protein with CCT domain		B-box type zinc finger protein with CCT domain; FUNCTIONS IN: sequence-specific DNA binding transcription factor activity, zinc ion binding; LOCATED IN: plasma membrane; EXPRESSED IN: 23 plant structures; EXPRESSED DURING: 13 growth stages; CONTAINS InterPro DOMAIN/s: CCT domain (InterPro:IPR010402), Zinc finger, B-box (InterPro:IPR000315); BEST Arabidopsis thaliana protein match is: CONSTANS-lik…
AT5G01810	69.1084	68.0944	68.2809	38.9962	31.4381	38.4437	-1.04722	1.04e-35	6.87e-34	CBL-interacting protein kinase 15	Encodes a CBL-interacting serine/threonine protein kinase, also has similarities to SOS2 kinase.	CBL-interacting protein kinase 15 (CIPK15); CONTAINS InterPro DOMAIN/s: Protein kinase, ATP binding site (InterPro:IPR017441), Serine/threonine-protein kinase domain (InterPro:IPR002290), Serine/threonine-protein kinase-like domain (InterPro:IPR017442), Serine/threonine-protein kinase, active site (InterPro:IPR008271), Protein kinase-like domain (InterPro:IPR011009), NAF domain (InterPro:IPR00404…
AT3G25510	2.03696	2.50531	1.88418	9.69544	9.37059	11.1813	2.11431	1.21e-35	7.97e-34	disease resistance protein (TIR-NBS-LRR class), putative		disease resistance protein (TIR-NBS-LRR class), putative; FUNCTIONS IN: transmembrane receptor activity, nucleoside-triphosphatase activity, nucleotide binding, ATP binding; INVOLVED IN: signal transduction, defense response, apoptosis, innate immune response; LOCATED IN: intrinsic to membrane; EXPRESSED IN: epidermis; CONTAINS InterPro DOMAIN/s: ATPase, AAA+ type, core (InterPro:IPR003593), NB-A…
AT5G67300	132.439	135.588	134.473	42.1709	37.4012	41.1239	-1.86732	1.31e-35	8.64e-34	myb domain protein r1	Member of the R2R3 factor MYB gene family involved in mediating plant responses to a variety of abiotic stimiuli.	myb domain protein r1 (MYBR1); CONTAINS InterPro DOMAIN/s: SANT, DNA-binding (InterPro:IPR001005), Homeodomain-like (InterPro:IPR009057), Myb, DNA-binding (InterPro:IPR014778), HTH transcriptional regulator, Myb-type, DNA-binding (InterPro:IPR017930), Homeodomain-related (InterPro:IPR012287), Myb transcription factor (InterPro:IPR015495); BEST Arabidopsis thaliana protein match is: myb domain pro…
AT1G10060	27.7767	30.2141	29.0409	13.7281	14.7658	14.9503	-1.12905	1.7e-35	1.11e-33	branched-chain amino acid transaminase 1	encodes a mitochondrial branched-chain amino acid aminotransferase. Complements the yeast leu/iso-leu/val auxotrophy mutant.	branched-chain amino acid transaminase 1 (BCAT-1); FUNCTIONS IN: branched-chain-amino-acid transaminase activity, protein binding, catalytic activity; INVOLVED IN: branched chain family amino acid metabolic process, metabolic process; LOCATED IN: mitochondrion; EXPRESSED IN: 15 plant structures; EXPRESSED DURING: 8 growth stages; CONTAINS InterPro DOMAIN/s: Aminotransferase, class IV (InterPro:IP…
AT2G11780	0.0370356	0.0501063	0.0819207	3.64651	4.0971	4.02026	5.87814	1.97e-35	1.29e-33	transposable element gene		pseudogene, hypothetical protein
AT1G23840	3.11099	2.80595	2.45762	11.0682	11.3583	11.4745	1.88263	2.12e-35	1.38e-33			unknown protein; LOCATED IN: endomembrane system; EXPRESSED IN: 18 plant structures; EXPRESSED DURING: 12 growth stages; BEST Arabidopsis thaliana protein match is: unknown protein (TAIR:AT1G23850.1); Has 53 Blast hits to 48 proteins in 5 species: Archae - 0; Bacteria - 0; Metazoa - 0; Fungi - 0; Plants - 53; Viruses - 0; Other Eukaryotes - 0 (source: NCBI BLink).
AT3G27070	0.851818	0.601275	0.983048	6.60662	5.35462	5.77912	2.70493	2.23e-35	1.45e-33	translocase outer membrane 20-1	Form of TOM20, which is a component of the TOM complex, involved in transport of nuclear-encoded mitochondrial proteins	translocase outer membrane 20-1 (TOM20-1); CONTAINS InterPro DOMAIN/s: Plant specific mitochondrial import receptor subunit TOM20 (InterPro:IPR010547); BEST Arabidopsis thaliana protein match is: translocase of outer membrane 20 kDa subunit 3 (TAIR:AT3G27080.1).
AT4G18010	47.6648	49.505	50.7498	32.0035	27.8684	29.9425	-0.84929	2.51e-35	1.63e-33	myo-inositol polyphosphate 5-phosphatase 2	Encodes an inositol polyphosphate 5-phosphatase that appears to have Type I activity. It can dephosphorylate IP3(inositol(1,4,5)P3) and IP4 (inositol(1,3,4,5)P4), but it does not appear to be active against phosphatidylinositol 4,5 bisphosphate. Overexpression of this gene renders plants insensitive to ABA in germination and growth assays.	INOSITOL(1,4,5)P3 5-PHOSPHATASE II (IP5PII); CONTAINS InterPro DOMAIN/s: Inositol polyphosphate related phosphatase (InterPro:IPR000300), Endonuclease/exonuclease/phosphatase (InterPro:IPR005135); BEST Arabidopsis thaliana protein match is: DNAse I-like superfamily protein (TAIR:AT1G71710.2); Has 2627 Blast hits to 2054 proteins in 224 species: Archae - 0; Bacteria - 0; Metazoa - 957; Fungi - 640…
AT4G23320	0.370356	0.0501063	0.368643	2.61691	3.48862	3.47585	3.3644	2.88e-35	1.86e-33	cysteine-rich RLK (RECEPTOR-like protein kinase) 24	Encodes a cysteine-rich receptor-like protein kinase.	cysteine-rich RLK (RECEPTOR-like protein kinase) 24 (CRK24); FUNCTIONS IN: kinase activity; INVOLVED IN: protein amino acid phosphorylation; EXPRESSED IN: central cell, stem, cauline leaf, leaf; EXPRESSED DURING: LP.06 six leaves visible; CONTAINS InterPro DOMAIN/s: Protein kinase, ATP binding site (InterPro:IPR017441), Serine/threonine-protein kinase domain (InterPro:IPR002290), Protein of unkno…
AT3G25760	103.626	109.332	107.193	55.6415	52.8972	58.1262	-1.07109	4.34e-35	2.8e-33	allene oxide cyclase 1	encodes allene oxide cyclase. One of four genes in Arabidopsis that encode this enzyme, which catalyzes an essential step in jasmonic acid biosynthesis. Gene expression is induced during senescence, a process that involves jasmonic acid signalling pathway.	allene oxide cyclase 1 (AOC1); FUNCTIONS IN: allene-oxide cyclase activity; INVOLVED IN: response to desiccation, response to water deprivation, jasmonic acid biosynthetic process, peptidyl-cysteine S-nitrosylation; LOCATED IN: chloroplast thylakoid membrane, chloroplast, chloroplast envelope; EXPRESSED IN: pollen tube; EXPRESSED DURING: 4 leaf senescence stage; CONTAINS InterPro DOMAIN/s: Allene…
AT1G72520	60.1087	56.2693	56.2795	25.9546	26.8948	26.1317	-1.25765	4.76e-35	3.06e-33	PLAT/LH2 domain-containing lipoxygenase family protein		PLAT/LH2 domain-containing lipoxygenase family protein; FUNCTIONS IN: oxidoreductase activity, acting on single donors with incorporation of molecular oxygen, incorporation of two atoms of oxygen, lipoxygenase activity, iron ion binding, metal ion binding; INVOLVED IN: growth, jasmonic acid biosynthetic process, response to wounding, defense response; LOCATED IN: chloroplast; EXPRESSED IN: 17 pla…
AT4G39030	12.4069	11.1236	11.8785	26.5552	25.0694	26.9273	1.01456	5.15e-35	3.3e-33	MATE efflux family protein	Encodes an orphan multidrug and toxin extrusion transporter. Essential component of salicylic acid-dependent signaling for disease resistance. Member of the MATE-transporter family. Expression induced by salicylic acid. Mutants are salicylic acid-deficient.	ENHANCED DISEASE SUSCEPTIBILITY 5 (EDS5); FUNCTIONS IN: antiporter activity, drug transmembrane transporter activity, transporter activity; INVOLVED IN: salicylic acid biosynthetic process, negative regulation of defense response, defense response, response to nematode; LOCATED IN: mitochondrion, plastid, membrane; EXPRESSED IN: 23 plant structures; EXPRESSED DURING: 10 growth stages; CONTAINS In…
AT3G46640	90.2557	95.8533	95.3147	41.9564	41.6606	47.238	-1.234	1e-34	6.42e-33	Homeodomain-like superfamily protein	Encodes a myb family transcription factor with a single Myb DNA-binding domain (type SHAQKYF) that is unique to plants and is essential for circadian rhythms, specifically for transcriptional regulation within the circadian clock. LUX is required for normal rhythmic expression of multiple clock outputs in both constant light and darkness. It is coregulated with TOC1 and seems to be repressed by C…	PHYTOCLOCK 1 (PCL1); CONTAINS InterPro DOMAIN/s: Myb, DNA-binding (InterPro:IPR014778), Homeodomain-like (InterPro:IPR009057), Homeodomain-related (InterPro:IPR012287), Myb-like DNA-binding domain, SHAQKYF class (InterPro:IPR006447), HTH transcriptional regulator, Myb-type, DNA-binding (InterPro:IPR017930); BEST Arabidopsis thaliana protein match is: Homeodomain-like superfamily protein (TAIR:AT5…
AT4G12480	1.25921	1.40298	1.43361	6.30632	8.0725	7.24484	2.27394	1.15e-34	7.34e-33	Bifunctional inhibitor/lipid-transfer protein/seed storage 2S albumin superfamily protein	a putative lipid transfer protein, vernalization-responsive and cold-induced	pEARLI 1; FUNCTIONS IN: lipid binding; INVOLVED IN: defense response to fungus, lipid transport; LOCATED IN: endomembrane system; EXPRESSED IN: 6 plant structures; EXPRESSED DURING: LP.06 six leaves visible, LP.04 four leaves visible, 4 anthesis, LP.02 two leaves visible, LP.08 eight leaves visible; CONTAINS InterPro DOMAIN/s: Bifunctional inhibitor/plant lipid transfer protein/seed storage (Inte…
AT4G26690	160.994	165.05	162.08	86.5296	83.8891	83.7972	-1.0703	1.26e-34	8e-33	PLC-like phosphodiesterase family protein	Glycerophosphoryl diester phosphodiesterase-like protein involved in cell wall cellulose accumulation and pectin linking. Impacts root hair, trichome and epidermal cell development.	SHAVEN 3 (SHV3); FUNCTIONS IN: glycerophosphodiester phosphodiesterase activity, kinase activity; INVOLVED IN: in 8 processes; LOCATED IN: anchored to plasma membrane, plasma membrane, anchored to membrane, plant-type cell wall; EXPRESSED IN: 28 plant structures; EXPRESSED DURING: 13 growth stages; CONTAINS InterPro DOMAIN/s: PLC-like phosphodiesterase, TIM beta/alpha-barrel domain (InterPro:IPR0…
AT3G13950	0.592569	0.250531	0.491524	3.86101	4.01597	4.85781	3.06104	1.43e-34	9.05e-33			unknown protein; BEST Arabidopsis thaliana protein match is: unknown protein (TAIR:AT4G13266.1); Has 339 Blast hits to 265 proteins in 12 species: Archae - 0; Bacteria - 0; Metazoa - 0; Fungi - 0; Plants - 339; Viruses - 0; Other Eukaryotes - 0 (source: NCBI BLink).
AT3G11340	4.55538	6.46371	4.34179	15.5728	14.8063	14.4478	1.4345	1.72e-34	1.09e-32	UDP-Glycosyltransferase superfamily protein		UDP-Glycosyltransferase superfamily protein; FUNCTIONS IN: transferase activity, transferring hexosyl groups, UDP-glycosyltransferase activity; INVOLVED IN: metabolic process; LOCATED IN: endomembrane system; EXPRESSED IN: 8 plant structures; EXPRESSED DURING: 4 anthesis, LP.02 two leaves visible, petal differentiation and expansion stage; CONTAINS InterPro DOMAIN/s: UDP-glucuronosyl/UDP-glucosyl…
AT1G33560	9.44407	9.52019	13.2302	35.5642	31.8843	34.7585	1.53515	1.93e-34	1.22e-32	Disease resistance protein (CC-NBS-LRR class) family	Encodes a NBS-LRR disease resistance protein that possesses N-terminal kinase subdomains. Activation tagged mutant of ADR1 showed elevated levels of SA and reactive oxygen species in addition to number of defense gene transcripts. Exhibits resistance to number of microbial pathogens.	ACTIVATED DISEASE RESISTANCE 1 (ADR1); FUNCTIONS IN: kinase activity; INVOLVED IN: response to water deprivation, response to karrikin, response to other organism, defense response; LOCATED IN: endomembrane system; EXPRESSED IN: 21 plant structures; EXPRESSED DURING: 13 growth stages; CONTAINS InterPro DOMAIN/s: NB-ARC (InterPro:IPR002182), Powdery mildew resistance protein, RPW8 domain (InterPro…
AT1G69880	0.740711	0.551169	0.614405	5.27672	5.80084	5.02532	2.92362	2.12e-34	1.33e-32	thioredoxin H-type 8		thioredoxin H-type 8 (TH8); INVOLVED IN: N-terminal protein myristoylation, cell redox homeostasis; LOCATED IN: cellular_component unknown; EXPRESSED IN: 15 plant structures; EXPRESSED DURING: 6 growth stages; CONTAINS InterPro DOMAIN/s: Thioredoxin fold (InterPro:IPR012335), Thioredoxin, core (InterPro:IPR015467), Thioredoxin-like (InterPro:IPR017936), Thioredoxin domain (InterPro:IPR013766), Th…
AT1G02920	38.0726	36.4273	40.264	101.073	97.9652	105.406	1.27732	2.32e-34	1.45e-32	glutathione S-transferase 7	Encodes glutathione transferase belonging to the phi class of GSTs. Naming convention according to Wagner et al. (2002).	glutathione S-transferase 7 (GSTF7); FUNCTIONS IN: glutathione transferase activity, copper ion binding, cobalt ion binding, glutathione binding; INVOLVED IN: defense response to fungus, incompatible interaction, response to cadmium ion, response to salt stress, defense response to bacterium, toxin catabolic process; LOCATED IN: nucleus, vacuole, cytoplasm; EXPRESSED IN: root, cultured cell, leaf…
AT1G24170	83.7745	82.6753	87.1636	37.4518	32.6145	39.4069	-1.34234	2.53e-34	1.58e-32	Nucleotide-diphospho-sugar transferases superfamily protein	Encodes a protein with putative galacturonosyltransferase activity.	LGT9; FUNCTIONS IN: transferase activity, transferring hexosyl groups, polygalacturonate 4-alpha-galacturonosyltransferase activity, transferase activity, transferring glycosyl groups; INVOLVED IN: carbohydrate biosynthetic process; LOCATED IN: endomembrane system; EXPRESSED IN: 23 plant structures; EXPRESSED DURING: 13 growth stages; CONTAINS InterPro DOMAIN/s: Glycosyl transferase, family 8 (In…
AT1G04430	265.064	269.421	269.437	158.859	157.637	167.636	-0.861	2.94e-34	1.83e-32	S-adenosyl-L-methionine-dependent methyltransferases superfamily protein		S-adenosyl-L-methionine-dependent methyltransferases superfamily protein; INVOLVED IN: biological_process unknown; LOCATED IN: Golgi apparatus, plasma membrane; EXPRESSED IN: 26 plant structures; EXPRESSED DURING: 15 growth stages; CONTAINS InterPro DOMAIN/s: Protein of unknown function DUF248, methyltransferase putative (InterPro:IPR004159); BEST Arabidopsis thaliana protein match is: S-adenosyl…
AT4G07940	0.111107	0.0501063	0.0819207	2.70271	2.23109	3.1827	4.79757	3.44e-34	2.14e-32	Protein of unknown function (DUF3245)		Protein of unknown function (DUF3245); CONTAINS InterPro DOMAIN/s: Protein of unknown function DUF3245 (InterPro:IPR021641); BEST Arabidopsis thaliana protein match is: Protein of unknown function (DUF3245) (TAIR:AT3G61370.1); Has 36 Blast hits to 36 proteins in 10 species: Archae - 0; Bacteria - 0; Metazoa - 0; Fungi - 0; Plants - 36; Viruses - 0; Other Eukaryotes - 0 (source: NCBI BLink).
AT2G40460	45.6278	44.6948	43.9914	26.2549	23.9335	26.3829	-0.940948	3.67e-34	2.26e-32	Major facilitator superfamily protein		Major facilitator superfamily protein; FUNCTIONS IN: transporter activity; INVOLVED IN: oligopeptide transport, response to nematode; LOCATED IN: membrane; EXPRESSED IN: 22 plant structures; EXPRESSED DURING: 13 growth stages; CONTAINS InterPro DOMAIN/s: Oligopeptide transporter (InterPro:IPR000109), Major facilitator superfamily, general substrate transporter (InterPro:IPR016196); BEST Arabidops…
AT3G15536	0.185178	0.250531	0.204802	3.51781	3.12353	3.14082	3.7926	3.66e-34	2.26e-32		Unknown gene
AT2G05914	0	0	0.0819207	1.84471	2.14996	2.17764	5.83734	4e-34	2.46e-32		Potential natural antisense gene, locus overlaps with AT2G05915
AT3G07470	146.513	152.774	152.7	71.3001	66.8516	74.3329	-1.21847	4.49e-34	2.75e-32	Protein of unknown function, DUF538		Protein of unknown function, DUF538; INVOLVED IN: biological_process unknown; LOCATED IN: vacuole; EXPRESSED IN: 24 plant structures; EXPRESSED DURING: 15 growth stages; CONTAINS InterPro DOMAIN/s: Protein of unknown function DUF538 (InterPro:IPR007493); BEST Arabidopsis thaliana protein match is: Protein of unknown function, DUF538 (TAIR:AT3G07460.1); Has 638 Blast hits to 638 proteins in 33 spe…
AT1G32960	0.33332	0.200425	0.409603	3.17461	3.28579	3.47585	3.21419	7.36e-34	4.51e-32	Subtilase family protein		SBT3.3; FUNCTIONS IN: identical protein binding, serine-type endopeptidase activity; INVOLVED IN: proteolysis, negative regulation of catalytic activity; LOCATED IN: apoplast, plant-type cell wall; EXPRESSED IN: 7 plant structures; EXPRESSED DURING: 4 anthesis; CONTAINS InterPro DOMAIN/s: Protease-associated PA (InterPro:IPR003137), Proteinase inhibitor, propeptide (InterPro:IPR009020), Peptidase…
AT3G23110	4.96277	5.76222	6.14405	15.0151	16.4695	17.8818	1.42443	7.87e-34	4.8e-32	receptor like protein 37		receptor like protein 37 (RLP37); FUNCTIONS IN: kinase activity; INVOLVED IN: signal transduction, defense response; LOCATED IN: endomembrane system; CONTAINS InterPro DOMAIN/s: Leucine-rich repeat-containing N-terminal domain, type 2 (InterPro:IPR013210), Leucine-rich repeat (InterPro:IPR001611); BEST Arabidopsis thaliana protein match is: receptor like protein 38 (TAIR:AT3G23120.1); Has 116481 …
AT1G69530	75.8118	82.1743	77.2512	236.294	246.434	226.977	1.46471	8.33e-34	5.07e-32	expansin A1	Member of Alpha-Expansin Gene Family. Naming convention from the Expansin Working Group (Kende et al, Plant Mol Bio). Involved in the formation of nematode-induced syncytia in roots of Arabidopsis thaliana.	expansin A1 (EXPA1); CONTAINS InterPro DOMAIN/s: Pollen allergen, N-terminal (InterPro:IPR014734), Rare lipoprotein A (InterPro:IPR005132), Pollen allergen/expansin, C-terminal (InterPro:IPR007117), Barwin-related endoglucanase (InterPro:IPR009009), Expansin (InterPro:IPR002963), Expansin/Lol pI (InterPro:IPR007118), Expansin 45, endoglucanase-like (InterPro:IPR007112); BEST Arabidopsis thaliana …
AT5G61730	0.111107	0.100213	0	3.00301	2.43392	2.47078	5.00613	8.82e-34	5.35e-32	ABC2 homolog 11	member of ATH subfamily	ABC2 homolog 11 (ATH11); FUNCTIONS IN: ATPase activity, coupled to transmembrane movement of substances, transporter activity; LOCATED IN: plasma membrane; EXPRESSED IN: male gametophyte, cultured cell, pollen tube; EXPRESSED DURING: L mature pollen stage, M germinated pollen stage; CONTAINS InterPro DOMAIN/s: ATPase, AAA+ type, core (InterPro:IPR003593), ABC transporter-like (InterPro:IPR003439)…
AT1G25430	2.59249	2.10446	2.62146	10.1244	9.89794	9.84125	1.88639	9.16e-34	5.54e-32	transposable element gene		non-LTR retrotransposon family (LINE), has a 8.0e-45 P-value blast match to GB:NP_038607 L1 repeat, Tf subfamily, member 9 (LINE-element) (Mus musculus)
AT1G61800	0.481462	0.450956	0.573445	3.60361	4.01597	3.51772	2.74007	1.12e-33	6.78e-32	glucose-6-phosphate/phosphate translocator 2	glucose6-Phosphate/phosphate transporter 2	glucose-6-phosphate/phosphate translocator 2 (GPT2); FUNCTIONS IN: antiporter activity, glucose-6-phosphate transmembrane transporter activity; INVOLVED IN: in 7 processes; LOCATED IN: plasma membrane; EXPRESSED IN: 16 plant structures; EXPRESSED DURING: 10 growth stages; CONTAINS InterPro DOMAIN/s: Tpt phosphate/phosphoenolpyruvate translocator (InterPro:IPR004696), Protein of unknown function D…
AT3G55500	21.5547	21.4956	22.9787	5.70572	7.1395	7.62174	-1.81717	1.3e-33	7.83e-32	expansin A16	expansin-like protein. Naming convention from the Expansin Working Group (Kende et al, 2004. Plant Mol Bio). Involved in the formation of nematode-induced syncytia in roots of Arabidopsis thaliana.	expansin A16 (EXPA16); INVOLVED IN: plant-type cell wall modification involved in multidimensional cell growth, syncytium formation, unidimensional cell growth, plant-type cell wall loosening; LOCATED IN: endomembrane system, extracellular region; EXPRESSED IN: 19 plant structures; EXPRESSED DURING: 10 growth stages; CONTAINS InterPro DOMAIN/s: Barwin-related endoglucanase (InterPro:IPR009009), P…
AT2G41330	8.333	7.61615	7.90534	3.30331	2.47448	2.51266	-1.65874	1.35e-33	8.13e-32	Glutaredoxin family protein		Glutaredoxin family protein; FUNCTIONS IN: electron carrier activity, protein disulfide oxidoreductase activity; INVOLVED IN: N-terminal protein myristoylation, cell redox homeostasis; LOCATED IN: chloroplast; EXPRESSED IN: 20 plant structures; EXPRESSED DURING: 11 growth stages; CONTAINS InterPro DOMAIN/s: Thioredoxin fold (InterPro:IPR012335), Glutaredoxin (InterPro:IPR002109), Thioredoxin-like…
AT5G61380	190.622	186.646	184.076	113.385	104.05	110.934	-0.903398	1.62e-33	9.73e-32	CCT motif -containing response regulator protein	Pseudo response regulator involved in the generation of circadian rhythms. TOC1 appears to shorten the period of circumnutation speed. TOC1 contributes to the plant fitness (carbon fixation, biomass) by influencing the circadian clock period. PRR3 may increase the stability of TOC1 by preventing interactions between TOC1 and the F-box protein ZTL. Expression of TOC1 is correlated with rhythmic ch…	TIMING OF CAB EXPRESSION 1 (TOC1); CONTAINS InterPro DOMAIN/s: CheY-like (InterPro:IPR011006), Signal transduction response regulator, receiver domain (InterPro:IPR001789), CCT domain (InterPro:IPR010402); BEST Arabidopsis thaliana protein match is: pseudo-response regulator 3 (TAIR:AT5G60100.3); Has 1807 Blast hits to 1807 proteins in 277 species: Archae - 0; Bacteria - 0; Metazoa - 736; Fungi -…
AT3G48310	7.59229	7.01488	7.98726	19.5625	20.5666	19.18	1.25912	1.74e-33	1.04e-31	cytochrome P450, family 71, subfamily A, polypeptide 22	putative cytochrome P450	cytochrome P450, family 71, subfamily A, polypeptide 22 (CYP71A22); FUNCTIONS IN: electron carrier activity, monooxygenase activity, iron ion binding, oxygen binding, heme binding; INVOLVED IN: oxidation reduction; LOCATED IN: cellular_component unknown; CONTAINS InterPro DOMAIN/s: Cytochrome P450 (InterPro:IPR001128), Cytochrome P450, conserved site (InterPro:IPR017972), Cytochrome P450, E-class…
AT5G24150	14.1846	12.9274	13.9675	33.934	36.022	34.5072	1.21476	1.95e-33	1.16e-31	FAD/NAD(P)-binding oxidoreductase family protein	squalene monooxygenase gene homolog	SQP1; FUNCTIONS IN: squalene monooxygenase activity; INVOLVED IN: sterol biosynthetic process; LOCATED IN: endomembrane system, integral to membrane; EXPRESSED IN: 21 plant structures; EXPRESSED DURING: 12 growth stages; CONTAINS InterPro DOMAIN/s: Squalene epoxidase (InterPro:IPR013698), FAD dependent oxidoreductase (InterPro:IPR006076); BEST Arabidopsis thaliana protein match is: squalene monox…
AT5G59670	6.0368	7.26541	7.20902	17.5033	18.7006	18.8449	1.30192	2.45e-33	1.45e-31	Leucine-rich repeat protein kinase family protein		Leucine-rich repeat protein kinase family protein; FUNCTIONS IN: kinase activity; INVOLVED IN: protein amino acid phosphorylation; LOCATED IN: endomembrane system; EXPRESSED IN: 17 plant structures; EXPRESSED DURING: 13 growth stages; CONTAINS InterPro DOMAIN/s: Protein kinase, ATP binding site (InterPro:IPR017441), Protein kinase, catalytic domain (InterPro:IPR000719), Leucine-rich repeat (Inter…
AT1G31173	37.3319	41.5381	39.4038	17.8036	18.011	17.7561	-1.27017	4.61e-33	2.73e-31	MIR167D; miRNA	Encodes a microRNA that targets ARF family members ARF6 and ARF8. MicroRNAs are regulatory RNAs with a mature length of ~21-nucleotides that are processed from hairpin precursors by Dicer-like enzymes. MicroRNAs can negatively regulate gene expression by attenuating translation or by directing mRNA cleavage.Mature sequence: UGAAGCUGCCAGCAUGAUCUGG
AT1G04240	96.6628	107.077	102.688	44.0156	37.1173	41.2914	-1.45326	6.12e-33	3.61e-31	AUX/IAA transcriptional regulator family protein	SHY2/IAA3 regulates multiple auxin responses in roots. It is induced rapidly by IAA, and has been shown to be phosphorylated by oat phytochrome A in vitro.	SHORT HYPOCOTYL 2 (SHY2); FUNCTIONS IN: sequence-specific DNA binding transcription factor activity; INVOLVED IN: response to auxin stimulus, response to cyclopentenone, response to brassinosteroid stimulus; LOCATED IN: nucleus; EXPRESSED IN: 22 plant structures; EXPRESSED DURING: 13 growth stages; CONTAINS InterPro DOMAIN/s: Aux/IAA-ARF-dimerisation (InterPro:IPR011525), AUX/IAA protein (InterPr…
AT1G28050	85.1448	82.3246	84.665	45.3884	46.5284	43.8878	-1.02168	6.69e-33	3.94e-31	B-box type zinc finger protein with CCT domain		B-box type zinc finger protein with CCT domain; FUNCTIONS IN: sequence-specific DNA binding transcription factor activity, zinc ion binding; INVOLVED IN: regulation of transcription; LOCATED IN: intracellular; EXPRESSED IN: 21 plant structures; EXPRESSED DURING: 13 growth stages; CONTAINS InterPro DOMAIN/s: CCT domain (InterPro:IPR010402), Zinc finger, B-box (InterPro:IPR000315); BEST Arabidopsis…
AT2G18690	11.8884	10.9733	10.8545	29.0005	28.3957	32.7483	1.28641	6.84e-33	4.02e-31			unknown protein; FUNCTIONS IN: molecular_function unknown; INVOLVED IN: biological_process unknown; LOCATED IN: membrane; EXPRESSED IN: 16 plant structures; EXPRESSED DURING: 9 growth stages; CONTAINS InterPro DOMAIN/s: Protein of unknown function DUF975 (InterPro:IPR010380); BEST Arabidopsis thaliana protein match is: unknown protein (TAIR:AT2G18680.1); Has 186 Blast hits to 184 proteins in 18 s…
AT2G34810	9.9996	10.6225	9.54376	27.1987	24.7043	28.4768	1.28574	9.57e-33	5.6e-31	FAD-binding Berberine family protein		FAD-binding Berberine family protein; FUNCTIONS IN: electron carrier activity, oxidoreductase activity, FAD binding, catalytic activity; INVOLVED IN: response to jasmonic acid stimulus, response to wounding; LOCATED IN: endomembrane system; EXPRESSED IN: 22 plant structures; EXPRESSED DURING: 13 growth stages; CONTAINS InterPro DOMAIN/s: FAD-binding, type 2 (InterPro:IPR016166), Berberine/berberi…
AT2G41250	9.37	9.31976	9.5028	23.7238	23.1628	22.8233	1.17599	1.16e-32	6.8e-31	Haloacid dehalogenase-like hydrolase (HAD) superfamily protein		Haloacid dehalogenase-like hydrolase (HAD) superfamily protein; FUNCTIONS IN: hydrolase activity, catalytic activity, phosphoglycolate phosphatase activity; INVOLVED IN: metabolic process; LOCATED IN: mitochondrion; EXPRESSED IN: 24 plant structures; EXPRESSED DURING: 15 growth stages; CONTAINS InterPro DOMAIN/s: Haloacid dehalogenase-like hydrolase (InterPro:IPR005834), Haloacid dehydrogenase/ep…
AT3G27400	7.96265	7.46583	9.33895	21.6646	20.3638	23.5771	1.27118	1.27e-32	7.4e-31	Pectin lyase-like superfamily protein		Pectin lyase-like superfamily protein; FUNCTIONS IN: pectate lyase activity; INVOLVED IN: biological_process unknown; LOCATED IN: endomembrane system; EXPRESSED IN: 17 plant structures; EXPRESSED DURING: 11 growth stages; CONTAINS InterPro DOMAIN/s: Pectin lyase fold/virulence factor (InterPro:IPR011050), AmbAllergen (InterPro:IPR018082), Pectate lyase/Amb allergen (InterPro:IPR002022), Pectin ly…
AT1G14280	62.7383	62.1318	60.4165	28.357	27.0165	29.6913	-1.2528	1.31e-32	7.6e-31	phytochrome kinase substrate 2	Encodes phytochrome kinase substrate 2. PKS proteins are critical for hypocotyl phototropism. Forms a complex with Phot1, Phot2 and NPH3.	phytochrome kinase substrate 2 (PKS2); BEST Arabidopsis thaliana protein match is: phytochrome kinase substrate 1 (TAIR:AT2G02950.1); Has 337 Blast hits to 325 proteins in 29 species: Archae - 0; Bacteria - 2; Metazoa - 13; Fungi - 6; Plants - 286; Viruses - 0; Other Eukaryotes - 30 (source: NCBI BLink).
AT1G03940	1.37032	1.70361	1.80225	7.72203	7.50458	7.45422	2.09431	1.32e-32	7.65e-31	HXXXD-type acyl-transferase family protein		HXXXD-type acyl-transferase family protein; FUNCTIONS IN: transferase activity, transferring acyl groups other than amino-acyl groups, transferase activity; INVOLVED IN: biological_process unknown; LOCATED IN: cellular_component unknown; CONTAINS InterPro DOMAIN/s: Transferase (InterPro:IPR003480); BEST Arabidopsis thaliana protein match is: HXXXD-type acyl-transferase family protein (TAIR:AT1G03…
AT2G37760	6.11087	8.11721	7.00422	19.0048	18.2544	17.5467	1.25088	1.4e-32	8.07e-31	NAD(P)-linked oxidoreductase superfamily protein		NAD(P)-linked oxidoreductase superfamily protein; FUNCTIONS IN: oxidoreductase activity; EXPRESSED IN: 23 plant structures; EXPRESSED DURING: 15 growth stages; CONTAINS InterPro DOMAIN/s: Aldo/keto reductase (InterPro:IPR001395), Aldo/keto reductase subgroup (InterPro:IPR020471), Aldo/keto reductase, conserved site (InterPro:IPR018170); BEST Arabidopsis thaliana protein match is: NAD(P)-linked ox…
AT3G23250	0.814783	0.601275	0.655365	5.23382	3.93484	4.22964	2.53416	1.5e-32	8.66e-31	myb domain protein 15	Member of the R2R3 factor gene family.	myb domain protein 15 (MYB15); CONTAINS InterPro DOMAIN/s: SANT, DNA-binding (InterPro:IPR001005), Homeodomain-like (InterPro:IPR009057), Myb, DNA-binding (InterPro:IPR014778), HTH transcriptional regulator, Myb-type, DNA-binding (InterPro:IPR017930), Homeodomain-related (InterPro:IPR012287), Myb transcription factor (InterPro:IPR015495); BEST Arabidopsis thaliana protein match is: myb domain pro…
AT5G03120	32.0728	34.1224	37.2739	10.296	10.9526	10.0088	-1.85436	1.51e-32	8.66e-31			unknown protein; FUNCTIONS IN: molecular_function unknown; INVOLVED IN: biological_process unknown; LOCATED IN: endomembrane system; EXPRESSED IN: 21 plant structures; EXPRESSED DURING: 13 growth stages; Has 14 Blast hits to 14 proteins in 4 species: Archae - 0; Bacteria - 0; Metazoa - 0; Fungi - 0; Plants - 14; Viruses - 0; Other Eukaryotes - 0 (source: NCBI BLink).
AT4G30140	7.51822	7.1652	7.78246	28.2712	26.8542	27.053	1.73954	1.93e-32	1.11e-30	GDSL-like Lipase/Acylhydrolase superfamily protein	Member of the GDSL lipase/esterase family of proteins that functions as cutinase. Expressed in pollen and at the zone of lateral root emergence.	CUTICLE DESTRUCTING FACTOR 1 (CDEF1); FUNCTIONS IN: cutinase activity, carboxylesterase activity; INVOLVED IN: lipid metabolic process; LOCATED IN: extracellular space; EXPRESSED IN: 14 plant structures; EXPRESSED DURING: 6 growth stages; CONTAINS InterPro DOMAIN/s: Lipase, GDSL (InterPro:IPR001087); BEST Arabidopsis thaliana protein match is: GDSL-like Lipase/Acylhydrolase superfamily protein (T…
AT4G22880	2.51842	2.15457	2.82626	10.3818	8.64041	9.58999	1.78975	1.94e-32	1.11e-30	leucoanthocyanidin dioxygenase	encodes leucoanthocyanidin dioxygenase, which is involved in proanthocyanin biosynthesis. Mutant analysis suggests that this gene is also involved in vacuole formation.	leucoanthocyanidin dioxygenase (LDOX); CONTAINS InterPro DOMAIN/s: Oxoglutarate/iron-dependent oxygenase (InterPro:IPR005123); BEST Arabidopsis thaliana protein match is: flavonol synthase 1 (TAIR:AT5G08640.2); Has 35333 Blast hits to 34131 proteins in 2444 species: Archae - 798; Bacteria - 22429; Metazoa - 974; Fungi - 991; Plants - 531; Viruses - 0; Other Eukaryotes - 9610 (source: NCBI BLink).
AT1G69120	1.88881	2.15457	1.84321	0.0429002	0.0811306	0	-5.5029	2.25e-32	1.29e-30	K-box region and MADS-box transcription factor family protein	Floral homeotic gene encoding a MADS domain protein homologous to SRF transcription factors. Specifies floral meristem and sepal identity. Required for the transcriptional activation of AGAMOUS. Interacts with LEAFY.Binds to promoter and regulates the expression of flowering time genes SVP, SOC1 and AGL24.	APETALA1 (AP1); CONTAINS InterPro DOMAIN/s: Transcription factor, MADS-box (InterPro:IPR002100), Transcription factor, K-box (InterPro:IPR002487); BEST Arabidopsis thaliana protein match is: K-box region and MADS-box transcription factor family protein (TAIR:AT1G26310.1); Has 8031 Blast hits to 8015 proteins in 981 species: Archae - 10; Bacteria - 56; Metazoa - 785; Fungi - 329; Plants - 6623; Vi…
AT4G04610	44.9612	43.6426	43.7047	136.723	127.821	134.427	1.46246	2.35e-32	1.34e-30	APS reductase 1	Encodes a protein disulfide isomerase-like (PDIL) protein, a member of a multigene family within the thioredoxin (TRX) superfamily. This protein also belongs to the adenosine 5'-phosphosulfate reductase-like (APRL) group.	APS reductase 1 (APR1); FUNCTIONS IN: adenylyl-sulfate reductase activity; INVOLVED IN: response to oxidative stress, sulfate reduction, sulfate assimilation; LOCATED IN: chloroplast, chloroplast stroma, plastid; EXPRESSED IN: 25 plant structures; EXPRESSED DURING: 15 growth stages; CONTAINS InterPro DOMAIN/s: Rossmann-like alpha/beta/alpha sandwich fold (InterPro:IPR014729), Thioredoxin-independ…
AT1G62290	7.7034	7.06498	8.15111	21.6217	20.4855	21.3576	1.33544	3.27e-32	1.86e-30	Saposin-like aspartyl protease family protein		Saposin-like aspartyl protease family protein; FUNCTIONS IN: aspartic-type endopeptidase activity; INVOLVED IN: proteolysis, lipid metabolic process; LOCATED IN: vacuole; EXPRESSED IN: 10 plant structures; EXPRESSED DURING: LP.06 six leaves visible, LP.04 four leaves visible, seedling growth, petal differentiation and expansion stage, LP.08 eight leaves visible; CONTAINS InterPro DOMAIN/s: Saposi…
AT3G28740	8.37004	10.1716	8.51975	2.96011	3.32636	3.22458	-1.62743	3.47e-32	1.97e-30	Cytochrome P450 superfamily protein	Encodes a member of the cytochrome p450 family. Expression is upregulated in response to cis-jasmonate treatment. Overexpression induces synthesis of volatile compounds that affect chemical ecology and insect interactions.	CYP81D1; FUNCTIONS IN: electron carrier activity, monooxygenase activity, iron ion binding, oxygen binding, heme binding; INVOLVED IN: response to cyclopentenone, defense response to insect; LOCATED IN: endomembrane system; EXPRESSED IN: 10 plant structures; EXPRESSED DURING: 4 anthesis, C globular stage, petal differentiation and expansion stage; CONTAINS InterPro DOMAIN/s: Cytochrome P450 (Inte…
AT5G25240	8.88854	8.16732	9.99432	2.40241	1.9877	2.09388	-2.19071	3.59e-32	2.03e-30			unknown protein; FUNCTIONS IN: molecular_function unknown; INVOLVED IN: biological_process unknown; LOCATED IN: cellular_component unknown; EXPRESSED IN: 23 plant structures; EXPRESSED DURING: 13 growth stages; Has 1807 Blast hits to 1807 proteins in 277 species: Archae - 0; Bacteria - 0; Metazoa - 736; Fungi - 347; Plants - 385; Viruses - 0; Other Eukaryotes - 339 (source: NCBI BLink).
AT4G20890	273.174	282.048	279.595	166.667	156.623	174.085	-0.876767	4.35e-32	2.45e-30	tubulin beta-9 chain	tubulin 9	tubulin beta-9 chain (TUB9); FUNCTIONS IN: structural molecule activity, GTP binding, GTPase activity; INVOLVED IN: response to cadmium ion; LOCATED IN: tubulin complex, chloroplast, plasma membrane; EXPRESSED IN: 27 plant structures; EXPRESSED DURING: 15 growth stages; CONTAINS InterPro DOMAIN/s: Beta tubulin (InterPro:IPR002453), Tubulin (InterPro:IPR000217), Tubulin/FtsZ, GTPase domain (InterP…
AT1G02450	0.777747	1.15244	1.35169	8.83743	8.43759	7.95676	2.82066	4.84e-32	2.72e-30	NIM1-interacting 1	NIMIN1 modulates PR gene expression according the following model: NPR1 forms a ternary complex with NIMIN1 and TGA factors upon SAR induction that binds to a positive regulatory cis-element of the PR-1 promoter, termed LS7. This leads to PR-1 gene induction. NIMIN1 decreases transcriptional activation, possibly through its EAR motif, which results in fine-tuning of PR-1 gene expression.	NIM1-interacting 1 (NIMIN1); FUNCTIONS IN: protein binding; INVOLVED IN: regulation of systemic acquired resistance, defense response to bacterium, negative regulation of transcription; LOCATED IN: nucleus; EXPRESSED IN: 20 plant structures; EXPRESSED DURING: 13 growth stages; BEST Arabidopsis thaliana protein match is: systemic acquired resistance (SAR) regulator protein NIMIN-1-related (TAIR:AT…
AT5G43270	33.8505	37.7801	39.5677	17.8036	18.1733	19.5987	-1.12826	5.46e-32	3.06e-30	squamosa promoter binding protein-like 2	member of the SPL (squamosa-promoter binding protein-like) gene family, a novel gene family encoding DNA binding proteins and putative transcription factors. In conjunction with SPL10 and SPL11, SPL2 redundantly controls proper development of lateral organs in association with shoot maturation in the reproductive phase.	squamosa promoter binding protein-like 2 (SPL2); FUNCTIONS IN: DNA binding, sequence-specific DNA binding transcription factor activity; INVOLVED IN: regulation of transcription, regulation of timing of transition from vegetative to reproductive phase; LOCATED IN: nucleus; EXPRESSED IN: 24 plant structures; EXPRESSED DURING: 13 growth stages; CONTAINS InterPro DOMAIN/s: Transcription factor, SBP-…
AT5G58900	51.2943	51.86	54.764	22.2652	22.6354	21.1901	-1.38514	5.78e-32	3.23e-30	Homeodomain-like transcriptional regulator		Homeodomain-like transcriptional regulator; FUNCTIONS IN: DNA binding, sequence-specific DNA binding transcription factor activity; INVOLVED IN: regulation of transcription; EXPRESSED IN: 20 plant structures; EXPRESSED DURING: 11 growth stages; CONTAINS InterPro DOMAIN/s: Molecular chaperone, heat shock protein, Hsp40, DnaJ (InterPro:IPR015609), SANT, eukarya (InterPro:IPR017884), Myb-like DNA-bi…
AT1G60470	1.44439	1.20255	1.59745	5.83442	5.55745	6.36541	1.91813	7.49e-32	4.18e-30	galactinol synthase 4		galactinol synthase 4 (GolS4); CONTAINS InterPro DOMAIN/s: Glycosyl transferase, family 8 (InterPro:IPR002495); BEST Arabidopsis thaliana protein match is: galactinol synthase 7 (TAIR:AT1G60450.1); Has 1247 Blast hits to 1246 proteins in 290 species: Archae - 0; Bacteria - 113; Metazoa - 260; Fungi - 270; Plants - 469; Viruses - 69; Other Eukaryotes - 66 (source: NCBI BLink).
AT5G41830	0.0370356	0.0501063	0	2.48821	2.35279	1.88449	5.95886	7.99e-32	4.44e-30	RNI-like superfamily protein		RNI-like superfamily protein; CONTAINS InterPro DOMAIN/s: FBD-like (InterPro:IPR006566), Leucine-rich repeat 2 (InterPro:IPR013101); BEST Arabidopsis thaliana protein match is: F-box/RNI-like superfamily protein (TAIR:AT4G00320.1); Has 1807 Blast hits to 1807 proteins in 277 species: Archae - 0; Bacteria - 0; Metazoa - 736; Fungi - 347; Plants - 385; Viruses - 0; Other Eukaryotes - 339 (source: N…
AT5G24540	0	0	0	2.44531	2.14996	2.93144	8.84246	9.95e-32	5.52e-30	beta glucosidase 31		beta glucosidase 31 (BGLU31); FUNCTIONS IN: cation binding, hydrolase activity, hydrolyzing O-glycosyl compounds, catalytic activity; INVOLVED IN: response to other organism; LOCATED IN: endomembrane system; EXPRESSED IN: stem, sepal; EXPRESSED DURING: 4 anthesis; CONTAINS InterPro DOMAIN/s: Glycoside hydrolase, family 1 (InterPro:IPR001360), Glycoside hydrolase, family 1, active site (InterPro:I…
AT2G33020	0.592569	0.100213	0.327683	4.03261	3.85371	4.10401	3.32	1.31e-31	7.27e-30	receptor like protein 24		receptor like protein 24 (RLP24); FUNCTIONS IN: kinase activity; INVOLVED IN: signal transduction; LOCATED IN: endomembrane system; EXPRESSED IN: root, cultured cell; CONTAINS InterPro DOMAIN/s: Leucine-rich repeat (InterPro:IPR001611); BEST Arabidopsis thaliana protein match is: receptor like protein 23 (TAIR:AT2G32680.1); Has 100923 Blast hits to 28307 proteins in 1116 species: Archae - 44; Bac…
AT2G34770	65.3307	63.0838	62.956	28.7002	28.4769	27.6811	-1.30242	1.74e-31	9.62e-30	fatty acid hydroxylase 1	encodes a fatty acid hydroxylase, required for the AtBI-1-mediated suppression of programmed cell death.	fatty acid hydroxylase 1 (FAH1); FUNCTIONS IN: fatty acid alpha-hydroxylase activity, catalytic activity; INVOLVED IN: very long-chain fatty acid metabolic process, negative regulation of programmed cell death; LOCATED IN: endoplasmic reticulum; EXPRESSED IN: 24 plant structures; EXPRESSED DURING: 15 growth stages; CONTAINS InterPro DOMAIN/s: Fatty acid hydroxylase (InterPro:IPR006694); BEST Arab…
AT5G51190	5.22202	6.71424	5.89829	16.0018	14.5224	16.0391	1.26578	2.14e-31	1.18e-29	Integrase-type DNA-binding superfamily protein	encodes a member of the ERF (ethylene response factor) subfamily B-3 of ERF/AP2 transcription factor family. The protein contains one AP2 domain. There are 18 members in this subfamily including ATERF-1, ATERF-2, AND ATERF-5.	Integrase-type DNA-binding superfamily protein; CONTAINS InterPro DOMAIN/s: DNA-binding, integrase-type (InterPro:IPR016177), Pathogenesis-related transcriptional factor/ERF, DNA-binding (InterPro:IPR001471); BEST Arabidopsis thaliana protein match is: ethylene response factor 104 (TAIR:AT5G61600.1); Has 30201 Blast hits to 17322 proteins in 780 species: Archae - 12; Bacteria - 1396; Metazoa - 17…
AT1G26420	0.629605	0.751594	0.204802	4.33292	3.48862	3.81087	2.7577	2.17e-31	1.19e-29	FAD-binding Berberine family protein		FAD-binding Berberine family protein; FUNCTIONS IN: electron carrier activity, oxidoreductase activity, FAD binding, catalytic activity; LOCATED IN: endomembrane system; EXPRESSED IN: stem, stamen; EXPRESSED DURING: 4 anthesis; CONTAINS InterPro DOMAIN/s: FAD-binding, type 2 (InterPro:IPR016166), Berberine/berberine-like (InterPro:IPR012951), FAD linked oxidase, N-terminal (InterPro:IPR006094); B…
AT5G57110	288.877	273.43	292.006	133.205	132.081	138.615	-1.21019	2.21e-31	1.21e-29	autoinhibited Ca2+ -ATPase, isoform 8	Arabidopsis-autoinhibited Ca2+ -ATPase, isoform 8, contains all of the characteristic motifs of Ca2+ -transporting P-type Ca2+ -ATPases and is localized to the plasma membrane.	autoinhibited Ca2+ -ATPase, isoform 8 (ACA8); FUNCTIONS IN: protein self-association, calcium-transporting ATPase activity, calmodulin binding; INVOLVED IN: response to nematode; LOCATED IN: plasma membrane, membrane; EXPRESSED IN: 26 plant structures; EXPRESSED DURING: 13 growth stages; CONTAINS InterPro DOMAIN/s: ATPase, P-type, ATPase-associated domain (InterPro:IPR008250), ATPase, P-type, cal…
AT4G00250	0.111107	0.150319	0.0819207	2.96011	2.19053	3.68523	4.52133	2.25e-31	1.23e-29	DNA-binding storekeeper protein-related transcriptional regulator		DNA-binding storekeeper protein-related transcriptional regulator; FUNCTIONS IN: transcription regulator activity; INVOLVED IN: biological_process unknown; LOCATED IN: chloroplast; CONTAINS InterPro DOMAIN/s: Protein of unknown function DUF573 (InterPro:IPR007592); BEST Arabidopsis thaliana protein match is: DNA-binding storekeeper protein-related transcriptional regulator (TAIR:AT4G00238.1); Has…
AT1G52830	8.333	8.56817	7.00422	1.0725	2.06883	2.17764	-2.28787	2.28e-31	1.24e-29	indole-3-acetic acid 6	An extragenic dominant suppressor of the hy2 mutant phenotype. Also exhibits aspects of constitutive photomorphogenetic phenotype in the absence of hy2. Mutants have dominant leaf curling phenotype shortened hypocotyls and reduced apical hook. Induced by indole-3-acetic acid.	indole-3-acetic acid 6 (IAA6); CONTAINS InterPro DOMAIN/s: Aux/IAA-ARF-dimerisation (InterPro:IPR011525), AUX/IAA protein (InterPro:IPR003311); BEST Arabidopsis thaliana protein match is: indole-3-acetic acid inducible 19 (TAIR:AT3G15540.1); Has 1737 Blast hits to 1736 proteins in 78 species: Archae - 0; Bacteria - 0; Metazoa - 0; Fungi - 0; Plants - 1736; Viruses - 0; Other Eukaryotes - 1 (sourc…
AT2G13810	0.888854	0.501063	1.43361	5.06222	5.39519	5.821	2.35982	2.39e-31	1.3e-29	AGD2-like defense response protein 1		AGD2-like defense response protein 1 (ALD1); FUNCTIONS IN: transferase activity, transferring nitrogenous groups, pyridoxal phosphate binding, transaminase activity, catalytic activity; INVOLVED IN: asparagine catabolic process, biosynthetic process, glutamate catabolic process to oxaloacetate, aspartate transamidation; LOCATED IN: chloroplast; EXPRESSED IN: sepal, root, stamen; EXPRESSED DURING:…
AT5G56980	52.8498	54.4154	54.764	20.8495	19.4308	22.2789	-1.50249	3.03e-31	1.64e-29			unknown protein; FUNCTIONS IN: molecular_function unknown; INVOLVED IN: biological_process unknown; LOCATED IN: endomembrane system; EXPRESSED IN: 18 plant structures; EXPRESSED DURING: 12 growth stages; BEST Arabidopsis thaliana protein match is: unknown protein (TAIR:AT4G26130.1); Has 30201 Blast hits to 17322 proteins in 780 species: Archae - 12; Bacteria - 1396; Metazoa - 17338; Fungi - 3422;…
AT5G27060	0.185178	0.601275	0.245762	3.47491	4.17823	3.68523	3.39453	3.21e-31	1.73e-29	receptor like protein 53		receptor like protein 53 (RLP53); FUNCTIONS IN: kinase activity; INVOLVED IN: signal transduction, defense response; LOCATED IN: endomembrane system; CONTAINS InterPro DOMAIN/s: Leucine-rich repeat-containing N-terminal domain, type 2 (InterPro:IPR013210), Leucine-rich repeat (InterPro:IPR001611); BEST Arabidopsis thaliana protein match is: receptor like protein 34 (TAIR:AT3G11010.1); Has 1807 Bl…
AT1G73870	4.66648	4.96052	5.81637	18.7903	16.794	16.3323	1.61941	3.44e-31	1.86e-29	B-box type zinc finger protein with CCT domain		B-box type zinc finger protein with CCT domain; FUNCTIONS IN: sequence-specific DNA binding transcription factor activity, zinc ion binding; INVOLVED IN: regulation of transcription; LOCATED IN: intracellular; EXPRESSED IN: 14 plant structures; EXPRESSED DURING: 9 growth stages; CONTAINS InterPro DOMAIN/s: CCT domain (InterPro:IPR010402), Zinc finger, B-box (InterPro:IPR000315); BEST Arabidopsis …
AT1G49230	25.5545	23.3996	24.2076	12.5697	11.3583	13.2333	-1.10922	8.18e-31	4.41e-29	RING/U-box superfamily protein		RING/U-box superfamily protein; FUNCTIONS IN: zinc ion binding; EXPRESSED IN: 17 plant structures; EXPRESSED DURING: 11 growth stages; CONTAINS InterPro DOMAIN/s: Zinc finger, RING-type (InterPro:IPR001841), Zinc finger, C3HC4 RING-type (InterPro:IPR018957); BEST Arabidopsis thaliana protein match is: RING/U-box superfamily protein (TAIR:AT1G49200.1); Has 9168 Blast hits to 9144 proteins in 279 s…
AT4G14680	83.0337	86.6337	84.9927	50.8796	46.569	50.9651	-0.908352	1.03e-30	5.53e-29	Pseudouridine synthase/archaeosine transglycosylase-like family protein	ATP sulfurylase	APS3; CONTAINS InterPro DOMAIN/s: Rossmann-like alpha/beta/alpha sandwich fold (InterPro:IPR014729), Pseudouridine synthase/archaeosine transglycosylase-like (InterPro:IPR015947), Sulphate adenylyltransferase (InterPro:IPR002650); BEST Arabidopsis thaliana protein match is: ATP sulfurylase 1 (TAIR:AT3G22890.1); Has 2059 Blast hits to 2056 proteins in 649 species: Archae - 98; Bacteria - 865; Meta…
AT1G18740	65.0715	62.733	60.2117	34.0198	30.2617	30.4451	-1.11894	1.05e-30	5.6e-29	Protein of unknown function (DUF793)		FUNCTIONS IN: molecular_function unknown; INVOLVED IN: biological_process unknown; EXPRESSED IN: 23 plant structures; EXPRESSED DURING: 13 growth stages; CONTAINS InterPro DOMAIN/s: Protein BYPASS related (InterPro:IPR008511); BEST Arabidopsis thaliana protein match is: Protein of unknown function (DUF793) (TAIR:AT1G74450.1); Has 167 Blast hits to 164 proteins in 20 species: Archae - 3; Bacteria …
AT3G09440	112.403	102.467	106.743	203.733	204.855	212.278	0.818784	1.1e-30	5.89e-29	Heat shock protein 70 (Hsp 70) family protein		Heat shock protein 70 (Hsp 70) family protein; FUNCTIONS IN: ATP binding; INVOLVED IN: protein folding, response to karrikin, response to heat; LOCATED IN: cytosol; EXPRESSED IN: 24 plant structures; EXPRESSED DURING: 13 growth stages; CONTAINS InterPro DOMAIN/s: Heat shock protein 70, conserved site (InterPro:IPR018181), Heat shock protein Hsp70 (InterPro:IPR001023), Heat shock protein 70 (Inter…
AT2G01300	6.59233	6.21318	5.52964	1.0725	1.41979	1.00506	-2.51113	1.37e-30	7.3e-29			unknown protein; BEST Arabidopsis thaliana protein match is: unknown protein (TAIR:AT1G15010.1); Has 73 Blast hits to 73 proteins in 12 species: Archae - 0; Bacteria - 0; Metazoa - 0; Fungi - 0; Plants - 73; Viruses - 0; Other Eukaryotes - 0 (source: NCBI BLink).
AT3G05880	416.835	446.146	470.511	161.948	187.533	172.536	-1.48108	1.7e-30	9.03e-29	Low temperature and salt responsive protein family	Induced by low temperatures, dehydration and salt stress and ABA. Encodes a small (54 amino acids), highly hydrophobic protein that bears two potential transmembrane domains.	RARE-COLD-INDUCIBLE 2A (RCI2A); CONTAINS InterPro DOMAIN/s: Uncharacterised protein family UPF0057 (InterPro:IPR000612); BEST Arabidopsis thaliana protein match is: Low temperature and salt responsive protein family (TAIR:AT3G05890.1); Has 1394 Blast hits to 1394 proteins in 470 species: Archae - 0; Bacteria - 656; Metazoa - 39; Fungi - 282; Plants - 382; Viruses - 0; Other Eukaryotes - 35 (sourc…
AT5G41750	14.7402	14.9818	15.6878	44.9594	42.837	44.8091	1.4164	2.26e-30	1.2e-28	Disease resistance protein (TIR-NBS-LRR class) family		Disease resistance protein (TIR-NBS-LRR class) family; FUNCTIONS IN: transmembrane receptor activity, nucleoside-triphosphatase activity, nucleotide binding, ATP binding; INVOLVED IN: signal transduction, apoptosis, defense response, innate immune response; LOCATED IN: intrinsic to membrane; CONTAINS InterPro DOMAIN/s: ATPase, AAA+ type, core (InterPro:IPR003593), NB-ARC (InterPro:IPR002182), Tol…
AT4G08300	28.5174	26.9071	23.9208	14.4145	13.2649	13.2752	-1.08442	2.44e-30	1.29e-28	nodulin MtN21 /EamA-like transporter family protein		nodulin MtN21 /EamA-like transporter family protein; LOCATED IN: membrane; EXPRESSED IN: 13 plant structures; EXPRESSED DURING: 7 growth stages; CONTAINS InterPro DOMAIN/s: Protein of unknown function DUF6, transmembrane (InterPro:IPR000620); BEST Arabidopsis thaliana protein match is: nodulin MtN21 /EamA-like transporter family protein (TAIR:AT1G44800.1); Has 3616 Blast hits to 3605 proteins in …
AT1G30360	605.198	567.854	563.901	331.532	323.265	342.517	-0.930156	2.59e-30	1.37e-28	Early-responsive to dehydration stress protein (ERD4)		early-responsive to dehydration 4 (ERD4); INVOLVED IN: response to water deprivation; LOCATED IN: plasma membrane, chloroplast, vacuole, membrane, chloroplast envelope; EXPRESSED IN: 26 plant structures; EXPRESSED DURING: 14 growth stages; CONTAINS InterPro DOMAIN/s: Protein of unknown function DUF221 (InterPro:IPR003864); BEST Arabidopsis thaliana protein match is: ERD (early-responsive to dehyd…
AT5G16000	61.2939	57.6222	60.8261	37.1515	30.8702	35.931	-0.921291	2.63e-30	1.39e-28	NSP-interacting kinase 1	NSP-interacting kinase (NIK1), receptor-like kinase, involved in defense response against geminivirus It acts as a virulence target of the begomovirus nuclear shuttle protein (NSP).	NSP-interacting kinase 1 (NIK1); FUNCTIONS IN: kinase activity; INVOLVED IN: protein amino acid phosphorylation; LOCATED IN: plasma membrane; EXPRESSED IN: 23 plant structures; EXPRESSED DURING: 13 growth stages; CONTAINS InterPro DOMAIN/s: Protein kinase, ATP binding site (InterPro:IPR017441), Protein kinase, catalytic domain (InterPro:IPR000719), Leucine-rich repeat-containing N-terminal domain…
AT1G30760	3.55541	4.86031	4.17795	12.6984	11.8045	12.7308	1.44804	2.67e-30	1.41e-28	FAD-binding Berberine family protein		FAD-binding Berberine family protein; FUNCTIONS IN: electron carrier activity, oxidoreductase activity, FAD binding, catalytic activity; LOCATED IN: endomembrane system; EXPRESSED IN: inflorescence meristem, root, flower, pedicel; EXPRESSED DURING: 4 anthesis, petal differentiation and expansion stage; CONTAINS InterPro DOMAIN/s: FAD-binding, type 2 (InterPro:IPR016166), Berberine/berberine-like …
AT3G02410	3.77763	4.30914	4.01411	0.686403	0.933002	0.670043	-2.5132	2.84e-30	1.49e-28	alpha/beta-Hydrolases superfamily protein		Isoprenylcysteine methylesterase-like 2 (ICME-LIKE2); FUNCTIONS IN: hydrolase activity; INVOLVED IN: metabolic process; LOCATED IN: cellular_component unknown; CONTAINS InterPro DOMAIN/s: Carboxylesterase type B, active site (InterPro:IPR019826), Carboxylesterase, type B (InterPro:IPR002018), Alpha/beta hydrolase fold-3 (InterPro:IPR013094); BEST Arabidopsis thaliana protein match is: prenylcyste…
AT1G03495	3.14802	2.35499	1.9661	9.09483	9.28946	10.3019	1.79721	2.85e-30	1.49e-28	HXXXD-type acyl-transferase family protein		HXXXD-type acyl-transferase family protein; FUNCTIONS IN: transferase activity, transferring acyl groups other than amino-acyl groups, transferase activity; INVOLVED IN: biological_process unknown; CONTAINS InterPro DOMAIN/s: Transferase (InterPro:IPR003480); BEST Arabidopsis thaliana protein match is: HXXXD-type acyl-transferase family protein (TAIR:AT1G03940.1); Has 1920 Blast hits to 1905 prot…
AT5G52640	3.25913	2.65563	2.12994	9.86704	8.8838	11.6839	1.77904	3.26e-30	1.7e-28	heat shock protein 90.1	Encodes a cytosolic heat shock protein AtHSP90.1. AtHSP90.1 interacts with disease resistance signaling components SGT1b and RAR1 and is required for RPS2-mediated resistance.	heat shock protein 90.1 (HSP90.1); FUNCTIONS IN: unfolded protein binding, ATP binding; INVOLVED IN: defense response to bacterium, response to heat, response to arsenic; LOCATED IN: cytosol, cell wall, plasma membrane; EXPRESSED IN: 25 plant structures; EXPRESSED DURING: 14 growth stages; CONTAINS InterPro DOMAIN/s: Chaperone protein htpG (InterPro:IPR001404), Heat shock protein Hsp90, conserved…
AT1G20510	126.217	130.176	127.469	77.1774	78.4533	79.1907	-0.837892	3.56e-30	1.85e-28	OPC-8:0 CoA ligase1		OPC-8:0 CoA ligase1 (OPCL1); FUNCTIONS IN: 4-coumarate-CoA ligase activity; INVOLVED IN: phenylpropanoid metabolic process, jasmonic acid biosynthetic process, response to wounding; LOCATED IN: peroxisome; EXPRESSED IN: 22 plant structures; EXPRESSED DURING: 13 growth stages; CONTAINS InterPro DOMAIN/s: AMP-binding, conserved site (InterPro:IPR020845), AMP-dependent synthetase/ligase (InterPro:IP…
AT2G04495	0.222213	0.300638	0.491524	4.63322	3.20466	3.89462	3.38719	4.01e-30	2.08e-28			unknown protein; FUNCTIONS IN: molecular_function unknown; INVOLVED IN: biological_process unknown; LOCATED IN: endomembrane system; BEST Arabidopsis thaliana protein match is: unknown protein (TAIR:AT2G04515.1); Has 30201 Blast hits to 17322 proteins in 780 species: Archae - 12; Bacteria - 1396; Metazoa - 17338; Fungi - 3422; Plants - 5037; Viruses - 0; Other Eukaryotes - 2996 (source: NCBI BLin…
AT1G74890	20.1103	20.6438	20.1115	8.40843	8.35646	8.08239	-1.42057	4.27e-30	2.21e-28	response regulator 15	Encodes a nuclear response regulator that acts as a negative regulator in cytokinin-mediated signal transduction. Transcript accumulates in leaves and roots in response to cytokinin treatment.	response regulator 15 (ARR15); CONTAINS InterPro DOMAIN/s: CheY-like (InterPro:IPR011006), Signal transduction response regulator, receiver domain (InterPro:IPR001789); BEST Arabidopsis thaliana protein match is: response regulator 7 (TAIR:AT1G19050.1); Has 46084 Blast hits to 45371 proteins in 2654 species: Archae - 273; Bacteria - 40324; Metazoa - 30; Fungi - 580; Plants - 1499; Viruses - 4; Ot…
AT1G52120	0.0740711	0	0	1.63021	1.866	1.67511	5.58363	5.03e-30	2.6e-28	Mannose-binding lectin superfamily protein		Mannose-binding lectin superfamily protein; CONTAINS InterPro DOMAIN/s: Mannose-binding lectin (InterPro:IPR001229); BEST Arabidopsis thaliana protein match is: Mannose-binding lectin superfamily protein (TAIR:AT1G52130.1); Has 1455 Blast hits to 704 proteins in 37 species: Archae - 0; Bacteria - 4; Metazoa - 0; Fungi - 0; Plants - 1447; Viruses - 0; Other Eukaryotes - 4 (source: NCBI BLink).
AT4G17250	6.99972	5.91254	5.81637	17.4175	18.9846	16.0391	1.35047	5.16e-30	2.66e-28			unknown protein; FUNCTIONS IN: molecular_function unknown; INVOLVED IN: heat acclimation; LOCATED IN: cellular_component unknown; EXPRESSED IN: 12 plant structures; EXPRESSED DURING: 7 growth stages; BEST Arabidopsis thaliana protein match is: unknown protein (TAIR:AT5G47580.1).
AT2G25440	0.0370356	0.100213	0.204802	2.61691	2.14996	1.84262	4.10589	7.19e-30	3.7e-28	receptor like protein 20		receptor like protein 20 (RLP20); FUNCTIONS IN: kinase activity; INVOLVED IN: signal transduction; LOCATED IN: endomembrane system; EXPRESSED IN: 6 plant structures; EXPRESSED DURING: LP.06 six leaves visible, LP.04 four leaves visible, 4 anthesis, petal differentiation and expansion stage, LP.08 eight leaves visible; CONTAINS InterPro DOMAIN/s: Leucine-rich repeat (InterPro:IPR001611); BEST Arab…
AT4G13820	1.11107	1.6034	1.22881	5.87732	5.76028	6.70043	2.10612	7.78e-30	3.99e-28	Leucine-rich repeat (LRR) family protein		Leucine-rich repeat (LRR) family protein; FUNCTIONS IN: kinase activity; INVOLVED IN: signal transduction; LOCATED IN: endomembrane system; EXPRESSED IN: stem, leaf whorl, hypocotyl, root, leaf; EXPRESSED DURING: LP.06 six leaves visible; CONTAINS InterPro DOMAIN/s: Leucine-rich repeat-containing N-terminal domain, type 2 (InterPro:IPR013210), Leucine-rich repeat (InterPro:IPR001611); BEST Arabid…
AT3G61260	197.214	197.569	213.854	106.349	111.92	106.034	-1.03681	8.58e-30	4.39e-28	Remorin family protein		Remorin family protein; FUNCTIONS IN: binding; INVOLVED IN: biological_process unknown; LOCATED IN: plasma membrane, vacuole; EXPRESSED IN: 24 plant structures; EXPRESSED DURING: 16 growth stages; CONTAINS InterPro DOMAIN/s: Remorin, C-terminal (InterPro:IPR005516), Remorin, N-terminal (InterPro:IPR005518); BEST Arabidopsis thaliana protein match is: Remorin family protein (TAIR:AT2G45820.1); Has…
AT2G28560	1.81474	1.20255	1.63841	0.0858003	0.0405653	0	-5.19607	9.43e-30	4.82e-28	DNA repair (Rad51) family protein	Encodes a protein of the RAD51B family involved in double stranded DNA repair. Homozygous mutant plants show increased sensitivity to mitomycin which induces DS breaks.	RAD51B; CONTAINS InterPro DOMAIN/s: DNA recombination/repair protein RecA/RadB, ATP-binding domain (InterPro:IPR020588), ATPase, AAA+ type, core (InterPro:IPR003593), DNA recombination and repair protein Rad51, C-terminal (InterPro:IPR013632); BEST Arabidopsis thaliana protein match is: homolog of RAD51 D (TAIR:AT1G07745.2); Has 2570 Blast hits to 2570 proteins in 515 species: Archae - 541; Bacte…
AT5G44680	132.884	127.42	140.781	71.5575	64.4177	72.8671	-1.07152	1.2e-29	6.12e-28	DNA glycosylase superfamily protein		DNA glycosylase superfamily protein; FUNCTIONS IN: DNA-3-methyladenine glycosylase I activity, catalytic activity; INVOLVED IN: DNA repair, base-excision repair; EXPRESSED IN: 21 plant structures; EXPRESSED DURING: 13 growth stages; CONTAINS InterPro DOMAIN/s: DNA glycosylase (InterPro:IPR011257), Methyladenine glycosylase (InterPro:IPR005019); BEST Arabidopsis thaliana protein match is: DNA glyc…
AT3G20470	17.74	19.792	20.3982	91.4202	84.2542	68.9306	1.95017	1.39e-29	7.05e-28	glycine-rich protein 5	encodes a glycine-rich protein that is expressed more abundantly in immature seed pods than in stems and leaves. Expression is not detected in roots or flowers.	glycine-rich protein 5 (GRP5); Has 299218 Blast hits to 51775 proteins in 2622 species: Archae - 740; Bacteria - 86710; Metazoa - 106696; Fungi - 19777; Plants - 26257; Viruses - 3929; Other Eukaryotes - 55109 (source: NCBI BLink).
AT5G64510	0.703676	0.601275	0.245762	3.77521	3.16409	4.27152	2.70713	1.92e-29	9.73e-28			unknown protein; FUNCTIONS IN: molecular_function unknown; INVOLVED IN: biological_process unknown; LOCATED IN: endomembrane system; EXPRESSED IN: 17 plant structures; EXPRESSED DURING: 10 growth stages; Has 35333 Blast hits to 34131 proteins in 2444 species: Archae - 798; Bacteria - 22429; Metazoa - 974; Fungi - 991; Plants - 531; Viruses - 0; Other Eukaryotes - 9610 (source: NCBI BLink).
AT5G64060	1.18514	1.70361	0.860167	5.96312	5.84141	5.40222	2.09478	1.99e-29	1.01e-27	NAC domain containing protein 103		NAC domain containing protein 103 (NAC103); FUNCTIONS IN: sequence-specific DNA binding transcription factor activity; INVOLVED IN: multicellular organismal development, regulation of transcription; LOCATED IN: cellular_component unknown; EXPRESSED IN: 9 plant structures; EXPRESSED DURING: 6 growth stages; CONTAINS InterPro DOMAIN/s: No apical meristem (NAM) protein (InterPro:IPR003441); BEST Ara…
AT3G62720	42.2576	47.0999	46.1623	20.8066	21.2157	23.4515	-1.17765	2.02e-29	1.02e-27	xylosyltransferase 1	Encodes a protein with xylosyltransferase activity, which is specific for UDP-xylose as donor substrate and for oligosaccharides with a degree of polymerization >4. Although the enzyme utilizes either cellopentaose or cellohexaose, its activity is four-fold higher with cellohexaose as an acceptor compared to cellopentaose. The enzyme is able to add several xylosyl residues to the acceptor forming…	xylosyltransferase 1 (XT1); FUNCTIONS IN: xyloglucan 6-xylosyltransferase activity, UDP-xylosyltransferase activity, transferase activity, transferring glycosyl groups, transferase activity; INVOLVED IN: polysaccharide biosynthetic process, xyloglucan biosynthetic process, root hair elongation; LOCATED IN: mitochondrion, integral to membrane; EXPRESSED IN: 24 plant structures; EXPRESSED DURING: 1…
AT1G14780	1.51846	1.25266	1.26977	7.12143	5.11123	6.32353	2.05261	2.26e-29	1.14e-27	MAC/Perforin domain-containing protein		MAC/Perforin domain-containing protein; CONTAINS InterPro DOMAIN/s: Membrane attack complex component/perforin (MACPF) domain (InterPro:IPR020864); BEST Arabidopsis thaliana protein match is: MAC/Perforin domain-containing protein (TAIR:AT4G24290.2); Has 221 Blast hits to 220 proteins in 25 species: Archae - 0; Bacteria - 0; Metazoa - 19; Fungi - 0; Plants - 202; Viruses - 0; Other Eukaryotes - 0…
AT1G35710	28.9989	28.5105	29.0818	136.852	140.883	146.069	2.16157	2.72e-29	1.37e-27	Protein kinase family protein with leucine-rich repeat domain		Protein kinase family protein with leucine-rich repeat domain; FUNCTIONS IN: protein serine/threonine kinase activity, protein tyrosine kinase activity, protein kinase activity, ATP binding; INVOLVED IN: transmembrane receptor protein tyrosine kinase signaling pathway, protein amino acid phosphorylation; LOCATED IN: endomembrane system; EXPRESSED IN: 22 plant structures; EXPRESSED DURING: 13 grow…
AT5G03350	38.9985	40.6863	37.2329	115.359	124.008	115.247	1.47225	2.82e-29	1.41e-27	Legume lectin family protein		Legume lectin family protein; FUNCTIONS IN: carbohydrate binding, binding; INVOLVED IN: biological_process unknown; LOCATED IN: apoplast, cell wall, chloroplast; EXPRESSED IN: 19 plant structures; EXPRESSED DURING: 12 growth stages; CONTAINS InterPro DOMAIN/s: Legume lectin, beta chain (InterPro:IPR001220), Concanavalin A-like lectin/glucanase, subgroup (InterPro:IPR013320), Concanavalin A-like l…
AT1G04770	5.25905	5.96265	6.06213	16.1734	15.7393	17.6305	1.393	3.19e-29	1.6e-27	Tetratricopeptide repeat (TPR)-like superfamily protein		Tetratricopeptide repeat (TPR)-like superfamily protein; FUNCTIONS IN: binding; INVOLVED IN: biological_process unknown; EXPRESSED IN: 23 plant structures; EXPRESSED DURING: 13 growth stages; CONTAINS InterPro DOMAIN/s: Tetratricopeptide TPR-1 (InterPro:IPR001440), Tetratricopeptide-like helical (InterPro:IPR011990), Tetratricopeptide repeat-containing (InterPro:IPR013026), Tetratricopeptide repe…
AT5G52750	10.407	9.06923	11.2641	32.1751	29.4504	32.3714	1.47867	3.4e-29	1.7e-27	Heavy metal transport/detoxification superfamily protein		Heavy metal transport/detoxification superfamily protein ; FUNCTIONS IN: metal ion binding; INVOLVED IN: metal ion transport; LOCATED IN: cellular_component unknown; EXPRESSED IN: 20 plant structures; EXPRESSED DURING: 12 growth stages; CONTAINS InterPro DOMAIN/s: Heavy metal transport/detoxification protein (InterPro:IPR006121); BEST Arabidopsis thaliana protein match is: Copper transport protei…
AT1G69490	3.03692	2.75584	2.74434	9.05193	9.33002	9.3806	1.56589	3.97e-29	1.98e-27	NAC-like, activated by AP3/PI	Encodes a member of the NAC transcription factor gene family. It is expressed in floral primordia and upregulated by AP3 and PI. Its expression is associated with leaf senescence.	NAC-like, activated by AP3/PI (NAP); CONTAINS InterPro DOMAIN/s: No apical meristem (NAM) protein (InterPro:IPR003441); BEST Arabidopsis thaliana protein match is: NAC domain containing protein 25 (TAIR:AT1G61110.1); Has 3046 Blast hits to 3040 proteins in 76 species: Archae - 0; Bacteria - 0; Metazoa - 0; Fungi - 0; Plants - 3046; Viruses - 0; Other Eukaryotes - 0 (source: NCBI BLink).
AT1G74710	13.8513	11.2739	14.0084	32.6899	32.574	33.8372	1.20529	4.1e-29	2.03e-27	ADC synthase superfamily protein	Encodes a protein with isochorismate synthase activity. Mutants fail to accumulate salicylic acid. Its function may be redundant with that of ICS2 (AT1G18870).	ENHANCED DISEASE SUSCEPTIBILITY TO ERYSIPHE ORONTII 16 (EDS16); CONTAINS InterPro DOMAIN/s: Chorismate binding, C-terminal (InterPro:IPR015890), ADC synthase (InterPro:IPR005801), Isochorismate synthase (InterPro:IPR004561); BEST Arabidopsis thaliana protein match is: isochorismate synthase 2 (TAIR:AT1G18870.1); Has 35333 Blast hits to 34131 proteins in 2444 species: Archae - 798; Bacteria - 2242…
AT1G12730	24.4064	23.5499	23.5931	10.4247	12.0885	12.6471	-1.15366	4.55e-29	2.25e-27	GPI transamidase subunit PIG-U		GPI transamidase subunit PIG-U; FUNCTIONS IN: molecular_function unknown; INVOLVED IN: GPI anchor biosynthetic process; LOCATED IN: integral to membrane, endoplasmic reticulum membrane; EXPRESSED IN: 22 plant structures; EXPRESSED DURING: 13 growth stages; CONTAINS InterPro DOMAIN/s: GPI transamidase subunit PIG-U (InterPro:IPR009600); BEST Arabidopsis thaliana protein match is: GPI transamidase …
AT2G04050	0.296285	0.40085	0.245762	2.91721	3.28579	3.01519	3.16696	4.58e-29	2.27e-27	MATE efflux family protein		MATE efflux family protein; FUNCTIONS IN: antiporter activity, drug transmembrane transporter activity, transporter activity; INVOLVED IN: drug transmembrane transport, transmembrane transport; LOCATED IN: membrane; EXPRESSED IN: stem, leaf whorl, stamen; EXPRESSED DURING: 4 anthesis, petal differentiation and expansion stage; CONTAINS InterPro DOMAIN/s: MATE family transporter related protein (I…
AT1G47540	0	0	0	1.84471	2.06883	1.71698	8.42801	4.59e-29	2.27e-27	Scorpion toxin-like knottin superfamily protein		Scorpion toxin-like knottin superfamily protein; FUNCTIONS IN: ion channel inhibitor activity; INVOLVED IN: defense response; LOCATED IN: endomembrane system, extracellular region; CONTAINS InterPro DOMAIN/s: Scorpion long chain toxin (InterPro:IPR002061), Knottin (InterPro:IPR003614); BEST Arabidopsis thaliana protein match is: trypsin inhibitor protein 2 (TAIR:AT2G43520.1); Has 35333 Blast hits…
AT3G26840	5.81458	6.26328	5.61156	15.7873	13.7516	14.1965	1.17938	4.92e-29	2.42e-27	Esterase/lipase/thioesterase family protein		Esterase/lipase/thioesterase family protein; FUNCTIONS IN: transferase activity, transferring acyl groups other than amino-acyl groups, catalytic activity, acyltransferase activity; INVOLVED IN: metabolic process; LOCATED IN: plastoglobule; CONTAINS InterPro DOMAIN/s: Diacylglycerol acyltransferase (InterPro:IPR007130), Phospholipid/glycerol acyltransferase (InterPro:IPR002123); BEST Arabidopsis …
AT5G03545	5.11091	5.46158	4.42372	0.686403	0.730176	1.17257	-2.6537	5.05e-29	2.48e-27		Expressed in response to phosphate starvation, this response is enhanced by the presence of IAA.	unknown protein; Has 7 Blast hits to 7 proteins in 2 species: Archae - 0; Bacteria - 0; Metazoa - 0; Fungi - 0; Plants - 7; Viruses - 0; Other Eukaryotes - 0 (source: NCBI BLink).
AT1G01580	5.25905	4.55967	4.58756	13.5135	14.0762	12.8146	1.35206	5.42e-29	2.66e-27	ferric reduction oxidase 2	Encodes the low-iron-inducible ferric chelate reductase responsible for reduction of iron at the root surface. It is likely to be the major Fe(III) chelate reductase in Arabidopsis iron metabolism. Coordinately regulated with IRT1, the major transporter responsible for high-affinity iron uptake from the soil, at both transcriptional and posttranscriptional levels. Steady state mRNA levels are reg…	ferric reduction oxidase 2 (FRO2); CONTAINS InterPro DOMAIN/s: Ferredoxin reductase-type FAD-binding domain (InterPro:IPR017927), Ferric reductase, NAD binding (InterPro:IPR013121), FAD-binding 8 (InterPro:IPR013112), Riboflavin synthase-like beta-barrel (InterPro:IPR017938), Ferric reductase-like transmembrane component, N-terminal (InterPro:IPR013130); BEST Arabidopsis thaliana protein match is…
AT4G23000	7.7034	7.2153	8.35591	2.78851	2.59618	2.17764	-1.75174	6.24e-29	3.05e-27	Calcineurin-like metallo-phosphoesterase superfamily protein		Calcineurin-like metallo-phosphoesterase superfamily protein; FUNCTIONS IN: hydrolase activity, protein serine/threonine phosphatase activity; INVOLVED IN: biological_process unknown; LOCATED IN: cellular_component unknown; EXPRESSED IN: 22 plant structures; EXPRESSED DURING: 13 growth stages; CONTAINS InterPro DOMAIN/s: Metallophosphoesterase (InterPro:IPR004843); BEST Arabidopsis thaliana prote…
AT2G37025	13.0736	14.0799	16.9985	6.52082	5.27349	6.23977	-1.42134	6.48e-29	3.16e-27	TRF-like 8		TRF-like 8 (TRFL8); FUNCTIONS IN: DNA binding; INVOLVED IN: regulation of transcription; CONTAINS InterPro DOMAIN/s: SANT, DNA-binding (InterPro:IPR001005), Homeodomain-like (InterPro:IPR009057), HTH transcriptional regulator, Myb-type, DNA-binding (InterPro:IPR017930), Homeodomain-related (InterPro:IPR012287); BEST Arabidopsis thaliana protein match is: TRF-like 6 (TAIR:AT1G72650.2); Has 35333 B…
AT1G69140	19.1844	18.389	22.0367	2.74561	2.02827	1.88449	-3.28966	8.5e-29	4.14e-27			pseudogene, hypothetical protein
AT5G47240	213.547	226.931	229.869	93.3507	80.441	95.9836	-1.44318	9.33e-29	4.53e-27	nudix hydrolase homolog 8		nudix hydrolase homolog 8 (NUDT8); FUNCTIONS IN: hydrolase activity; INVOLVED IN: response to wounding; LOCATED IN: cytosol; EXPRESSED IN: 22 plant structures; EXPRESSED DURING: 13 growth stages; CONTAINS InterPro DOMAIN/s: NUDIX hydrolase domain-like (InterPro:IPR015797), NUDIX hydrolase, conserved site (InterPro:IPR020084), Nudix hydrolase 6-like (InterPro:IPR003293), NUDIX hydrolase domain (In…
AT5G46490	10.5922	9.41998	8.88839	21.2785	21.1345	22.1952	1.02652	1.2e-28	5.8e-27	Disease resistance protein (TIR-NBS-LRR class) family		Disease resistance protein (TIR-NBS-LRR class) family; FUNCTIONS IN: transmembrane receptor activity, nucleoside-triphosphatase activity, nucleotide binding, ATP binding; INVOLVED IN: signal transduction, apoptosis, defense response, innate immune response; LOCATED IN: intrinsic to membrane; CONTAINS InterPro DOMAIN/s: ATPase, AAA+ type, core (InterPro:IPR003593), NB-ARC (InterPro:IPR002182), Tol…
AT5G41280	0	0.200425	0	2.14501	1.9877	2.13576	4.96639	1.44e-28	6.95e-27	Receptor-like protein kinase-related family protein		Receptor-like protein kinase-related family protein; FUNCTIONS IN: molecular_function unknown; INVOLVED IN: biological_process unknown; LOCATED IN: anchored to plasma membrane, anchored to membrane; EXPRESSED IN: hypocotyl, root, callus; CONTAINS InterPro DOMAIN/s: Protein of unknown function DUF26 (InterPro:IPR002902); BEST Arabidopsis thaliana protein match is: Receptor-like protein kinase-rela…
AT2G39800	144.698	133.984	136.889	281.94	276.412	289.835	0.899353	1.6e-28	7.71e-27	delta1-pyrroline-5-carboxylate synthase 1		delta1-pyrroline-5-carboxylate synthase 1 (P5CS1); CONTAINS InterPro DOMAIN/s: Glutamate 5-kinase (InterPro:IPR001057), Glutamate 5-kinase, conserved site (InterPro:IPR019797), Aspartate/glutamate/uridylate kinase (InterPro:IPR001048), Aldehyde dehydrogenase, N-terminal (InterPro:IPR016162), Gamma-glutamyl phosphate reductase GPR, conserved site (InterPro:IPR020593), Aldehyde dehydrogenase, C-ter…
AT1G07050	101.737	101.766	102.81	53.1533	52.7755	55.0691	-1.05724	2.12e-28	1.02e-26	CCT motif family protein		CCT motif family protein; CONTAINS InterPro DOMAIN/s: CCT domain (InterPro:IPR010402); BEST Arabidopsis thaliana protein match is: CCT motif family protein (TAIR:AT4G25990.1); Has 1772 Blast hits to 1772 proteins in 105 species: Archae - 0; Bacteria - 0; Metazoa - 1; Fungi - 2; Plants - 1711; Viruses - 0; Other Eukaryotes - 58 (source: NCBI BLink).
AT5G23660	42.0724	38.5317	42.0253	22.5655	23.3251	22.1114	-0.980657	2.16e-28	1.04e-26	homolog of Medicago truncatula MTN3	homolog of the Medicago nodulin MTN3	homolog of Medicago truncatula MTN3 (MTN3); INVOLVED IN: biological_process unknown; LOCATED IN: endomembrane system, integral to membrane, membrane; EXPRESSED IN: 19 plant structures; EXPRESSED DURING: 12 growth stages; CONTAINS InterPro DOMAIN/s: MtN3/saliva-related transmembrane protein, conserved region (InterPro:IPR018169), RAG1-activating protein 1 homologue (InterPro:IPR018179), RAG1-activ…
AT1G20620	2778.82	2585.18	2513.2	5019.28	5017.48	5072.73	0.810203	2.42e-28	1.16e-26	catalase 3	Catalase, catalyzes the breakdown of hydrogen peroxide (H2O2) into water and oxygen.	catalase 3 (CAT3); FUNCTIONS IN: catalase activity, cobalt ion binding; INVOLVED IN: in 7 processes; LOCATED IN: in 9 components; EXPRESSED IN: 29 plant structures; EXPRESSED DURING: 17 growth stages; CONTAINS InterPro DOMAIN/s: Catalase-like domain, haem-dependent (InterPro:IPR020835), Catalase related subgroup (InterPro:IPR018028), Catalase (InterPro:IPR002226), Catalase, N-terminal (InterPro:I…
AT1G66700	1.92585	1.90404	1.9661	6.13472	6.04423	7.45422	1.62675	2.51e-28	1.2e-26	S-adenosyl-L-methionine-dependent methyltransferases superfamily protein	A member of the Arabidopsis SABATH methyltransferase gene family. Encodes PXMT1, a methyltransferase that methylates 1,7-paraxanthine.	PXMT1; CONTAINS InterPro DOMAIN/s: SAM dependent carboxyl methyltransferase (InterPro:IPR005299); BEST Arabidopsis thaliana protein match is: S-adenosyl-L-methionine-dependent methyltransferases superfamily protein (TAIR:AT1G66690.1); Has 35333 Blast hits to 34131 proteins in 2444 species: Archae - 798; Bacteria - 22429; Metazoa - 974; Fungi - 991; Plants - 531; Viruses - 0; Other Eukaryotes - 96…
AT4G11280	16.2216	17.938	18.3093	35.65	33.6286	39.8257	0.928547	2.74e-28	1.31e-26	1-aminocyclopropane-1-carboxylic acid (acc) synthase 6	encodes a a member of the 1-aminocyclopropane-1-carboxylate (ACC) synthase (S-adenosyl-L-methionine methylthioadenosine-lyase, EC 4.4.1.14) gene family	1-aminocyclopropane-1-carboxylic acid (acc) synthase 6 (ACS6); CONTAINS InterPro DOMAIN/s: 1-aminocyclopropane-1-carboxylate synthase (InterPro:IPR001176), Aminotransferase, class I/classII (InterPro:IPR004839), Pyridoxal phosphate-dependent transferase, major domain (InterPro:IPR015424), Aminotransferases, class-I, pyridoxal-phosphate-binding site (InterPro:IPR004838), Pyridoxal phosphate-depend…
AT5G64190	0.66664	0.851806	0.696326	4.11842	4.01597	3.72711	2.30151	2.87e-28	1.37e-26			unknown protein; BEST Arabidopsis thaliana protein match is: unknown protein (TAIR:AT2G40390.1); Has 1807 Blast hits to 1807 proteins in 277 species: Archae - 0; Bacteria - 0; Metazoa - 736; Fungi - 347; Plants - 385; Viruses - 0; Other Eukaryotes - 339 (source: NCBI BLink).
AT1G14360	11.3329	11.1737	10.5678	24.496	24.9071	24.4566	1.02956	3.11e-28	1.48e-26	UDP-galactose transporter 3		UDP-galactose transporter 3 (UTR3); FUNCTIONS IN: pyrimidine nucleotide sugar transmembrane transporter activity; INVOLVED IN: transmembrane transport; LOCATED IN: endomembrane system; EXPRESSED IN: 24 plant structures; EXPRESSED DURING: 15 growth stages; CONTAINS InterPro DOMAIN/s: UAA transporter (InterPro:IPR013657); BEST Arabidopsis thaliana protein match is: UDP-galactose transporter 1 (TAIR…
AT1G76160	308.062	301.74	288.484	166.667	162.383	171.447	-0.973448	3.3e-28	1.56e-26	SKU5 similar 5		SKU5 similar 5 (sks5); FUNCTIONS IN: oxidoreductase activity, copper ion binding; INVOLVED IN: oxidation reduction; LOCATED IN: apoplast, cell wall, plant-type cell wall; EXPRESSED IN: 24 plant structures; EXPRESSED DURING: 13 growth stages; CONTAINS InterPro DOMAIN/s: Multicopper oxidase, type 3 (InterPro:IPR011707), Cupredoxin (InterPro:IPR008972), Multicopper oxidase, type 2 (InterPro:IPR01170…
AT5G13370	7.74043	7.56605	7.20902	17.5033	16.1856	17.3792	1.0504	5.3e-28	2.51e-26	Auxin-responsive GH3 family protein		Auxin-responsive GH3 family protein; CONTAINS InterPro DOMAIN/s: GH3 auxin-responsive promoter (InterPro:IPR004993); BEST Arabidopsis thaliana protein match is: Auxin-responsive GH3 family protein (TAIR:AT5G13360.3); Has 1602 Blast hits to 1450 proteins in 238 species: Archae - 0; Bacteria - 565; Metazoa - 54; Fungi - 2; Plants - 675; Viruses - 0; Other Eukaryotes - 306 (source: NCBI BLink).
AT5G13690	32.8506	32.3686	31.9491	12.2265	12.2913	12.8564	-1.50747	5.57e-28	2.63e-26	alpha-N-acetylglucosaminidase family / NAGLU family	Encodes an enzyme that is predicted to act as an alpha-N-acetylglucosaminidase (NAGLU). An naglu mutant arrests early in seed development but does not appear to have male or female gametophytic defects. Transcript levels for this gene are increased during reproductive development.	CYCLOPS 1 (CYL1); FUNCTIONS IN: alpha-N-acetylglucosaminidase activity; INVOLVED IN: seed development; LOCATED IN: vacuole; EXPRESSED IN: 28 plant structures; EXPRESSED DURING: 13 growth stages; CONTAINS InterPro DOMAIN/s: Alpha-N-acetylglucosaminidase (InterPro:IPR007781); Has 1807 Blast hits to 1807 proteins in 277 species: Archae - 0; Bacteria - 0; Metazoa - 736; Fungi - 347; Plants - 385; Vir…
AT1G22400	41.9613	46.198	45.0564	22.351	21.5402	21.9439	-1.14504	6.16e-28	2.9e-26	UDP-Glycosyltransferase superfamily protein		UGT85A1; FUNCTIONS IN: in 6 functions; INVOLVED IN: metabolic process; LOCATED IN: cellular_component unknown; EXPRESSED IN: 22 plant structures; EXPRESSED DURING: 10 growth stages; CONTAINS InterPro DOMAIN/s: UDP-glucuronosyl/UDP-glucosyltransferase (InterPro:IPR002213); BEST Arabidopsis thaliana protein match is: UDP-glucosyl transferase 85A3 (TAIR:AT1G22380.1); Has 7940 Blast hits to 7832 prot…
AT2G28900	374.763	379.856	402.845	202.231	209.885	184.387	-1.08466	7.49e-28	3.52e-26	outer plastid envelope protein 16-1	Encodes AtOEP16, a 16-KDa plastid outer membrane protein involved in plastid import of protochlorophyllide oxidoreductase A. Predominantly expressed in leaves and is also inducible by cold treatment.	outer plastid envelope protein 16-1 (OEP16-1); FUNCTIONS IN: protein transporter activity, P-P-bond-hydrolysis-driven protein transmembrane transporter activity; INVOLVED IN: in 7 processes; LOCATED IN: chloroplast, plastid outer membrane, vacuole, chloroplast envelope; EXPRESSED IN: 22 plant structures; EXPRESSED DURING: 13 growth stages; CONTAINS InterPro DOMAIN/s: Mitochondrial inner membrane …
AT2G02810	6.25901	6.96477	5.98021	14.4574	16.1856	16.4579	1.17116	8.73e-28	4.1e-26	UDP-galactose transporter 1	Encodes a multitransmembrane hydrophobic protein that functions as transporter of UDP-galactose and UDP-glucose into the Golgi. Localized in the ER. Involved in the unfolded protein response, a mechanism that controls proper protein folding in the ER.	UDP-galactose transporter 1 (UTR1); CONTAINS InterPro DOMAIN/s: UAA transporter (InterPro:IPR013657); BEST Arabidopsis thaliana protein match is: UDP-galactose transporter 3 (TAIR:AT1G14360.1); Has 1052 Blast hits to 1046 proteins in 233 species: Archae - 0; Bacteria - 0; Metazoa - 503; Fungi - 150; Plants - 232; Viruses - 0; Other Eukaryotes - 167 (source: NCBI BLink).
AT4G22960	0.33332	0.300638	0.368643	3.21751	3.81314	3.68523	3.2629	9.4e-28	4.4e-26	Protein of unknown function (DUF544)		Protein of unknown function (DUF544) ; CONTAINS InterPro DOMAIN/s: Protein of unknown function DUF544 (InterPro:IPR007518); BEST Arabidopsis thaliana protein match is: Protein of unknown function (DUF544) (TAIR:AT4G11860.1); Has 737 Blast hits to 425 proteins in 174 species: Archae - 0; Bacteria - 23; Metazoa - 282; Fungi - 261; Plants - 75; Viruses - 0; Other Eukaryotes - 96 (source: NCBI BLink).
AT1G17940	29.2581	28.8612	28.5493	13.299	12.6564	15.4529	-1.19558	1.16e-27	5.42e-26	Endosomal targeting BRO1-like domain-containing protein		Endosomal targeting BRO1-like domain-containing protein; FUNCTIONS IN: molecular_function unknown; INVOLVED IN: N-terminal protein myristoylation; LOCATED IN: cellular_component unknown; CONTAINS InterPro DOMAIN/s: BRO1 (InterPro:IPR004328); BEST Arabidopsis thaliana protein match is: Endosomal targeting BRO1-like domain-containing protein (TAIR:AT1G73390.3); Has 122 Blast hits to 122 proteins in…
AT1G54030	30.4803	32.0179	32.3996	62.0336	59.7933	60.8482	0.816316	1.39e-27	6.48e-26	GDSL-like Lipase/Acylhydrolase superfamily protein		MODIFIED VACUOLE PHENOTYPE 1 (MVP1); FUNCTIONS IN: lipase activity, hydrolase activity, acting on ester bonds, carboxylesterase activity; INVOLVED IN: intracellular protein transport; LOCATED IN: plant-type vacuole membrane, endoplasmic reticulum, vacuole, ER body; EXPRESSED IN: 22 plant structures; EXPRESSED DURING: 13 growth stages; CONTAINS InterPro DOMAIN/s: Lipase, GDSL (InterPro:IPR001087);…
AT5G66670	0.33332	0.40085	0.286722	2.57401	3.28579	3.09895	3.00391	1.71e-27	7.97e-26	Protein of unknown function (DUF677)		Protein of unknown function (DUF677); FUNCTIONS IN: molecular_function unknown; INVOLVED IN: biological_process unknown; LOCATED IN: chloroplast; EXPRESSED IN: inflorescence meristem, hypocotyl, root; CONTAINS InterPro DOMAIN/s: Protein of unknown function DUF677 (InterPro:IPR007749); BEST Arabidopsis thaliana protein match is: Protein of unknown function (DUF677) (TAIR:AT5G66660.1); Has 181 Blas…
AT2G38465	10.7403	12.0255	12.4929	4.16132	3.52918	3.9365	-1.72791	1.79e-27	8.3e-26			unknown protein; FUNCTIONS IN: molecular_function unknown; INVOLVED IN: biological_process unknown; LOCATED IN: plasma membrane; EXPRESSED IN: 21 plant structures; EXPRESSED DURING: 11 growth stages; Has 16 Blast hits to 16 proteins in 8 species: Archae - 0; Bacteria - 0; Metazoa - 0; Fungi - 0; Plants - 16; Viruses - 0; Other Eukaryotes - 0 (source: NCBI BLink).
AT4G36730	72.3305	75.7106	77.6608	45.3026	42.2691	46.2329	-0.883557	1.79e-27	8.3e-26	G-box binding factor 1	member of a gene family encoding basic leucine zipper proteins (GBFs) which bind the G-box	G-box binding factor 1 (GBF1); CONTAINS InterPro DOMAIN/s: Basic-leucine zipper (bZIP) transcription factor (InterPro:IPR004827), G-box binding, MFMR (InterPro:IPR012900), bZIP transcription factor, bZIP-1 (InterPro:IPR011616); BEST Arabidopsis thaliana protein match is: basic region/leucine zipper transcription factor 16 (TAIR:AT2G35530.1); Has 3891 Blast hits to 3827 proteins in 347 species: Ar…
AT4G33050	42.1835	41.9389	42.312	88.3314	85.6334	90.037	0.932489	2.06e-27	9.5e-26	calmodulin-binding family protein		embryo sac development arrest 39 (EDA39); FUNCTIONS IN: calmodulin binding; INVOLVED IN: polar nucleus fusion, response to chitin; LOCATED IN: cellular_component unknown; EXPRESSED IN: 22 plant structures; EXPRESSED DURING: 13 growth stages; CONTAINS InterPro DOMAIN/s: IQ calmodulin-binding region (InterPro:IPR000048); BEST Arabidopsis thaliana protein match is: calmodulin-binding family protein …
AT1G66060	4.77759	4.70999	4.7514	1.3299	1.70374	1.5076	-1.77187	2.11e-27	9.74e-26	Family of unknown function (DUF577)		Family of unknown function (DUF577); CONTAINS InterPro DOMAIN/s: Protein of unknown function DUF577 (InterPro:IPR007598); BEST Arabidopsis thaliana protein match is: Family of unknown function (DUF577) (TAIR:AT1G66000.1); Has 82 Blast hits to 52 proteins in 2 species: Archae - 0; Bacteria - 0; Metazoa - 0; Fungi - 0; Plants - 82; Viruses - 0; Other Eukaryotes - 0 (source: NCBI BLink).
AT3G44990	19.5918	17.3869	19.0466	40.4548	39.0238	40.2026	0.962101	2.13e-27	9.83e-26	xyloglucan endo-transglycosylase-related 8	xyloglucan endo-transglycosylase	xyloglucan endo-transglycosylase-related 8 (XTR8); FUNCTIONS IN: hydrolase activity, acting on glycosyl bonds, xyloglucan:xyloglucosyl transferase activity; INVOLVED IN: cell wall biogenesis; LOCATED IN: apoplast, cell wall; EXPRESSED IN: 11 plant structures; EXPRESSED DURING: 8 growth stages; CONTAINS InterPro DOMAIN/s: Xyloglucan endotransglucosylase/hydrolase (InterPro:IPR016455), Xyloglucan e…
AT2G36970	2.29621	2.75584	2.62146	7.67913	7.66685	7.45422	1.45071	2.15e-27	9.89e-26	UDP-Glycosyltransferase superfamily protein		UDP-Glycosyltransferase superfamily protein; FUNCTIONS IN: UDP-glycosyltransferase activity, transferase activity, transferring glycosyl groups; INVOLVED IN: metabolic process; LOCATED IN: endomembrane system; EXPRESSED IN: 20 plant structures; EXPRESSED DURING: 13 growth stages; CONTAINS InterPro DOMAIN/s: UDP-glucuronosyl/UDP-glucosyltransferase (InterPro:IPR002213); BEST Arabidopsis thaliana p…
AT5G24780	12.6291	12.3261	11.2641	29.1292	29.8155	30.4451	1.17358	2.21e-27	1.02e-25	vegetative storage protein 1	encodes an acid phosphatase similar to soybean vegetative storage proteins. Gene expression is induced by wounding and jasmonic acid.	vegetative storage protein 1 (VSP1); CONTAINS InterPro DOMAIN/s: Acid phosphatase (Class B) (InterPro:IPR005519); BEST Arabidopsis thaliana protein match is: vegetative storage protein 2 (TAIR:AT5G24770.2); Has 30201 Blast hits to 17322 proteins in 780 species: Archae - 12; Bacteria - 1396; Metazoa - 17338; Fungi - 3422; Plants - 5037; Viruses - 0; Other Eukaryotes - 2996 (source: NCBI BLink).
AT1G21120	5.07387	5.31126	5.3658	14.3287	12.7375	12.1864	1.18856	2.44e-27	1.12e-25	O-methyltransferase family protein		O-methyltransferase family protein; FUNCTIONS IN: methyltransferase activity, O-methyltransferase activity, protein dimerization activity; LOCATED IN: cytosol; EXPRESSED IN: 9 plant structures; EXPRESSED DURING: LP.04 four leaves visible, LP.10 ten leaves visible, LP.08 eight leaves visible; CONTAINS InterPro DOMAIN/s: Winged helix-turn-helix transcription repressor DNA-binding (InterPro:IPR01199…
AT3G25020	12.2588	11.2238	10.1582	30.2875	31.1136	32.2877	1.34635	2.44e-27	1.12e-25	receptor like protein 42		receptor like protein 42 (RLP42); INVOLVED IN: signal transduction, defense response; LOCATED IN: endomembrane system; EXPRESSED IN: 13 plant structures; EXPRESSED DURING: 11 growth stages; CONTAINS InterPro DOMAIN/s: Leucine-rich repeat (InterPro:IPR001611); BEST Arabidopsis thaliana protein match is: receptor like protein 40 (TAIR:AT3G24982.1); Has 101819 Blast hits to 28851 proteins in 1081 sp…
AT3G03640	22.5547	21.2952	20.9307	47.3618	45.7982	48.1593	0.994469	2.67e-27	1.22e-25	beta glucosidase 25	Encodes beta-glucosidase (GLUC).	beta glucosidase 25 (BGLU25); FUNCTIONS IN: cation binding, hydrolase activity, hydrolyzing O-glycosyl compounds, catalytic activity; INVOLVED IN: carbohydrate metabolic process; LOCATED IN: endomembrane system; EXPRESSED IN: 22 plant structures; EXPRESSED DURING: 13 growth stages; CONTAINS InterPro DOMAIN/s: Glycoside hydrolase, family 1 (InterPro:IPR001360), Glycoside hydrolase, family 1, activ…
AT3G17690	1.37032	1.40298	1.59745	6.60662	6.69328	6.78418	2.06689	2.7e-27	1.23e-25	cyclic nucleotide gated channel 19	member of Cyclic nucleotide gated channel family	cyclic nucleotide gated channel 19 (CNGC19); FUNCTIONS IN: ion channel activity, cyclic nucleotide binding, calmodulin binding; INVOLVED IN: ion transport, transmembrane transport; LOCATED IN: membrane; EXPRESSED IN: hypocotyl, root; CONTAINS InterPro DOMAIN/s: Cyclic nucleotide-binding (InterPro:IPR000595), Ion transport (InterPro:IPR005821), Cyclic nucleotide-binding-like (InterPro:IPR018490), …
AT4G21910	23.1102	25.7546	25.5592	56.3708	50.8689	55.5298	1.00091	2.75e-27	1.25e-25	MATE efflux family protein		MATE efflux family protein; FUNCTIONS IN: antiporter activity, drug transmembrane transporter activity, transporter activity; INVOLVED IN: drug transmembrane transport, transmembrane transport; LOCATED IN: membrane; CONTAINS InterPro DOMAIN/s: Multi antimicrobial extrusion protein MatE (InterPro:IPR002528); BEST Arabidopsis thaliana protein match is: MATE efflux family protein (TAIR:AT4G21903.2).
AT3G54810	63.479	69.9984	63.5295	35.7358	33.9937	31.3245	-1.09131	2.79e-27	1.27e-25	Plant-specific GATA-type zinc finger transcription factor family protein	Encodes a protein containing a GATA type zinc finger domain that is expressed in the embryo axis and involved in germination. Mutants have a reduced rate of germination even when stratified.	BLUE MICROPYLAR END 3 (BME3); CONTAINS InterPro DOMAIN/s: Zinc finger, NHR/GATA-type (InterPro:IPR013088), Transcription factor, GATA, plant (InterPro:IPR016679), Zinc finger, GATA-type (InterPro:IPR000679); BEST Arabidopsis thaliana protein match is: GATA transcription factor 11 (TAIR:AT1G08010.2); Has 1480 Blast hits to 1450 proteins in 168 species: Archae - 0; Bacteria - 0; Metazoa - 58; Fungi…
AT5G44020	495.462	511.084	486.568	291.893	276.98	296.829	-0.915983	2.99e-27	1.35e-25	HAD superfamily, subfamily IIIB acid phosphatase		HAD superfamily, subfamily IIIB acid phosphatase ; FUNCTIONS IN: acid phosphatase activity; INVOLVED IN: biological_process unknown; LOCATED IN: chloroplast, vacuole, membrane; EXPRESSED IN: 23 plant structures; EXPRESSED DURING: 13 growth stages; CONTAINS InterPro DOMAIN/s: Acid phosphatase (Class B) (InterPro:IPR005519), Vegetative storage protein/acid phosphatase (InterPro:IPR014403), Acid pho…
AT3G56080	11.6662	10.4722	9.42088	21.8791	22.8788	22.4464	0.95765	3.06e-27	1.38e-25	S-adenosyl-L-methionine-dependent methyltransferases superfamily protein		S-adenosyl-L-methionine-dependent methyltransferases superfamily protein; INVOLVED IN: biological_process unknown; LOCATED IN: endomembrane system; EXPRESSED IN: 17 plant structures; EXPRESSED DURING: 9 growth stages; CONTAINS InterPro DOMAIN/s: Protein of unknown function DUF248, methyltransferase putative (InterPro:IPR004159); BEST Arabidopsis thaliana protein match is: S-adenosyl-L-methionine-…
AT5G04950	9.29593	10.9232	9.9124	25.3969	23.3251	25.9223	1.18363	3.16e-27	1.42e-25	nicotianamine synthase 1	Encodes a nicotianamide synthase.	nicotianamine synthase 1 (NAS1); CONTAINS InterPro DOMAIN/s: Nicotianamine synthase (InterPro:IPR004298); BEST Arabidopsis thaliana protein match is: nicotianamine synthase 2 (TAIR:AT5G56080.1); Has 1807 Blast hits to 1807 proteins in 277 species: Archae - 0; Bacteria - 0; Metazoa - 736; Fungi - 347; Plants - 385; Viruses - 0; Other Eukaryotes - 339 (source: NCBI BLink).
AT5G44568	19.4066	20.1427	21.5861	44.7878	44.7841	41.4589	0.971303	3.2e-27	1.44e-25			unknown protein; FUNCTIONS IN: molecular_function unknown; INVOLVED IN: biological_process unknown; LOCATED IN: endomembrane system; Has 19 Blast hits to 19 proteins in 2 species: Archae - 0; Bacteria - 0; Metazoa - 0; Fungi - 0; Plants - 19; Viruses - 0; Other Eukaryotes - 0 (source: NCBI BLink).
AT1G04980	9.70332	9.92104	9.25703	22.1365	20.8506	21.6508	1.0335	3.62e-27	1.62e-25	PDI-like 2-2	Encodes a protein disulfide isomerase-like (PDIL) protein, a member of a multigene family within the thioredoxin (TRX) superfamily. Transcript levels for this gene are up-regulated in response to three different chemical inducers of ER stress (dithiothreitol, beta-mercaptoethanol, and tunicamycin). AtIRE1-2 does not appear to be required for this response, but the atbzip60 mutant has a diminished…	PDI-like 2-2 (PDIL2-2); CONTAINS InterPro DOMAIN/s: Thioredoxin fold (InterPro:IPR012335), Disulphide isomerase (InterPro:IPR005788), Thioredoxin domain (InterPro:IPR013766), Thioredoxin, conserved site (InterPro:IPR017937), Thioredoxin-like subdomain (InterPro:IPR006662), Thioredoxin-like (InterPro:IPR017936), Thioredoxin-like fold (InterPro:IPR012336); BEST Arabidopsis thaliana protein match is…
AT5G40420	0	0	0	2.14501	2.59618	2.09388	8.70728	3.62e-27	1.62e-25	oleosin 2	Encodes oleosin2, a protein found in oil bodies, involved in seed lipid accumulation. Suppression of OLEO1 (and OLEO2) resulted in an aberrant phenotype of embryo cells that contain unusually large oilbodies that are not normally observed in seeds. Changes in the size of oilbodies caused disruption of storage organelles, altering accumulation of lipids and proteins and causing delay in germinatio…	oleosin 2 (OLEO2); CONTAINS InterPro DOMAIN/s: Oleosin (InterPro:IPR000136); BEST Arabidopsis thaliana protein match is: Oleosin family protein (TAIR:AT3G01570.1); Has 520 Blast hits to 520 proteins in 52 species: Archae - 0; Bacteria - 0; Metazoa - 0; Fungi - 0; Plants - 520; Viruses - 0; Other Eukaryotes - 0 (source: NCBI BLink).
AT4G20240	6.96269	7.2153	7.24998	2.53111	2.31222	2.34515	-1.70248	4.44e-27	1.98e-25	cytochrome P450, family 71, subfamily A, polypeptide 27	putative cytochrome P450	cytochrome P450, family 71, subfamily A, polypeptide 27 (CYP71A27); FUNCTIONS IN: electron carrier activity, monooxygenase activity, iron ion binding, oxygen binding, heme binding; INVOLVED IN: oxidation reduction; CONTAINS InterPro DOMAIN/s: Cytochrome P450 (InterPro:IPR001128), Cytochrome P450, E-class, group I (InterPro:IPR002401); BEST Arabidopsis thaliana protein match is: cytochrome P450, f…
AT1G07720	49.7388	51.86	50.2993	29.4724	29.8561	30.822	-0.881174	4.71e-27	2.1e-25	3-ketoacyl-CoA synthase 3	Encodes KCS3, a member of the 3-ketoacyl-CoA synthase family involved in the biosynthesis of VLCFA (very long chain fatty acids).	3-ketoacyl-CoA synthase 3 (KCS3); FUNCTIONS IN: transferase activity, transferring acyl groups other than amino-acyl groups, catalytic activity, acyltransferase activity; INVOLVED IN: response to cold, response to light stimulus, response to osmotic stress; LOCATED IN: endoplasmic reticulum; EXPRESSED IN: 24 plant structures; EXPRESSED DURING: 13 growth stages; CONTAINS InterPro DOMAIN/s: Thiolas…
AT4G03450	1.22217	1.10234	2.12994	5.66282	6.85554	6.82606	1.97612	4.93e-27	2.19e-25	Ankyrin repeat family protein		Ankyrin repeat family protein; CONTAINS InterPro DOMAIN/s: Ankyrin repeat-containing domain (InterPro:IPR020683), Ankyrin repeat (InterPro:IPR002110); BEST Arabidopsis thaliana protein match is: Ankyrin repeat family protein (TAIR:AT4G03440.1); Has 22492 Blast hits to 11630 proteins in 488 species: Archae - 24; Bacteria - 1675; Metazoa - 12211; Fungi - 1719; Plants - 2554; Viruses - 43; Other Euk…
AT5G44400	42.9983	37.6799	41.2061	109.438	100.967	109.091	1.25932	6.85e-27	3.04e-25	FAD-binding Berberine family protein		FAD-binding Berberine family protein; FUNCTIONS IN: electron carrier activity, oxidoreductase activity, FAD binding, catalytic activity; LOCATED IN: cell wall; EXPRESSED IN: 18 plant structures; EXPRESSED DURING: 10 growth stages; CONTAINS InterPro DOMAIN/s: FAD-linked oxidase, FAD-binding, subdomain 2 (InterPro:IPR016168), FAD-binding, type 2 (InterPro:IPR016166), Berberine/berberine-like (Inter…
AT2G36590	10.0737	9.77072	11.346	4.71902	4.34049	5.02532	-1.27825	7.06e-27	3.13e-25	proline transporter 3	Encodes a proline transporter with affinity for gly betaine, proline, and GABA. Protein is expressed in leaves, flowers and siliques but to a much lesser extent in roots.	proline transporter 3 (ProT3); CONTAINS InterPro DOMAIN/s: Amino acid transporter, transmembrane (InterPro:IPR013057); BEST Arabidopsis thaliana protein match is: proline transporter 1 (TAIR:AT2G39890.2); Has 1618 Blast hits to 1612 proteins in 173 species: Archae - 0; Bacteria - 6; Metazoa - 182; Fungi - 169; Plants - 1227; Viruses - 0; Other Eukaryotes - 34 (source: NCBI BLink).
AT1G51700	17.8141	18.4391	19.9886	41.9993	37.6852	38.9044	0.946719	7.65e-27	3.38e-25	DOF zinc finger protein 1	Encodes dof zinc finger protein (adof1).	DOF zinc finger protein 1 (DOF1); CONTAINS InterPro DOMAIN/s: Zinc finger, Dof-type (InterPro:IPR003851); BEST Arabidopsis thaliana protein match is: DOF zinc finger protein 2 (TAIR:AT3G21270.1); Has 1091 Blast hits to 1086 proteins in 56 species: Archae - 0; Bacteria - 0; Metazoa - 0; Fungi - 0; Plants - 1086; Viruses - 0; Other Eukaryotes - 5 (source: NCBI BLink).
AT1G61740	200.251	211.248	215.124	110.168	102.265	119.226	-1.04763	8.52e-27	3.76e-25	Sulfite exporter TauE/SafE family protein		Sulfite exporter TauE/SafE family protein; LOCATED IN: endomembrane system, integral to membrane; EXPRESSED IN: 22 plant structures; EXPRESSED DURING: 13 growth stages; CONTAINS InterPro DOMAIN/s: Protein of unknown function DUF81 (InterPro:IPR002781); BEST Arabidopsis thaliana protein match is: Sulfite exporter TauE/SafE family protein (TAIR:AT1G11540.1); Has 2571 Blast hits to 2364 proteins in …
AT3G28200	54.8126	53.6638	54.8049	22.4368	20.9723	22.9908	-1.42778	8.69e-27	3.83e-25	Peroxidase superfamily protein		Peroxidase superfamily protein; FUNCTIONS IN: protein binding, peroxidase activity; INVOLVED IN: oxidation reduction, response to oxidative stress; LOCATED IN: plant-type cell wall; EXPRESSED IN: 22 plant structures; EXPRESSED DURING: 13 growth stages; CONTAINS InterPro DOMAIN/s: Haem peroxidase (InterPro:IPR010255), Plant peroxidase (InterPro:IPR000823), Peroxidases heam-ligand binding site (Int…
AT1G68050	152.179	158.286	152.29	98.5846	90.9069	93.8897	-0.83684	8.84e-27	3.88e-25	flavin-binding, kelch repeat, f box 1	Encodes FKF1, a flavin-binding kelch repeat F box protein, is clock-controlled, regulates transition to flowering. Forms a complex with GI on the CO promoter to regulate CO expression.	flavin-binding, kelch repeat, f box 1 (FKF1); FUNCTIONS IN: ubiquitin-protein ligase activity, signal transducer activity; INVOLVED IN: response to blue light, positive regulation of flower development, circadian rhythm, ubiquitin-dependent protein catabolic process, regulation of transcription; LOCATED IN: cellular_component unknown; EXPRESSED IN: whole plant, root tip, male gametophyte, leaf, p…
AT5G65070	1.29624	1.90404	1.39265	6.30632	6.04423	5.36034	1.83975	9.12e-27	4e-25	K-box region and MADS-box transcription factor family protein	Encodes MADS-box containing FLC paralog. Five splice variants have been identified but not characterized with respect to expression patterns and/or differing function. Overexpression of the gene in the Landsberg ecotype leads to a delay in flowering, transcript levels of MAF4 are reduced after a 6 week vernalization.	MADS AFFECTING FLOWERING 4 (MAF4); CONTAINS InterPro DOMAIN/s: Transcription factor, MADS-box (InterPro:IPR002100), Transcription factor, K-box (InterPro:IPR002487); BEST Arabidopsis thaliana protein match is: K-box region and MADS-box transcription factor family protein (TAIR:AT5G65080.1).
AT1G72790	21.1103	23.2493	21.5451	7.93653	8.68098	8.71055	-1.50649	9.18e-27	4.01e-25	hydroxyproline-rich glycoprotein family protein		hydroxyproline-rich glycoprotein family protein; FUNCTIONS IN: molecular_function unknown; INVOLVED IN: biological_process unknown; LOCATED IN: cytosol, nucleus, plasma membrane; EXPRESSED IN: 14 plant structures; EXPRESSED DURING: 9 growth stages; BEST Arabidopsis thaliana protein match is: hydroxyproline-rich glycoprotein family protein (TAIR:AT5G57070.1); Has 16953 Blast hits to 10626 proteins…
AT4G01700	7.7034	7.91679	7.08614	19.6054	22.8383	20.3107	1.33942	1.05e-26	4.58e-25	Chitinase family protein		Chitinase family protein; FUNCTIONS IN: chitinase activity; INVOLVED IN: carbohydrate metabolic process, cell wall macromolecule catabolic process; LOCATED IN: cell wall; EXPRESSED IN: 18 plant structures; EXPRESSED DURING: 13 growth stages; CONTAINS InterPro DOMAIN/s: Glycoside hydrolase, family 19 (InterPro:IPR016283), Glycoside hydrolase, family 19, catalytic (InterPro:IPR000726); BEST Arabido…
AT4G32790	19.9622	17.2366	18.1045	9.86704	8.80267	9.67374	-1.09796	1.21e-26	5.29e-25	Exostosin family protein		Exostosin family protein; FUNCTIONS IN: catalytic activity; INVOLVED IN: biological_process unknown; LOCATED IN: mitochondrion, membrane; CONTAINS InterPro DOMAIN/s: Exostosin-like (InterPro:IPR004263); BEST Arabidopsis thaliana protein match is: Exostosin family protein (TAIR:AT5G25820.1); Has 1344 Blast hits to 1329 proteins in 116 species: Archae - 0; Bacteria - 12; Metazoa - 289; Fungi - 4; P…
AT3G20590	0.185178	0.350744	0.204802	2.78851	2.79901	2.63829	3.36561	1.22e-26	5.32e-25	Late embryogenesis abundant (LEA) hydroxyproline-rich glycoprotein family		Late embryogenesis abundant (LEA) hydroxyproline-rich glycoprotein family; CONTAINS InterPro DOMAIN/s: Late embryogenesis abundant protein, group 2 (InterPro:IPR004864); BEST Arabidopsis thaliana protein match is: Late embryogenesis abundant (LEA) hydroxyproline-rich glycoprotein family (TAIR:AT3G20600.1); Has 472 Blast hits to 472 proteins in 22 species: Archae - 0; Bacteria - 0; Metazoa - 0; Fu…
AT2G20800	0.0370356	0.150319	0	2.01631	2.19053	2.09388	4.976	1.55e-26	6.72e-25	NAD(P)H dehydrogenase B4		NAD(P)H dehydrogenase B4 (NDB4); FUNCTIONS IN: NADH dehydrogenase activity; INVOLVED IN: oxidation reduction; LOCATED IN: extrinsic to mitochondrial inner membrane, mitochondrion, plastid; EXPRESSED IN: 7 plant structures; CONTAINS InterPro DOMAIN/s: Pyridine nucleotide-disulphide oxidoreductase, class-II (InterPro:IPR000103), FAD-dependent pyridine nucleotide-disulphide oxidoreductase (InterPro:…
AT5G15410	106.477	101.014	101.295	48.9491	50.1387	49.0387	-1.18897	1.88e-26	8.14e-25	Cyclic nucleotide-regulated ion channel family protein	'defense, no death' gene (DND1) encodes a mutated cyclic nucleotide-gated cation channel; Same as CNGC2 (article ID 229): Cyclic nucleotide gated channel, activated by cAMP, conducts K+ and other monovalent cations but excludes Na+, does not contain the GYG amino acid sequence found in other channels with this conductivity profile. Conducts Ca2+ into cells which is linked to the generation of NO …	DEFENSE NO DEATH 1 (DND1); CONTAINS InterPro DOMAIN/s: Cyclic nucleotide-binding (InterPro:IPR000595), Cyclic nucleotide-binding-like (InterPro:IPR018490), RmlC-like jelly roll fold (InterPro:IPR014710); BEST Arabidopsis thaliana protein match is: cyclic nucleotide-gated cation channel 4 (TAIR:AT5G54250.2); Has 35333 Blast hits to 34131 proteins in 2444 species: Archae - 798; Bacteria - 22429; Me…
AT5G60270	17.3326	14.8816	15.6468	7.72203	7.58571	8.04051	-1.16844	2.24e-26	9.66e-25	Concanavalin A-like lectin protein kinase family protein		Concanavalin A-like lectin protein kinase family protein; FUNCTIONS IN: kinase activity; INVOLVED IN: protein amino acid phosphorylation; LOCATED IN: plasma membrane; EXPRESSED IN: 6 plant structures; EXPRESSED DURING: 6 growth stages; CONTAINS InterPro DOMAIN/s: Legume lectin, beta chain (InterPro:IPR001220), Protein kinase, ATP binding site (InterPro:IPR017441), Serine/threonine-protein kinase-…
AT4G08870	66.1085	63.635	71.5987	129.945	119.749	124.67	0.764575	2.25e-26	9.69e-25	Arginase/deacetylase superfamily protein	Encodes one of the two arginase in the genome. Gene expression is enhanced by methyl jasmonate treatment.	Arginase/deacetylase superfamily protein; FUNCTIONS IN: arginase activity, cobalt ion binding, agmatinase activity; INVOLVED IN: response to jasmonic acid stimulus, polyamine metabolic process; LOCATED IN: mitochondrion; EXPRESSED IN: sepal vascular system, cotyledon vascular system, root vascular system, style, leaf; EXPRESSED DURING: seedling growth; CONTAINS InterPro DOMAIN/s: Ureohydrolase (I…
AT3G19930	143.105	145.458	142.214	90.3906	81.8608	91.754	-0.836227	2.32e-26	1e-24	sugar transporter 4	Encodes a sucrose hydrogen symporter that is induced by wounding.	sugar transporter 4 (STP4); FUNCTIONS IN: carbohydrate transmembrane transporter activity, sugar:hydrogen symporter activity, monosaccharide transmembrane transporter activity, sucrose:hydrogen symporter activity; INVOLVED IN: defense response to fungus, response to wounding, sucrose transport; LOCATED IN: plasma membrane, integral to plasma membrane, membrane; EXPRESSED IN: 28 plant structures; …
AT2G06850	585.718	606.236	574.428	320.507	312.15	341.68	-0.98795	2.82e-26	1.21e-24	xyloglucan endotransglucosylase/hydrolase 4	endoxyloglucan transferase (EXGT-A1) gene	xyloglucan endotransglucosylase/hydrolase 4 (XTH4); FUNCTIONS IN: hydrolase activity, acting on glycosyl bonds, xyloglucan:xyloglucosyl transferase activity; INVOLVED IN: response to auxin stimulus, response to mechanical stimulus, response to low light intensity stimulus, unidimensional cell growth; LOCATED IN: in 6 components; EXPRESSED IN: 24 plant structures; EXPRESSED DURING: 15 growth stage…
AT2G29120	8.81447	8.21743	7.9463	24.9679	23.5279	23.619	1.39799	3.48e-26	1.49e-24	glutamate receptor 2.7	member of Putative ligand-gated ion channel subunit family	glutamate receptor 2.7 (GLR2.7); FUNCTIONS IN: intracellular ligand-gated ion channel activity; INVOLVED IN: cellular calcium ion homeostasis, response to light stimulus; LOCATED IN: vacuole; EXPRESSED IN: stem, cotyledon, leaf whorl, leaf, stamen; EXPRESSED DURING: LP.06 six leaves visible, LP.04 four leaves visible, 4 anthesis, LP.10 ten leaves visible, LP.08 eight leaves visible; CONTAINS Inte…
AT3G30775	138.698	134.886	128.697	65.294	68.3526	69.6007	-1.11424	3.72e-26	1.59e-24	Methylenetetrahydrofolate reductase family protein	Encodes a proline oxidase that is predicted to localize to the inner mitochondrial membrane, its mRNA expression induced by high levels of Al and by osmotic stress. The promoter contains an L-proline-inducible element.	EARLY RESPONSIVE TO DEHYDRATION 5 (ERD5); CONTAINS InterPro DOMAIN/s: Proline dehydrogenase (InterPro:IPR002872), Proline oxidase (InterPro:IPR015659); BEST Arabidopsis thaliana protein match is: Methylenetetrahydrofolate reductase family protein (TAIR:AT5G38710.1); Has 2269 Blast hits to 2250 proteins in 878 species: Archae - 1; Bacteria - 1355; Metazoa - 205; Fungi - 217; Plants - 85; Viruses -…
AT2G27500	37.443	42.0893	39.8954	22.6513	20.0798	21.6508	-1.01971	3.84e-26	1.64e-24	Glycosyl hydrolase superfamily protein		Glycosyl hydrolase superfamily protein; FUNCTIONS IN: cation binding, hydrolase activity, hydrolyzing O-glycosyl compounds, catalytic activity; INVOLVED IN: carbohydrate metabolic process; LOCATED IN: anchored to plasma membrane, nucleus, cytoplasm; EXPRESSED IN: 23 plant structures; EXPRESSED DURING: 13 growth stages; CONTAINS InterPro DOMAIN/s: Glycoside hydrolase, catalytic core (InterPro:IPR0…
AT1G70250	5.29609	4.55967	5.69349	15.7873	15.9827	17.798	1.53648	4e-26	1.7e-24	receptor serine/threonine kinase, putative	Encodes a Protease inhibitor/seed storage/LTP family protein	receptor serine/threonine kinase, putative; FUNCTIONS IN: protein serine/threonine kinase activity, transmembrane receptor protein serine/threonine kinase activity, protein kinase activity, ATP binding; INVOLVED IN: protein amino acid phosphorylation; LOCATED IN: endomembrane system; EXPRESSED IN: 20 plant structures; EXPRESSED DURING: 11 growth stages; CONTAINS InterPro DOMAIN/s: Protein kinase,…
AT4G04710	0.481462	0.450956	0.819207	5.61992	5.47632	5.19283	3.06871	4.26e-26	1.81e-24	calcium-dependent protein kinase 22	member of Calcium Dependent Protein Kinase	calcium-dependent protein kinase 22 (CPK22); FUNCTIONS IN: in 6 functions; INVOLVED IN: protein amino acid phosphorylation, N-terminal protein myristoylation; LOCATED IN: cellular_component unknown; CONTAINS InterPro DOMAIN/s: EF-Hand 1, calcium-binding site (InterPro:IPR018247), Serine/threonine-protein kinase domain (InterPro:IPR002290), Calcium-binding EF-hand (InterPro:IPR002048), EF-hand-lik…
AT5G64750	3.18506	2.4051	3.39971	0.471902	0.730176	0.586287	-2.45707	4.28e-26	1.82e-24	Integrase-type DNA-binding superfamily protein	Encodes a putative transcription factor containing an AP2 domain. Is a member of the ERF (ethylene response factor) subfamily B-4 of ERF/AP2 transcription factor family. Expressed in response to ABA, osmotic stress, sugar stress and drought. Mutants are hypersensitive to these stresses. May be involved in regulation of ABA mediated stress response.	ABA REPRESSOR1 (ABR1); CONTAINS InterPro DOMAIN/s: DNA-binding, integrase-type (InterPro:IPR016177), Pathogenesis-related transcriptional factor/ERF, DNA-binding (InterPro:IPR001471); BEST Arabidopsis thaliana protein match is: Integrase-type DNA-binding superfamily protein (TAIR:AT5G61890.1); Has 1807 Blast hits to 1807 proteins in 277 species: Archae - 0; Bacteria - 0; Metazoa - 736; Fungi - 34…
AT1G16850	8.59225	10.4722	9.58472	3.73231	2.88014	2.93144	-1.71105	4.59e-26	1.95e-24			unknown protein; FUNCTIONS IN: molecular_function unknown; INVOLVED IN: response to salt stress; LOCATED IN: endomembrane system; EXPRESSED IN: leaf apex, leaf whorl, male gametophyte, flower, leaf; EXPRESSED DURING: LP.06 six leaves visible, LP.04 four leaves visible, LP.10 ten leaves visible, petal differentiation and expansion stage, LP.08 eight leaves visible; BEST Arabidopsis thaliana protei…
AT2G15970	698.824	706.999	693.335	404.119	379.123	395.87	-0.961633	5.09e-26	2.15e-24	cold regulated 413 plasma membrane 1	encodes an alpha form of a protein similar to the cold acclimation protein WCOR413 in wheat. Expression is induced by short-term cold-treatment, water deprivation, and abscisic acid treatment.	cold regulated 413 plasma membrane 1 (COR413-PM1); FUNCTIONS IN: molecular_function unknown; INVOLVED IN: cold acclimation, cellular response to water deprivation, response to abscisic acid stimulus; LOCATED IN: plasma membrane; EXPRESSED IN: 22 plant structures; EXPRESSED DURING: 13 growth stages; CONTAINS InterPro DOMAIN/s: Cold acclimation WCOR413 (InterPro:IPR008892); BEST Arabidopsis thalian…
AT2G30750	1.81474	2.30489	2.3757	7.55043	7.58571	7.66361	1.69063	6.31e-26	2.66e-24	cytochrome P450, family 71, subfamily A, polypeptide 12	putative cytochrome P450	cytochrome P450, family 71, subfamily A, polypeptide 12 (CYP71A12); FUNCTIONS IN: electron carrier activity, monooxygenase activity, iron ion binding, oxygen binding, heme binding; INVOLVED IN: response to bacterium; LOCATED IN: endomembrane system; EXPRESSED IN: stem, stamen; EXPRESSED DURING: 4 anthesis; CONTAINS InterPro DOMAIN/s: Cytochrome P450 (InterPro:IPR001128), Cytochrome P450, conserve…
AT1G04620	53.8497	52.4613	53.8219	32.5612	31.8032	32.7902	-0.850579	6.65e-26	2.8e-24	coenzyme F420 hydrogenase family / dehydrogenase, beta subunit family		coenzyme F420 hydrogenase family / dehydrogenase, beta subunit family; FUNCTIONS IN: coenzyme F420 hydrogenase activity; INVOLVED IN: biological_process unknown; LOCATED IN: chloroplast; EXPRESSED IN: 22 plant structures; EXPRESSED DURING: 13 growth stages; CONTAINS InterPro DOMAIN/s: Coenzyme F420 hydrogenase/dehydrogenase beta subunit, C-terminal (InterPro:IPR007525), Coenzyme F420 hydrogenase/…
AT4G22485	6.29605	5.16095	4.7514	34.0198	30.3429	32.8321	2.4502	7.48e-26	3.15e-24	Bifunctional inhibitor/lipid-transfer protein/seed storage 2S albumin superfamily protein	Encodes a Protease inhibitor/seed storage/LTP family protein	Bifunctional inhibitor/lipid-transfer protein/seed storage 2S albumin superfamily protein; FUNCTIONS IN: molecular_function unknown; INVOLVED IN: lipid transport; LOCATED IN: cellular_component unknown; EXPRESSED IN: sperm cell; CONTAINS InterPro DOMAIN/s: Bifunctional inhibitor/plant lipid transfer protein/seed storage (InterPro:IPR016140), Plant lipid transfer protein/hydrophobic protein, helic…
AT5G63180	36.8504	41.9389	40.9194	96.268	93.5031	98.2031	1.13813	7.5e-26	3.15e-24	Pectin lyase-like superfamily protein		Pectin lyase-like superfamily protein; CONTAINS InterPro DOMAIN/s: Pectin lyase fold/virulence factor (InterPro:IPR011050), AmbAllergen (InterPro:IPR018082), Pectate lyase/Amb allergen (InterPro:IPR002022), Pectin lyase fold (InterPro:IPR012334), Parallel beta-helix repeat (InterPro:IPR006626); BEST Arabidopsis thaliana protein match is: Pectin lyase-like superfamily protein (TAIR:AT4G24780.2); H…
AT1G61550	0.33332	0.350744	0.368643	3.04591	2.47448	3.14082	2.89354	7.53e-26	3.15e-24	S-locus lectin protein kinase family protein		S-locus lectin protein kinase family protein; FUNCTIONS IN: in 6 functions; INVOLVED IN: protein amino acid phosphorylation, recognition of pollen; LOCATED IN: endomembrane system; EXPRESSED IN: sperm cell, root; CONTAINS InterPro DOMAIN/s: Curculin-like (mannose-binding) lectin (InterPro:IPR001480), PAN-2 domain (InterPro:IPR013227), Apple-like (InterPro:IPR003609), S-locus receptor kinase, C-te…
AT5G05250	3.37024	2.30489	2.7853	9.05193	9.69511	10.26	1.62974	7.81e-26	3.27e-24			unknown protein; BEST Arabidopsis thaliana protein match is: unknown protein (TAIR:AT3G56360.1); Has 30201 Blast hits to 17322 proteins in 780 species: Archae - 12; Bacteria - 1396; Metazoa - 17338; Fungi - 3422; Plants - 5037; Viruses - 0; Other Eukaryotes - 2996 (source: NCBI BLink).
AT2G19130	16.1845	16.5351	16.0155	30.2875	32.3306	31.5758	0.822686	7.97e-26	3.32e-24	S-locus lectin protein kinase family protein		S-locus lectin protein kinase family protein; FUNCTIONS IN: protein serine/threonine kinase activity, sugar binding, protein kinase activity, ATP binding; INVOLVED IN: protein amino acid phosphorylation, recognition of pollen; LOCATED IN: endomembrane system; EXPRESSED IN: 19 plant structures; EXPRESSED DURING: 13 growth stages; CONTAINS InterPro DOMAIN/s: Curculin-like (mannose-binding) lectin (…
AT5G38900	0.555534	0.701488	0.737286	3.64651	4.50275	3.1827	2.3833	8.09e-26	3.37e-24	Thioredoxin superfamily protein		Thioredoxin superfamily protein; FUNCTIONS IN: protein disulfide oxidoreductase activity; INVOLVED IN: defense response to fungus, incompatible interaction; LOCATED IN: cellular_component unknown; EXPRESSED IN: 16 plant structures; EXPRESSED DURING: 10 growth stages; CONTAINS InterPro DOMAIN/s: DSBA oxidoreductase (InterPro:IPR001853), Thioredoxin-like fold (InterPro:IPR012336); Has 2126 Blast hi…
AT5G61570	14.7031	15.7334	15.8516	8.27973	7.86967	8.75243	-1.0217	1.06e-25	4.39e-24	Protein kinase superfamily protein		Protein kinase superfamily protein; FUNCTIONS IN: protein kinase activity, kinase activity, ATP binding; INVOLVED IN: protein amino acid phosphorylation; LOCATED IN: endomembrane system; EXPRESSED IN: 16 plant structures; EXPRESSED DURING: 12 growth stages; CONTAINS InterPro DOMAIN/s: Protein kinase, catalytic domain (InterPro:IPR000719), Serine-threonine/tyrosine-protein kinase (InterPro:IPR0012…
AT1G77510	33.2579	31.8175	30.4745	75.6759	75.6949	82.3734	1.16042	1.07e-25	4.45e-24	PDI-like 1-2	Encodes a protein disulfide isomerase-like (PDIL) protein, a member of a multigene family within the thioredoxin (TRX) superfamily. Transcript levels for this gene are up-regulated in response to three different chemical inducers of ER stress (dithiothreitol, beta-mercaptoethanol, and tunicamycin). AtIRE1-2 does not appear to be required for this response, but the atbzip60 mutant has a diminished…	PDI-like 1-2 (PDIL1-2); FUNCTIONS IN: protein disulfide isomerase activity; INVOLVED IN: response to cadmium ion, response to salt stress, response to endoplasmic reticulum stress; LOCATED IN: endoplasmic reticulum, plasma membrane, chloroplast; EXPRESSED IN: 28 plant structures; EXPRESSED DURING: 15 growth stages; CONTAINS InterPro DOMAIN/s: Thioredoxin fold (InterPro:IPR012335), Disulphide isom…
AT3G20100	8.48115	8.41785	8.11014	21.2356	17.8487	21.4832	1.14484	1.14e-25	4.71e-24	cytochrome P450, family 705, subfamily A, polypeptide 19	member of CYP705A	cytochrome P450, family 705, subfamily A, polypeptide 19 (CYP705A19); FUNCTIONS IN: electron carrier activity, monooxygenase activity, iron ion binding, oxygen binding, heme binding; INVOLVED IN: oxidation reduction; LOCATED IN: endomembrane system; EXPRESSED IN: 18 plant structures; EXPRESSED DURING: 9 growth stages; CONTAINS InterPro DOMAIN/s: Cytochrome P450 (InterPro:IPR001128), Cytochrome P4…
AT1G75040	17.5919	17.437	19.7019	69.5841	79.6297	72.9509	1.89249	1.15e-25	4.76e-24	pathogenesis-related gene 5	Thaumatin-like protein involved in response to pathogens. mRNA level of the PR-5 gene (At1g75040)is significantly changed after cutting the inflorescence stem indicating the existence of a network of signal transducing pathways as other stress-regulated genes (At5g01410, At3g17800, At1g29930)do not response to the treatment.	pathogenesis-related gene 5 (PR5); FUNCTIONS IN: molecular_function unknown; INVOLVED IN: in 6 processes; LOCATED IN: apoplast, cell wall, vacuole; EXPRESSED IN: 22 plant structures; EXPRESSED DURING: 12 growth stages; CONTAINS InterPro DOMAIN/s: Thaumatin, conserved site (InterPro:IPR017949), Thaumatin, pathogenesis-related (InterPro:IPR001938); BEST Arabidopsis thaliana protein match is: Pathog…
AT4G20260	556.015	562.994	545.755	319.735	327.687	307.801	-0.930259	1.24e-25	5.1e-24	plasma-membrane associated cation-binding protein 1	Encodes a Ca2+ and Cu2+ binding protein. N-terminal myristylation on glycine 2 appears to enable it to associate tightly with the plasma membrane. Recombinant PCaP1 interacts strongly with phosphatidylinositol 3,5-bisphosphate (PtdIns(3,5)P2) and PtdIns (3,4,5)P3, and weakly with PtdIns(3,5)P2 and PtdIns(4,5). It also interacts with calmodulin (CaM) in a calcium-dependent manner. CaM does not int…	plasma-membrane associated cation-binding protein 1 (PCAP1); FUNCTIONS IN: calmodulin binding, copper ion binding, phosphatidylinositol-3,4,5-trisphosphate binding, phosphatidylinositol-3,5-bisphosphate binding, calcium ion binding; INVOLVED IN: response to cold, N-terminal peptidyl-glycine N-myristoylation; LOCATED IN: plasma membrane; EXPRESSED IN: 34 plant structures; EXPRESSED DURING: 15 grow…
AT1G52100	0.518498	0.601275	0.532484	4.03261	2.83957	4.35528	2.63055	1.24e-25	5.12e-24	Mannose-binding lectin superfamily protein		Mannose-binding lectin superfamily protein; FUNCTIONS IN: molecular_function unknown; INVOLVED IN: biological_process unknown; EXPRESSED IN: shoot, hypocotyl; CONTAINS InterPro DOMAIN/s: Mannose-binding lectin (InterPro:IPR001229); BEST Arabidopsis thaliana protein match is: Mannose-binding lectin superfamily protein (TAIR:AT5G35950.1).
AT5G53230	0.111107	0	0	1.63021	1.9877	1.96825	5.18708	1.26e-25	5.19e-24	Protein of unknown function (DUF295)		Protein of unknown function (DUF295); CONTAINS InterPro DOMAIN/s: Protein of unknown function DUF295 (InterPro:IPR005174); BEST Arabidopsis thaliana protein match is: Protein of unknown function (DUF295) (TAIR:AT5G55270.1); Has 1807 Blast hits to 1807 proteins in 277 species: Archae - 0; Bacteria - 0; Metazoa - 736; Fungi - 347; Plants - 385; Viruses - 0; Other Eukaryotes - 339 (source: NCBI BLin…
AT4G25000	1.29624	1.15244	1.18785	6.26342	4.9084	6.03038	2.09986	1.36e-25	5.59e-24	alpha-amylase-like	Predicted to be secreted protein based on signalP prediction. Involved in starch mobilization. Mutants are defective in alpha-amylase activity. (Note: AMY1 has been found in the literature to be referred to as AMY3, which is not to be confused with AMY3/At1g69830).	alpha-amylase-like (AMY1); FUNCTIONS IN: alpha-amylase activity; INVOLVED IN: response to gibberellin stimulus, response to abscisic acid stimulus; LOCATED IN: extracellular region, apoplast; EXPRESSED IN: 20 plant structures; EXPRESSED DURING: 11 growth stages; CONTAINS InterPro DOMAIN/s: Glycoside hydrolase family 13 (InterPro:IPR006046), Alpha-amylase, plant (InterPro:IPR013775), Glycoside hyd…
AT2G26530	23.5917	22.5979	22.4463	46.4609	46.6907	43.6365	0.864846	1.39e-25	5.7e-24	Protein of unknown function (DUF1645)	unknown function	AR781; FUNCTIONS IN: molecular_function unknown; INVOLVED IN: biological_process unknown; LOCATED IN: plasma membrane; EXPRESSED IN: 21 plant structures; EXPRESSED DURING: 10 growth stages; CONTAINS InterPro DOMAIN/s: Protein of unknown function DUF1645 (InterPro:IPR012442); BEST Arabidopsis thaliana protein match is: Protein of unknown function (DUF1645) (TAIR:AT2G15760.1); Has 35333 Blast hits …
AT1G21110	8.03672	8.41785	7.5367	22.2223	19.593	21.6926	1.27572	1.42e-25	5.79e-24	O-methyltransferase family protein		O-methyltransferase family protein; FUNCTIONS IN: methyltransferase activity, O-methyltransferase activity, protein dimerization activity; LOCATED IN: cytosol; CONTAINS InterPro DOMAIN/s: Winged helix-turn-helix transcription repressor DNA-binding (InterPro:IPR011991), Plant methyltransferase dimerisation (InterPro:IPR012967), O-methyltransferase, family 2 (InterPro:IPR001077), O-methyltransferas…
AT2G30600	336.098	335.361	344.722	168.126	166.805	171.238	-1.13469	1.69e-25	6.88e-24	BTB/POZ domain-containing protein		BTB/POZ domain-containing protein; INVOLVED IN: cell adhesion; LOCATED IN: cellular_component unknown; EXPRESSED IN: 24 plant structures; EXPRESSED DURING: 13 growth stages; CONTAINS InterPro DOMAIN/s: Coagulation factor 5/8 type, C-terminal (InterPro:IPR000421), Farnesoic acid 0-methyl transferase (InterPro:IPR022041), BTB/POZ (InterPro:IPR013069), BTB/Kelch-associated (InterPro:IPR011705), BTB/…
AT5G35740	10.7403	8.8187	10.1991	2.91721	2.88014	2.93144	-1.90019	1.69e-25	6.89e-24	Carbohydrate-binding X8 domain superfamily protein		Carbohydrate-binding X8 domain superfamily protein; FUNCTIONS IN: molecular_function unknown; INVOLVED IN: biological_process unknown; LOCATED IN: endomembrane system; EXPRESSED IN: 18 plant structures; EXPRESSED DURING: 10 growth stages; CONTAINS InterPro DOMAIN/s: X8 (InterPro:IPR012946); BEST Arabidopsis thaliana protein match is: Carbohydrate-binding X8 domain superfamily protein (TAIR:AT2G04…
AT5G39190	1.55549	1.55329	1.63841	5.36252	6.04423	6.32353	1.76873	1.71e-25	6.93e-24	germin-like protein 2	germin-like protein (GLP2a)	germin-like protein 2 (GER2); CONTAINS InterPro DOMAIN/s: Cupin, RmlC-type (InterPro:IPR011051), Cupin 1 (InterPro:IPR006045), RmlC-like jelly roll fold (InterPro:IPR014710), Germin (InterPro:IPR001929), Germin, manganese binding site (InterPro:IPR019780); BEST Arabidopsis thaliana protein match is: RmlC-like cupins superfamily protein (TAIR:AT5G39160.2); Has 30201 Blast hits to 17322 proteins in…
AT3G59220	3.37024	3.45733	2.86722	10.725	10.0602	11.4745	1.60542	1.94e-25	7.86e-24	pirin	encodes a cupin-domain containing protein that is similar to pirins which interact with a CCAAT box binding transcription factor. The protein interacts with GPA1 (G protein alpha-subunit) in vitro. Mutants in the gene are affected in germination and early seedling development.	pirin (PRN); CONTAINS InterPro DOMAIN/s: Pirin, C-terminal (InterPro:IPR008778), Pirin (InterPro:IPR012093), Cupin, RmlC-type (InterPro:IPR011051), Pirin, N-terminal (InterPro:IPR003829); BEST Arabidopsis thaliana protein match is: RmlC-like cupins superfamily protein (TAIR:AT2G43120.1); Has 7400 Blast hits to 7400 proteins in 1466 species: Archae - 64; Bacteria - 4668; Metazoa - 71; Fungi - 217;…
AT3G49340	0.222213	0.250531	0.204802	3.08881	2.19053	2.68017	3.403	2.56e-25	1.04e-23	Cysteine proteinases superfamily protein		Cysteine proteinases superfamily protein; FUNCTIONS IN: cysteine-type endopeptidase activity, cysteine-type peptidase activity; INVOLVED IN: proteolysis; EXPRESSED IN: 10 plant structures; EXPRESSED DURING: 9 growth stages; CONTAINS InterPro DOMAIN/s: Peptidase C1A, papain (InterPro:IPR013128), Proteinase inhibitor I29, cathepsin propeptide (InterPro:IPR013201), Peptidase C1A, papain C-terminal (…
AT4G24015	18.8881	22.2472	23.3883	11.3256	10.9526	9.42247	-1.15111	2.56e-25	1.04e-23	RING/U-box superfamily protein		RING/U-box superfamily protein; FUNCTIONS IN: zinc ion binding; INVOLVED IN: biological_process unknown; LOCATED IN: cellular_component unknown; CONTAINS InterPro DOMAIN/s: Zinc finger, RING-type (InterPro:IPR001841); BEST Arabidopsis thaliana protein match is: RING/U-box superfamily protein (TAIR:AT4G10150.1); Has 35333 Blast hits to 34131 proteins in 2444 species: Archae - 798; Bacteria - 22429…
AT4G09780	0.148142	0.0501063	0.163841	2.10211	2.1094	1.92637	3.8407	2.61e-25	1.05e-23	TRAF-like family protein		TRAF-like family protein; FUNCTIONS IN: molecular_function unknown; INVOLVED IN: biological_process unknown; LOCATED IN: endomembrane system; CONTAINS InterPro DOMAIN/s: TRAF-like (InterPro:IPR008974), MATH (InterPro:IPR002083); BEST Arabidopsis thaliana protein match is: TRAF-like family protein (TAIR:AT4G09770.2); Has 574 Blast hits to 539 proteins in 30 species: Archae - 0; Bacteria - 0; Metaz…
AT1G61667	17.4067	16.2845	19.7019	9.00903	7.66685	8.12427	-1.23794	2.95e-25	1.19e-23	Protein of unknown function, DUF538		Protein of unknown function, DUF538; FUNCTIONS IN: molecular_function unknown; INVOLVED IN: biological_process unknown; LOCATED IN: endomembrane system; EXPRESSED IN: 23 plant structures; EXPRESSED DURING: 13 growth stages; CONTAINS InterPro DOMAIN/s: Protein of unknown function DUF538 (InterPro:IPR007493); BEST Arabidopsis thaliana protein match is: Protein of unknown function, DUF538 (TAIR:AT5G…
AT5G23210	59.9236	63.4345	64.1848	36.937	34.6833	37.648	-0.908408	2.95e-25	1.19e-23	serine carboxypeptidase-like 34		serine carboxypeptidase-like 34 (SCPL34); FUNCTIONS IN: serine-type carboxypeptidase activity; INVOLVED IN: proteolysis; LOCATED IN: plant-type cell wall; EXPRESSED IN: 22 plant structures; EXPRESSED DURING: 13 growth stages; CONTAINS InterPro DOMAIN/s: Peptidase S10, serine carboxypeptidase (InterPro:IPR001563), Peptidase S10, serine carboxypeptidase, active site (InterPro:IPR018202); BEST Arabi…
AT5G53830	5.81458	5.46158	6.10309	13.1703	12.9403	13.2752	1.0461	3.02e-25	1.21e-23	VQ motif-containing protein		VQ motif-containing protein; FUNCTIONS IN: molecular_function unknown; INVOLVED IN: biological_process unknown; LOCATED IN: cellular_component unknown; EXPRESSED IN: 19 plant structures; EXPRESSED DURING: 11 growth stages; CONTAINS InterPro DOMAIN/s: VQ (InterPro:IPR008889); BEST Arabidopsis thaliana protein match is: VQ motif-containing protein (TAIR:AT3G15300.1); Has 1807 Blast hits to 1807 pro…
AT2G30930	110.107	119.002	117.72	42.2996	44.5407	44.7672	-1.52661	3.28e-25	1.31e-23			unknown protein; FUNCTIONS IN: molecular_function unknown; INVOLVED IN: biological_process unknown; LOCATED IN: chloroplast, plasma membrane, membrane; EXPRESSED IN: 24 plant structures; EXPRESSED DURING: 14 growth stages; BEST Arabidopsis thaliana protein match is: unknown protein (TAIR:AT1G06540.1); Has 194 Blast hits to 176 proteins in 78 species: Archae - 0; Bacteria - 101; Metazoa - 15; Fung…
AT3G04220	1.85178	1.80383	1.84321	6.26342	7.54515	5.65348	1.69229	3.65e-25	1.46e-23	Disease resistance protein (TIR-NBS-LRR class) family		Disease resistance protein (TIR-NBS-LRR class) family; FUNCTIONS IN: transmembrane receptor activity, nucleoside-triphosphatase activity, nucleotide binding, ATP binding; INVOLVED IN: signal transduction, defense response, apoptosis, innate immune response; LOCATED IN: intrinsic to membrane; EXPRESSED IN: 21 plant structures; EXPRESSED DURING: 13 growth stages; CONTAINS InterPro DOMAIN/s: ATPase,…
AT5G41290	0.259249	0.100213	0.0819207	2.27371	2.1094	2.30327	3.68446	3.71e-25	1.48e-23	Receptor-like protein kinase-related family protein		Receptor-like protein kinase-related family protein; INVOLVED IN: biological_process unknown; LOCATED IN: anchored to plasma membrane, anchored to membrane; EXPRESSED IN: callus; CONTAINS InterPro DOMAIN/s: Protein of unknown function DUF26 (InterPro:IPR002902); BEST Arabidopsis thaliana protein match is: Receptor-like protein kinase-related family protein (TAIR:AT5G41280.1); Has 1807 Blast hits …
AT5G38550	1.55549	1.00213	1.31073	4.67612	5.39519	5.36034	1.83789	3.91e-25	1.56e-23	Mannose-binding lectin superfamily protein		Mannose-binding lectin superfamily protein; CONTAINS InterPro DOMAIN/s: Mannose-binding lectin (InterPro:IPR001229); BEST Arabidopsis thaliana protein match is: Mannose-binding lectin superfamily protein (TAIR:AT5G38540.1); Has 1807 Blast hits to 1807 proteins in 277 species: Archae - 0; Bacteria - 0; Metazoa - 736; Fungi - 347; Plants - 385; Viruses - 0; Other Eukaryotes - 339 (source: NCBI BLin…
AT1G18330	8.48115	7.81658	7.9463	19.3909	19.1874	20.9807	1.1638	3.93e-25	1.56e-23	Homeodomain-like superfamily protein	EARLY-PHYTOCHROME-RESPONSIVE1	EARLY-PHYTOCHROME-RESPONSIVE1 (EPR1); CONTAINS InterPro DOMAIN/s: SANT, DNA-binding (InterPro:IPR001005), Homeodomain-like (InterPro:IPR009057), Myb, DNA-binding (InterPro:IPR014778), HTH transcriptional regulator, Myb-type, DNA-binding (InterPro:IPR017930), Myb-like DNA-binding domain, SHAQKYF class (InterPro:IPR006447); BEST Arabidopsis thaliana protein match is: Homeodomain-like superfamily pr…
AT1G75220	154.438	155.78	159.049	93.5652	90.5418	101.595	-0.845539	4.16e-25	1.65e-23	Major facilitator superfamily protein		Major facilitator superfamily protein; FUNCTIONS IN: carbohydrate transmembrane transporter activity, sugar:hydrogen symporter activity; INVOLVED IN: transport, transmembrane transport; LOCATED IN: plasma membrane, membrane; EXPRESSED IN: 25 plant structures; EXPRESSED DURING: 15 growth stages; CONTAINS InterPro DOMAIN/s: Sugar transporter, conserved site (InterPro:IPR005829), Major facilitator s…
AT1G60095	0.777747	0.8017	0.819207	4.20422	5.1518	4.77405	2.42472	4.58e-25	1.82e-23	Mannose-binding lectin superfamily protein		Mannose-binding lectin superfamily protein; CONTAINS InterPro DOMAIN/s: Mannose-binding lectin (InterPro:IPR001229); BEST Arabidopsis thaliana protein match is: Mannose-binding lectin superfamily protein (TAIR:AT1G60110.1); Has 1880 Blast hits to 685 proteins in 36 species: Archae - 0; Bacteria - 7; Metazoa - 0; Fungi - 0; Plants - 1871; Viruses - 0; Other Eukaryotes - 2 (source: NCBI BLink).
AT4G34410	3.40727	3.45733	4.09603	0.686403	0.851872	0.71192	-2.40279	4.9e-25	1.94e-23	redox responsive transcription factor 1	encodes a member of the ERF (ethylene response factor) subfamily B-3 of ERF/AP2 transcription factor family. The protein contains one AP2 domain. There are 18 members in this subfamily including ATERF-1, ATERF-2, AND ATERF-5.	redox responsive transcription factor 1 (RRTF1); CONTAINS InterPro DOMAIN/s: DNA-binding, integrase-type (InterPro:IPR016177), Pathogenesis-related transcriptional factor/ERF, DNA-binding (InterPro:IPR001471); BEST Arabidopsis thaliana protein match is: Integrase-type DNA-binding superfamily protein (TAIR:AT5G61890.1); Has 6148 Blast hits to 5821 proteins in 258 species: Archae - 0; Bacteria - 2;…
AT3G44400	9.33296	9.26966	11.2231	23.8096	21.4591	25.5873	1.11629	5e-25	1.97e-23	Disease resistance protein (TIR-NBS-LRR class) family		Disease resistance protein (TIR-NBS-LRR class) family; FUNCTIONS IN: transmembrane receptor activity, nucleoside-triphosphatase activity, nucleotide binding, ATP binding; INVOLVED IN: signal transduction, apoptosis, defense response, innate immune response; LOCATED IN: intrinsic to membrane, endomembrane system; EXPRESSED IN: 20 plant structures; EXPRESSED DURING: 14 growth stages; CONTAINS Inter…
AT2G37540	46.7389	46.3483	46.8177	23.5093	23.5279	25.6291	-1.07449	5.41e-25	2.13e-23	NAD(P)-binding Rossmann-fold superfamily protein		NAD(P)-binding Rossmann-fold superfamily protein; FUNCTIONS IN: oxidoreductase activity, binding, catalytic activity; INVOLVED IN: pollen tube growth; EXPRESSED IN: 23 plant structures; EXPRESSED DURING: 13 growth stages; CONTAINS InterPro DOMAIN/s: NAD(P)-binding domain (InterPro:IPR016040), Glucose/ribitol dehydrogenase (InterPro:IPR002347), Short-chain dehydrogenase/reductase SDR (InterPro:IPR…
AT2G34930	44.739	42.7406	45.1383	18.2755	18.0921	21.4414	-1.32785	5.55e-25	2.18e-23	disease resistance family protein / LRR family protein		disease resistance family protein / LRR family protein; INVOLVED IN: signal transduction, defense response to fungus, defense response; LOCATED IN: cell wall; EXPRESSED IN: 10 plant structures; EXPRESSED DURING: 7 growth stages; CONTAINS InterPro DOMAIN/s: Leucine-rich repeat-containing N-terminal domain, type 2 (InterPro:IPR013210), Leucine-rich repeat (InterPro:IPR001611); BEST Arabidopsis thal…
AT3G12230	0	0	0	1.45861	1.17639	1.17257	7.8618	5.63e-25	2.21e-23	serine carboxypeptidase-like 14		serine carboxypeptidase-like 14 (scpl14); FUNCTIONS IN: serine-type carboxypeptidase activity; INVOLVED IN: proteolysis; LOCATED IN: endomembrane system; CONTAINS InterPro DOMAIN/s: Peptidase S10, serine carboxypeptidase (InterPro:IPR001563); BEST Arabidopsis thaliana protein match is: serine carboxypeptidase-like 15 (TAIR:AT3G12240.1); Has 3660 Blast hits to 3566 proteins in 378 species: Archae …
AT3G26490	17.4808	17.8378	16.3432	9.73834	10.6281	9.50623	-0.916707	5.63e-25	2.21e-23	Phototropic-responsive NPH3 family protein		Phototropic-responsive NPH3 family protein; FUNCTIONS IN: signal transducer activity; INVOLVED IN: response to light stimulus; LOCATED IN: plasma membrane; EXPRESSED IN: 18 plant structures; EXPRESSED DURING: 9 growth stages; CONTAINS InterPro DOMAIN/s: NPH3 (InterPro:IPR004249), BTB/POZ fold (InterPro:IPR011333); BEST Arabidopsis thaliana protein match is: Phototropic-responsive NPH3 family prot…
AT4G38470	126.551	123.261	123.127	84.8565	79.6703	84.7185	-0.711224	6.97e-25	2.73e-23	ACT-like protein tyrosine kinase family protein		ACT-like protein tyrosine kinase family protein; FUNCTIONS IN: protein serine/threonine/tyrosine kinase activity, protein kinase activity; INVOLVED IN: protein amino acid phosphorylation, metabolic process; LOCATED IN: cytosol; EXPRESSED IN: 25 plant structures; EXPRESSED DURING: 15 growth stages; CONTAINS InterPro DOMAIN/s: Serine/threonine-protein kinase domain (InterPro:IPR002290), Amino acid-…
AT3G02140	7.48119	8.8187	9.09319	3.47491	3.24523	3.64336	-1.4167	7.02e-25	2.74e-23	AFP2 (ABI five-binding protein 2) family protein	Encodes a protein that acts in the nucleus and is an important negative regulator of ABA and salt stress responses, and could play a critical role in controlling root elongation, floral initiation and starch degradation.	TWO OR MORE ABRES-CONTAINING GENE 2 (TMAC2); CONTAINS InterPro DOMAIN/s: Protein of unknown function DUF1675 (InterPro:IPR012463); BEST Arabidopsis thaliana protein match is: ABI five binding protein 3 (TAIR:AT3G29575.4); Has 163 Blast hits to 161 proteins in 14 species: Archae - 0; Bacteria - 0; Metazoa - 0; Fungi - 0; Plants - 163; Viruses - 0; Other Eukaryotes - 0 (source: NCBI BLink).
AT5G46050	2.25917	1.95414	1.47457	7.93653	6.04423	6.36541	1.6993	7.26e-25	2.83e-23	peptide transporter 3	Encodes a di- and tri-peptide transporter involved in responses to wounding, virulent bacterial pathogens, and high NaCl concentrations. The protein is predicted to have 12 transmembrane helicies.	peptide transporter 3 (PTR3); FUNCTIONS IN: dipeptide transporter activity, tripeptide transporter activity, transporter activity; INVOLVED IN: in 12 processes; LOCATED IN: membrane; EXPRESSED IN: 10 plant structures; EXPRESSED DURING: LP.06 six leaves visible, LP.04 four leaves visible, 4 anthesis, C globular stage, petal differentiation and expansion stage; CONTAINS InterPro DOMAIN/s: Oligopept…
AT4G29740	41.9613	47.9517	42.7626	23.2948	22.1487	25.1266	-1.03894	7.45e-25	2.9e-23	cytokinin oxidase 4	It encodes a protein whose sequence is similar to cytokinin oxidase/dehydrogenase, which catalyzes the degradation of cytokinins.	cytokinin oxidase 4 (CKX4); FUNCTIONS IN: primary amine oxidase activity, cytokinin dehydrogenase activity; INVOLVED IN: cytokinin catabolic process; LOCATED IN: endomembrane system; EXPRESSED IN: 15 plant structures; EXPRESSED DURING: 9 growth stages; CONTAINS InterPro DOMAIN/s: Cytokinin dehydrogenase 1, FAD/cytokinin binding domain (InterPro:IPR015345), FAD-binding, type 2 (InterPro:IPR016166)…
AT5G39670	2.40731	2.55542	3.89123	15.916	12.2913	19.18	2.28565	7.76e-25	3.01e-23	Calcium-binding EF-hand family protein		Calcium-binding EF-hand family protein; FUNCTIONS IN: calcium ion binding; INVOLVED IN: biological_process unknown; LOCATED IN: cellular_component unknown; EXPRESSED IN: 21 plant structures; EXPRESSED DURING: 13 growth stages; CONTAINS InterPro DOMAIN/s: EF-Hand 1, calcium-binding site (InterPro:IPR018247), EF-HAND 2 (InterPro:IPR018249), EF-hand-like domain (InterPro:IPR011992), Calcium-binding …
AT2G42540	216.103	243.917	262.556	58.3013	54.7226	60.9739	-2.18325	8.23e-25	3.19e-23	cold-regulated 15a	A cold-regulated gene whose product is targeted to the chloroplast. Cor15am protects stromal proteins from aggregation under various stress conditions. Constitutive expression increases freezing tolerance in protoplasts in vitro and chloroplasts in vivo. NMR and x-ray diffraction studies suggest that COR15a alters the intrinsic curvature of the inner membrane of chloroplast envelope. Late Embryog…	cold-regulated 15a (COR15A); FUNCTIONS IN: molecular_function unknown; INVOLVED IN: in 9 processes; LOCATED IN: chloroplast stroma; EXPRESSED IN: 21 plant structures; EXPRESSED DURING: 13 growth stages; BEST Arabidopsis thaliana protein match is: cold regulated 15b (TAIR:AT2G42530.1).
AT2G04070	0.296285	0.250531	0.286722	2.35951	2.47448	2.59642	2.99312	8.65e-25	3.35e-23	MATE efflux family protein		MATE efflux family protein; FUNCTIONS IN: antiporter activity, drug transmembrane transporter activity, transporter activity; INVOLVED IN: transport, drug transmembrane transport, transmembrane transport; LOCATED IN: membrane; EXPRESSED IN: 10 plant structures; EXPRESSED DURING: 7 growth stages; CONTAINS InterPro DOMAIN/s: MATE family transporter related protein (InterPro:IPR015521), Multi antimi…
AT2G28490	0	0	0	2.83141	2.71788	2.30327	8.90565	1e-24	3.88e-23	RmlC-like cupins superfamily protein		RmlC-like cupins superfamily protein; FUNCTIONS IN: nutrient reservoir activity; INVOLVED IN: biological_process unknown; LOCATED IN: endomembrane system; EXPRESSED IN: seed; EXPRESSED DURING: seedling growth; CONTAINS InterPro DOMAIN/s: Cupin, RmlC-type (InterPro:IPR011051), Cupin 1 (InterPro:IPR006045), RmlC-like jelly roll fold (InterPro:IPR014710); BEST Arabidopsis thaliana protein match is: …
AT2G29460	1.44439	1.65351	1.26977	6.34922	5.51688	6.11414	1.91712	1.05e-24	4.05e-23	glutathione S-transferase tau 4	Encodes glutathione transferase belonging to the tau class of GSTs. Naming convention according to Wagner et al. (2002).	glutathione S-transferase tau 4 (GSTU4); CONTAINS InterPro DOMAIN/s: Thioredoxin fold (InterPro:IPR012335), Glutathione S-transferase, C-terminal (InterPro:IPR004046), Glutathione S-transferase, C-terminal-like (InterPro:IPR010987), Glutathione S-transferase/chloride channel, C-terminal (InterPro:IPR017933), Glutathione S-transferase, N-terminal (InterPro:IPR004045), Thioredoxin-like fold (InterP…
AT4G05020	9.22186	10.0213	10.5678	22.3081	22.027	23.3677	1.05577	1.12e-24	4.3e-23	NAD(P)H dehydrogenase B2		NAD(P)H dehydrogenase B2 (NDB2); FUNCTIONS IN: disulfide oxidoreductase activity, oxidoreductase activity, FAD binding, calcium ion binding; INVOLVED IN: oxidation reduction; LOCATED IN: mitochondrion, extrinsic to mitochondrial inner membrane; EXPRESSED IN: 25 plant structures; EXPRESSED DURING: 15 growth stages; CONTAINS InterPro DOMAIN/s: FAD-dependent pyridine nucleotide-disulphide oxidoreduc…
AT4G17660	0.0740711	0.300638	0	2.18791	2.51505	1.96825	4.11616	1.13e-24	4.33e-23	Protein kinase superfamily protein		Protein kinase superfamily protein; FUNCTIONS IN: protein serine/threonine kinase activity, protein kinase activity, kinase activity, ATP binding; INVOLVED IN: protein amino acid phosphorylation; LOCATED IN: cellular_component unknown; EXPRESSED IN: 6 plant structures; EXPRESSED DURING: LP.06 six leaves visible, 4 anthesis, C globular stage; CONTAINS InterPro DOMAIN/s: Protein kinase, ATP binding…
AT3G07520	4.70352	4.86031	4.71044	13.9855	12.3724	13.6521	1.35725	1.17e-24	4.5e-23	glutamate receptor 1.4	member of Putative ligand-gated ion channel subunit family. Contains a functional cation - permeable pore domain. Involved in cellular cation homeostasis.	glutamate receptor 1.4 (GLR1.4); FUNCTIONS IN: intracellular ligand-gated ion channel activity, cation channel activity; INVOLVED IN: cellular calcium ion homeostasis, response to light stimulus, cellular cation homeostasis; LOCATED IN: endomembrane system, membrane; EXPRESSED IN: 15 plant structures; EXPRESSED DURING: 11 growth stages; CONTAINS InterPro DOMAIN/s: Extracellular solute-binding pro…
AT2G16005	4.66648	5.51169	4.30083	0.986704	1.09526	1.04694	-2.32682	1.25e-24	4.8e-23	MD-2-related lipid recognition domain-containing protein		MD-2-related lipid recognition domain-containing protein; FUNCTIONS IN: molecular_function unknown; INVOLVED IN: biological_process unknown; LOCATED IN: endomembrane system; EXPRESSED IN: root; CONTAINS InterPro DOMAIN/s: MD-2-related lipid-recognition (InterPro:IPR003172); BEST Arabidopsis thaliana protein match is: MD-2-related lipid recognition domain-containing protein (TAIR:AT3G44100.1); Has…
AT1G43620	44.8871	49.6553	50.7089	29.8585	32.2494	30.7382	-0.772507	1.27e-24	4.85e-23	UDP-Glycosyltransferase superfamily protein	Encodes a UDP-glucose:sterol-glucosyltransferase.	UGT80B1; FUNCTIONS IN: transferase activity, transferring glycosyl groups, sterol 3-beta-glucosyltransferase activity; LOCATED IN: plasma membrane; EXPRESSED IN: 25 plant structures; EXPRESSED DURING: 14 growth stages; CONTAINS InterPro DOMAIN/s: Glycosyl transferase, family 28 (InterPro:IPR004276), UDP-glucuronosyl/UDP-glucosyltransferase (InterPro:IPR002213); BEST Arabidopsis thaliana protein m…
AT2G17690	0.111107	0.0501063	0.204802	1.93051	1.78487	1.67511	3.65146	1.32e-24	5.05e-23	F-box family protein with a domain of unknown function (DUF295)	Encodes an F-box domain containing protein that is regulated by non-CG DNA methylation. In drm1 drm2 cmt3 triple mutant background SDC expression is no longer suppressed and plants display abnormal development including curled leaves and reduced stature.	SUPPRESSOR OF DRM1 DRM2 CMT3 (SDC); CONTAINS InterPro DOMAIN/s: F-box domain, Skp2-like (InterPro:IPR022364), Protein of unknown function DUF295 (InterPro:IPR005174); BEST Arabidopsis thaliana protein match is: Protein of unknown function (DUF295) (TAIR:AT1G65760.1); Has 234 Blast hits to 215 proteins in 11 species: Archae - 0; Bacteria - 0; Metazoa - 0; Fungi - 0; Plants - 234; Viruses - 0; Othe…
AT4G39830	4.44427	3.50744	3.85027	13.8139	12.1696	13.4846	1.60181	1.43e-24	5.44e-23	Cupredoxin superfamily protein		Cupredoxin superfamily protein; FUNCTIONS IN: oxidoreductase activity, L-ascorbate oxidase activity, copper ion binding; INVOLVED IN: oxidation reduction; LOCATED IN: endomembrane system, extracellular region; EXPRESSED IN: 19 plant structures; EXPRESSED DURING: 12 growth stages; CONTAINS InterPro DOMAIN/s: Multicopper oxidase, type 3 (InterPro:IPR011707), Multicopper oxidase, type 2 (InterPro:IP…
AT3G63380	3.11099	3.00638	3.03106	8.45133	7.9508	9.0037	1.34021	1.46e-24	5.57e-23	ATPase E1-E2 type family protein / haloacid dehalogenase-like hydrolase family protein		ATPase E1-E2 type family protein / haloacid dehalogenase-like hydrolase family protein; FUNCTIONS IN: calcium-transporting ATPase activity, calmodulin binding; INVOLVED IN: calcium ion transport, cation transport, metabolic process, ATP biosynthetic process; LOCATED IN: membrane; EXPRESSED IN: 11 plant structures; EXPRESSED DURING: LP.06 six leaves visible, LP.04 four leaves visible, 4 anthesis, …
AT5G58600	41.8872	41.2876	40.0592	25.354	24.9882	25.336	-0.832796	1.63e-24	6.2e-23	Plant protein of unknown function (DUF828)	Belongs to a large family of plant-specific genes of unknown function. Involved in resistance to the powdery mildew species Erysiphe cichoracearum and Erysiphe orontii, but not to the unrelated pathogens Pseudomonas syringae or Peronospora parasitica. A member of the TBL (TRICHOME BIREFRINGENCE-LIKE) gene family containing a plant-specific DUF231 (domain of unknown function) domain. TBL gene fami…	POWDERY MILDEW RESISTANT 5 (PMR5); CONTAINS InterPro DOMAIN/s: Protein of unknown function DUF231, plant (InterPro:IPR004253); BEST Arabidopsis thaliana protein match is: TRICHOME BIREFRINGENCE-LIKE 45 (TAIR:AT2G30010.1); Has 35333 Blast hits to 34131 proteins in 2444 species: Archae - 798; Bacteria - 22429; Metazoa - 974; Fungi - 991; Plants - 531; Viruses - 0; Other Eukaryotes - 9610 (source: N…
AT2G27660	2.7036	2.60553	2.74434	7.97943	7.38289	7.74737	1.38663	1.8e-24	6.84e-23	Cysteine/Histidine-rich C1 domain family protein		Cysteine/Histidine-rich C1 domain family protein; FUNCTIONS IN: zinc ion binding; LOCATED IN: chloroplast; EXPRESSED IN: 12 plant structures; EXPRESSED DURING: 9 growth stages; CONTAINS InterPro DOMAIN/s: DC1 (InterPro:IPR004146), Zinc finger, ZZ-type (InterPro:IPR000433), C1-like (InterPro:IPR011424); BEST Arabidopsis thaliana protein match is: Cysteine/Histidine-rich C1 domain family protein (T…
AT5G24210	34.9986	34.9241	33.9152	64.3931	65.1073	72.1971	0.828221	2.03e-24	7.7e-23	alpha/beta-Hydrolases superfamily protein		alpha/beta-Hydrolases superfamily protein; FUNCTIONS IN: triglyceride lipase activity; INVOLVED IN: lipid metabolic process; LOCATED IN: cellular_component unknown; EXPRESSED IN: 15 plant structures; EXPRESSED DURING: 9 growth stages; CONTAINS InterPro DOMAIN/s: Lipase, class 3 (InterPro:IPR002921); BEST Arabidopsis thaliana protein match is: alpha/beta-Hydrolases superfamily protein (TAIR:AT5G24…
AT2G33175	0.222213	0.350744	0.122881	2.70271	2.23109	3.09895	3.41381	2.06e-24	7.77e-23			unknown protein; FUNCTIONS IN: molecular_function unknown; INVOLVED IN: biological_process unknown; LOCATED IN: endomembrane system; Has 10 Blast hits to 10 proteins in 1 species: Archae - 0; Bacteria - 0; Metazoa - 0; Fungi - 0; Plants - 10; Viruses - 0; Other Eukaryotes - 0 (source: NCBI BLink).
AT2G05510	4.81462	6.71424	6.26693	39.3823	40.038	37.6899	2.59234	2.27e-24	8.54e-23	Glycine-rich protein family		Glycine-rich protein family; FUNCTIONS IN: molecular_function unknown; INVOLVED IN: biological_process unknown; LOCATED IN: endomembrane system; CONTAINS InterPro DOMAIN/s: Glycine rich protein (InterPro:IPR010800); BEST Arabidopsis thaliana protein match is: GLYCINE RICH PROTEIN 9 (TAIR:AT2G05440.6); Has 30201 Blast hits to 17322 proteins in 780 species: Archae - 12; Bacteria - 1396; Metazoa - 1…
AT1G23480	53.5164	54.9165	53.4942	36.2506	32.4523	32.2877	-0.81036	2.37e-24	8.9e-23	cellulose synthase-like A3	encodes a gene similar to cellulose synthase	cellulose synthase-like A3 (CSLA03); FUNCTIONS IN: cellulose synthase activity, transferase activity, transferring glycosyl groups; INVOLVED IN: biological_process unknown; LOCATED IN: endomembrane system; EXPRESSED IN: 19 plant structures; EXPRESSED DURING: 10 growth stages; CONTAINS InterPro DOMAIN/s: Glycosyl transferase, family 2 (InterPro:IPR001173); BEST Arabidopsis thaliana protein match i…
AT3G23750	122.588	119.554	118.007	79.1508	69.6912	73.6209	-0.82502	2.41e-24	9.07e-23	Leucine-rich repeat protein kinase family protein		Leucine-rich repeat protein kinase family protein; FUNCTIONS IN: protein serine/threonine kinase activity, protein kinase activity, ATP binding; INVOLVED IN: protein amino acid phosphorylation; LOCATED IN: plasma membrane; EXPRESSED IN: 26 plant structures; EXPRESSED DURING: 15 growth stages; CONTAINS InterPro DOMAIN/s: Protein kinase, ATP binding site (InterPro:IPR017441), Protein kinase, cataly…
AT5G09570	0.111107	0.0501063	0	1.50151	1.94714	1.80074	4.72	2.76e-24	1.04e-22	Cox19-like CHCH family protein		Cox19-like CHCH family protein; FUNCTIONS IN: molecular_function unknown; INVOLVED IN: biological_process unknown; LOCATED IN: chloroplast; EXPRESSED IN: 23 plant structures; EXPRESSED DURING: 14 growth stages; CONTAINS InterPro DOMAIN/s: CHCH (InterPro:IPR010625); BEST Arabidopsis thaliana protein match is: unknown protein (TAIR:AT5G64400.1); Has 185 Blast hits to 185 proteins in 73 species: Arc…
AT1G33240	133.217	132.681	132.793	90.3906	83.3617	89.1157	-0.730662	3.09e-24	1.16e-22	GT-2-like 1	Encodes a plant transcriptional activator that contains two separate, but similar, trihelix DNA-binding domains, similar to GT-2. Gene is expressed in all aerial parts of the plant, with higher level of expression in siliques. At-GTL2 was thought to be a duplicated copy of this gene but is likely to be a cloning artefact, the result of a chimeric clone. Regulates ploidy-dependent cell growth in t…	GT-2-like 1 (GTL1); CONTAINS InterPro DOMAIN/s: SANT, DNA-binding (InterPro:IPR001005), MYB-like (InterPro:IPR017877); BEST Arabidopsis thaliana protein match is: Duplicated homeodomain-like superfamily protein (TAIR:AT1G76890.2); Has 6156 Blast hits to 4698 proteins in 415 species: Archae - 8; Bacteria - 243; Metazoa - 2333; Fungi - 696; Plants - 1321; Viruses - 126; Other Eukaryotes - 1429 (sou…
AT5G21100	20.4066	18.8901	20.8078	42.5141	38.3342	43.804	0.919983	3.18e-24	1.19e-22	Plant L-ascorbate oxidase		Plant L-ascorbate oxidase; FUNCTIONS IN: oxidoreductase activity, copper ion binding, L-ascorbate oxidase activity; INVOLVED IN: oxidation reduction; LOCATED IN: plant-type cell wall; EXPRESSED IN: 21 plant structures; EXPRESSED DURING: 13 growth stages; CONTAINS InterPro DOMAIN/s: Multicopper oxidase, type 3 (InterPro:IPR011707), Multicopper oxidase, type 2 (InterPro:IPR011706), Cupredoxin (Inte…
AT3G49120	149.105	141.55	135.661	289.662	306.268	286.988	0.921229	3.22e-24	1.2e-22	peroxidase CB	Class III peroxidase Perx34. Expressed in roots, leaves and stems. Located in the cell wall. Involved in cell elongation. Expression activated by light. May play a role in generating H2O2 during defense response.	peroxidase CB (PRXCB); FUNCTIONS IN: peroxidase activity; INVOLVED IN: oxygen and reactive oxygen species metabolic process, response to light stimulus, defense response to bacterium, defense response to fungus, unidimensional cell growth; LOCATED IN: apoplast, cell wall, plasma membrane, vacuole, plant-type cell wall; EXPRESSED IN: stem, root, guard cell, cultured cell, leaf; EXPRESSED DURING: s…
AT1G44130	0.296285	0.200425	0.0819207	2.10211	2.39335	2.09388	3.32578	3.54e-24	1.32e-22	Eukaryotic aspartyl protease family protein		Eukaryotic aspartyl protease family protein; FUNCTIONS IN: aspartic-type endopeptidase activity; INVOLVED IN: proteolysis; LOCATED IN: plant-type cell wall; EXPRESSED IN: stem, embryo, pedicel, stamen; EXPRESSED DURING: 4 anthesis, C globular stage, petal differentiation and expansion stage; CONTAINS InterPro DOMAIN/s: Peptidase aspartic (InterPro:IPR021109), Peptidase aspartic, catalytic (InterP…
AT2G24160	6.62937	6.61403	8.27399	28.3141	27.4627	31.3245	1.88613	3.63e-24	1.35e-22			pseudogene, leucine rich repeat protein family, contains leucine rich-repeat domains Pfam:PF00560, INTERPRO:IPR001611; contains some similarity to Cf-4 (Lycopersicon hirsutum) gi|2808683|emb|CAA05268; blastp match of 37% identity and 8.4e-98 P-value to GP|2808683|emb|CAA05268.1||AJ002235 Cf-4 {Lycopersicon hirsutum}
AT5G61520	10.8885	10.7728	11.1002	24.2815	23.5279	27.5136	1.07033	4.14e-24	1.54e-22	Major facilitator superfamily protein		Major facilitator superfamily protein; FUNCTIONS IN: carbohydrate transmembrane transporter activity, sugar:hydrogen symporter activity; INVOLVED IN: transport, transmembrane transport; LOCATED IN: integral to membrane, membrane; EXPRESSED IN: 15 plant structures; EXPRESSED DURING: 8 growth stages; CONTAINS InterPro DOMAIN/s: Sugar transporter, conserved site (InterPro:IPR005829), Major facilitat…
AT3G25180	0.99996	0.601275	0.532484	4.33292	3.20466	3.35021	2.17993	4.29e-24	1.59e-22	cytochrome P450, family 82, subfamily G, polypeptide 1	member of CYP82G	cytochrome P450, family 82, subfamily G, polypeptide 1 (CYP82G1); FUNCTIONS IN: electron carrier activity, monooxygenase activity, iron ion binding, oxygen binding, heme binding; INVOLVED IN: oxidation reduction; LOCATED IN: endomembrane system; EXPRESSED IN: 9 plant structures; EXPRESSED DURING: 8 growth stages; CONTAINS InterPro DOMAIN/s: Cytochrome P450 (InterPro:IPR001128), Cytochrome P450, E…
AT2G17500	20.3325	22.0969	21.2174	11.9691	9.85737	10.6369	-1.09989	4.63e-24	1.71e-22	Auxin efflux carrier family protein		Auxin efflux carrier family protein; FUNCTIONS IN: auxin:hydrogen symporter activity; INVOLVED IN: auxin polar transport, transmembrane transport; LOCATED IN: endomembrane system, integral to membrane; EXPRESSED IN: 19 plant structures; EXPRESSED DURING: 13 growth stages; CONTAINS InterPro DOMAIN/s: Auxin efflux carrier (InterPro:IPR004776); BEST Arabidopsis thaliana protein match is: Auxin efflu…
AT5G45220	1.51846	1.90404	2.49858	8.19393	7.09893	7.07733	1.79089	4.83e-24	1.78e-22	Disease resistance protein (TIR-NBS-LRR class) family		Disease resistance protein (TIR-NBS-LRR class) family; FUNCTIONS IN: transmembrane receptor activity; INVOLVED IN: signal transduction, defense response, innate immune response; LOCATED IN: intrinsic to membrane; EXPRESSED IN: root; CONTAINS InterPro DOMAIN/s: Toll-Interleukin receptor (InterPro:IPR000157); BEST Arabidopsis thaliana protein match is: Disease resistance protein (TIR-NBS-LRR class)…
AT2G38750	46.9981	49.505	50.4631	24.4102	25.0288	24.7497	-1.11458	5.13e-24	1.89e-22	annexin 4	Annexins are a family of calcium dependent membrane binding proteins though to be involved in Golgi mediated secretion. This is one of four annexins identified in Arabidopsis.	annexin 4 (ANNAT4); FUNCTIONS IN: calcium-dependent phospholipid binding, calcium ion binding; INVOLVED IN: in 6 processes; LOCATED IN: cell surface; EXPRESSED IN: 21 plant structures; EXPRESSED DURING: 14 growth stages; CONTAINS InterPro DOMAIN/s: Annexin like protein (InterPro:IPR015472), Annexin repeat (InterPro:IPR018502), Annexin (InterPro:IPR001464); BEST Arabidopsis thaliana protein match …
AT4G23170	11.444	12.4264	12.9025	25.5256	27.4627	28.2255	1.01588	5.84e-24	2.15e-22	receptor-like protein kinase-related family protein	Induced in response to Salicylic acid.Similar to receptor-like kinase 4 and 5. NPR1, a known positive regulator of the SA signaling pathway is responsible for the SA-dependent induction and constitutive repression of EP1 gene's basal expression.	EP1; FUNCTIONS IN: protein kinase activity; INVOLVED IN: programmed cell death, response to salicylic acid stimulus; LOCATED IN: apoplast; CONTAINS InterPro DOMAIN/s: Protein of unknown function DUF26 (InterPro:IPR002902); BEST Arabidopsis thaliana protein match is: cysteine-rich RLK (RECEPTOR-like protein kinase) 8 (TAIR:AT4G23160.1); Has 1472 Blast hits to 1417 proteins in 20 species: Archae - …
AT5G09720	0.222213	0.200425	0.204802	2.57401	2.31222	2.21952	3.33412	5.95e-24	2.19e-22	Magnesium transporter CorA-like family protein		Magnesium transporter CorA-like family protein; BEST Arabidopsis thaliana protein match is: magnesium transporter 7 (TAIR:AT5G09690.3); Has 601 Blast hits to 596 proteins in 130 species: Archae - 0; Bacteria - 0; Metazoa - 46; Fungi - 173; Plants - 356; Viruses - 0; Other Eukaryotes - 26 (source: NCBI BLink).
AT1G29395	207.918	219.014	216.762	104.762	109.932	105.071	-1.13798	6.64e-24	2.44e-22	COLD REGULATED 314 INNER MEMBRANE 1	Integral membrane protein in the inner envelope of chloroplasts. Provide freezing tolerance. Expression is induced by short-term cold-treatment, water deprivation, and abscisic acid treatment.	COLD REGULATED 314 INNER MEMBRANE 1 (COR413IM1); FUNCTIONS IN: molecular_function unknown; INVOLVED IN: cold acclimation, cellular response to water deprivation, cellular response to cold, response to abscisic acid stimulus; LOCATED IN: integral to chloroplast inner membrane, chloroplast thylakoid membrane, chloroplast, chloroplast envelope; EXPRESSED IN: 21 plant structures; EXPRESSED DURING: 12…
AT4G21120	0.481462	1.10234	0.696326	3.86101	3.85371	4.10401	2.28945	7.03e-24	2.58e-22	amino acid transporter 1	Encodes a member of the cationic amino acid transporter (CAT) subfamily of amino acid polyamine choline transporters. Mediates efficient uptake of Lys, Arg and Glu in a yeast system.	amino acid transporter 1 (AAT1); FUNCTIONS IN: arginine transmembrane transporter activity, L-lysine transmembrane transporter activity, cationic amino acid transmembrane transporter activity, L-glutamate transmembrane transporter activity; INVOLVED IN: basic amino acid transport, L-arginine import, L-glutamate import; LOCATED IN: plasma membrane, membrane; EXPRESSED IN: 13 plant structures; EXPR…
AT5G43910	6.48122	5.81233	4.91524	15.1867	12.8592	14.4897	1.17076	7.34e-24	2.68e-22	pfkB-like carbohydrate kinase family protein		pfkB-like carbohydrate kinase family protein; FUNCTIONS IN: kinase activity, ribokinase activity; INVOLVED IN: D-ribose metabolic process; LOCATED IN: cellular_component unknown; EXPRESSED IN: 19 plant structures; EXPRESSED DURING: 12 growth stages; CONTAINS InterPro DOMAIN/s: Carbohydrate/purine kinase (InterPro:IPR011611), Ribokinase (InterPro:IPR002139); BEST Arabidopsis thaliana protein match…
AT3G13080	44.4056	42.5903	43.7456	126.084	123.44	133.883	1.42221	7.46e-24	2.72e-22	multidrug resistance-associated protein 3	encodes an ATP-dependent MRP-like ABC transporter able to transport glutathione-conjugates as well as chlorophyll catabolites. The expression of this gene is upregulated by herbicide safeners such as benoxacor and fenclorim.	multidrug resistance-associated protein 3 (MRP3); FUNCTIONS IN: chlorophyll catabolite transmembrane transporter activity, ATPase activity, coupled to transmembrane movement of substances, glutathione S-conjugate-exporting ATPase activity; INVOLVED IN: transport, transmembrane transport; LOCATED IN: apoplast, vacuolar membrane, plasma membrane, plant-type vacuole; EXPRESSED IN: 6 plant structures…
AT5G66630	4.29613	3.45733	3.11298	9.13773	9.28946	9.63186	1.22748	7.99e-24	2.91e-22	DA1-related protein 5		DA1-related protein 5 (DAR5); FUNCTIONS IN: zinc ion binding, ATP binding; INVOLVED IN: apoptosis; EXPRESSED IN: 12 plant structures; EXPRESSED DURING: LP.04 four leaves visible, 4 anthesis, petal differentiation and expansion stage; CONTAINS InterPro DOMAIN/s: Zinc finger, LIM-type (InterPro:IPR001781), NB-ARC (InterPro:IPR002182), Powdery mildew resistance protein, RPW8 domain (InterPro:IPR0088…
AT4G22520	1.18514	1.55329	1.88418	9.35223	7.50458	6.03038	2.18217	9.23e-24	3.36e-22	Bifunctional inhibitor/lipid-transfer protein/seed storage 2S albumin superfamily protein		Bifunctional inhibitor/lipid-transfer protein/seed storage 2S albumin superfamily protein; FUNCTIONS IN: lipid binding; INVOLVED IN: lipid transport; LOCATED IN: endomembrane system; CONTAINS InterPro DOMAIN/s: Bifunctional inhibitor/plant lipid transfer protein/seed storage (InterPro:IPR016140), Plant lipid transfer protein/seed storage/trypsin-alpha amylase inhibitor (InterPro:IPR003612), Plant…
AT4G28520	0	0	0	24.2386	22.2704	26.4667	12.1177	9.63e-24	3.5e-22	cruciferin 3	Encodes a 12S seed storage protein that is tyrosine-phosphorylated and its phosphorylation state is modulated in response to ABA in Arabidopsis thaliana seeds.	cruciferin 3 (CRU3); FUNCTIONS IN: nutrient reservoir activity; INVOLVED IN: response to abscisic acid stimulus, embryo development ending in seed dormancy; LOCATED IN: protein body; EXPRESSED IN: 7 plant structures; EXPRESSED DURING: seedling growth, seed development stages; CONTAINS InterPro DOMAIN/s: 11-S seed storage protein, conserved site (InterPro:IPR022379), Cupin, RmlC-type (InterPro:IPR…
AT5G19190	104.033	110.885	102.81	55.0838	54.7226	50.1694	-1.11847	9.65e-24	3.5e-22			unknown protein; BEST Arabidopsis thaliana protein match is: unknown protein (TAIR:AT3G06070.1); Has 1807 Blast hits to 1807 proteins in 277 species: Archae - 0; Bacteria - 0; Metazoa - 736; Fungi - 347; Plants - 385; Viruses - 0; Other Eukaryotes - 339 (source: NCBI BLink).
AT5G44390	2.07399	1.70361	2.3757	7.33593	7.34232	6.15602	1.61633	1.02e-23	3.69e-22	FAD-binding Berberine family protein		FAD-binding Berberine family protein; FUNCTIONS IN: electron carrier activity, oxidoreductase activity, FAD binding, catalytic activity; LOCATED IN: endomembrane system; EXPRESSED IN: cotyledon, embryo, hypocotyl, root, stamen; EXPRESSED DURING: 4 anthesis, C globular stage; CONTAINS InterPro DOMAIN/s: FAD-linked oxidase, FAD-binding, subdomain 2 (InterPro:IPR016168), FAD-binding, type 2 (InterPr…
AT1G09640	142.328	134.836	133.981	253.454	249.477	261.4	0.764714	1.04e-23	3.78e-22	Translation elongation factor EF1B, gamma chain		Translation elongation factor EF1B, gamma chain; FUNCTIONS IN: translation elongation factor activity; INVOLVED IN: translational elongation; EXPRESSED IN: male gametophyte, pollen tube; EXPRESSED DURING: L mature pollen stage, M germinated pollen stage, seed development stages; CONTAINS InterPro DOMAIN/s: Thioredoxin fold (InterPro:IPR012335), Glutathione S-transferase, C-terminal (InterPro:IPR0…
AT2G42040	31.8136	32.6192	34.3657	18.2755	18.3761	19.4731	-0.944688	1.06e-23	3.82e-22			CONTAINS InterPro DOMAIN/s: WRC (InterPro:IPR014977); Has 219 Blast hits to 219 proteins in 19 species: Archae - 0; Bacteria - 0; Metazoa - 3; Fungi - 0; Plants - 215; Viruses - 0; Other Eukaryotes - 1 (source: NCBI BLink).
AT4G00700	2.7036	2.05436	2.21186	7.80783	7.70741	6.65855	1.52441	1.09e-23	3.92e-22	C2 calcium/lipid-binding plant phosphoribosyltransferase family protein		C2 calcium/lipid-binding plant phosphoribosyltransferase family protein; CONTAINS InterPro DOMAIN/s: C2 membrane targeting protein (InterPro:IPR018029), C2 calcium/lipid-binding domain, CaLB (InterPro:IPR008973), Phosphoribosyltransferase C-terminal (InterPro:IPR013583), C2 calcium-dependent membrane targeting (InterPro:IPR000008); BEST Arabidopsis thaliana protein match is: C2 calcium/lipid-bind…
AT1G26380	1.07403	1.80383	1.43361	4.97642	4.82727	5.0672	1.6861	1.1e-23	3.96e-22	FAD-binding Berberine family protein		FAD-binding Berberine family protein; FUNCTIONS IN: electron carrier activity, oxidoreductase activity, FAD binding, catalytic activity; LOCATED IN: endomembrane system; EXPRESSED IN: 9 plant structures; EXPRESSED DURING: LP.06 six leaves visible, LP.04 four leaves visible, 4 anthesis, LP.08 eight leaves visible; CONTAINS InterPro DOMAIN/s: FAD-binding, type 2 (InterPro:IPR016166), Berberine/berb…
AT5G35495	0.111107	0.150319	0.122881	1.58731	2.14996	1.84262	3.70432	1.16e-23	4.17e-22	transposable element gene		non-LTR retrotransposon family (LINE), has a 5.8e-27 P-value blast match to GB:NP_038603 L1 repeat, Tf subfamily, member 23 (LINE-element) (Mus musculus)
AT3G26230	3.99984	5.16095	4.58756	14.2858	12.2507	13.5265	1.42149	1.3e-23	4.68e-22	cytochrome P450, family 71, subfamily B, polypeptide 24	putative cytochrome P450	cytochrome P450, family 71, subfamily B, polypeptide 24 (CYP71B24); FUNCTIONS IN: electron carrier activity, monooxygenase activity, iron ion binding, oxygen binding, heme binding; INVOLVED IN: oxidation reduction; EXPRESSED IN: 14 plant structures; EXPRESSED DURING: 9 growth stages; CONTAINS InterPro DOMAIN/s: Cytochrome P450 (InterPro:IPR001128), Cytochrome P450, E-class, group I (InterPro:IPR0…
AT3G23730	60.368	61.5305	65.045	35.7787	33.223	36.7267	-0.951795	1.42e-23	5.08e-22	xyloglucan endotransglucosylase/hydrolase 16		xyloglucan endotransglucosylase/hydrolase 16 (XTH16); FUNCTIONS IN: hydrolase activity, acting on glycosyl bonds, hydrolase activity, hydrolyzing O-glycosyl compounds, xyloglucan:xyloglucosyl transferase activity; INVOLVED IN: carbohydrate metabolic process, cellular glucan metabolic process; LOCATED IN: endomembrane system, cell wall, apoplast; EXPRESSED IN: 22 plant structures; EXPRESSED DURING…
AT1G76960	10.5181	10.7728	10.0353	39.9829	49.084	34.5072	1.85276	1.47e-23	5.27e-22			unknown protein; FUNCTIONS IN: molecular_function unknown; INVOLVED IN: biological_process unknown; LOCATED IN: endomembrane system; EXPRESSED IN: 9 plant structures; EXPRESSED DURING: 8 growth stages; Has 8 Blast hits to 8 proteins in 2 species: Archae - 0; Bacteria - 0; Metazoa - 0; Fungi - 0; Plants - 8; Viruses - 0; Other Eukaryotes - 0 (source: NCBI BLink).
AT4G15990	9.33296	11.1236	9.25703	3.13171	4.58388	3.72711	-1.49596	1.53e-23	5.44e-22			unknown protein; BEST Arabidopsis thaliana protein match is: unknown protein (TAIR:AT4G16024.1); Has 14 Blast hits to 14 proteins in 2 species: Archae - 0; Bacteria - 0; Metazoa - 0; Fungi - 0; Plants - 14; Viruses - 0; Other Eukaryotes - 0 (source: NCBI BLink).
AT3G26290	28.7766	30.5648	29.6553	60.575	59.3876	59.7176	0.885316	1.56e-23	5.54e-22	cytochrome P450, family 71, subfamily B, polypeptide 26	putative cytochrome P450	cytochrome P450, family 71, subfamily B, polypeptide 26 (CYP71B26); FUNCTIONS IN: electron carrier activity, monooxygenase activity, iron ion binding, oxygen binding, heme binding; INVOLVED IN: oxidation reduction; LOCATED IN: endomembrane system; EXPRESSED IN: 22 plant structures; EXPRESSED DURING: 13 growth stages; CONTAINS InterPro DOMAIN/s: Cytochrome P450 (InterPro:IPR001128), Cytochrome P45…
AT2G15890	843.004	918.949	889.658	541.314	525.848	555.675	-0.837649	1.65e-23	5.85e-22	maternal effect embryo arrest 14		maternal effect embryo arrest 14 (MEE14); FUNCTIONS IN: molecular_function unknown; INVOLVED IN: defense response to fungus, embryo development ending in seed dormancy; LOCATED IN: chloroplast; EXPRESSED IN: 22 plant structures; EXPRESSED DURING: 13 growth stages; Has 56 Blast hits to 56 proteins in 14 species: Archae - 0; Bacteria - 0; Metazoa - 0; Fungi - 0; Plants - 56; Viruses - 0; Other Euka…
AT4G16870	54.3312	48.7534	57.2216	10.1673	13.1432	12.6052	-2.28582	1.69e-23	6.02e-22	transposable element gene		copia-like retrotransposon family, has a 0. P-value blast match to dbj|BAA78426.1| polyprotein (AtRE2-1) (Arabidopsis thaliana) (Ty1_Copia-element)
AT3G15760	5.25905	5.36137	5.28388	12.3981	12.3724	11.8933	1.07615	1.71e-23	6.06e-22			unknown protein; FUNCTIONS IN: molecular_function unknown; INVOLVED IN: biological_process unknown; LOCATED IN: endomembrane system; EXPRESSED IN: 22 plant structures; EXPRESSED DURING: 10 growth stages; BEST Arabidopsis thaliana protein match is: unknown protein (TAIR:AT1G52565.1); Has 42 Blast hits to 42 proteins in 10 species: Archae - 0; Bacteria - 0; Metazoa - 0; Fungi - 0; Plants - 42; Viru…
AT3G20810	16.4068	14.6811	18.2683	7.50753	8.35646	9.0037	-1.12028	1.81e-23	6.41e-22	2-oxoglutarate (2OG) and Fe(II)-dependent oxygenase superfamily protein		2-oxoglutarate (2OG) and Fe(II)-dependent oxygenase superfamily protein; CONTAINS InterPro DOMAIN/s: Transcription factor jumonji/aspartyl beta-hydroxylase (InterPro:IPR003347); BEST Arabidopsis thaliana protein match is: 2-oxoglutarate (2OG) and Fe(II)-dependent oxygenase superfamily protein (TAIR:AT5G19840.2); Has 35333 Blast hits to 34131 proteins in 2444 species: Archae - 798; Bacteria - 2242…
AT1G65310	13.9254	15.1822	16.0974	6.99273	6.20649	6.78418	-1.3058	1.86e-23	6.58e-22	xyloglucan endotransglucosylase/hydrolase 17	Encodes a xyloglucan endotransglucosylase/hydrolase with only only the endotransglucosylase (XET; EC 2.4.1.207) activity towards xyloglucan and non-detectable endohydrolytic (XEH; EC 3.2.1.151) activity. Expressed in the mature or basal regions of both the main and lateral roots, but not in the tip of these roots where cell division occurs.	xyloglucan endotransglucosylase/hydrolase 17 (XTH17); CONTAINS InterPro DOMAIN/s: Xyloglucan endotransglucosylase/hydrolase (InterPro:IPR016455), Beta-glucanase (InterPro:IPR008264), Xyloglucan endo-transglycosylase, C-terminal (InterPro:IPR010713), Concanavalin A-like lectin/glucanase, subgroup (InterPro:IPR013320), Glycoside hydrolase, family 16, active site (InterPro:IPR008263), Concanavalin A…
AT1G66960	0.111107	0.350744	0.368643	2.74561	2.23109	2.13576	2.99745	1.91e-23	6.72e-22	Terpenoid cyclases family protein		Terpenoid cyclases family protein; CONTAINS InterPro DOMAIN/s: Terpene synthase, conserved site (InterPro:IPR002365), Terpenoid cylases/protein prenyltransferase alpha-alpha toroid (InterPro:IPR008930), Squalene cyclase (InterPro:IPR018333), Prenyltransferase/squalene oxidase (InterPro:IPR001330); BEST Arabidopsis thaliana protein match is: lupeol synthase 2 (TAIR:AT1G78960.1); Has 2121 Blast hit…
AT2G46430	14.0365	13.4786	15.8107	32.7757	31.2353	32.2458	1.02028	1.96e-23	6.9e-22	cyclic nucleotide gated channel 3	cyclic nucleotide gated channel (CNGC4), downstream component of the signaling pathways leading to HR/resistance	cyclic nucleotide gated channel 3 (CNGC3); FUNCTIONS IN: ion channel activity, cyclic nucleotide binding, calmodulin binding; INVOLVED IN: ion transport, transmembrane transport; LOCATED IN: membrane; CONTAINS InterPro DOMAIN/s: Cyclic nucleotide-binding (InterPro:IPR000595), Ion transport (InterPro:IPR005821), Cyclic nucleotide-binding-like (InterPro:IPR018490), RmlC-like jelly roll fold (InterP…
AT3G08860	1.1481	1.20255	0.901127	4.97642	4.54332	4.43903	1.97277	1.97e-23	6.92e-22	PYRIMIDINE 4	Encodes a protein that is predicted to have beta-alanine aminotransferase activity.	PYRIMIDINE 4 (PYD4); FUNCTIONS IN: pyridoxal phosphate binding, transaminase activity, catalytic activity, alanine-glyoxylate transaminase activity; INVOLVED IN: cellular response to nitrogen levels; LOCATED IN: mitochondrion; EXPRESSED IN: 14 plant structures; EXPRESSED DURING: LP.06 six leaves visible, LP.04 four leaves visible, 4 anthesis; CONTAINS InterPro DOMAIN/s: Pyridoxal phosphate-depend…
AT3G21010	1.48142	0.952019	1.67937	5.06222	5.80084	5.86287	1.86711	2.13e-23	7.48e-22	transposable element gene		copia-like retrotransposon family, has a 4.6e-15 P-value blast match to dbj|BAA78426.1| polyprotein (AtRE2-1) (Arabidopsis thaliana) (Ty1_Copia-element)
AT1G02230	0.814783	1.05223	0.942088	4.93352	3.81314	5.02532	2.17032	2.28e-23	8e-22	NAC domain containing protein 4		NAC domain containing protein 4 (NAC004); FUNCTIONS IN: sequence-specific DNA binding transcription factor activity; INVOLVED IN: multicellular organismal development, regulation of transcription; LOCATED IN: cellular_component unknown; CONTAINS InterPro DOMAIN/s: No apical meristem (NAM) protein (InterPro:IPR003441); BEST Arabidopsis thaliana protein match is: NAC domain containing protein 5 (TA…
AT4G16146	61.405	65.6893	69.7145	29.644	25.1099	32.2877	-1.30712	2.88e-23	1.01e-21	cAMP-regulated phosphoprotein 19-related protein		cAMP-regulated phosphoprotein 19-related protein; FUNCTIONS IN: molecular_function unknown; INVOLVED IN: biological_process unknown; LOCATED IN: cellular_component unknown; EXPRESSED IN: 24 plant structures; EXPRESSED DURING: 13 growth stages; CONTAINS InterPro DOMAIN/s: cAMP-regulated phosphoprotein/endosulphine conserved region (InterPro:IPR006760); BEST Arabidopsis thaliana protein match is: c…
AT1G57990	242.25	245.12	237.857	122.094	128.633	122.534	-1.08705	3.09e-23	1.08e-21	purine permease 18	Member of a family of proteins related to PUP1, a purine transporter. May be involved in the transport of purine and purine derivatives such as cytokinins, across the plasma membrane.	purine permease 18 (PUP18); FUNCTIONS IN: purine transmembrane transporter activity; INVOLVED IN: purine transport; LOCATED IN: plasma membrane, membrane; EXPRESSED IN: cultured cell; CONTAINS InterPro DOMAIN/s: Protein of unknown function DUF250 (InterPro:IPR004853); BEST Arabidopsis thaliana protein match is: purine permease 17 (TAIR:AT1G57943.2); Has 332 Blast hits to 324 proteins in 16 specie…
AT2G19190	0.481462	0.751594	0.491524	3.43201	3.73201	3.05707	2.46113	3.6e-23	1.25e-21	FLG22-induced receptor-like kinase 1	Receptor-like protein kinase. Involved in early defense signaling.	FLG22-induced receptor-like kinase 1 (FRK1); FUNCTIONS IN: kinase activity; INVOLVED IN: defense response to bacterium; LOCATED IN: endomembrane system; EXPRESSED IN: stem, sepal, stamen; EXPRESSED DURING: 4 anthesis; CONTAINS InterPro DOMAIN/s: Protein kinase, ATP binding site (InterPro:IPR017441), Serine/threonine-protein kinase domain (InterPro:IPR002290), Leucine-rich repeat (InterPro:IPR0016…
AT2G14170	96.6258	96.9055	100.23	68.9406	68.1903	68.5119	-0.643676	4.14e-23	1.44e-21	aldehyde dehydrogenase 6B2	Arabidopsis thaliana methylmalonate-semialdehyde dehydrogenase	aldehyde dehydrogenase 6B2 (ALDH6B2); CONTAINS InterPro DOMAIN/s: Aldehyde/histidinol dehydrogenase (InterPro:IPR016161), Aldehyde dehydrogenase (InterPro:IPR015590), Aldehyde dehydrogenase, N-terminal (InterPro:IPR016162), Aldehyde dehydrogenase, conserved site (InterPro:IPR016160), Methylmalonate-semialdehyde dehydrogenase (InterPro:IPR010061); BEST Arabidopsis thaliana protein match is: aldehy…
AT5G57630	189.548	207.139	207.218	115.487	108.674	109.719	-0.983957	4.44e-23	1.54e-21	CBL-interacting protein kinase 21	CBL-interacting protein kinase	CBL-interacting protein kinase 21 (CIPK21); FUNCTIONS IN: protein serine/threonine kinase activity, protein kinase activity, kinase activity, ATP binding; INVOLVED IN: signal transduction, protein amino acid phosphorylation, N-terminal protein myristoylation; LOCATED IN: cellular_component unknown; EXPRESSED IN: 21 plant structures; EXPRESSED DURING: 13 growth stages; CONTAINS InterPro DOMAIN/s: …
AT5G07580	114.625	126.368	138.978	65.4227	61.0914	67.0043	-1.10248	4.72e-23	1.64e-21	Integrase-type DNA-binding superfamily protein	encodes a member of the ERF (ethylene response factor) subfamily B-3 of ERF/AP2 transcription factor family. The protein contains one AP2 domain. There are 18 members in this subfamily including ATERF-1, ATERF-2, AND ATERF-5.	Integrase-type DNA-binding superfamily protein; CONTAINS InterPro DOMAIN/s: DNA-binding, integrase-type (InterPro:IPR016177), Pathogenesis-related transcriptional factor/ERF, DNA-binding (InterPro:IPR001471); BEST Arabidopsis thaliana protein match is: Integrase-type DNA-binding superfamily protein (TAIR:AT5G61590.1); Has 5961 Blast hits to 5673 proteins in 249 species: Archae - 0; Bacteria - 0; …
AT3G53230	6.37012	5.91254	5.61156	14.7577	12.2913	14.2803	1.0732	4.94e-23	1.71e-21	ATPase, AAA-type, CDC48 protein		ATPase, AAA-type, CDC48 protein; FUNCTIONS IN: hydrolase activity, nucleoside-triphosphatase activity, binding, nucleotide binding, ATP binding; INVOLVED IN: response to cadmium ion; LOCATED IN: cytosol, nucleolus, plasma membrane; EXPRESSED IN: 24 plant structures; EXPRESSED DURING: 13 growth stages; CONTAINS InterPro DOMAIN/s: ATPase, AAA+ type, core (InterPro:IPR003593), ATPase, AAA-type, core…
AT1G79680	1.92585	1.10234	1.84321	7.46463	5.55745	5.94663	1.79853	5.01e-23	1.73e-21	WALL ASSOCIATED KINASE (WAK)-LIKE 10		WALL ASSOCIATED KINASE (WAK)-LIKE 10 (WAKL10); FUNCTIONS IN: kinase activity; INVOLVED IN: protein amino acid phosphorylation; LOCATED IN: endomembrane system, integral to membrane; EXPRESSED IN: 10 plant structures; EXPRESSED DURING: 8 growth stages; CONTAINS InterPro DOMAIN/s: Wall-associated kinase (InterPro:IPR013695), EGF-like calcium-binding, conserved site (InterPro:IPR018097), Protein kin…
AT3G44450	7.99968	9.26966	8.72455	22.9516	23.4062	19.515	1.21689	5.52e-23	1.91e-21			unknown protein; BEST Arabidopsis thaliana protein match is: unknown protein (TAIR:AT3G52740.1); Has 63 Blast hits to 63 proteins in 12 species: Archae - 0; Bacteria - 0; Metazoa - 0; Fungi - 0; Plants - 63; Viruses - 0; Other Eukaryotes - 0 (source: NCBI BLink).
AT4G04510	0.0370356	0.100213	0.0409603	2.01631	1.50092	1.25633	4.57576	6.18e-23	2.13e-21	cysteine-rich RLK (RECEPTOR-like protein kinase) 38	Encodes a cysteine-rich receptor-like protein kinase.	cysteine-rich RLK (RECEPTOR-like protein kinase) 38 (CRK38); FUNCTIONS IN: kinase activity; INVOLVED IN: protein amino acid phosphorylation; LOCATED IN: endomembrane system; EXPRESSED IN: trichome, stamen; EXPRESSED DURING: 4 anthesis; CONTAINS InterPro DOMAIN/s: Protein kinase, ATP binding site (InterPro:IPR017441), Protein kinase, catalytic domain (InterPro:IPR000719), Protein of unknown functi…
AT3G62550	332.765	331.202	349.514	169.241	172.93	159.219	-1.14392	6.36e-23	2.19e-21	Adenine nucleotide alpha hydrolases-like superfamily protein		Adenine nucleotide alpha hydrolases-like superfamily protein; FUNCTIONS IN: molecular_function unknown; INVOLVED IN: response to stress; LOCATED IN: vacuole; EXPRESSED IN: 21 plant structures; EXPRESSED DURING: 13 growth stages; CONTAINS InterPro DOMAIN/s: UspA (InterPro:IPR006016), Rossmann-like alpha/beta/alpha sandwich fold (InterPro:IPR014729), Universal stress protein A (InterPro:IPR006015);…
AT1G11260	415.169	416.834	425.701	157.486	162.829	161.773	-1.51238	6.44e-23	2.21e-21	sugar transporter 1	Encodes a H+/hexose cotransporter.	sugar transporter 1 (STP1); FUNCTIONS IN: carbohydrate transmembrane transporter activity, sugar:hydrogen symporter activity; INVOLVED IN: transport, transmembrane transport; LOCATED IN: nucleus, plasma membrane, vacuole, membrane; EXPRESSED IN: 25 plant structures; EXPRESSED DURING: 13 growth stages; CONTAINS InterPro DOMAIN/s: Sugar transporter, conserved site (InterPro:IPR005829), Major facili…
AT1G55910	4.51834	4.86031	4.87428	14.2429	12.9809	12.7727	1.36054	7.44e-23	2.55e-21	zinc transporter 11 precursor	member of Putative zinc transporter ZIP2 - like family	zinc transporter 11 precursor (ZIP11); FUNCTIONS IN: cation transmembrane transporter activity, metal ion transmembrane transporter activity; INVOLVED IN: cation transport, metal ion transport, transmembrane transport; LOCATED IN: endomembrane system, membrane; EXPRESSED IN: 22 plant structures; EXPRESSED DURING: 13 growth stages; CONTAINS InterPro DOMAIN/s: Zinc/iron permease (InterPro:IPR003689…
AT2G32540	7.37008	8.21743	7.70054	17.3746	17.0374	17.8399	1.04056	7.58e-23	2.6e-21	cellulose synthase-like B4	encodes a gene similar to cellulose synthase	cellulose synthase-like B4 (CSLB04); FUNCTIONS IN: cellulose synthase activity, transferase activity, transferring glycosyl groups, transferase activity; INVOLVED IN: cellulose biosynthetic process, polysaccharide biosynthetic process; LOCATED IN: membrane; CONTAINS InterPro DOMAIN/s: Cellulose synthase (InterPro:IPR005150); BEST Arabidopsis thaliana protein match is: cellulose synthase-like B3 (…
AT3G54830	49.1462	49.4048	50.3402	29.9443	29.5316	31.492	-0.840134	8.47e-23	2.9e-21	Transmembrane amino acid transporter family protein		Transmembrane amino acid transporter family protein; CONTAINS InterPro DOMAIN/s: Amino acid transporter, transmembrane (InterPro:IPR013057); BEST Arabidopsis thaliana protein match is: Transmembrane amino acid transporter family protein (TAIR:AT2G39130.1); Has 4642 Blast hits to 4638 proteins in 371 species: Archae - 12; Bacteria - 272; Metazoa - 1629; Fungi - 958; Plants - 1130; Viruses - 3; Oth…
AT4G35180	1.51846	1.15244	0.860167	5.31962	4.86784	5.10908	1.9673	8.55e-23	2.92e-21	LYS/HIS transporter 7		LYS/HIS transporter 7 (LHT7); CONTAINS InterPro DOMAIN/s: Amino acid transporter, transmembrane (InterPro:IPR013057); BEST Arabidopsis thaliana protein match is: Transmembrane amino acid transporter family protein (TAIR:AT1G47670.1); Has 1572 Blast hits to 1571 proteins in 189 species: Archae - 0; Bacteria - 36; Metazoa - 144; Fungi - 199; Plants - 1047; Viruses - 0; Other Eukaryotes - 146 (sourc…
AT1G24145	2.96285	2.05436	3.07202	8.88033	10.2225	7.1192	1.55046	9.66e-23	3.3e-21			unknown protein; FUNCTIONS IN: molecular_function unknown; INVOLVED IN: biological_process unknown; LOCATED IN: endomembrane system; Has 3 Blast hits to 3 proteins in 1 species: Archae - 0; Bacteria - 0; Metazoa - 0; Fungi - 0; Plants - 3; Viruses - 0; Other Eukaryotes - 0 (source: NCBI BLink).
AT2G16365	173.734	176.424	173.999	85.0281	79.7109	80.4051	-1.22568	1.1e-22	3.75e-21	F-box family protein		F-box family protein; FUNCTIONS IN: molecular_function unknown; INVOLVED IN: response to karrikin; LOCATED IN: cellular_component unknown; EXPRESSED IN: 22 plant structures; EXPRESSED DURING: 13 growth stages; CONTAINS InterPro DOMAIN/s: F-box domain, cyclin-like (InterPro:IPR001810); BEST Arabidopsis thaliana protein match is: F-box family protein (TAIR:AT2G16300.1); Has 30201 Blast hits to 1732…
AT2G40610	14.4439	14.5809	13.7627	46.5467	52.8972	47.6568	1.65297	1.16e-22	3.94e-21	expansin A8	member of Alpha-Expansin Gene Family. Naming convention from the Expansin Working Group (Kende et al, 2004. Plant Mol Bio). Involved in the formation of nematode-induced syncytia in roots of Arabidopsis thaliana.	expansin A8 (EXPA8); INVOLVED IN: plant-type cell wall modification involved in multidimensional cell growth, syncytium formation, unidimensional cell growth, plant-type cell wall loosening; LOCATED IN: endomembrane system, extracellular region; EXPRESSED IN: 21 plant structures; EXPRESSED DURING: 10 growth stages; CONTAINS InterPro DOMAIN/s: Pollen allergen, N-terminal (InterPro:IPR014734), Rare…
AT5G55970	11.0736	12.727	12.6158	25.0537	23.9741	25.671	0.911022	1.19e-22	4.03e-21	RING/U-box superfamily protein		RING/U-box superfamily protein; FUNCTIONS IN: zinc ion binding; LOCATED IN: chloroplast; EXPRESSED IN: 15 plant structures; EXPRESSED DURING: LP.06 six leaves visible, LP.04 four leaves visible, 4 anthesis, 4 leaf senescence stage, petal differentiation and expansion stage; CONTAINS InterPro DOMAIN/s: Zinc finger, RING-type (InterPro:IPR001841), Zinc finger, C3HC4 RING-type (InterPro:IPR018957); …
AT3G30720	1.1481	1.35287	2.1709	6.60662	6.65271	6.61667	1.95739	1.33e-22	4.52e-21	qua-quine starch		QUA-QUINE STARCH (QQS); Has 1 Blast hits to 1 proteins in 1 species: Archae - 0; Bacteria - 0; Metazoa - 0; Fungi - 0; Plants - 1; Viruses - 0; Other Eukaryotes - 0 (source: NCBI BLink).
AT1G02640	84.8115	81.3726	85.689	35.5642	33.6692	35.1354	-1.40048	1.4e-22	4.73e-21	beta-xylosidase 2	encodes a protein similar to a beta-xylosidase located in the extracellular matrix. This is a member of glycosyl hydrolase family 3 and has six other closely related members.	beta-xylosidase 2 (BXL2); FUNCTIONS IN: hydrolase activity, hydrolyzing O-glycosyl compounds; INVOLVED IN: carbohydrate metabolic process; LOCATED IN: plant-type cell wall; EXPRESSED IN: 23 plant structures; EXPRESSED DURING: 13 growth stages; CONTAINS InterPro DOMAIN/s: Glycoside hydrolase, family 3, N-terminal (InterPro:IPR001764), Glycoside hydrolase, family 3, C-terminal (InterPro:IPR002772),…
AT5G55450	12.8884	14.4306	11.0593	61.6904	72.8147	47.6987	2.12077	1.53e-22	5.16e-21	Bifunctional inhibitor/lipid-transfer protein/seed storage 2S albumin superfamily protein		Bifunctional inhibitor/lipid-transfer protein/seed storage 2S albumin superfamily protein; FUNCTIONS IN: lipid binding; INVOLVED IN: response to other organism, lipid transport; LOCATED IN: endomembrane system; EXPRESSED IN: 15 plant structures; EXPRESSED DURING: 13 growth stages; CONTAINS InterPro DOMAIN/s: Bifunctional inhibitor/plant lipid transfer protein/seed storage (InterPro:IPR016140), Pl…
AT1G26558	0.185178	0.651381	0.204802	2.57401	2.79901	2.38703	2.85057	1.59e-22	5.35e-21	other RNA	Unknown gene
AT3G30122	2.7036	3.00638	2.62146	7.63623	7.82911	8.33366	1.39018	1.67e-22	5.62e-21		pseudogene similar to peptide chain release factor protein	expressed protein
AT4G28270	6.48122	6.31339	6.10309	16.345	14.4007	16.1229	1.17875	1.73e-22	5.84e-21	RING membrane-anchor 2	Encodes a RING finger E3 ubiquitin ligase. Binds and ubiquitinates ABP1 in vivo and in vitro.	RING membrane-anchor 2 (RMA2); CONTAINS InterPro DOMAIN/s: Zinc finger, RING-type, conserved site (InterPro:IPR017907), Zinc finger, RING-type (InterPro:IPR001841), Zinc finger, C3HC4 RING-type (InterPro:IPR018957); BEST Arabidopsis thaliana protein match is: RING membrane-anchor 1 (TAIR:AT4G03510.2); Has 2577 Blast hits to 2577 proteins in 254 species: Archae - 0; Bacteria - 0; Metazoa - 1370; F…
AT5G42250	63.8493	67.1424	68.2399	44.6591	40.8898	42.8827	-0.762538	1.76e-22	5.9e-21	Zinc-binding alcohol dehydrogenase family protein		Zinc-binding alcohol dehydrogenase family protein; FUNCTIONS IN: oxidoreductase activity, zinc ion binding; INVOLVED IN: oxidation reduction; EXPRESSED IN: 11 plant structures; EXPRESSED DURING: 6 growth stages; CONTAINS InterPro DOMAIN/s: GroES-like (InterPro:IPR011032), Alcohol dehydrogenase GroES-like (InterPro:IPR013154), Alcohol dehydrogenase, zinc-containing, conserved site (InterPro:IPR002…
AT1G51610	116.81	124.414	125.38	79.065	79.3458	81.8708	-0.738243	1.87e-22	6.29e-21	Cation efflux family protein		Cation efflux family protein; FUNCTIONS IN: cation transmembrane transporter activity, efflux transmembrane transporter activity; INVOLVED IN: cation transport, transmembrane transport; LOCATED IN: membrane; EXPRESSED IN: 22 plant structures; EXPRESSED DURING: 13 growth stages; CONTAINS InterPro DOMAIN/s: Cation efflux protein (InterPro:IPR002524); Has 3094 Blast hits to 3092 proteins in 1095 spe…
AT5G27845	0	0	0.0409603	1.50151	1.0547	1.29821	5.95152	1.91e-22	6.39e-21	transposable element gene		non-LTR retrotransposon family (LINE), has a 6.6e-32 P-value blast match to GB:AAA39398 ORF2 (Mus musculus) (LINE-element)
AT5G52900	6.18494	6.56392	7.16806	16.345	16.2667	14.9922	1.12893	2.29e-22	7.67e-21			unknown protein; Has 30201 Blast hits to 17322 proteins in 780 species: Archae - 12; Bacteria - 1396; Metazoa - 17338; Fungi - 3422; Plants - 5037; Viruses - 0; Other Eukaryotes - 2996 (source: NCBI BLink).
AT5G50800	1.22217	0.952019	1.43361	4.33292	4.74614	5.31846	1.84711	2.38e-22	7.96e-21	Nodulin MtN3 family protein		Nodulin MtN3 family protein; LOCATED IN: endomembrane system, integral to membrane, membrane; EXPRESSED IN: 14 plant structures; EXPRESSED DURING: 9 growth stages; CONTAINS InterPro DOMAIN/s: MtN3/saliva-related transmembrane protein, conserved region (InterPro:IPR018169), RAG1-activating protein 1 homologue (InterPro:IPR018179), RAG1-activating protein-1-related (InterPro:IPR004316); BEST Arabid…
AT3G60540	1.037	1.10234	0.983048	5.01932	4.86784	4.73218	2.09678	2.81e-22	9.39e-21	Preprotein translocase Sec, Sec61-beta subunit protein		Preprotein translocase Sec, Sec61-beta subunit protein; CONTAINS InterPro DOMAIN/s: Preprotein translocase Sec, Sec61-beta subunit, eukarya (InterPro:IPR016482), Preprotein translocase Sec, Sec61-beta subunit (InterPro:IPR005609); BEST Arabidopsis thaliana protein match is: Preprotein translocase Sec, Sec61-beta subunit protein (TAIR:AT2G45070.4); Has 35333 Blast hits to 34131 proteins in 2444 sp…
AT3G05950	21.5917	21.2952	18.5141	8.32263	8.23476	9.0037	-1.39337	2.86e-22	9.51e-21	RmlC-like cupins superfamily protein		RmlC-like cupins superfamily protein; FUNCTIONS IN: manganese ion binding, nutrient reservoir activity; INVOLVED IN: biological_process unknown; LOCATED IN: endomembrane system, apoplast; EXPRESSED IN: sperm cell, male gametophyte, root, flower, pollen tube; EXPRESSED DURING: L mature pollen stage, M germinated pollen stage, 4 anthesis; CONTAINS InterPro DOMAIN/s: Cupin, RmlC-type (InterPro:IPR01…
AT1G15790	2.44435	2.90616	3.60451	9.30933	8.23476	9.71562	1.4785	3.08e-22	1.02e-20			unknown protein; BEST Arabidopsis thaliana protein match is: unknown protein (TAIR:AT1G15780.1); Has 35333 Blast hits to 34131 proteins in 2444 species: Archae - 798; Bacteria - 22429; Metazoa - 974; Fungi - 991; Plants - 531; Viruses - 0; Other Eukaryotes - 9610 (source: NCBI BLink).
AT2G28190	490.314	495.701	478.089	248.521	243.635	250.093	-1.10942	3.24e-22	1.08e-20	copper/zinc superoxide dismutase 2	Encodes a chloroplastic copper/zinc superoxide dismutase CSD2 that can detoxify superoxide radicals. Its expression is affected by miR398-directed mRNA cleavage.	copper/zinc superoxide dismutase 2 (CSD2); FUNCTIONS IN: superoxide dismutase activity; INVOLVED IN: in 6 processes; LOCATED IN: thylakoid, apoplast, chloroplast stroma, chloroplast; EXPRESSED IN: 29 plant structures; EXPRESSED DURING: 14 growth stages; CONTAINS InterPro DOMAIN/s: Superoxide dismutase, copper/zinc, binding site (InterPro:IPR018152), Superoxide dismutase, copper/zinc binding (Inte…
AT2G22080	80.5524	80.9216	77.5789	53.3678	48.2322	49.2481	-0.793802	3.32e-22	1.1e-20			unknown protein; Has 96314 Blast hits to 34847 proteins in 1702 species: Archae - 612; Bacteria - 27969; Metazoa - 24311; Fungi - 12153; Plants - 4409; Viruses - 1572; Other Eukaryotes - 25288 (source: NCBI BLink).
AT5G47230	7.22194	6.66413	7.82342	20.5063	17.3214	19.3056	1.26203	3.59e-22	1.19e-20	ethylene responsive element binding factor 5	encodes a member of the ERF (ethylene response factor) subfamily B-3 of ERF/AP2 transcription factor family (ATERF-5). The protein contains one AP2 domain. There are 18 members in this subfamily including ATERF-1, ATERF-2, AND ATERF-5.	ethylene responsive element binding factor 5 (ERF5); CONTAINS InterPro DOMAIN/s: DNA-binding, integrase-type (InterPro:IPR016177), Pathogenesis-related transcriptional factor/ERF, DNA-binding (InterPro:IPR001471); BEST Arabidopsis thaliana protein match is: ethylene responsive element binding factor 6 (TAIR:AT4G17490.1); Has 30201 Blast hits to 17322 proteins in 780 species: Archae - 12; Bacteria…
AT5G03040	186.4	186.195	173.836	125.311	116.869	117.802	-0.731624	3.78e-22	1.25e-20	IQ-domain 2		IQ-domain 2 (iqd2); FUNCTIONS IN: calmodulin binding; INVOLVED IN: biological_process unknown; EXPRESSED IN: 23 plant structures; EXPRESSED DURING: 13 growth stages; CONTAINS InterPro DOMAIN/s: IQ calmodulin-binding region (InterPro:IPR000048); BEST Arabidopsis thaliana protein match is: IQ-domain 1 (TAIR:AT3G09710.1).
AT5G44572	4.22206	4.86031	4.91524	13.4706	19.0251	12.8983	1.574	3.82e-22	1.26e-20			unknown protein; FUNCTIONS IN: molecular_function unknown; INVOLVED IN: biological_process unknown; LOCATED IN: endomembrane system; Has 7 Blast hits to 7 proteins in 2 species: Archae - 0; Bacteria - 0; Metazoa - 0; Fungi - 0; Plants - 7; Viruses - 0; Other Eukaryotes - 0 (source: NCBI BLink).
AT2G23290	15.4438	15.4327	16.5889	8.49423	9.37059	9.0037	-0.949216	3.96e-22	1.31e-20	myb domain protein 70	Member of the R2R3 factor gene family.	myb domain protein 70 (MYB70); CONTAINS InterPro DOMAIN/s: SANT, DNA-binding (InterPro:IPR001005), Homeodomain-like (InterPro:IPR009057), Myb, DNA-binding (InterPro:IPR014778), HTH transcriptional regulator, Myb-type, DNA-binding (InterPro:IPR017930), Homeodomain-related (InterPro:IPR012287), Myb transcription factor (InterPro:IPR015495); BEST Arabidopsis thaliana protein match is: myb domain pro…
AT5G45990	0.851818	0.851806	0.696326	3.56071	3.28579	3.60148	1.98748	3.98e-22	1.31e-20	crooked neck protein, putative / cell cycle protein, putative		crooked neck protein, putative / cell cycle protein, putative; FUNCTIONS IN: binding; INVOLVED IN: mRNA processing, RNA processing; LOCATED IN: intracellular, nucleus; CONTAINS InterPro DOMAIN/s: RNA-processing protein, HAT helix (InterPro:IPR003107), Tetratricopeptide-like helical (InterPro:IPR011990), Tetratricopeptide repeat-containing (InterPro:IPR013026), Suppressor of forked (InterPro:IPR00…
AT3G48320	9.74036	11.0735	9.9124	21.4072	22.4326	22.1533	0.978593	4.56e-22	1.5e-20	cytochrome P450, family 71, subfamily A, polypeptide 21	putative cytochrome P450	cytochrome P450, family 71, subfamily A, polypeptide 21 (CYP71A21); FUNCTIONS IN: electron carrier activity, monooxygenase activity, iron ion binding, oxygen binding, heme binding; INVOLVED IN: oxidation reduction; CONTAINS InterPro DOMAIN/s: Cytochrome P450 (InterPro:IPR001128), Cytochrome P450, conserved site (InterPro:IPR017972), Cytochrome P450, E-class, group I (InterPro:IPR002401); BEST Ara…
AT1G03710	0.259249	0.40085	0.491524	3.26041	3.16409	2.97331	2.90092	5.21e-22	1.71e-20	Cystatin/monellin superfamily protein		Cystatin/monellin superfamily protein; FUNCTIONS IN: cysteine-type endopeptidase inhibitor activity; INVOLVED IN: biological_process unknown; LOCATED IN: cellular_component unknown; EXPRESSED IN: 10 plant structures; EXPRESSED DURING: 8 growth stages; CONTAINS InterPro DOMAIN/s: Proteinase inhibitor I25, cystatin (InterPro:IPR000010), Proteinase inhibitor I25, cystatin, conserved region (InterPro…
AT1G36630	0.259249	0.150319	0.0819207	2.27371	1.90657	2.72205	3.60721	5.23e-22	1.71e-20	transposable element gene		CACTA-like transposase family (Tnp1/En/Spm), has a 2.5e-213 P-value blast match to ref|NP_189784.1| TNP1-related protein (Arabidopsis thaliana) (CACTA-element)
AT2G26440	21.5547	21.9966	21.0536	42.4712	38.0503	43.0502	0.806013	6.21e-22	2.03e-20	Plant invertase/pectin methylesterase inhibitor superfamily		Plant invertase/pectin methylesterase inhibitor superfamily; FUNCTIONS IN: enzyme inhibitor activity, pectinesterase activity; INVOLVED IN: cell wall modification; LOCATED IN: endomembrane system, cell wall, plant-type cell wall; EXPRESSED IN: 20 plant structures; EXPRESSED DURING: 13 growth stages; CONTAINS InterPro DOMAIN/s: Pectinesterase, active site (InterPro:IPR018040), Pectin lyase fold/vi…
AT1G76970	11.407	12.8773	11.7556	22.351	23.5279	23.4934	0.821065	6.44e-22	2.1e-20	Target of Myb protein 1		Target of Myb protein 1; FUNCTIONS IN: protein transporter activity; INVOLVED IN: intracellular protein transport, intra-Golgi vesicle-mediated transport; LOCATED IN: Golgi stack, intracellular; EXPRESSED IN: 21 plant structures; EXPRESSED DURING: 13 growth stages; CONTAINS InterPro DOMAIN/s: VHS (InterPro:IPR002014), Target of Myb protein 1 (InterPro:IPR014645), GAT (InterPro:IPR004152), VHS sub…
AT5G22380	0.518498	0.250531	0.163841	2.31661	2.47448	2.4289	2.75661	6.69e-22	2.18e-20	NAC domain containing protein 90		NAC domain containing protein 90 (NAC090); FUNCTIONS IN: sequence-specific DNA binding transcription factor activity; INVOLVED IN: multicellular organismal development, regulation of transcription; LOCATED IN: cellular_component unknown; EXPRESSED IN: 7 plant structures; EXPRESSED DURING: 8 growth stages; CONTAINS InterPro DOMAIN/s: No apical meristem (NAM) protein (InterPro:IPR003441); BEST Arab…
AT1G21550	2.59249	2.35499	1.92514	8.15103	7.54515	7.28671	1.60702	7.12e-22	2.32e-20	Calcium-binding EF-hand family protein		Calcium-binding EF-hand family protein; FUNCTIONS IN: calcium ion binding; INVOLVED IN: biological_process unknown; LOCATED IN: cellular_component unknown; EXPRESSED IN: 14 plant structures; EXPRESSED DURING: 8 growth stages; CONTAINS InterPro DOMAIN/s: EF-Hand 1, calcium-binding site (InterPro:IPR018247), EF-HAND 2 (InterPro:IPR018249), EF-hand-like domain (InterPro:IPR011992), Calcium-binding E…
AT5G64000	3.96281	3.90829	3.07202	8.92323	8.84324	10.4694	1.23808	7.29e-22	2.37e-20	Inositol monophosphatase family protein	3'(2'),5'-bisphosphate nucleotidase	SAL2; FUNCTIONS IN: 3'(2'),5'-bisphosphate nucleotidase activity, inositol or phosphatidylinositol phosphatase activity; INVOLVED IN: sulfur metabolic process; LOCATED IN: cellular_component unknown; EXPRESSED IN: 15 plant structures; EXPRESSED DURING: 9 growth stages; CONTAINS InterPro DOMAIN/s: Inositol monophosphatase (InterPro:IPR000760), 3(2),5 -bisphosphate nucleotidase HAL2 (InterPro:IPR00…
AT2G39180	13.2217	13.3283	11.346	6.26342	6.28762	6.57479	-1.11406	7.76e-22	2.52e-20	CRINKLY4 related 2		CRINKLY4 related 2 (CCR2); FUNCTIONS IN: protein serine/threonine kinase activity, protein kinase activity, receptor activity, kinase activity, ATP binding; INVOLVED IN: protein amino acid phosphorylation; LOCATED IN: endomembrane system; EXPRESSED IN: 21 plant structures; EXPRESSED DURING: 13 growth stages; CONTAINS InterPro DOMAIN/s: TNFR/CD27/30/40/95 cysteine-rich region (InterPro:IPR001368),…
AT4G29700	12.2958	11.324	11.7966	22.6513	22.7166	25.9223	0.876247	7.77e-22	2.52e-20	Alkaline-phosphatase-like family protein		Alkaline-phosphatase-like family protein; FUNCTIONS IN: hydrolase activity, catalytic activity; INVOLVED IN: metabolic process, nucleotide metabolic process; LOCATED IN: vacuole; EXPRESSED IN: 21 plant structures; EXPRESSED DURING: 12 growth stages; CONTAINS InterPro DOMAIN/s: Alkaline phosphatase-like, alpha/beta/alpha (InterPro:IPR017849), Type I phosphodiesterase/nucleotide pyrophosphatase/pho…
AT5G24240	0.555534	0.501063	0.532484	2.61691	3.08296	3.05707	2.31685	7.79e-22	2.52e-20	Phosphatidylinositol 3- and 4-kinase ;Ubiquitin family protein		Phosphatidylinositol 3- and 4-kinase ;Ubiquitin family protein; FUNCTIONS IN: inositol or phosphatidylinositol kinase activity, phosphotransferase activity, alcohol group as acceptor; LOCATED IN: peroxisome; EXPRESSED IN: 11 plant structures; EXPRESSED DURING: 6 growth stages; CONTAINS InterPro DOMAIN/s: Phosphatidylinositol 3-/4-kinase, catalytic (InterPro:IPR000403), Ubiquitin (InterPro:IPR0006…
AT4G30270	126.921	133.383	132.671	79.6656	74.5591	81.9965	-0.863741	8.09e-22	2.61e-20	xyloglucan endotransglucosylase/hydrolase 24	encodes a protein similar to endo xyloglucan transferase in sequence. It is also very similar to BRU1 in soybean, which is involved in brassinosteroid response.	xyloglucan endotransglucosylase/hydrolase 24 (XTH24); FUNCTIONS IN: hydrolase activity, acting on glycosyl bonds, xyloglucan:xyloglucosyl transferase activity; INVOLVED IN: aging, response to gibberellin stimulus, gibberellic acid mediated signaling pathway, response to brassinosteroid stimulus, plant-type cell wall loosening; LOCATED IN: cell wall, plasma membrane, cytoplasm, plant-type cell wal…
AT2G44290	6.40715	7.06498	5.20196	22.4797	26.4892	20.897	1.7778	9.15e-22	2.95e-20	Bifunctional inhibitor/lipid-transfer protein/seed storage 2S albumin superfamily protein		Bifunctional inhibitor/lipid-transfer protein/seed storage 2S albumin superfamily protein; FUNCTIONS IN: lipid binding; INVOLVED IN: lipid transport; LOCATED IN: plasma membrane, anchored to membrane; CONTAINS InterPro DOMAIN/s: Bifunctional inhibitor/plant lipid transfer protein/seed storage (InterPro:IPR016140), Plant lipid transfer protein/seed storage/trypsin-alpha amylase inhibitor (InterPro…
AT3G33528	0.222213	0.300638	0.327683	2.18791	1.9877	2.51266	2.83863	1.03e-21	3.32e-20			unknown protein; FUNCTIONS IN: molecular_function unknown; INVOLVED IN: biological_process unknown; LOCATED IN: cellular_component unknown; BEST Arabidopsis thaliana protein match is: unknown protein (TAIR:AT4G07526.3); Has 57 Blast hits to 57 proteins in 2 species: Archae - 0; Bacteria - 0; Metazoa - 0; Fungi - 0; Plants - 57; Viruses - 0; Other Eukaryotes - 0 (source: NCBI BLink).
AT5G60800	5.55534	5.76222	6.06213	15.5299	16.1044	18.1749	1.38944	1.09e-21	3.51e-20	Heavy metal transport/detoxification superfamily protein		Heavy metal transport/detoxification superfamily protein ; FUNCTIONS IN: metal ion binding; INVOLVED IN: metal ion transport; EXPRESSED IN: 21 plant structures; EXPRESSED DURING: 12 growth stages; CONTAINS InterPro DOMAIN/s: Heavy metal transport/detoxification protein (InterPro:IPR006121); BEST Arabidopsis thaliana protein match is: Heavy metal transport/detoxification superfamily protein (TAIR:…
AT5G53820	0.740711	0.901913	0.614405	4.24712	4.13766	4.10401	2.34597	1.15e-21	3.7e-20	Late embryogenesis abundant protein (LEA) family protein		Late embryogenesis abundant protein (LEA) family protein; BEST Arabidopsis thaliana protein match is: Late embryogenesis abundant protein (LEA) family protein (TAIR:AT5G38760.1); Has 1807 Blast hits to 1807 proteins in 277 species: Archae - 0; Bacteria - 0; Metazoa - 736; Fungi - 347; Plants - 385; Viruses - 0; Other Eukaryotes - 339 (source: NCBI BLink).
AT1G09500	2.92581	2.95627	3.31779	7.85073	8.47815	8.75243	1.31608	1.25e-21	4e-20	NAD(P)-binding Rossmann-fold superfamily protein	similar to Eucalyptus gunnii alcohol dehydrogenase of unknown physiological function (GI:1143445), Vigna unguiculata (gi:1854445), NOT a cinnamyl-alcohol dehydrogenase	NAD(P)-binding Rossmann-fold superfamily protein; FUNCTIONS IN: alcohol dehydrogenase (NAD) activity, cinnamyl-alcohol dehydrogenase activity; INVOLVED IN: lignin biosynthetic process, cellular metabolic process, metabolic process; LOCATED IN: endomembrane system; EXPRESSED IN: 9 plant structures; EXPRESSED DURING: LP.06 six leaves visible, LP.04 four leaves visible, 4 anthesis, petal differentia…
AT1G69520	1.96289	1.6034	1.92514	5.70572	6.00367	5.36034	1.49247	1.27e-21	4.06e-20	S-adenosyl-L-methionine-dependent methyltransferases superfamily protein		S-adenosyl-L-methionine-dependent methyltransferases superfamily protein; FUNCTIONS IN: methyltransferase activity; INVOLVED IN: metabolic process; LOCATED IN: mitochondrion; CONTAINS InterPro DOMAIN/s: Methyltransferase type 11 (InterPro:IPR013216); BEST Arabidopsis thaliana protein match is: S-adenosyl-L-methionine-dependent methyltransferases superfamily protein (TAIR:AT1G69526.2); Has 9433 Bl…
AT1G32900	14.7031	13.2281	14.5409	27.3703	26.5297	27.0111	0.79596	1.35e-21	4.31e-20	UDP-Glycosyltransferase superfamily protein		UDP-Glycosyltransferase superfamily protein; FUNCTIONS IN: protein binding, transferase activity, transferring glycosyl groups; INVOLVED IN: biosynthetic process, glucan biosynthetic process; LOCATED IN: chloroplast; EXPRESSED IN: 21 plant structures; EXPRESSED DURING: 13 growth stages; CONTAINS InterPro DOMAIN/s: Glycogen/starch synthases, ADP-glucose type (InterPro:IPR011835), Starch synthase, …
AT1G63210	0	0	0	1.2012	0.973568	1.59135	7.84561	1.4e-21	4.46e-20	Transcription elongation factor Spt6		Transcription elongation factor Spt6; FUNCTIONS IN: transcription elongation regulator activity, hydrolase activity, acting on ester bonds, RNA binding; INVOLVED IN: regulation of transcription from RNA polymerase II promoter, nucleobase, nucleoside, nucleotide and nucleic acid metabolic process; EXPRESSED IN: sperm cell, flower, cultured cell; EXPRESSED DURING: 4 anthesis; CONTAINS InterPro DOMA…
AT1G20630	137.032	129.825	133.531	79.1079	78.7373	83.7553	-0.858454	1.55e-21	4.94e-20	catalase 1	Catalyzes the reduction of hydrogen peroxide using heme group as cofactor. Protects cells from toxicity by H2O2.	catalase 1 (CAT1); FUNCTIONS IN: catalase activity, cobalt ion binding; INVOLVED IN: in 7 processes; LOCATED IN: mitochondrion, cytosolic ribosome, cell wall, peroxisome, chloroplast envelope; EXPRESSED IN: 26 plant structures; EXPRESSED DURING: 16 growth stages; CONTAINS InterPro DOMAIN/s: Catalase related subgroup (InterPro:IPR018028), Catalase (InterPro:IPR002226), Catalase-like domain, haem-d…
AT1G01470	136.291	138.945	142.337	79.6656	73.5449	76.343	-0.992576	1.76e-21	5.61e-20	Late embryogenesis abundant protein	Encodes late-embryogenesis abundant protein whose mRNA levels are induced in response to wounding and light stress. Might be involved in protection against dessication.	LATE EMBRYOGENESIS ABUNDANT 14 (LEA14); CONTAINS InterPro DOMAIN/s: Water stress and hypersensitive response domain (InterPro:IPR013990), Late embryogenesis abundant protein, group 2 (InterPro:IPR004864); BEST Arabidopsis thaliana protein match is: Late embryogenesis abundant protein (TAIR:AT2G46140.1); Has 340 Blast hits to 340 proteins in 93 species: Archae - 0; Bacteria - 10; Metazoa - 0; Fung…
AT3G59310	35.2208	35.4251	30.1468	21.064	18.66	18.6774	-0.916656	1.92e-21	6.11e-20	Eukaryotic protein of unknown function (DUF914)		Eukaryotic protein of unknown function (DUF914); CONTAINS InterPro DOMAIN/s: Protein of unknown function DUF914, eukaryotic (InterPro:IPR009262); BEST Arabidopsis thaliana protein match is: Eukaryotic protein of unknown function (DUF914) (TAIR:AT3G59340.1); Has 35333 Blast hits to 34131 proteins in 2444 species: Archae - 798; Bacteria - 22429; Metazoa - 974; Fungi - 991; Plants - 531; Viruses - 0…
AT5G38940	4.92573	3.95839	5.40676	15.2296	14.0356	13.5684	1.44533	2.01e-21	6.37e-20	RmlC-like cupins superfamily protein		RmlC-like cupins superfamily protein; FUNCTIONS IN: manganese ion binding, nutrient reservoir activity; INVOLVED IN: response to salt stress; LOCATED IN: cell wall; EXPRESSED IN: fruit, root; CONTAINS InterPro DOMAIN/s: Cupin, RmlC-type (InterPro:IPR011051), Cupin 1 (InterPro:IPR006045), RmlC-like jelly roll fold (InterPro:IPR014710), Germin (InterPro:IPR001929), Germin, manganese binding site (I…
AT3G15310	0	0	0.0409603	1.287	1.37922	1.25633	5.98148	2.18e-21	6.91e-20	transposable element gene		similar to unknown protein [Arabidopsis thaliana] (TAIR:AT5G32621.1); similar to hypothetical protein 24.t00017 [Brassica oleracea] (GB:ABD64939.1); contains InterPro domain Protein of unknown function DUF635; (InterPro:IPR006912); contains InterPro domain Bacterial adhesion; (InterPro:IPR008966)
AT5G25840	19.9622	18.4892	19.9067	9.99574	9.61398	8.83619	-1.16677	2.29e-21	7.25e-20	Protein of unknown function (DUF1677)		Protein of unknown function (DUF1677); CONTAINS InterPro DOMAIN/s: Protein of unknown function DUF1677, plant (InterPro:IPR012876); BEST Arabidopsis thaliana protein match is: Protein of unknown function (DUF1677) (TAIR:AT1G79770.1); Has 1807 Blast hits to 1807 proteins in 277 species: Archae - 0; Bacteria - 0; Metazoa - 736; Fungi - 347; Plants - 385; Viruses - 0; Other Eukaryotes - 339 (source:…
AT4G13890	1.44439	1.70361	1.18785	5.92022	5.67914	6.11414	1.90867	2.4e-21	7.58e-20	Pyridoxal phosphate (PLP)-dependent transferases superfamily protein		EMBRYO SAC DEVELOPMENT ARREST 37 (EDA36); FUNCTIONS IN: pyridoxal phosphate binding, glycine hydroxymethyltransferase activity, catalytic activity; INVOLVED IN: glycine metabolic process, polar nucleus fusion, L-serine metabolic process, pollen development; LOCATED IN: cellular_component unknown; EXPRESSED IN: male gametophyte, pollen tube; EXPRESSED DURING: L mature pollen stage, M germinated po…
AT5G05340	0.148142	0.200425	0.0819207	2.61691	1.90657	2.05201	3.78629	2.64e-21	8.34e-20	Peroxidase superfamily protein		Peroxidase superfamily protein; FUNCTIONS IN: protein binding, peroxidase activity; INVOLVED IN: response to oxidative stress, oxidation reduction; LOCATED IN: apoplast, cell wall; EXPRESSED IN: 9 plant structures; EXPRESSED DURING: LP.04 four leaves visible, 4 anthesis, C globular stage, petal differentiation and expansion stage; CONTAINS InterPro DOMAIN/s: Haem peroxidase (InterPro:IPR010255), …
AT4G39070	4.62945	5.31126	4.9562	1.58731	1.33866	0.795676	-2.1226	2.7e-21	8.53e-20	B-box zinc finger family protein		B-box zinc finger family protein; FUNCTIONS IN: sequence-specific DNA binding transcription factor activity, zinc ion binding; INVOLVED IN: response to karrikin, response to chitin, regulation of transcription; LOCATED IN: intracellular; EXPRESSED IN: 16 plant structures; EXPRESSED DURING: 10 growth stages; CONTAINS InterPro DOMAIN/s: Zinc finger, B-box (InterPro:IPR000315); BEST Arabidopsis thal…
AT1G22550	20.9992	19.5915	21.8728	11.8404	11.48	11.6001	-0.969815	2.72e-21	8.56e-20	Major facilitator superfamily protein		Major facilitator superfamily protein; FUNCTIONS IN: transporter activity; INVOLVED IN: oligopeptide transport; LOCATED IN: membrane; EXPRESSED IN: 19 plant structures; EXPRESSED DURING: 9 growth stages; CONTAINS InterPro DOMAIN/s: PTR2 family proton/oligopeptide symporter, conserved site (InterPro:IPR018456), Oligopeptide transporter (InterPro:IPR000109), Major facilitator superfamily, general s…
AT2G35290	4.59241	5.6119	6.02117	1.63021	1.62261	1.5076	-1.88995	2.94e-21	9.23e-20			unknown protein; Has 39 Blast hits to 39 proteins in 10 species: Archae - 0; Bacteria - 0; Metazoa - 0; Fungi - 0; Plants - 39; Viruses - 0; Other Eukaryotes - 0 (source: NCBI BLink).
AT3G12320	7.51822	6.06286	7.37286	15.1438	15.3743	15.7879	1.00441	2.98e-21	9.37e-20			unknown protein; BEST Arabidopsis thaliana protein match is: unknown protein (TAIR:AT5G06980.4); Has 102 Blast hits to 102 proteins in 16 species: Archae - 0; Bacteria - 0; Metazoa - 0; Fungi - 0; Plants - 98; Viruses - 0; Other Eukaryotes - 4 (source: NCBI BLink).
AT4G22513	3.37024	3.60765	4.5466	19.9486	14.2384	14.364	1.94345	3.02e-21	9.48e-20	Bifunctional inhibitor/lipid-transfer protein/seed storage 2S albumin superfamily protein	Encodes a Protease inhibitor/seed storage/LTP family protein	Bifunctional inhibitor/lipid-transfer protein/seed storage 2S albumin superfamily protein; INVOLVED IN: lipid transport; LOCATED IN: endomembrane system; CONTAINS InterPro DOMAIN/s: Bifunctional inhibitor/plant lipid transfer protein/seed storage (InterPro:IPR016140), Plant lipid transfer protein/seed storage/trypsin-alpha amylase inhibitor (InterPro:IPR003612), Plant lipid transfer protein/hydro…
AT2G42690	57.5533	57.0209	55.1326	109.953	102.062	114.703	0.814947	3.21e-21	1e-19	alpha/beta-Hydrolases superfamily protein		alpha/beta-Hydrolases superfamily protein; FUNCTIONS IN: triglyceride lipase activity; INVOLVED IN: lipid metabolic process; LOCATED IN: chloroplast; EXPRESSED IN: 22 plant structures; EXPRESSED DURING: 13 growth stages; CONTAINS InterPro DOMAIN/s: Lipase, class 3 (InterPro:IPR002921); BEST Arabidopsis thaliana protein match is: alpha/beta-Hydrolases superfamily protein (TAIR:AT4G18550.1); Has 77…
AT1G52070	0.99996	1.20255	1.10593	6.99273	5.35462	6.19789	2.35873	3.35e-21	1.05e-19	Mannose-binding lectin superfamily protein		Mannose-binding lectin superfamily protein; FUNCTIONS IN: molecular_function unknown; INVOLVED IN: biological_process unknown; LOCATED IN: endomembrane system; EXPRESSED IN: root; CONTAINS InterPro DOMAIN/s: Mannose-binding lectin (InterPro:IPR001229); BEST Arabidopsis thaliana protein match is: Mannose-binding lectin superfamily protein (TAIR:AT1G52060.1); Has 1736 Blast hits to 822 proteins in …
AT2G42530	304.099	333.507	354.594	123.381	115.611	126.052	-1.57181	3.67e-21	1.15e-19	cold regulated 15b		cold regulated 15b (COR15B); INVOLVED IN: response to cold, defense response to fungus; LOCATED IN: chloroplast, chloroplast stroma, chloroplast envelope; EXPRESSED IN: 21 plant structures; EXPRESSED DURING: 13 growth stages; BEST Arabidopsis thaliana protein match is: cold-regulated 15a (TAIR:AT2G42540.2); Has 194 Blast hits to 148 proteins in 43 species: Archae - 0; Bacteria - 18; Metazoa - 5; …
AT1G18400	17.5919	16.485	17.3262	8.45133	9.24889	8.08239	-1.12446	3.94e-21	1.23e-19	BR enhanced expression 1		BR enhanced expression 1 (BEE1); FUNCTIONS IN: sequence-specific DNA binding transcription factor activity; INVOLVED IN: regulation of transcription; LOCATED IN: nucleus; EXPRESSED IN: 22 plant structures; EXPRESSED DURING: 13 growth stages; CONTAINS InterPro DOMAIN/s: Helix-loop-helix DNA-binding domain (InterPro:IPR001092), Helix-loop-helix DNA-binding (InterPro:IPR011598); BEST Arabidopsis tha…
AT5G53750	10.3329	12.276	11.5918	4.76192	4.86784	5.10908	-1.33871	4.06e-21	1.26e-19	CBS domain-containing protein		CBS domain-containing protein; CONTAINS InterPro DOMAIN/s: Cystathionine beta-synthase, core (InterPro:IPR000644); BEST Arabidopsis thaliana protein match is: Cystathionine beta-synthase (CBS) family protein (TAIR:AT4G27460.1); Has 152 Blast hits to 152 proteins in 18 species: Archae - 0; Bacteria - 0; Metazoa - 1; Fungi - 0; Plants - 150; Viruses - 0; Other Eukaryotes - 1 (source: NCBI BLink).
AT4G21830	1.37032	2.25478	2.70338	6.56372	6.57158	7.03545	1.55883	4.44e-21	1.38e-19	methionine sulfoxide reductase B7		methionine sulfoxide reductase B7 (MSRB7); CONTAINS InterPro DOMAIN/s: Methionine sulphoxide reductase B (InterPro:IPR002579), Mss4-like (InterPro:IPR011057); BEST Arabidopsis thaliana protein match is: methionine sulfoxide reductase B8 (TAIR:AT4G21840.1); Has 8390 Blast hits to 8387 proteins in 2248 species: Archae - 76; Bacteria - 4942; Metazoa - 265; Fungi - 135; Plants - 208; Viruses - 1; Oth…
[truncated: 21,207 more rows]

## Sheet: Sheet 2 
The list of upregulated genes in ibm1 grown in soil （FDR < 0.05; fold change > 2）
Genes	Col-0_1	Col-0_2	Col-0_3	ibm1-1_1	ibm1-1_2	ibm1-1_3	logFC	FC	PValue	FDR	annotation
[truncated: 1,396 more rows]

## Sheet: Sheet 3 
Profile of GO analysis of upregulated genes in ibm1 grown in soil, FDR<0.05
	GO term	Ontology	Description	Number in input list	Number in BG/Ref	p-value	FDR
[truncated: 129 more rows]

## Sheet: Sheet 4 
The list of downregulated genes in ibm1 grown in soil (FDR<0.05; fold change>2)
[truncated: 499 more rows]

[truncated: 8 more sheets: Sheet 5 , Sheet 6 , Sheet 7, Sheet 8 , Sheet 9 , Sheet 10, Sheet 11 , Sheet 12 ]
