# Supplementary material for: Dysfunction of histone demethylase IBM1 in Arabidopsis causes autoimmunity and reshapes the root microbiome
Source: ISME J. 2022 Jul 30;16(11):2513–24. doi: 10.1038/s41396-022-01297-6 (PMC9561531; doi:10.1038/s41396-022-01297-6)
Supplement: Supplementary file 4 — Dataset S3 [file 41396_2022_1297_MOESM4_ESM.xlsx]

## Sheet: Content
	Content
Sheet 1	The list of hyper DMRs in ibm1
Sheet 2	The list of hypo DMRs in ibm1
Sheet 3	DMR composition in ibm1

## Sheet: Sheet 1
The list of hyper DMRs in ibm1
chromosome	start	end	length	p-value	difference	FoldChange	location	location_type	prior_location_type	CX_number	CX_all_number	prior_CX
chr1	4244	5030	787	0	20.613	Inf	AT1G01010	protein_coding	protein_coding	CHG:0:34,CG:0:7,CHH:0:5	46	CHG
chr1	24558	25773	1216	0	27.605	Inf	AT1G03993:atlncRNA,AT1G01040	promoter,protein_coding	protein_coding	CHH:0:72,CHG:0:70,CG:0:10	152	CHH
chr1	26031	27979	1949	0	36.152	Inf	AT1G03993:atlncRNA,AT1G01046:miRNA,AT1G01040	promoter,promoter,protein_coding	protein_coding	CHG:0:143,CHH:0:85,CG:0:6	234	CHG
chr1	28235	28744	510	0	25.091	Inf	AT1G01046:miRNA,AT1G01040,AT1G01046	promoter,protein_coding,miRNA	protein_coding	CHG:0:20,CHH:0:20	40	CHG
chr1	29207	29367	161	0	37.26	Inf	AT1G01040	protein_coding	protein_coding	CHG:0:11,CHH:0:8,CG:0:2	21	CHG
chr1	29733	29961	229	0	27.415	4.178	AT1G01040	protein_coding	protein_coding	CHG:0:9,CHH:0:7,CG:0:6	22	CHG
chr1	31446	32140	695	0	24.669	Inf	AT1G03997:atlncRNA,AT1G01050	promoter,protein_coding	protein_coding	CHG:0:46,CHH:0:11,CG:0:3	60	CHG
chr1	34671	34951	281	0	12.947	Inf	AT1G01050:protein_coding,AT1G01060	promoter,protein_coding	protein_coding	CHG:0:17,CG:0:1	18	CHG
chr1	92080	94379	2300	0	28.408	Inf	AT1G04017:lncRNA,AT1G04023:lncRNA,AT1G01225:protein_coding,AT1G01220	promoter,promoter,promoter,protein_coding	protein_coding	CHG:0:125,CHH:0:45,CG:0:8	178	CHG
chr1	122507	123418	912	0	27.992	Inf	AT1G01320	protein_coding	protein_coding	CHG:0:72,CHH:0:10,CG:0:8	90	CHG
chr1	123762	124117	356	0	26.686	Inf	AT1G01320	protein_coding	protein_coding	CHG:0:29,CHH:0:15,CG:0:2	46	CHG
chr1	124481	125249	769	0	30.562	Inf	AT1G01320	protein_coding	protein_coding	CHG:0:66,CHH:0:17,CG:0:4	87	CHG
chr1	125531	127669	2139	0	30.189	Inf	AT1G01320	protein_coding	protein_coding	CHG:0:162,CHH:0:33,CG:0:9	204	CHG
chr1	136764	137094	331	0	17.52	3.764	AT1G01340:protein_coding,AT1G01355:protein_coding,AT1G01350	promoter,promoter,protein_coding	protein_coding	CHG:0:13,CHH:0:5,CG:0:1	19	CHG
chr1	160187	160855	669	0	30.106	Inf	AT1G01430:protein_coding,AT1G01440	promoter,protein_coding	protein_coding	CHG:0:59,CG:0:8,CHH:0:3	70	CHG
chr1	161135	161288	154	0	26.178	Inf	AT1G01448:atlncRNA,AT1G01440	promoter,protein_coding	protein_coding	CHG:0:13,CHH:0:5,CG:0:1	19	CHG
chr1	164393	164544	152	0	16.21	5.357	AT1G01450,AT1G01440:protein_coding,AT1G01448	protein_coding,promoter,atlncRNA	protein_coding	CHG:0:10,CG:0:2	12	CHG
chr1	164799	165288	490	0	15.348	Inf	AT1G01450,AT1G01440:protein_coding,AT1G01448	protein_coding,promoter,atlncRNA	protein_coding	CHG:0:28,CHH:0:8,CG:0:4	40	CHG
chr1	170450	170685	236	0	14.213	Inf	AT1G01460	protein_coding	protein_coding	CHG:0:10,CHH:0:3	13	CHG
chr1	188044	189031	988	0	24.672	Inf	AT1G01520:protein_coding,AT1G01510	promoter,protein_coding	protein_coding	CHG:0:69,CHH:0:10,CG:0:7	86	CHG
chr1	189288	189693	406	0	27.11	Inf	AT1G01520:protein_coding,AT1G01510	promoter,protein_coding	protein_coding	CHG:0:28,CHH:0:2,CG:0:1	31	CHG
chr1	233471	233759	289	0	19.56	Inf	AT1G01640:protein_coding,AT1G01650	promoter,protein_coding	protein_coding	CHG:0:18,CHH:0:2	20	CHG
chr1	234052	234723	672	0	31.023	Inf	AT1G01640:protein_coding,AT1G04027:miRNA,AT1G01650,AT1G04027	promoter,promoter,protein_coding,miRNA	protein_coding	CHG:0:49,CHH:0:13	62	CHG
chr1	235005	236650	1646	0	28.428	Inf	AT1G04027:miRNA,AT1G01650	promoter,protein_coding	protein_coding	CHG:0:101,CHH:0:43,CG:0:4	148	CHG
chr1	240629	241299	671	0	19.313	Inf	AT1G01660	protein_coding	protein_coding	CHG:0:23,CHH:0:18,CG:0:4	45	CHG
chr1	241501	241746	246	0	20.45	Inf	AT1G01660	protein_coding	protein_coding	CHG:0:26,CHH:0:10,CG:0:1	37	CHG
chr1	243464	243622	159	0	17.825	1.694	AT1G01660:protein_coding,AT1G01670	promoter,protein_coding	protein_coding	CHG:0:13,CG:0:3,CHH:0:3	19	CHG
chr1	244421	245078	658	0	13.886	Inf	AT1G01660:protein_coding,AT1G01670	promoter,protein_coding	protein_coding	CHG:0:24,CHH:0:7,CG:0:3	34	CHG
chr1	250235	252054	1820	0	24.508	Inf	AT1G01680:protein_coding,AT1G01695:protein_coding,AT1G01690	promoter,promoter,protein_coding	protein_coding	CHG:0:132,CHH:0:53,CG:0:7	192	CHG
chr1	264015	265040	1026	0	32.419	Inf	AT1G01715:protein_coding,AT1G01710	promoter,protein_coding	protein_coding	CHG:0:68,CHH:0:24,CG:0:1	93	CHG
chr1	265269	265577	309	0	18.065	Inf	AT1G01715:protein_coding,AT1G01710	promoter,protein_coding	protein_coding	CHG:0:14,CHH:0:1	15	CHG
chr1	276536	277337	802	0	29.299	2.842	AT1G01740:protein_coding,AT1G04053:atlncRNA,AT1G04057:atRNA,AT1G04057,AT1G01770:protein_coding,AT1G01760	promoter,promoter,promoter,atRNA,promoter,protein_coding	protein_coding	CHG:0:53,CHH:0:17,CG:0:4	74	CHG
chr1	279299	280919	1621	0	26.442	Inf	AT1G01760:protein_coding,AT1G01780:protein_coding,AT1G01770	promoter,promoter,protein_coding	protein_coding	CHG:0:104,CHH:0:53,CG:0:10	167	CHG
chr1	281161	281621	461	0	26.135	Inf	AT1G01780:protein_coding,AT1G01770	promoter,protein_coding	protein_coding	CHG:0:31,CHH:0:10,CG:0:6	47	CHG
chr1	281960	282123	164	0	25.742	6.067	AT1G01780:protein_coding,AT1G01770	promoter,protein_coding	protein_coding	CHG:0:9,CG:0:5	14	CHG
chr1	285276	287459	2184	0	25.689	Inf	AT1G01790	protein_coding	protein_coding	CHG:0:154,CHH:0:36,CG:0:8	198	CHG
chr1	288151	289276	1126	0	26.607	Inf	AT1G01790	protein_coding	protein_coding	CHG:0:68,CHH:0:32,CG:0:13	113	CHG
chr1	289570	290426	857	0	23.967	Inf	AT1G01790	protein_coding	protein_coding	CHG:0:51,CHH:0:19,CG:0:13	83	CHG
chr1	296606	296889	284	0	12.488	4.502	AT1G01820	protein_coding	protein_coding	CHG:0:16	16	CHG
chr1	306832	307499	668	0	17.682	Inf	AT1G01860:protein_coding,AT1G01880	promoter,protein_coding	protein_coding	CHG:0:42,CG:0:7,CHH:0:2	51	CHG
chr1	308067	308259	193	0	29.655	5.515	AT1G01860:protein_coding,AT1G01900:protein_coding,AT1G01880	promoter,promoter,protein_coding	protein_coding	CHG:0:13,CG:0:2,CHH:0:1	16	CHG
chr1	314112	314665	554	0	25.098	Inf	AT1G04077:atlncRNA,AT1G04083:atlncRNA,AT1G01920:protein_coding,AT1G01910,AT1G04083	promoter,promoter,promoter,protein_coding,atlncRNA	protein_coding	CHG:0:37,CHH:0:14	51	CHG
chr1	317115	319183	2069	0	30.106	Inf	AT1G01910:protein_coding,AT1G01920	promoter,protein_coding	protein_coding	CHG:0:131,CHH:0:54,CG:0:23	208	CHG
chr1	325916	326503	588	0	27.608	Inf	AT1G01950	protein_coding	protein_coding	CHG:0:31,CHH:0:6,CG:0:2	39	CHG
chr1	326793	327064	272	0	26.86	Inf	AT1G01950	protein_coding	protein_coding	CHG:0:13,CHH:0:5	18	CHG
chr1	327472	327756	285	0	20.97	Inf	AT1G01950	protein_coding	protein_coding	CHG:0:10,CHH:0:10	20	CHG
chr1	328018	329846	1829	0	27.412	Inf	AT1G01950	protein_coding	protein_coding	CHG:0:127,CHH:0:29,CG:0:8	164	CHG
chr1	332016	332745	730	0	27.611	3.204	AT1G01960	protein_coding	protein_coding	CHG:0:50,CG:0:12,CHH:0:9	71	CHG
chr1	333337	334930	1594	0	31.149	Inf	AT1G01960	protein_coding	protein_coding	CHG:0:113,CHH:0:41,CG:0:7	161	CHG
chr1	335175	335853	679	0	30.99	Inf	AT1G01960	protein_coding	protein_coding	CHG:0:61,CHH:0:19,CG:0:4	84	CHG
chr1	336206	336349	144	0	32.7	Inf	AT1G01970:protein_coding,AT1G01960	promoter,protein_coding	protein_coding	CHG:0:13,CHH:0:4	17	CHG
chr1	349444	351110	1667	0	27.388	Inf	ATGP2LTR,AT1G02010	TE,protein_coding	protein_coding	CHG:0:101,CHH:0:32,CG:0:12	145	CHG
chr1	359374	359601	228	0	21.065	Inf	AT1G02040:protein_coding,AT1G02050	promoter,protein_coding	protein_coding	CHG:0:20,CG:0:7,CHH:0:3	30	CHG
chr1	359883	360336	454	0	31.025	Inf	AT1G02040:protein_coding,AT1G02050	promoter,protein_coding	protein_coding	CHG:0:28,CG:0:16,CHH:0:11	55	CHG
chr1	360907	361484	578	0	19.786	Inf	AT1G02050:protein_coding,AT1G02060,AT1G02040:protein_coding	promoter,protein_coding,promoter	protein_coding	CHG:0:27,CHH:0:3,CG:0:1	31	CHG
chr1	375054	381305	6252	0	32.511	Inf	AT1G02080	protein_coding	protein_coding	CHG:0:431,CHH:0:188,CG:0:31	650	CHG
chr1	381511	381747	237	0	33.358	1.615	AT1G02080	protein_coding	protein_coding	CHG:0:25,CHH:0:4,CG:0:1	30	CHG
chr1	382072	383616	1545	0	28.203	Inf	AT1G02080	protein_coding	protein_coding	CHG:0:93,CHH:0:25,CG:0:6	124	CHG
chr1	383857	385571	1715	0	21.427	Inf	AT1G02080	protein_coding	protein_coding	CHG:0:97,CHH:0:10,CG:0:1	108	CHG
chr1	390746	391000	255	0	39.612	Inf	AT1G02090:protein_coding,AT1G02110:protein_coding,AT1G02100	promoter,promoter,protein_coding	protein_coding	CHG:0:19,CHH:0:5	24	CHG
chr1	391279	391554	276	0	17.98	Inf	AT1G02090:protein_coding,AT1G02110:protein_coding,AT1G02100	promoter,promoter,protein_coding	protein_coding	CHG:0:16,CHH:0:3,CG:0:1	20	CHG
chr1	394388	395158	771	0	28.465	3.175	AT1G02120:protein_coding,AT1G02110	promoter,protein_coding	protein_coding	CHG:0:58,CG:0:15,CHH:0:8	81	CHG
chr1	396521	397953	1433	0	24.643	Inf	AT1G02120	protein_coding	protein_coding	CHG:0:78,CHH:0:3,CG:0:2	83	CHG
chr1	398188	399125	938	0	27.294	Inf	AT1G02120	protein_coding	protein_coding	CHG:0:52,CHH:0:11	63	CHG
chr1	405386	406761	1376	0	28.118	Inf	AT1G02140:protein_coding,AT1G02150:protein_coding,AT1G02145	promoter,promoter,protein_coding	protein_coding	CHG:0:86,CHH:0:15,CG:0:9	110	CHG
chr1	407050	407507	458	0	20.475	Inf	AT1G02150:protein_coding,AT1G02145	promoter,protein_coding	protein_coding	CHG:0:29,CG:0:2,CHH:0:2	33	CHG
chr1	448884	449109	226	0	32.177	Inf	AT1G02280	protein_coding	protein_coding	CHG:0:23,CHH:0:4,CG:0:1	28	CHG
chr1	449502	449768	267	0	13.863	5.172	AT1G02280	protein_coding	protein_coding	CHG:0:10,CG:0:2	12	CHG
chr1	451638	452040	403	0	30.485	Inf	AT1G02280:protein_coding,AT1G02300:protein_coding,AT1G02290	promoter,promoter,protein_coding	protein_coding	CHG:0:28,CG:0:2	30	CHG
chr1	456665	457034	370	0	38.715	Inf	AT1G04097:atlncRNA,AT1G02305	promoter,protein_coding	protein_coding	CHG:0:32,CG:0:2,CHH:0:2	36	CHG
chr1	457400	457809	410	0	13.53	Inf	AT1G04097:atlncRNA,AT1G02305,AT1G04103:atlncRNA	promoter,protein_coding,promoter	protein_coding	CHG:0:18,CG:0:4,CHH:0:2	24	CHG
chr1	491859	492109	251	0	19.535	Inf	AT1G02420:protein_coding,AT1G02405:protein_coding,AT1G02410	promoter,promoter,protein_coding	protein_coding	CHG:0:18	18	CHG
chr1	494972	495428	457	0	23.364	5.139	AT1G04123:atlncRNA,AT1G02420,AT1G04117,AT1G02430	promoter,protein_coding,atlncRNA,protein_coding	protein_coding	CHG:0:26,CG:0:3,CHH:0:3	32	CHG
chr1	516555	516701	147	0	17.07	4.178	AT1G02475:protein_coding,AT1G02490:protein_coding,AT1G02500:protein_coding,AT1G02490	promoter,promoter,promoter,protein_coding	protein_coding	CHG:0:13	13	CHG
chr1	518939	519095	157	0	24.1	5.752	AT1G02500	protein_coding	protein_coding	CHG:0:10,CHH:0:1	11	CHG
chr1	519298	519559	262	0	29.26	Inf	AT1G02500	protein_coding	protein_coding	CHG:0:23,CG:0:6,CHH:0:1	30	CHG
chr1	577696	578180	485	0	20.044	Inf	AT1G02670	protein_coding	protein_coding	CHG:0:29,CHH:0:15,CG:0:5	49	CHG
chr1	578415	578787	373	0	25.973	Inf	AT1G02680:protein_coding,AT1G02670	promoter,protein_coding	protein_coding	CHG:0:19,CHH:0:13,CG:0:2	34	CHG
chr1	579449	579639	191	0	14.54	Inf	AT1G02680:protein_coding,AT1G02670	promoter,protein_coding	protein_coding	CHH:0:8,CHG:0:6	14	CHH
chr1	585187	585776	590	0	20.916	Inf	AT1G04143:lncRNA,AT1G02690	promoter,protein_coding	protein_coding	CHG:0:42,CHH:0:17,CG:0:2	61	CHG
chr1	600071	600429	359	0	17.697	Inf	AT1G02730:protein_coding,AT1G02740	promoter,protein_coding	protein_coding	CHG:0:15,CHH:0:3,CG:0:2	20	CHG
chr1	600762	601324	563	0	17.606	Inf	AT1G02750:protein_coding,AT1G02740	promoter,protein_coding	protein_coding	CHG:0:25,CHH:0:3,CG:0:2	30	CHG
chr1	632325	632802	478	0	20.438	5.681	AT1G02850	protein_coding	protein_coding	CHG:0:37,CHH:0:2,CG:0:1	40	CHG
chr1	647068	647445	378	0	23.918	Inf	AT1G02890	protein_coding	protein_coding	CHG:0:26,CHH:0:9,CG:0:4	39	CHG
chr1	647700	648117	418	0	27.924	Inf	AT1G02890	protein_coding	protein_coding	CHG:0:31,CHH:0:9	40	CHG
chr1	648657	650027	1371	0	32.356	Inf	AT1G02890	protein_coding	protein_coding	CHG:0:87,CHH:0:25,CG:0:9	121	CHG
chr1	650297	650441	145	0	36.712	Inf	AT1G02890	protein_coding	protein_coding	CHG:0:15,CHH:0:1	16	CHG
chr1	650646	651003	358	0	26.248	6.553	AT1G02890	protein_coding	protein_coding	CHG:0:33,CHH:0:12	45	CHG
chr1	656478	656611	134	0	45.992	Inf	AT1G02910	protein_coding	protein_coding	CHG:0:16,CHH:0:3,CG:0:2	21	CHG
chr1	667850	668910	1061	0	17.779	Inf	AT1G02950:protein_coding,AT1G02960	promoter,protein_coding	protein_coding	CHG:0:64,CHH:0:9,CG:0:2	75	CHG
chr1	674264	675037	774	0	26.247	Inf	AT1G02965:protein_coding,AT1G02970	promoter,protein_coding	protein_coding	CHG:0:45,CHH:0:8,CG:0:2	55	CHG
chr1	682688	683036	349	0	22.567	Inf	AT1G02990	protein_coding	protein_coding	CHG:0:25,CHH:0:8,CG:0:2	35	CHG
chr1	683564	683713	150	0	44.312	4.128	AT1G02990	protein_coding	protein_coding	CHG:0:12,CHH:0:5,CG:0:3	20	CHG
chr1	683986	685475	1490	0	29.966	Inf	AT1G02990	protein_coding	protein_coding	CHG:0:91,CHH:0:68,CG:0:7	166	CHG
chr1	685788	686267	480	0	33.272	2.559	AT1G02990	protein_coding	protein_coding	CHG:0:28,CHH:0:20	48	CHG
chr1	688620	691288	2669	0	34.233	Inf	AT1G03010:protein_coding,AT1G02990:protein_coding,AT1G03000	promoter,promoter,protein_coding	protein_coding	CHG:0:197,CHH:0:65,CG:0:12	274	CHG
chr1	691559	691759	201	0	20.498	Inf	AT1G03010:protein_coding,AT1G03000	promoter,protein_coding	protein_coding	CHG:0:13,CG:0:3	16	CHG
chr1	712861	713521	661	0	34.08	Inf	AT1G03055:protein_coding,AT1G03060	promoter,protein_coding	protein_coding	CHG:0:78,CHH:0:16,CG:0:6	100	CHG
chr1	713795	715169	1375	0	25.297	Inf	AT1G03055:protein_coding,AT1G03060	promoter,protein_coding	protein_coding	CHG:0:88,CHH:0:30,CG:0:11	129	CHG
chr1	715882	716023	142	0	39.277	Inf	AT1G03060	protein_coding	protein_coding	CHG:0:10,CHH:0:10	20	CHG
chr1	716235	717665	1431	0	27.707	Inf	AT1G03060	protein_coding	protein_coding	CHG:0:100,CHH:0:88,CG:0:13	201	CHG
chr1	717877	721859	3983	0	33.97	Inf	AT1G03060	protein_coding	protein_coding	CHG:0:353,CHH:0:250,CG:0:22	625	CHG
chr1	722137	722516	380	0	34.599	Inf	AT1G03060	protein_coding	protein_coding	CHG:0:38,CHH:0:16	54	CHG
chr1	722903	724903	2001	0	39.498	Inf	AT1G03060	protein_coding	protein_coding	CHG:0:153,CHH:0:115,CG:0:11	279	CHG
chr1	725212	725978	767	0	34.047	Inf	AT1G03060	protein_coding	protein_coding	CHG:0:50,CHH:0:15,CG:0:4	69	CHG
chr1	733592	733980	389	0	14.793	Inf	AT1G03080	protein_coding	protein_coding	CHG:0:22,CHH:0:2	24	CHG
chr1	734284	734532	249	0	14.602	Inf	AT1G03080	protein_coding	protein_coding	CHG:0:16,CHH:0:2,CG:0:1	19	CHG
chr1	734965	736672	1708	0	22.023	Inf	AT1G03080	protein_coding	protein_coding	CHG:0:137,CHH:0:57,CG:0:10	204	CHG
chr1	740953	741321	369	0	25.837	6.025	AT1G03090	protein_coding	protein_coding	CHG:0:30,CG:0:4,CHH:0:4	38	CHG
chr1	741557	742671	1115	0	29.979	Inf	AT1G04157:atlncRNA,AT1G03090,AT1G04157	promoter,protein_coding,atlncRNA	protein_coding	CHG:0:78,CHH:0:20,CG:0:3	101	CHG
chr1	742956	743661	706	0	16.636	Inf	AT1G04157:atlncRNA,AT1G04163:atlncRNA,AT1G03090	promoter,promoter,protein_coding	protein_coding	CHG:0:29,CHH:0:16	45	CHG
chr1	744398	746132	1735	0	24.881	Inf	AT1G04157:atlncRNA,AT1G04163:atlncRNA,AT1G03103:protein_coding,AT1G03100,AT1G04163	promoter,promoter,promoter,protein_coding,atlncRNA	protein_coding	CHG:0:108,CHH:0:86,CG:0:2	196	CHG
chr1	750063	751100	1038	0	35.279	Inf	AT1G03106:protein_coding,AT1G03120:protein_coding,AT1G03110	promoter,promoter,protein_coding	protein_coding	CHG:0:79,CHH:0:18,CG:0:1	98	CHG
chr1	763112	764232	1121	0	27.128	Inf	AT1G03160	protein_coding	protein_coding	CHG:0:69,CHH:0:19,CG:0:5	93	CHG
chr1	764504	765521	1018	0	33.072	Inf	AT1G03165:protein_coding,AT1G03160	promoter,protein_coding	protein_coding	CHG:0:69,CHH:0:21,CG:0:9	99	CHG
chr1	773959	775182	1224	0	25.076	Inf	AT1G03190:protein_coding,AT1G03180	promoter,protein_coding	protein_coding	CHG:0:73,CHH:0:18,CG:0:10	101	CHG
chr1	776749	778823	2075	0	33.091	Inf	AT1G04177:lncRNA,AT1G03200:protein_coding,AT1G03190	promoter,promoter,protein_coding	protein_coding	CHG:0:166,CHH:0:73,CG:0:13	252	CHG
chr1	783739	783993	255	0	15.925	5.871	AT1G03210	protein_coding	protein_coding	CHG:0:11,CG:0:4	15	CHG
chr1	795981	796989	1009	0	25.286	Inf	AT1G03250:protein_coding,AT1G03260	promoter,protein_coding	protein_coding	CHG:0:54,CHH:0:8,CG:0:4	66	CHG
chr1	797209	797664	456	0	19.982	5.513	AT1G03250:protein_coding,AT1G03270:protein_coding,AT1G03260	promoter,promoter,protein_coding	protein_coding	CHG:0:28,CHH:0:4,CG:0:2	34	CHG
chr1	799669	800975	1307	0	20.356	Inf	AT1G03260:protein_coding,AT1G03270,AT1G03280:protein_coding	promoter,protein_coding,promoter	protein_coding	CHG:0:59,CHH:0:7,CG:0:3	69	CHG
chr1	801184	801648	465	0	20.235	3.853	AT1G03270,AT1G03280:protein_coding	protein_coding,promoter	protein_coding	CHG:0:42,CHH:0:15,CG:0:2	59	CHG
chr1	804002	804460	459	0	29.411	Inf	AT1G03280	protein_coding	protein_coding	CHG:0:29,CHH:0:12	41	CHG
chr1	804705	804983	279	0	25.557	5.492	AT1G03280	protein_coding	protein_coding	CHG:0:21,CG:0:6,CHH:0:4	31	CHG
chr1	805323	805482	160	0	28.685	4.884	AT1G03290:protein_coding,AT1G03280	promoter,protein_coding	protein_coding	CHG:0:11,CHH:0:1	12	CHG
chr1	808238	808534	297	0	21.213	Inf	AT1G03290	protein_coding	protein_coding	CHG:0:22,CG:0:5,CHH:0:3	30	CHG
chr1	809398	809891	494	0	16.1	Inf	AT1G03290	protein_coding	protein_coding	CHG:0:29,CHH:0:2	31	CHG
chr1	811607	812226	620	0	28.519	4.283	AT1G03310:protein_coding,AT1G03290,AT1G03300	promoter,protein_coding,protein_coding	protein_coding	CHG:0:51,CG:0:7,CHH:0:4	62	CHG
chr1	814433	815535	1103	0	25.64	Inf	AT1G03300:protein_coding,AT1G03320:protein_coding,AT1G03310	promoter,promoter,protein_coding	protein_coding	CHG:0:72,CHH:0:16,CG:0:9	97	CHG
chr1	825220	825944	725	0	14.735	4.222	AT1G03350:protein_coding,AT1G03365:protein_coding,AT1G03360	promoter,promoter,protein_coding	protein_coding	CHG:0:28,CG:0:1	29	CHG
chr1	827181	829170	1990	0	37.046	Inf	AT1G03370:protein_coding,AT1G03365	promoter,protein_coding	protein_coding	CHG:0:177,CHH:0:70,CG:0:9	256	CHG
chr1	832152	832413	262	0	32.07	Inf	AT1G03370	protein_coding	protein_coding	CHG:0:21,CG:0:3,CHH:0:3	27	CHG
chr1	832989	833721	733	0	22.841	Inf	AT1G03370	protein_coding	protein_coding	CHG:0:26,CHH:0:9,CG:0:2	37	CHG
chr1	834039	835055	1017	0	27.961	Inf	AT1G03370,AT1G03380:protein_coding	protein_coding,promoter	protein_coding	CHG:0:53,CHH:0:12,CG:0:4	69	CHG
chr1	836755	837139	385	0	20.927	Inf	AT1G03380	protein_coding	protein_coding	CHG:0:38,CHH:0:8	46	CHG
chr1	837436	839215	1780	0	37.919	Inf	AT1G03380	protein_coding	protein_coding	CHG:0:161,CHH:0:71,CG:0:8	240	CHG
chr1	839511	839966	456	0	28.003	3.331	AT1G03395:protein_coding,AT1G03380	promoter,protein_coding	protein_coding	CHG:0:13,CG:0:7,CHH:0:3	23	CHG
chr1	861647	862195	549	0	26.019	Inf	AT1G03445:protein_coding,AT1G03457	promoter,protein_coding	protein_coding	CHG:0:32,CHH:0:12,CG:0:8	52	CHG
chr1	862439	862793	355	0	15.53	Inf	AT1G03457	protein_coding	protein_coding	CHG:0:14,CHH:0:3,CG:0:2	19	CHG
chr1	878484	879083	600	0	40.014	Inf	AT1G03510:protein_coding,AT1G03520	promoter,protein_coding	protein_coding	CHG:0:36,CHH:0:9,CG:0:4	49	CHG
chr1	880982	882749	1768	0	29.362	Inf	AT1G03520:protein_coding,AT1G03540:protein_coding,AT1G03530	promoter,promoter,protein_coding	protein_coding	CHG:0:119,CHH:0:38,CG:0:12	169	CHG
chr1	884750	884894	145	0	33.33	Inf	AT1G03530:protein_coding,AT1G03545:atlncRNA,AT1G03540	promoter,promoter,protein_coding	protein_coding	CHG:0:13,CG:0:3,CHH:0:1	17	CHG
chr1	885163	886171	1009	0	29.001	Inf	AT1G03550,AT1G03545,AT1G03530:protein_coding,AT1G03545:atlncRNA,AT1G03540	protein_coding,atlncRNA,promoter,promoter,protein_coding	protein_coding	CHG:0:75,CHH:0:45,CG:0:7	127	CHG
chr1	886427	886586	160	0	21.572	Inf	AT1G03550,AT1G03545	protein_coding,atlncRNA	protein_coding	CHG:0:10,CG:0:1	11	CHG
chr1	890534	890718	185	0	15.745	Inf	AT1G03570:tRNA,AT1G03560	promoter,protein_coding	protein_coding	CHG:0:10,CHH:0:6,CG:0:4	20	CHG
chr1	911561	911704	144	0	21.41	Inf	AT1G03640:tRNA,AT1G03650:protein_coding,AT1G04203:lncRNA,AT1G03660	promoter,promoter,promoter,protein_coding	protein_coding	CHG:0:15	15	CHG
chr1	938672	939959	1288	0	26.99	Inf	AT1G04213:snoRNA,AT1G03743:snoRNA,AT1G03746:snoRNA,AT1G03750	promoter,promoter,promoter,protein_coding	protein_coding	CHG:0:87,CHH:0:32,CG:0:10	129	CHG
chr1	945251	946622	1372	0	22.408	4.71	AT1G03760:protein_coding,AT1G03770	promoter,protein_coding	protein_coding	CHG:0:87,CHH:0:46,CG:0:7	140	CHG
chr1	947094	947251	158	0	25.8	3.582	AT1G03770	protein_coding	protein_coding	CHG:0:9,CHH:0:3	12	CHG
chr1	963090	963751	662	0	26.989	Inf	AT1G03830	protein_coding	protein_coding	CHG:0:40,CHH:0:20,CG:0:5	65	CHG
chr1	964281	964798	518	0	23.666	4.425	AT1G03830	protein_coding	protein_coding	CHG:0:25,CHH:0:16,CG:0:6	47	CHG
chr1	965035	965873	839	0	20.371	Inf	AT1G03830	protein_coding	protein_coding	CHG:0:43,CHH:0:16,CG:0:6	65	CHG
chr1	979712	980211	500	0	26.633	Inf	AT1G03850:protein_coding,AT1G03860	promoter,protein_coding	protein_coding	CHG:0:40,CG:0:5,CHH:0:4	49	CHG
chr1	980467	980910	444	0	13.649	Inf	AT1G03860	protein_coding	protein_coding	CHG:0:16,CHH:0:1	17	CHG
chr1	994653	994852	200	0	19.265	3.911	AT1G03910:protein_coding,AT1G03905	promoter,protein_coding	protein_coding	CHG:0:13,CG:0:2,CHH:0:1	16	CHG
chr1	996804	997187	384	0	26.578	4.77	AT1G03910	protein_coding	protein_coding	CHG:0:24,CHH:0:6	30	CHG
chr1	997458	997733	276	0	52.287	3.409	AT1G03910	protein_coding	protein_coding	CHG:0:18,CHH:0:7,CG:0:2	27	CHG
chr1	997978	998429	452	0	39.758	Inf	AT1G03910	protein_coding	protein_coding	CHG:0:45,CHH:0:13,CG:0:1	59	CHG
chr1	998640	999295	656	0	44.89	Inf	AT1G03920:protein_coding,AT1G03910	promoter,protein_coding	protein_coding	CHG:0:52,CHH:0:13,CG:0:7	72	CHG
chr1	1007287	1007510	224	0	37.787	Inf	AT1G04217:snoRNA,AT1G03935:snoRNA,AT1G04223:snoRNA,AT1G04227:snoRNA,AT1G03930	promoter,promoter,promoter,promoter,protein_coding	protein_coding	CHG:0:30,CHH:0:5	35	CHG
chr1	1007730	1007964	235	0.003	34.19	1.508	AT1G04217:snoRNA,AT1G03935:snoRNA,AT1G04223:snoRNA,AT1G04227:snoRNA,AT1G03930	promoter,promoter,promoter,promoter,protein_coding	protein_coding	CHG:0:20,CG:0:3,CHH:0:2	25	CHG
chr1	1014918	1016076	1159	0	22.204	5.038	AT1G03950:protein_coding,AT1G03970:protein_coding,AT1G03960	promoter,promoter,protein_coding	protein_coding	CHG:0:64,CHH:0:15,CG:0:7	86	CHG
chr1	1031889	1033308	1420	0	22.813	Inf	AT1G04010	protein_coding	protein_coding	CHG:0:73,CHH:0:15	88	CHG
chr1	1033637	1035003	1367	0	20.186	Inf	AT1G04020:protein_coding,AT1G04010	promoter,protein_coding	protein_coding	CHG:0:70,CHH:0:11,CG:0:1	82	CHG
chr1	1037981	1038994	1014	0	23.436	Inf	AT1G04010:protein_coding,AT1G04030:protein_coding,AT1G04020	promoter,promoter,protein_coding	protein_coding	CHG:0:59,CHH:0:17,CG:0:4	80	CHG
chr1	1041236	1042641	1406	0	21.74	Inf	AT1G04237:atlncRNA,AT1G04030,AT1G04040	promoter,protein_coding,protein_coding	protein_coding	CHG:0:94,CHH:0:45,CG:0:11	150	CHG
chr1	1046600	1046751	152	0	22.888	Inf	AT1G04050	protein_coding	protein_coding	CHG:0:9,CHH:0:4	13	CHG
chr1	1047123	1047576	454	0	22.59	3.037	AT1G04050	protein_coding	protein_coding	CHG:0:31,CHH:0:11,CG:0:5	47	CHG
chr1	1047871	1048246	376	0	26.984	Inf	AT1G04050	protein_coding	protein_coding	CHG:0:25,CHH:0:17	42	CHG
chr1	1052323	1053797	1475	0	28.185	Inf	AT1G04070:protein_coding,AT1G04080	promoter,protein_coding	protein_coding	CHG:0:93,CHH:0:17,CG:0:8	118	CHG
chr1	1054177	1055814	1638	0	26.189	Inf	AT1G04090:protein_coding,AT1G04080	promoter,protein_coding	protein_coding	CHG:0:90,CHH:0:21,CG:0:5	116	CHG
chr1	1066435	1068675	2241	0	33.246	Inf	AT1G04120	protein_coding	protein_coding	CHG:0:168,CHH:0:77,CG:0:9	254	CHG
chr1	1068932	1069308	377	0	25.98	Inf	AT1G04120	protein_coding	protein_coding	CHG:0:19,CHH:0:10,CG:0:3	32	CHG
chr1	1076737	1077121	385	0	30.83	Inf	AT1G04140	protein_coding	protein_coding	CHG:0:20,CHH:0:3,CG:0:2	25	CHG
chr1	1077341	1078854	1514	0	37.682	Inf	AT1G04140	protein_coding	protein_coding	CHG:0:150,CHH:0:67	217	CHG
chr1	1079141	1079940	800	0	21.116	Inf	AT1G04140	protein_coding	protein_coding	CHG:0:57,CHH:0:19,CG:0:10	86	CHG
chr1	1086982	1087565	584	0	23.523	Inf	AT1G04160	protein_coding	protein_coding	CHG:0:34,CHH:0:8,CG:0:4	46	CHG
chr1	1087926	1088183	258	0	34.992	Inf	AT1G04160	protein_coding	protein_coding	CHG:0:21,CHH:0:13	34	CHG
chr1	1088430	1089529	1100	0	28.466	Inf	AT1G04160	protein_coding	protein_coding	CHG:0:80,CHH:0:43,CG:0:7	130	CHG
chr1	1089743	1090218	476	0	24.475	3.142	AT1G04160	protein_coding	protein_coding	CHG:0:24,CHH:0:13,CG:0:2	39	CHG
chr1	1090533	1091073	541	0	13.604	5.164	AT1G04160	protein_coding	protein_coding	CHG:0:26,CHH:0:7,CG:0:5	38	CHG
chr1	1091303	1092179	877	0	25.211	Inf	AT1G04160	protein_coding	protein_coding	CHG:0:68,CHH:0:68,CG:0:2	138	CHG
chr1	1092449	1094814	2366	0	31.189	Inf	AT1G04160	protein_coding	protein_coding	CHG:0:184,CHH:0:130,CG:0:14	328	CHG
chr1	1098416	1098730	315	0	31.823	3.059	AT1G04170	protein_coding	protein_coding	CHG:0:20,CG:0:1,CHH:0:1	22	CHG
chr1	1107361	1107730	370	0	17.455	Inf	AT1G04200:protein_coding,AT1G04190	promoter,protein_coding	protein_coding	CHG:0:26	26	CHG
chr1	1110266	1110530	265	0	25.292	Inf	AT1G04190:protein_coding,AT1G04200	promoter,protein_coding	protein_coding	CHG:0:16,CHH:0:2	18	CHG
chr1	1110761	1113074	2314	0	26.511	Inf	AT1G04210:protein_coding,AT1G04200	promoter,protein_coding	protein_coding	CHG:0:145,CHH:0:42,CG:0:10	197	CHG
chr1	1115556	1116064	509	0	30.011	3.821	AT1G04210	protein_coding	protein_coding	CHG:0:31,CHH:0:9,CG:0:2	42	CHG
chr1	1116907	1117093	187	0	19.215	Inf	AT1G04210	protein_coding	protein_coding	CHG:0:6,CG:0:5,CHH:0:3	14	CHG
chr1	1117336	1117490	155	0	41.305	6.037	AT1G04210	protein_coding	protein_coding	CHG:0:15,CHH:0:3	18	CHG
chr1	1117779	1118226	448	0	21.481	Inf	AT1G04247:atlncRNA,AT1G04210	promoter,protein_coding	protein_coding	CHG:0:26,CG:0:3	29	CHG
chr1	1127150	1127535	386	0	12.308	4.062	AT1G04230	protein_coding	protein_coding	CHG:0:10,CG:0:7	17	CHG
chr1	1149680	1149935	256	0	18.988	Inf	AT1G04290:protein_coding,AT1G04300	promoter,protein_coding	protein_coding	CHG:0:21,CHH:0:3	24	CHG
chr1	1150199	1150356	158	0	14.343	Inf	AT1G04290:protein_coding,AT1G04300	promoter,protein_coding	protein_coding	CHG:0:9,CG:0:4,CHH:0:2	15	CHG
chr1	1150635	1150916	282	0	21.767	3.387	AT1G04300	protein_coding	protein_coding	CHG:0:20,CG:0:3,CHH:0:3	26	CHG
chr1	1151171	1151415	245	0	37.663	1.648	AT1G04300	protein_coding	protein_coding	CHG:0:11,CHH:0:5	16	CHG
chr1	1151896	1152149	254	0	26.705	Inf	AT1G04300	protein_coding	protein_coding	CHG:0:16,CHH:0:3,CG:0:1	20	CHG
chr1	1152351	1153156	806	0	31.349	Inf	AT1G04300	protein_coding	protein_coding	CHG:0:56,CHH:0:15,CG:0:4	75	CHG
chr1	1153375	1153832	458	0	20.941	Inf	AT1G04300	protein_coding	protein_coding	CHG:0:20,CHH:0:3	23	CHG
chr1	1179978	1180998	1021	0	24.047	Inf	AT1G04380:protein_coding,AT1G04390	promoter,protein_coding	protein_coding	CHG:0:59,CHH:0:7,CG:0:5	71	CHG
chr1	1181303	1182395	1093	0	33.522	Inf	AT1G04390	protein_coding	protein_coding	CHG:0:76,CHH:0:48,CG:0:4	128	CHG
chr1	1182601	1182991	391	0	30.33	Inf	AT1G04390	protein_coding	protein_coding	CHG:0:29,CHH:0:12	41	CHG
chr1	1186975	1187302	328	0	16.087	Inf	AT1G04400	protein_coding	protein_coding	CHG:0:15,CHH:0:3,CG:0:2	20	CHG
chr1	1203315	1204823	1509	0	21.54	Inf	AT1G04445:protein_coding,AT1G04440	promoter,protein_coding	protein_coding	CHG:0:86,CHH:0:24,CG:0:4	114	CHG
chr1	1227224	1227815	592	0	23.69	Inf	AT1G04510	protein_coding	protein_coding	CHG:0:15,CG:0:5,CHH:0:2	22	CHG
chr1	1228124	1230008	1885	0	38.816	Inf	AT1G04520:protein_coding,AT1G04510	promoter,protein_coding	protein_coding	CHG:0:153,CHH:0:45,CG:0:8	206	CHG
chr1	1259555	1260627	1073	0	17.456	Inf	AT1G04580:protein_coding,AT1G04590,AT1G04600:protein_coding	promoter,protein_coding,promoter	protein_coding	CHG:0:38,CHH:0:3,CG:0:1	42	CHG
chr1	1264683	1266757	2075	0	18.526	Inf	AT1G04600	protein_coding	protein_coding	CHG:0:96,CHH:0:55,CG:0:12	163	CHG
chr1	1270334	1270543	210	0	17.875	Inf	AT1G04600	protein_coding	protein_coding	CHG:0:10,CG:0:2,CHH:0:1	13	CHG
chr1	1283794	1284711	918	0	23.846	Inf	AT1G04620	protein_coding	protein_coding	CHG:0:46,CHH:0:13,CG:0:1	60	CHG
chr1	1284981	1285508	528	0	18.478	Inf	AT1G04620	protein_coding	protein_coding	CHG:0:36,CHH:0:10	46	CHG
chr1	1295902	1298424	2523	0	25.427	Inf	AT1G04283:lncRNA,AT1G04650,AT1G04645:protein_coding	promoter,protein_coding,promoter	protein_coding	CHG:0:186,CHH:0:77,CG:0:18	281	CHG
chr1	1317214	1317600	387	0	18.776	4.279	AT1G04700	protein_coding	protein_coding	CHG:0:22,CHH:0:13,CG:0:1	36	CHG
chr1	1318521	1320099	1579	0	20.823	Inf	AT1G04710:protein_coding,AT1G04700	promoter,protein_coding	protein_coding	CHG:0:114,CHH:0:71,CG:0:11	196	CHG
chr1	1322621	1322978	358	0	19.652	4.375	AT1G04720:tRNA,AT1G04710	promoter,protein_coding	protein_coding	CHG:0:24,CHH:0:2,CG:0:1	27	CHG
chr1	1323235	1324464	1230	0	26.098	Inf	AT1G04720:tRNA,AT1G04710	promoter,protein_coding	protein_coding	CHG:0:91,CHH:0:32,CG:0:2	125	CHG
chr1	1326845	1327191	347	0	32.852	Inf	AT1G04730	protein_coding	protein_coding	CHG:0:30,CHH:0:11,CG:0:2	43	CHG
chr1	1327564	1330413	2850	0	28.266	Inf	AT1G04730	protein_coding	protein_coding	CHG:0:173,CHH:0:77,CG:0:12	262	CHG
chr1	1345375	1345632	258	0	24.145	2.647	AT1G04780:protein_coding,AT1G04790	promoter,protein_coding	protein_coding	CHG:0:10,CG:0:4	14	CHG
chr1	1345986	1346120	135	0	34.71	Inf	AT1G04790	protein_coding	protein_coding	CHG:0:11,CHH:0:4	15	CHG
chr1	1346507	1346991	485	0	33.311	Inf	AT1G04790	protein_coding	protein_coding	CHG:0:38,CHH:0:8,CG:0:4	50	CHG
chr1	1350857	1352930	2074	0	25.961	Inf	AT1G04800:protein_coding,AT1G04810	promoter,protein_coding	protein_coding	CHG:0:134,CHH:0:55,CG:0:7	196	CHG
chr1	1353221	1354866	1646	0	25.859	Inf	AT1G04810	protein_coding	protein_coding	CHG:0:123,CHH:0:58,CG:0:9	190	CHG
chr1	1359177	1359562	386	0	17.415	3.288	AT1G04820:protein_coding,AT1G04830	promoter,protein_coding	protein_coding	CHG:0:15,CG:0:5	20	CHG
chr1	1359940	1360342	403	0	20.671	5.504	AT1G04820:protein_coding,AT1G04830	promoter,protein_coding	protein_coding	CHG:0:18,CG:0:7,CHH:0:1	26	CHG
chr1	1360655	1361144	490	0	33.134	Inf	AT1G04830	protein_coding	protein_coding	CHG:0:31,CHH:0:4,CG:0:2	37	CHG
chr1	1366363	1367484	1122	0	35.166	Inf	AT1G04840:protein_coding,AT1G04850	promoter,protein_coding	protein_coding	CHG:0:67,CHH:0:22,CG:0:7	96	CHG
chr1	1367732	1368129	398	0	22.533	5.762	AT1G04850	protein_coding	protein_coding	CHG:0:21,CHH:0:4,CG:0:2	27	CHG
chr1	1369766	1372060	2295	0	30.379	Inf	AT1G04850:protein_coding,AT1G04860	promoter,protein_coding	protein_coding	CHG:0:166,CHH:0:54,CG:0:21	241	CHG
chr1	1374063	1374223	161	0	17.455	Inf	AT1G04860:protein_coding,AT1G04870	promoter,protein_coding	protein_coding	CHG:0:15,CHH:0:1	16	CHG
chr1	1376655	1376811	157	0	15.355	Inf	AT1G04870:protein_coding,AT1G04880	promoter,protein_coding	protein_coding	CHG:0:14,CHH:0:2	16	CHG
chr1	1384820	1385067	248	0	22.922	Inf	AT1G04293:lncRNA,AT1G04895:protein_coding,AT1G04900	promoter,promoter,protein_coding	protein_coding	CHG:0:21,CHH:0:2	23	CHG
chr1	1386027	1386942	916	0	20.043	Inf	AT1G04297:atlncRNA,AT1G04900,AT1G04297	promoter,protein_coding,atlncRNA	protein_coding	CHG:0:44,CHH:0:23,CG:0:3	70	CHG
chr1	1388150	1389992	1843	0	27.639	Inf	AT1G04303:atlncRNA,AT1G04910,AT1G04303	promoter,protein_coding,atlncRNA	protein_coding	CHG:0:101,CHH:0:17,CG:0:12	130	CHG
chr1	1396866	1398090	1225	0	25.159	Inf	AT1G04920:protein_coding,AT1G04945:protein_coding,AT1G04940:protein_coding,AT1G04930	promoter,promoter,promoter,protein_coding	protein_coding	CHG:0:61,CHH:0:16,CG:0:8	85	CHG
chr1	1404358	1406757	2400	0	30.63	Inf	AT1G04950	protein_coding	protein_coding	CHG:0:158,CHH:0:59,CG:0:10	227	CHG
chr1	1409497	1410082	586	0	19.054	Inf	AT1G04970:protein_coding,AT1G04950:protein_coding,AT1G04960	promoter,promoter,protein_coding	protein_coding	CHG:0:22,CHH:0:4	26	CHG
chr1	1412025	1412860	836	0	13.53	Inf	AT1G04960:protein_coding,AT1G04970	promoter,protein_coding	protein_coding	CHG:0:41,CG:0:3	44	CHG
chr1	1416893	1417031	139	0	21.087	4.09	AT1G04980:protein_coding,AT1G04985	promoter,protein_coding	protein_coding	CHG:0:13,CHH:0:2	15	CHG
chr1	1439376	1439864	489	0	31.875	4.419	AT1G05020:protein_coding,AT1G05030	promoter,protein_coding	protein_coding	CHG:0:30,CHH:0:5,CG:0:4	39	CHG
chr1	1472553	1472713	161	0	24.52	5.099	AT1G05120	protein_coding	protein_coding	CHG:0:9,CHH:0:4,CG:0:2	15	CHG
chr1	1473720	1474007	288	0	20.238	Inf	AT1G05120	protein_coding	protein_coding	CHG:0:18,CHH:0:1	19	CHG
chr1	1474376	1475367	992	0	34.358	Inf	AT1G05120	protein_coding	protein_coding	CHG:0:79,CHH:0:25,CG:0:3	107	CHG
chr1	1488512	1489188	677	0	22.267	Inf	AT1G05150:protein_coding,AT1G05160	promoter,protein_coding	protein_coding	CHG:0:37,CHH:0:9,CG:0:2	48	CHG
chr1	1489618	1489789	172	0	16.718	Inf	AT1G05160	protein_coding	protein_coding	CHG:0:14,CHH:0:1	15	CHG
chr1	1493099	1493369	271	0	12.193	Inf	AT1G05170	protein_coding	protein_coding	CHG:0:13	13	CHG
chr1	1499037	1500747	1711	0	32.39	Inf	AT1G05180	protein_coding	protein_coding	CHG:0:104,CHH:0:23,CG:0:15	142	CHG
chr1	1507607	1507969	363	0	27.157	3.896	AT1G04347:atlncRNA,AT1G05200	promoter,protein_coding	protein_coding	CHG:0:19,CG:0:6,CHH:0:5	30	CHG
chr1	1513455	1514337	883	0	15.667	Inf	AT1G04353,AT1G05230	atlncRNA,protein_coding	protein_coding	CHG:0:64,CHH:0:19,CG:0:6	89	CHG
chr1	1533326	1533591	266	0	24.8	Inf	AT1G05270	protein_coding	protein_coding	CHG:0:16,CG:0:2,CHH:0:2	20	CHG
chr1	1555553	1555952	400	0	18.72	Inf	AT1G05320	protein_coding	protein_coding	CHG:0:19,CG:0:6,CHH:0:6	31	CHG
chr1	1565445	1566328	884	0	20.572	Inf	AT1G05350:protein_coding,AT1G05360	promoter,protein_coding	protein_coding	CHG:0:47,CHH:0:12,CG:0:3	62	CHG
chr1	1577598	1581225	3628	0	30.933	Inf	AT1G05380	protein_coding	protein_coding	CHG:0:212,CHH:0:102,CG:0:30	344	CHG
chr1	1581738	1581897	160	0	21.462	4.238	AT1G05380	protein_coding	protein_coding	CHG:0:7,CG:0:4	11	CHG
chr1	1585630	1586965	1336	0	32.883	Inf	AT1G05385:protein_coding,AT1G05390:tRNA,AT1G05410	promoter,promoter,protein_coding	protein_coding	CHG:0:117,CHH:0:21,CG:0:16	154	CHG
chr1	1601699	1604340	2642	0	25.369	Inf	AT1G05460	protein_coding	protein_coding	CHG:0:159,CHH:0:92,CG:0:11	262	CHG
chr1	1610169	1610287	119	0	29.5	Inf	AT1G05470	protein_coding	protein_coding	CHG:0:10,CG:0:6,CHH:0:5	21	CHG
chr1	1620310	1621989	1680	0	18.374	Inf	AT1G05490	protein_coding	protein_coding	CHG:0:108,CHH:0:52,CG:0:6	166	CHG
chr1	1622433	1622709	277	0	15.375	Inf	AT1G05490	protein_coding	protein_coding	CHG:0:11,CHH:0:3	14	CHG
chr1	1626577	1627317	741	0	25.131	Inf	AT1G05500	protein_coding	protein_coding	CHG:0:32,CHH:0:6	38	CHG
chr1	1632611	1633984	1374	0	24.238	Inf	AT1G05520	protein_coding	protein_coding	CHG:0:77,CHH:0:4,CG:0:1	82	CHG
chr1	1648254	1649501	1248	0	20.363	Inf	AT1G05560:protein_coding,AT1G05570	promoter,protein_coding	protein_coding	CHG:0:63,CHH:0:36,CG:0:9	108	CHG
chr1	1649748	1652174	2427	0	23.766	Inf	AT1G05570	protein_coding	protein_coding	CHG:0:142,CHH:0:82,CG:0:20	244	CHG
chr1	1652446	1653019	574	0	19.359	Inf	AT1G05570	protein_coding	protein_coding	CHG:0:34,CHH:0:4,CG:0:3	41	CHG
chr1	1653554	1654284	731	0	27.558	5.183	AT1G04393,AT1G04393:miRNA,AT1G05570	miRNA,promoter,protein_coding	protein_coding	CHG:0:44,CHH:0:27,CG:0:2	73	CHG
chr1	1654519	1655480	962	0	25.409	Inf	AT1G04393:miRNA,AT1G05570	promoter,protein_coding	protein_coding	CHG:0:55,CHH:0:19,CG:0:4	78	CHG
chr1	1655683	1658208	2526	0	25.732	Inf	AT1G05570	protein_coding	protein_coding	CHG:0:170,CHH:0:96,CG:0:11	277	CHG
chr1	1670280	1670774	495	0	18.859	Inf	AT1G05580:protein_coding,AT1G05600:protein_coding,AT1G05590	promoter,promoter,protein_coding	protein_coding	CHG:0:25,CHH:0:3,CG:0:2	30	CHG
chr1	1671072	1671259	188	0	15.092	Inf	AT1G05600:protein_coding,AT1G05590	promoter,protein_coding	protein_coding	CHG:0:13,CG:0:1	14	CHG
chr1	1672770	1672944	175	0	32.645	3.546	AT1G05600	protein_coding	protein_coding	CHG:0:9,CHH:0:3	12	CHG
chr1	1683493	1683881	389	0	19.022	Inf	AT1G05630	protein_coding	protein_coding	CHG:0:28,CHH:0:5,CG:0:4	37	CHG
chr1	1684179	1685217	1039	0	25.15	Inf	AT1G05630	protein_coding	protein_coding	CHG:0:68,CHH:0:35,CG:0:8	111	CHG
chr1	1685476	1686575	1100	0	37.16	Inf	AT1G05630	protein_coding	protein_coding	CHG:0:101,CHH:0:42,CG:0:10	153	CHG
chr1	1686950	1687421	472	0	23.089	Inf	AT1G05630	protein_coding	protein_coding	CHG:0:33,CHH:0:14,CG:0:1	48	CHG
chr1	1687761	1688610	850	0	21.756	Inf	AT1G05640	protein_coding	protein_coding	CHG:0:54,CHH:0:13,CG:0:8	75	CHG
chr1	1699439	1699927	489	0	34.476	Inf	AT1G05670	protein_coding	protein_coding	CHG:0:36,CHH:0:16,CG:0:2	54	CHG
chr1	1700138	1700495	358	0	16.06	5.085	AT1G05670	protein_coding	protein_coding	CHG:0:10,CG:0:5,CHH:0:2	17	CHG
chr1	1717659	1717933	275	0	15.648	5.953	AT1G04413:atlncRNA,AT1G05730:protein_coding,AT1G05720,AT1G04413	promoter,promoter,protein_coding,atlncRNA	protein_coding	CHG:0:17	17	CHG
chr1	1723388	1723820	433	0	18.468	Inf	AT1G05750,AT1G05760	protein_coding,protein_coding	protein_coding	CHG:0:17,CHH:0:4,CG:0:2	23	CHG
chr1	1734068	1735024	957	0	35.016	Inf	AT1G05790	protein_coding	protein_coding	CHG:0:62,CHH:0:29,CG:0:2	93	CHG
chr1	1735608	1736210	603	0	26.498	Inf	AT1G05790	protein_coding	protein_coding	CHG:0:36,CHH:0:14,CG:0:4	54	CHG
chr1	1736472	1736587	116	0	27.77	Inf	AT1G05790	protein_coding	protein_coding	CG:0:6,CHH:0:6,CHG:0:5	17	CG
chr1	1751047	1751449	403	0	13.732	Inf	AT1G05820	protein_coding	protein_coding	CHG:0:23,CG:0:4	27	CHG
chr1	1755739	1756218	480	0	35.252	Inf	AT1G05830	protein_coding	protein_coding	CHG:0:34,CHH:0:9,CG:0:2	45	CHG
chr1	1756476	1757991	1516	0	36.152	Inf	AT1G05830	protein_coding	protein_coding	CHG:0:122,CHH:0:54,CG:0:4	180	CHG
chr1	1758292	1758886	595	0	24.876	Inf	AT1G05830	protein_coding	protein_coding	CHG:0:34,CHH:0:14	48	CHG
chr1	1759131	1759593	463	0	28.979	2.813	AT1G05830	protein_coding	protein_coding	CHG:0:30,CHH:0:6	36	CHG
chr1	1760145	1761320	1176	0	21.642	Inf	AT1G05835:protein_coding,AT1G05830	promoter,protein_coding	protein_coding	CHG:0:71,CHH:0:18,CG:0:3	92	CHG
chr1	1763486	1763949	464	0	34.639	Inf	AT1G04433:atlncRNA,AT1G04437:atlncRNA,AT1G05840	promoter,promoter,protein_coding	protein_coding	CHG:0:34,CHH:0:8,CG:0:2	44	CHG
chr1	1764238	1764756	519	0	22.908	Inf	AT1G04433:atlncRNA,AT1G04437:atlncRNA,AT1G05840,AT1G04437	promoter,promoter,protein_coding,atlncRNA	protein_coding	CHG:0:22,CHH:0:7,CG:0:1	30	CHG
chr1	1767418	1767619	202	0	35.42	Inf	AT1G05840:protein_coding,AT1G05860:protein_coding,AT1G05850	promoter,promoter,protein_coding	protein_coding	CHG:0:16	16	CHG
chr1	1770011	1770186	176	0	20.455	4.988	AT1G05850:protein_coding,AT1G05860	promoter,protein_coding	protein_coding	CHG:0:8,CG:0:3	11	CHG
chr1	1780218	1780558	341	0	18.838	3.846	AT1G05890	protein_coding	protein_coding	CHG:0:10,CG:0:1,CHH:0:1	12	CHG
chr1	1780833	1781269	437	0	19.766	1.522	AT1G05890	protein_coding	protein_coding	CHG:0:25,CHH:0:8,CG:0:3	36	CHG
chr1	1781648	1783681	2034	0	22.286	Inf	AT1G05894:protein_coding,AT1G05890	promoter,protein_coding	protein_coding	CHG:0:122,CHH:0:17,CG:0:14	153	CHG
chr1	1785485	1785732	248	0	18.405	4.446	AT1G05900:protein_coding,AT1G05894	promoter,protein_coding	protein_coding	CHG:0:20,CHH:0:4,CG:0:2	26	CHG
chr1	1787356	1787973	618	0	22.663	Inf	AT1G05900	protein_coding	protein_coding	CHG:0:32,CG:0:4,CHH:0:2	38	CHG
chr1	1788206	1788415	210	0	16.867	Inf	AT1G05910:protein_coding,AT1G05900	promoter,protein_coding	protein_coding	CHG:0:9,CHH:0:2	11	CHG
chr1	1790809	1793123	2315	0	29.218	Inf	AT1G05910	protein_coding	protein_coding	CHG:0:189,CHH:0:104,CG:0:24	317	CHG
chr1	1793414	1794445	1032	0	24.443	Inf	AT1G05910	protein_coding	protein_coding	CHG:0:51,CHH:0:11	62	CHG
chr1	1794766	1795354	589	0	26.387	4.15	AT1G05920:protein_coding,AT1G05910	promoter,protein_coding	protein_coding	CHG:0:40,CHH:0:16,CG:0:3	59	CHG
chr1	1795602	1795965	364	0	29.265	Inf	AT1G05920:protein_coding,AT1G05910	promoter,protein_coding	protein_coding	CHG:0:46,CHH:0:5,CG:0:2	53	CHG
chr1	1802294	1802792	499	0	22.919	Inf	AT1G05940	protein_coding	protein_coding	CHG:0:31,CG:0:1,CHH:0:1	33	CHG
chr1	1804833	1805931	1099	0	29.232	Inf	AT1G05940:protein_coding,AT1G05950	promoter,protein_coding	protein_coding	CHG:0:69,CHH:0:36,CG:0:10	115	CHG
chr1	1806694	1806939	246	0	18.152	4.855	AT1G05950	protein_coding	protein_coding	CHG:0:17,CHH:0:4	21	CHG
chr1	1808980	1809271	292	0	15.255	Inf	AT1G05950:protein_coding,AT1G05960	promoter,protein_coding	protein_coding	CHG:0:20	20	CHG
chr1	1809618	1809980	363	0	37.408	3.687	AT1G05950:protein_coding,AT1G05960	promoter,protein_coding	protein_coding	CHG:0:28,CHH:0:5	33	CHG
chr1	1810227	1814281	4055	0	31.793	Inf	AT1G05960	protein_coding	protein_coding	CHG:0:258,CHH:0:104,CG:0:27	389	CHG
chr1	1835762	1836230	469	0	20.943	Inf	AT1G06070	protein_coding	protein_coding	CHG:0:37,CHH:0:9,CG:0:2	48	CHG
chr1	1836538	1836828	291	0	17.16	4.807	AT1G06070	protein_coding	protein_coding	CHG:0:20,CHH:0:1	21	CHG
chr1	1857913	1859704	1792	0	27.33	Inf	AT1G06130	protein_coding	protein_coding	CHG:0:120,CHH:0:40,CG:0:12	172	CHG
chr1	1865999	1866509	511	0	26.749	Inf	AT1G06140	protein_coding	protein_coding	CHG:0:31,CHH:0:12,CG:0:7	50	CHG
chr1	1869805	1871001	1197	0	30.884	Inf	AT1G06143:protein_coding,AT1G06150	promoter,protein_coding	protein_coding	CHG:0:91,CHH:0:22,CG:0:6	119	CHG
chr1	1871277	1871957	681	0	22.322	Inf	AT1G06150	protein_coding	protein_coding	CHG:0:33,CHH:0:13,CG:0:4	50	CHG
chr1	1872185	1872595	411	0	17.763	4.651	AT1G06150	protein_coding	protein_coding	CHG:0:16	16	CHG
chr1	1897994	1898561	568	0	13.135	Inf	AT1G06200:protein_coding,AT1G06220:protein_coding,AT1G06210	promoter,promoter,protein_coding	protein_coding	CHG:0:21,CG:0:5,CHH:0:3	29	CHG
chr1	1901170	1903235	2066	0	34.853	Inf	AT1G06220	protein_coding	protein_coding	CHG:0:169,CHH:0:58,CG:0:9	236	CHG
chr1	1903482	1903800	319	0	20.343	Inf	AT1G06220	protein_coding	protein_coding	CHG:0:14,CG:0:1	15	CHG
chr1	1908152	1909078	927	0	31.799	Inf	AT1G06230	protein_coding	protein_coding	CHG:0:63,CHH:0:7,CG:0:6	76	CHG
chr1	1912801	1912958	158	0	35.222	4.486	AT1G06240	protein_coding	protein_coding	CHG:0:13,CHH:0:1	14	CHG
chr1	1913262	1913546	285	0	19.682	Inf	AT1G06240,AT1G06250	protein_coding,protein_coding	protein_coding	CHG:0:13,CHH:0:3	16	CHG
chr1	1915793	1917222	1430	0	14.258	Inf	AT1G06250:protein_coding,AT1G06260:protein_coding,AT1G06265,AT1G06260	promoter,promoter,atlncRNA,protein_coding	protein_coding	CHG:0:82,CHH:0:19,CG:0:11	112	CHG
chr1	1918514	1918773	260	0	11.26	Inf	AT1G06265:atlncRNA,AT1G06270	promoter,protein_coding	protein_coding	CHG:0:16	16	CHG
chr1	1923685	1924031	347	0	11.56	Inf	AT1G06290	protein_coding	protein_coding	CHG:0:13,CHH:0:1	14	CHG
chr1	1925041	1925683	643	0	20.576	Inf	AT1G06310:protein_coding,AT1G06290	promoter,protein_coding	protein_coding	CHG:0:31,CG:0:3,CHH:0:2	36	CHG
chr1	1927448	1928936	1489	0	15.991	Inf	AT1G06320:protein_coding,AT1G06310	promoter,protein_coding	protein_coding	CHG:0:56,CHH:0:24,CG:0:3	83	CHG
chr1	1929283	1929904	622	0	26.943	Inf	AT1G06320:protein_coding,AT1G06310	promoter,protein_coding	protein_coding	CHG:0:36,CHH:0:13,CG:0:1	50	CHG
chr1	1955973	1957104	1132	0	34.24	Inf	AT1G04453:lncRNA,AT1G06420:protein_coding,AT1G06410	promoter,promoter,protein_coding	protein_coding	CHG:0:83,CHH:0:31,CG:0:8	122	CHG
chr1	1957358	1957526	169	0	34.377	Inf	AT1G06420:protein_coding,AT1G06410	promoter,protein_coding	protein_coding	CHG:0:11,CG:0:1,CHH:0:1	13	CHG
chr1	1960540	1961036	497	0	13.947	Inf	AT1G06430	protein_coding	protein_coding	CHG:0:27	27	CHG
chr1	1961317	1961575	259	0	39.89	Inf	AT1G06430	protein_coding	protein_coding	CHG:0:27,CG:0:5,CHH:0:4	36	CHG
chr1	1961850	1962037	188	0	21.665	3.931	AT1G06430	protein_coding	protein_coding	CHG:0:14,CG:0:1,CHH:0:1	16	CHG
chr1	1967263	1967925	663	0	18.932	4.898	AT1G04463:atlncRNA,AT1G04467:atlncRNA,AT1G06470:protein_coding,AT1G06460	promoter,promoter,promoter,protein_coding	protein_coding	CHG:0:34,CG:0:2,CHH:0:2	38	CHG
chr1	1968129	1968907	779	0	28.051	Inf	AT1G04463:atlncRNA,AT1G04467:atlncRNA,AT1G06470:protein_coding,AT1G06460,AT1G04467	promoter,promoter,promoter,protein_coding,atlncRNA	protein_coding	CHG:0:63,CHH:0:9,CG:0:2	74	CHG
chr1	1970435	1970706	272	0	16.668	Inf	AT1G06460:protein_coding,AT1G06470	promoter,protein_coding	protein_coding	CHG:0:14	14	CHG
chr1	1971590	1973274	1685	0	27.032	Inf	AT1G06460:protein_coding,AT1G06470	promoter,protein_coding	protein_coding	CHG:0:108,CHH:0:15,CG:0:3	126	CHG
chr1	1979903	1980574	672	0	21.533	Inf	AT1G06490	protein_coding	protein_coding	CHG:0:26,CHH:0:17,CG:0:8	51	CHG
chr1	1980985	1981671	687	0	18.284	Inf	AT1G06490	protein_coding	protein_coding	CHG:0:31,CHH:0:26,CG:0:4	61	CHG
chr1	1985145	1985626	482	0	17.453	Inf	AT1G06490	protein_coding	protein_coding	CHG:0:25,CHH:0:6	31	CHG
chr1	1988102	1988271	170	0	22.515	2.478	AT1G06500:protein_coding,AT1G06490	promoter,protein_coding	protein_coding	CHG:0:7,CHH:0:4,CG:0:2	13	CHG
chr1	2004901	2006380	1480	0	27.041	Inf	AT1G06540:protein_coding,AT1G06560:protein_coding,AT1G06550	promoter,promoter,protein_coding	protein_coding	CHG:0:101,CG:0:24,CHH:0:19	144	CHG
chr1	2008438	2008919	482	0	38.011	Inf	AT1G06550:protein_coding,AT1G06560	promoter,protein_coding	protein_coding	CHG:0:39,CHH:0:9,CG:0:2	50	CHG
chr1	2009554	2010733	1180	0	19.965	Inf	AT1G06560	protein_coding	protein_coding	CHG:0:53,CHH:0:8,CG:0:6	67	CHG
chr1	2016949	2018147	1199	0	24.948	Inf	AT1G06580:protein_coding,AT1G06590	promoter,protein_coding	protein_coding	CHG:0:66,CHH:0:28,CG:0:6	100	CHG
chr1	2018399	2018706	308	0	25.023	Inf	AT1G06590	protein_coding	protein_coding	CHG:0:19,CHH:0:9	28	CHG
chr1	2018988	2020357	1370	0	25.177	Inf	AT1G06590	protein_coding	protein_coding	CHG:0:65,CHH:0:26,CG:0:2	93	CHG
chr1	2020606	2021066	461	0	22.467	Inf	AT1G06590	protein_coding	protein_coding	CHG:0:29,CHH:0:11,CG:0:2	42	CHG
chr1	2021676	2023358	1683	0	28.886	Inf	AT1G06610:tRNA,AT1G06590	promoter,protein_coding	protein_coding	CHG:0:118,CHH:0:50,CG:0:5	173	CHG
chr1	2030279	2030827	549	0	20.765	Inf	ATIS112A,AT1G06630,AT1G06640:protein_coding	TE,protein_coding,promoter	protein_coding	CHG:0:17,CG:0:2	19	CHG
chr1	2041252	2041623	372	0	34.836	2.583	AT1G06660:protein_coding,AT1G06670	promoter,protein_coding	protein_coding	CHG:0:27,CHH:0:4	31	CHG
chr1	2041860	2044227	2368	0	32.547	Inf	AT1G06660:protein_coding,AT1G06670	promoter,protein_coding	protein_coding	CHG:0:162,CHH:0:80,CG:0:11	253	CHG
chr1	2044823	2045185	363	0	27.485	Inf	AT1G06670	protein_coding	protein_coding	CHG:0:36,CG:0:2,CHH:0:2	40	CHG
chr1	2050638	2050785	148	0	26.148	5.076	AT1G06690	protein_coding	protein_coding	CHG:0:8,CG:0:3,CHH:0:2	13	CHG
chr1	2056640	2059505	2866	0	22.629	Inf	AT1G06700:protein_coding,AT1G04497:lncRNA,AT1G06710,AT1G04497	promoter,promoter,protein_coding,lncRNA	protein_coding	CHG:0:170,CHH:0:107,CG:0:16	293	CHG
chr1	2062059	2062548	490	0	22.402	2.934	AT1G06710:protein_coding,AT1G06720	promoter,protein_coding	protein_coding	CHG:0:31,CHH:0:11	42	CHG
chr1	2062830	2063653	824	0	28.681	Inf	AT1G06720	protein_coding	protein_coding	CHG:0:52,CHH:0:27,CG:0:6	85	CHG
chr1	2063866	2065865	2000	0	34.281	Inf	AT1G06730:protein_coding,AT1G06720	promoter,protein_coding	protein_coding	CHG:0:140,CHH:0:66,CG:0:5	211	CHG
chr1	2066113	2066335	223	0	25.953	Inf	AT1G06730:protein_coding,AT1G06720	promoter,protein_coding	protein_coding	CHG:0:10,CHH:0:3	13	CHG
chr1	2068236	2069080	845	0	24.983	Inf	AT1G06720:protein_coding,AT1G06740:protein_coding,AT1G06730	promoter,promoter,protein_coding	protein_coding	CHG:0:40,CHH:0:10,CG:0:1	51	CHG
chr1	2069386	2069876	491	0	31.935	Inf	AT1G06720:protein_coding,AT1G06740:protein_coding,AT1G06730	promoter,promoter,protein_coding	protein_coding	CHG:0:33,CG:0:7,CHH:0:4	44	CHG
chr1	2074324	2075452	1129	0	22.747	Inf	AT1G04503:atlncRNA,AT1G06750	promoter,protein_coding	protein_coding	CHG:0:70,CHH:0:32,CG:0:13	115	CHG
chr1	2079526	2080968	1443	0	21.397	Inf	AT1G06760:protein_coding,AT1G06770	promoter,protein_coding	protein_coding	CHG:0:71,CHH:0:28,CG:0:7	106	CHG
chr1	2084380	2084630	251	0	16.795	Inf	AT1G06780	protein_coding	protein_coding	CHG:0:19	19	CHG
chr1	2085414	2086471	1058	0	16.011	Inf	AT1G06790:protein_coding,AT1G06780	promoter,protein_coding	protein_coding	CHG:0:37,CHH:0:7,CG:0:3	47	CHG
chr1	2088335	2088853	519	0	28.21	Inf	AT1G04513:atlncRNA,AT1G06790	promoter,protein_coding	protein_coding	CHG:0:40,CHH:0:13,CG:0:1	54	CHG
chr1	2094632	2094951	320	0	19.7	5.748	AT1G06820	protein_coding	protein_coding	CHG:0:15,CHH:0:5	20	CHG
chr1	2097838	2098598	761	0	27.406	Inf	AT1G06840,AT1G06820:protein_coding	protein_coding,promoter	protein_coding	CHG:0:63,CHH:0:34,CG:0:9	106	CHG
chr1	2098883	2099792	910	0	23.079	Inf	AT1G06840	protein_coding	protein_coding	CHG:0:59,CHH:0:29,CG:0:2	90	CHG
chr1	2100017	2101374	1358	0	30.239	Inf	AT1G06840	protein_coding	protein_coding	CHG:0:119,CHH:0:61,CG:0:7	187	CHG
chr1	2101601	2102070	470	0	30.471	4.175	AT1G06840	protein_coding	protein_coding	CHG:0:33,CHH:0:16,CG:0:2	51	CHG
chr1	2111965	2112555	591	0	22.34	Inf	AT1G04527:snoRNA,AT1G06880:tRNA,AT1G06890	promoter,promoter,protein_coding	protein_coding	CHG:0:42,CG:0:3	45	CHG
chr1	2115569	2116232	664	0	30.052	Inf	AT1G06890:protein_coding,AT1G06900	promoter,protein_coding	protein_coding	CHG:0:26,CHH:0:6,CG:0:4	36	CHG
chr1	2116898	2118416	1519	0	29.098	Inf	AT1G06900	protein_coding	protein_coding	CHG:0:78,CHH:0:51,CG:0:4	133	CHG
chr1	2118713	2119209	497	0	28.47	Inf	AT1G06910:protein_coding,AT1G06900	promoter,protein_coding	protein_coding	CHG:0:25,CHH:0:14,CG:0:1	40	CHG
chr1	2121639	2121899	261	0	18.358	Inf	AT1G06900:protein_coding,AT1G06910	promoter,protein_coding	protein_coding	CHG:0:13	13	CHG
chr1	2122131	2122601	471	0	18.855	Inf	AT1G06900:protein_coding,AT1G06910	promoter,protein_coding	protein_coding	CHG:0:30,CHH:0:4	34	CHG
chr1	2130509	2132485	1977	0	33.842	Inf	AT1G06950,AT1G06925:protein_coding	protein_coding,promoter	protein_coding	CHG:0:157,CHH:0:52,CG:0:16	225	CHG
chr1	2132757	2133034	278	0	37.327	Inf	AT1G06950	protein_coding	protein_coding	CHG:0:14,CHH:0:9	23	CHG
chr1	2133725	2134016	292	0	29.793	Inf	AT1G06960:protein_coding,AT1G06950	promoter,protein_coding	protein_coding	CHG:0:12,CHH:0:4,CG:0:3	19	CHG
chr1	2134280	2134687	408	0	30.179	2.62	AT1G06960:protein_coding,AT1G06950	promoter,protein_coding	protein_coding	CHG:0:24,CG:0:4,CHH:0:1	29	CHG
chr1	2136340	2136713	374	0	19.035	3.17	AT1G06950:protein_coding,AT1G06970:protein_coding,AT1G06960	promoter,promoter,protein_coding	protein_coding	CHG:0:22,CG:0:4,CHH:0:3	29	CHG
chr1	2158119	2158258	140	0	22.532	3.77	AT1G07020:protein_coding,AT1G04547:snoRNA,AT1G07025:protein_coding,AT1G07025	promoter,promoter,promoter,protein_coding	protein_coding	CG:0:11,CHH:0:5,CHG:0:4	20	CG
chr1	2170949	2171311	363	0	21.563	4.729	AT1G07080	protein_coding	protein_coding	CHG:0:18,CHH:0:1	19	CHG
chr1	2171537	2171837	301	0	25.767	4.193	AT1G07080	protein_coding	protein_coding	CHG:0:16,CG:0:10,CHH:0:1	27	CHG
chr1	2179253	2180278	1026	0	23.829	Inf	AT1G07110	protein_coding	protein_coding	CHG:0:52,CG:0:6,CHH:0:5	63	CHG
chr1	2180537	2181630	1094	0	27.482	3.74	AT1G07110	protein_coding	protein_coding	CHG:0:65,CHH:0:11,CG:0:10	86	CHG
chr1	2182043	2183479	1437	0	26.803	Inf	AT1G07119:atlncRNA,AT1G07110	promoter,protein_coding	protein_coding	CHG:0:100,CHH:0:22,CG:0:16	138	CHG
chr1	2185306	2186386	1081	0	26.098	Inf	AT1G07110:protein_coding,AT1G04563:lncRNA,AT1G07130:protein_coding,AT1G07119,AT1G07120	promoter,promoter,promoter,atlncRNA,protein_coding	protein_coding	CHG:0:81,CHH:0:19,CG:0:12	112	CHG
chr1	2209608	2209847	240	0	33.617	Inf	AT1G07200	protein_coding	protein_coding	CHG:0:19,CG:0:11,CHH:0:7	37	CHG
chr1	2210128	2210271	144	0	29.047	3.18	AT1G07200	protein_coding	protein_coding	CHG:0:9,CHH:0:2,CG:0:1	12	CHG
chr1	2217288	2218122	835	0	28.482	Inf	AT1G04567:atlncRNA,AT1G07220	promoter,protein_coding	protein_coding	CHG:0:47,CHH:0:13,CG:0:11	71	CHG
chr1	2230909	2231197	289	0	15.15	Inf	AT1G07260:protein_coding,AT1G07270	promoter,protein_coding	protein_coding	CHG:0:21,CHH:0:1	22	CHG
chr1	2243344	2243790	447	0	32.932	5.041	AT1G04573:lncRNA,AT1G07290	promoter,protein_coding	protein_coding	CHG:0:36,CG:0:7,CHH:0:7	50	CHG
chr1	2251756	2252133	378	0	18.623	Inf	AT1G07330	protein_coding	protein_coding	CHG:0:14,CG:0:3,CHH:0:3	20	CHG
chr1	2252423	2252727	305	0	15.26	5.402	AT1G07330	protein_coding	protein_coding	CHG:0:12,CG:0:1,CHH:0:1	14	CHG
chr1	2258396	2259044	649	0	44.783	Inf	AT1G07350	protein_coding	protein_coding	CHG:0:62,CHH:0:16,CG:0:6	84	CHG
chr1	2260997	2261161	165	0	19.233	3.596	AT1G07370:protein_coding,AT1G07350:protein_coding,AT1G07360	promoter,promoter,protein_coding	protein_coding	CHG:0:10,CG:0:1,CHH:0:1	12	CHG
chr1	2262050	2262242	193	0	22.278	Inf	AT1G07370:protein_coding,AT1G07350:protein_coding,AT1G07360	promoter,promoter,protein_coding	protein_coding	CHG:0:10,CG:0:2	12	CHG
chr1	2265582	2266289	708	0	16.812	Inf	AT1G07380	protein_coding	protein_coding	CHG:0:48,CG:0:17,CHH:0:9	74	CHG
chr1	2267416	2268086	671	0	18.995	Inf	AT1G07390:protein_coding,AT1G07380	promoter,protein_coding	protein_coding	CHG:0:35,CG:0:11,CHH:0:3	49	CHG
chr1	2270729	2273816	3088	0	27.863	Inf	AT1G07380:protein_coding,AT1G07400:protein_coding,AT1G07390	promoter,promoter,protein_coding	protein_coding	CHG:0:157,CHH:0:132,CG:0:22	311	CHG
chr1	2274157	2274414	258	0	30.888	Inf	AT1G07400:protein_coding,AT1G07410:protein_coding,AT1G07390	promoter,promoter,protein_coding	protein_coding	CHG:0:14,CHH:0:12,CG:0:2	28	CHG
chr1	2279254	2279598	345	0	15.745	Inf	AT1G07420	protein_coding	protein_coding	CHG:0:21,CG:0:1	22	CHG
chr1	2288869	2289070	202	0	14.293	6.217	AT1G07440:protein_coding,AT1G07460:protein_coding,AT1G07450	promoter,promoter,protein_coding	protein_coding	CHG:0:10,CG:0:4,CHH:0:1	15	CHG
chr1	2292342	2292923	582	0	28.527	3.203	AT1G04583:atlncRNA,AT1G07470	promoter,protein_coding	protein_coding	CHG:0:49,CHH:0:5	54	CHG
chr1	2293197	2293361	165	0	19.915	Inf	AT1G04577,AT1G04577:atlncRNA,AT1G04583:atlncRNA,AT1G07470	atlncRNA,promoter,promoter,protein_coding	protein_coding	CHG:0:11,CHH:0:1	12	CHG
chr1	2295833	2296073	241	0	25.603	Inf	AT1G07473:protein_coding,AT1G04587:atlncRNA,AT1G07476,AT1G07480	promoter,promoter,protein_coding,protein_coding	protein_coding	CHG:0:15	15	CHG
chr1	2297113	2298558	1446	0	27.825	Inf	AT1G07473:protein_coding,AT1G04587:atlncRNA,AT1G07480,AT1G04587	promoter,promoter,protein_coding,atlncRNA	protein_coding	CHG:0:83,CHH:0:21,CG:0:11	115	CHG
chr1	2306821	2307914	1094	0	29.246	Inf	AT1G07500:protein_coding,AT1G07510	promoter,protein_coding	protein_coding	CHG:0:85,CHH:0:27,CG:0:8	120	CHG
chr1	2308129	2308499	371	0	26.912	2.638	AT1G07510	protein_coding	protein_coding	CHG:0:19,CG:0:12,CHH:0:3	34	CHG
chr1	2314575	2314710	136	0	28.513	2.019	AT1G07530	protein_coding	protein_coding	CHG:0:15	15	CHG
chr1	2314996	2315242	247	0	33.507	Inf	AT1G07530	protein_coding	protein_coding	CHG:0:16,CG:0:10,CHH:0:3	29	CHG
chr1	2331570	2331804	235	0	31.683	Inf	AT1G07570	protein_coding	protein_coding	CHG:0:23,CHH:0:3,CG:0:2	28	CHG
chr1	2336908	2337271	364	0	28.7	2.963	AT1G07590	protein_coding	protein_coding	CHG:0:18,CHH:0:6,CG:0:5	29	CHG
chr1	2342656	2343347	692	0	29.066	Inf	AT1G07615	protein_coding	protein_coding	CHG:0:48,CG:0:9,CHH:0:8	65	CHG
chr1	2360421	2360719	299	0	17.122	4.468	AT1G07650	protein_coding	protein_coding	CHG:0:10,CG:0:1,CHH:0:1	12	CHG
chr1	2360994	2361875	882	0	21.687	Inf	AT1G07650	protein_coding	protein_coding	CHG:0:62,CHH:0:15,CG:0:5	82	CHG
chr1	2362971	2364168	1198	0	20.37	Inf	AT1G07650	protein_coding	protein_coding	CHG:0:63,CHH:0:14,CG:0:2	79	CHG
chr1	2370593	2373172	2580	0	29.468	Inf	AT1G07670	protein_coding	protein_coding	CHG:0:188,CHH:0:80,CG:0:15	283	CHG
chr1	2373486	2373737	252	0	30.99	Inf	AT1G07670	protein_coding	protein_coding	CHG:0:26,CHH:0:6,CG:0:4	36	CHG
chr1	2382565	2382742	178	0	32.12	6.005	AT1G07702:snoRNA,AT1G07705	promoter,protein_coding	protein_coding	CHG:0:12,CHH:0:2	14	CHG
chr1	2383022	2385911	2890	0	28.214	Inf	AT1G07702:snoRNA,AT1G07705	promoter,protein_coding	protein_coding	CHG:0:181,CHH:0:108,CG:0:14	303	CHG
chr1	2386117	2386582	466	0	37.83	4.734	AT1G07705,AT1G07710	protein_coding,protein_coding	protein_coding	CHG:0:39,CHH:0:21,CG:0:8	68	CHG
chr1	2386843	2387409	567	0	19.135	Inf	AT1G07710	protein_coding	protein_coding	CHG:0:42,CHH:0:17,CG:0:2	61	CHG
chr1	2401355	2401767	413	0	26.835	Inf	AT1G07740:protein_coding,AT1G07747:protein_coding,AT1G07745	promoter,promoter,protein_coding	protein_coding	CHG:0:27,CG:0:2,CHH:0:1	30	CHG
chr1	2410180	2411302	1123	0	25.672	Inf	AT1G07770:protein_coding,AT1G07790:protein_coding,AT1G07780	promoter,promoter,protein_coding	protein_coding	CHG:0:60,CG:0:18,CHH:0:17	95	CHG
chr1	2417073	2417236	164	0	38.265	Inf	AT1G07810	protein_coding	protein_coding	CHG:0:19,CHH:0:5,CG:0:1	25	CHG
chr1	2417561	2417994	434	0	33.916	Inf	AT1G07810	protein_coding	protein_coding	CHG:0:39,CHH:0:23,CG:0:3	65	CHG
chr1	2418281	2419692	1412	0	28.521	Inf	AT1G07810	protein_coding	protein_coding	CHG:0:106,CHH:0:57,CG:0:14	177	CHG
chr1	2434823	2435308	486	0	22.351	Inf	AT1G07890:protein_coding,AT1G07880	promoter,protein_coding	protein_coding	CHG:0:32,CHH:0:9	41	CHG
chr1	2447617	2448526	910	0	27.694	3.965	AT1G07910	protein_coding	protein_coding	CHG:0:62,CHH:0:17,CG:0:5	84	CHG
chr1	2448808	2451012	2205	0	25.665	Inf	AT1G07910	protein_coding	protein_coding	CHG:0:120,CHH:0:89,CG:0:23	232	CHG
chr1	2451285	2451876	592	0	35.663	Inf	AT1G07910	protein_coding	protein_coding	CHG:0:40,CHH:0:25,CG:0:3	68	CHG
chr1	2452411	2453074	664	0	18.466	Inf	AT1G07920:protein_coding,AT1G07910	promoter,protein_coding	protein_coding	CHG:0:29,CHH:0:13,CG:0:2	44	CHG
chr1	2453357	2454061	705	0	20.546	Inf	AT1G07920:protein_coding,AT1G07910	promoter,protein_coding	protein_coding	CHG:0:32,CHH:0:11,CG:0:9	52	CHG
chr1	2469504	2472097	2594	0	31.814	Inf	AT1G07970	protein_coding	protein_coding	CHG:0:203,CHH:0:82,CG:0:12	297	CHG
chr1	2477935	2481443	3509	0	30.458	Inf	AT1G07990	protein_coding	protein_coding	CHG:0:232,CHH:0:77,CG:0:20	329	CHG
chr1	2486673	2486862	190	0	15.455	4.511	AT1G08000:protein_coding,AT1G08010	promoter,protein_coding	protein_coding	CHG:0:16,CG:0:3	19	CHG
chr1	2490080	2490394	315	0	10.855	5.071	AT1G08010:protein_coding,AT1G08030	promoter,protein_coding	protein_coding	CHG:0:18	18	CHG
chr1	2490915	2491471	557	0	25.641	Inf	AT1G08030	protein_coding	protein_coding	CHG:0:45,CHH:0:5	50	CHG
chr1	2494985	2495466	482	0	15.099	Inf	AT1G08030:protein_coding,AT1G08035,AT1G08040	promoter,protein_coding,protein_coding	protein_coding	CHG:0:23,CHH:0:5,CG:0:4	32	CHG
chr1	2495699	2495966	268	0	32.553	6.337	AT1G08040	protein_coding	protein_coding	CHG:0:19,CHH:0:5,CG:0:4	28	CHG
chr1	2496359	2497697	1339	0	29.771	Inf	AT1G08040	protein_coding	protein_coding	CHG:0:91,CHH:0:28,CG:0:9	128	CHG
chr1	2501936	2502924	989	0	24.37	Inf	AT1G08050:protein_coding,AT1G08060	promoter,protein_coding	protein_coding	CHG:0:83,CHH:0:28,CG:0:14	125	CHG
chr1	2503239	2505245	2007	0	35.748	Inf	AT1G08050:protein_coding,AT1G08060	promoter,protein_coding	protein_coding	CHG:0:214,CHH:0:138,CG:0:13	365	CHG
chr1	2505516	2506803	1288	0	25.794	Inf	AT1G08060	protein_coding	protein_coding	CHG:0:101,CHH:0:64,CG:0:4	169	CHG
chr1	2507079	2507216	138	0	54.538	Inf	AT1G08060	protein_coding	protein_coding	CHH:0:14,CHG:0:10	24	CHH
chr1	2507485	2510441	2957	0	32.586	Inf	AT1G08060	protein_coding	protein_coding	CHG:0:225,CHH:0:152,CG:0:18	395	CHG
chr1	2536458	2537062	605	0	34.603	Inf	AT1G08120:protein_coding,AT1G08110	promoter,protein_coding	protein_coding	CHG:0:39,CHH:0:7,CG:0:2	48	CHG
chr1	2540128	2540305	178	0	39.078	1.65	AT1G04643:atlncRNA,AT1G08125,AT1G08115:snRNA	promoter,protein_coding,promoter	protein_coding	CHG:0:17,CG:0:2,CHH:0:1	20	CHG
chr1	2540732	2541210	479	0	35.341	Inf	AT1G04643:atlncRNA,AT1G08125	promoter,protein_coding	protein_coding	CHG:0:35,CHH:0:15,CG:0:2	52	CHG
chr1	2543436	2543813	378	0	18.817	5.807	AT1G08125:protein_coding,AT1G08130	promoter,protein_coding	protein_coding	CHG:0:12,CHH:0:3,CG:0:2	17	CHG
chr1	2544366	2544969	604	0	27.262	5.165	AT1G08130	protein_coding	protein_coding	CHG:0:33,CHH:0:9	42	CHG
chr1	2545243	2546869	1627	0	24.106	Inf	AT1G08130	protein_coding	protein_coding	CHG:0:111,CHH:0:31,CG:0:9	151	CHG
chr1	2568474	2569415	942	0	36.774	Inf	AT1G08190	protein_coding	protein_coding	CHG:0:68,CHH:0:19,CG:0:7	94	CHG
chr1	2569739	2572073	2335	0	27.892	Inf	AT1G08190	protein_coding	protein_coding	CHG:0:140,CHH:0:21,CG:0:9	170	CHG
chr1	2578261	2579160	900	0	35.726	Inf	AT1G08200:protein_coding,AT1G08210	promoter,protein_coding	protein_coding	CHG:0:74,CHH:0:23,CG:0:4	101	CHG
chr1	2579371	2579886	516	0	23.923	Inf	AT1G08210	protein_coding	protein_coding	CHG:0:37,CHH:0:3	40	CHG
chr1	2591554	2592261	708	0	23.294	Inf	AT1G08250:protein_coding,AT1G08260	promoter,protein_coding	protein_coding	CHG:0:26,CHH:0:21,CG:0:1	48	CHG
chr1	2592657	2592902	246	0	32.477	3.478	AT1G08260	protein_coding	protein_coding	CHG:0:21,CHH:0:10,CG:0:1	32	CHG
chr1	2593134	2596285	3152	0	26.11	Inf	AT1G08260	protein_coding	protein_coding	CHG:0:185,CHH:0:145,CG:0:7	337	CHG
chr1	2596986	2597442	457	0	26.332	4.343	AT1G08260	protein_coding	protein_coding	CHG:0:25,CHH:0:18	43	CHG
chr1	2597664	2597925	262	0	20.957	Inf	AT1G08260	protein_coding	protein_coding	CHG:0:17,CHH:0:5,CG:0:2	24	CHG
chr1	2598205	2599547	1343	0	22.73	Inf	AT1G08260	protein_coding	protein_coding	CHG:0:80,CHH:0:49,CG:0:3	132	CHG
chr1	2600009	2601490	1482	0	21.381	Inf	AT1G08260	protein_coding	protein_coding	CHG:0:80,CHH:0:58,CG:0:5	143	CHG
chr1	2601760	2603176	1417	0	24.033	Inf	AT1G08260	protein_coding	protein_coding	CHG:0:75,CHH:0:49,CG:0:4	128	CHG
chr1	2603387	2603888	502	0	36.12	Inf	AT1G08260	protein_coding	protein_coding	CHG:0:33,CHH:0:10	43	CHG
chr1	2604365	2605057	693	0	28.786	Inf	AT1G08260	protein_coding	protein_coding	CHG:0:47,CHH:0:13,CG:0:3	63	CHG
chr1	2609354	2609527	174	0	21.488	3.503	AT1G08270:protein_coding,AT1G08280	promoter,protein_coding	protein_coding	CHG:0:11,CG:0:2	13	CHG
chr1	2615641	2616294	654	0	19.371	Inf	AT1G08300	protein_coding	protein_coding	CHG:0:17,CG:0:13	30	CHG
chr1	2616879	2617575	697	0	17.064	Inf	AT1G08310:protein_coding,AT1G08300	promoter,protein_coding	protein_coding	CHG:0:36,CHH:0:6	42	CHG
chr1	2631845	2632640	796	0	18.626	Inf	AT1G08340	protein_coding	protein_coding	CHG:0:41,CHH:0:20,CG:0:1	62	CHG
chr1	2633075	2633829	755	0	17.991	Inf	AT1G08350	protein_coding	protein_coding	CHG:0:38,CHH:0:14,CG:0:2	54	CHG
chr1	2639151	2640009	859	0	33.724	Inf	AT1G08370	protein_coding	protein_coding	CHG:0:63,CHH:0:7,CG:0:2	72	CHG
chr1	2643900	2644958	1059	0	25.107	Inf	AT1G08380:protein_coding,AT1G08410:protein_coding,AT1G08400	promoter,promoter,protein_coding	protein_coding	CHG:0:69,CHH:0:26,CG:0:8	103	CHG
chr1	2647576	2648854	1279	0	33.441	Inf	AT1G08400:protein_coding,AT1G08420:protein_coding,AT1G08410	promoter,promoter,protein_coding	protein_coding	CHG:0:108,CHH:0:48,CG:0:11	167	CHG
chr1	2650598	2651924	1327	0	32.315	Inf	AT1G08420	protein_coding	protein_coding	CHG:0:93,CHH:0:32,CG:0:6	131	CHG
chr1	2652128	2654455	2328	0	41.239	Inf	AT1G08420	protein_coding	protein_coding	CHG:0:203,CHH:0:85,CG:0:13	301	CHG
chr1	2654826	2655295	470	0	36.409	Inf	AT1G08420	protein_coding	protein_coding	CHG:0:36,CHH:0:18,CG:0:4	58	CHG
chr1	2655564	2656266	703	0	22.197	Inf	AT1G08420	protein_coding	protein_coding	CHG:0:37,CHH:0:14,CG:0:6	57	CHG
chr1	2656548	2656677	130	0	22.922	Inf	AT1G08430:protein_coding,AT1G08420	promoter,protein_coding	protein_coding	CHG:0:6,CG:0:4,CHH:0:1	11	CHG
chr1	2668572	2670386	1815	0	29.582	Inf	AT1G08460:protein_coding,AT1G08450	promoter,protein_coding	protein_coding	CHG:0:112,CHH:0:51,CG:0:5	168	CHG
chr1	2686961	2687496	536	0	32.479	Inf	AT1G08500:protein_coding,AT1G08490	promoter,protein_coding	protein_coding	CHG:0:41,CHH:0:6,CG:0:2	49	CHG
chr1	2692079	2692822	744	0	23.223	Inf	AT1G08510	protein_coding	protein_coding	CHG:0:50,CHH:0:2,CG:0:1	53	CHG
chr1	2698143	2698384	242	0	12.26	3.892	AT1G08520	protein_coding	protein_coding	CHG:0:11,CG:0:2,CHH:0:1	14	CHG
chr1	2699221	2699895	675	0	17.124	Inf	AT1G08530:protein_coding,AT1G08520	promoter,protein_coding	protein_coding	CHG:0:44,CG:0:2,CHH:0:2	48	CHG
chr1	2701820	2702229	410	0	16.313	Inf	AT1G08540:protein_coding,AT1G08530	promoter,protein_coding	protein_coding	CHG:0:16	16	CHG
chr1	2704190	2706151	1962	0	31.636	Inf	AT1G08550:protein_coding,AT1G08540	promoter,protein_coding	protein_coding	CHG:0:131,CHH:0:39,CG:0:11	181	CHG
chr1	2707918	2709098	1181	0	36.171	Inf	AT1G08550	protein_coding	protein_coding	CHG:0:87,CHH:0:23,CG:0:4	114	CHG
chr1	2719474	2720475	1002	0	22.607	Inf	AT1G08590,AT1G08592	protein_coding,atlncRNA	protein_coding	CHG:0:78,CHH:0:41,CG:0:1	120	CHG
chr1	2720736	2720993	258	0	30.965	5.236	AT1G08590,AT1G08592	protein_coding,atlncRNA	protein_coding	CHG:0:23,CHH:0:7,CG:0:6	36	CHG
chr1	2724573	2726658	2086	0	33.15	Inf	AT1G08600	protein_coding	protein_coding	CHG:0:127,CHH:0:108,CG:0:9	244	CHG
chr1	2727198	2727679	482	0	38.495	Inf	AT1G08600	protein_coding	protein_coding	CHG:0:24,CHH:0:10	34	CHG
chr1	2728164	2728637	474	0	25.97	Inf	AT1G08600	protein_coding	protein_coding	CHG:0:33,CHH:0:26,CG:0:2	61	CHG
chr1	2729046	2731920	2875	0	27.042	Inf	AT1G08600	protein_coding	protein_coding	CHG:0:172,CHH:0:100,CG:0:10	282	CHG
chr1	2732705	2733198	494	0	18.852	2.179	AT1G08600	protein_coding	protein_coding	CHG:0:22,CHH:0:11,CG:0:7	40	CHG
chr1	2733922	2734709	788	0	30.587	Inf	AT1G08610,AT1G08620:protein_coding	protein_coding,promoter	protein_coding	CHG:0:69,CHH:0:27,CG:0:11	107	CHG
chr1	2735040	2735259	220	0	22.733	Inf	AT1G08610,AT1G08620:protein_coding	protein_coding,promoter	protein_coding	CHG:0:11,CG:0:7,CHH:0:1	19	CHG
chr1	2737522	2739062	1541	0	31.385	Inf	AT1G04657:lncRNA,AT1G08620,AT1G08610:protein_coding	promoter,protein_coding,promoter	protein_coding	CHG:0:97,CHH:0:16,CG:0:9	122	CHG
chr1	2739450	2739948	499	0	22.882	Inf	AT1G08620	protein_coding	protein_coding	CHG:0:23,CHH:0:6,CG:0:3	32	CHG
chr1	2740209	2740367	159	0	21.41	Inf	AT1G08620	protein_coding	protein_coding	CHG:0:11,CHH:0:6,CG:0:2	19	CHG
chr1	2740665	2740846	182	0	32.752	4.476	AT1G08620	protein_coding	protein_coding	CHG:0:8,CG:0:3,CHH:0:3	14	CHG
chr1	2741074	2741585	512	0	35.713	Inf	AT1G08620	protein_coding	protein_coding	CHG:0:44,CHH:0:11,CG:0:2	57	CHG
chr1	2748641	2749585	945	0	26.388	Inf	AT1G08630:protein_coding,AT1G08640	promoter,protein_coding	protein_coding	CHG:0:55,CHH:0:17,CG:0:2	74	CHG
chr1	2749894	2750077	184	0	27.672	Inf	AT1G08630:protein_coding,AT1G08640	promoter,protein_coding	protein_coding	CHG:0:10,CHH:0:2	12	CHG
chr1	2758565	2758857	293	0	30.593	1.477	AT1G08660	protein_coding	protein_coding	CHG:0:21,CG:0:2,CHH:0:2	25	CHG
chr1	2763576	2763930	355	0	19.21	Inf	AT1G08670:protein_coding,AT1G08680	promoter,protein_coding	protein_coding	CHG:0:14,CG:0:5,CHH:0:2	21	CHG
chr1	2764138	2766041	1904	0	37.552	Inf	AT1G08680	protein_coding	protein_coding	CHG:0:152,CHH:0:82,CG:0:12	246	CHG
chr1	2766322	2767519	1198	0	30.025	Inf	AT1G08680	protein_coding	protein_coding	CHG:0:73,CHH:0:49,CG:0:5	127	CHG
chr1	2774974	2775115	142	0	42.345	Inf	AT1G08720	protein_coding	protein_coding	CHG:0:18,CHH:0:4,CG:0:1	23	CHG
chr1	2775360	2777081	1722	0	29.506	Inf	AT1G08720	protein_coding	protein_coding	CHG:0:117,CHH:0:92,CG:0:10	219	CHG
chr1	2777378	2777636	259	0	24.533	Inf	AT1G08730:protein_coding,AT1G08720	promoter,protein_coding	protein_coding	CHG:0:17,CHH:0:6	23	CHG
chr1	2801808	2802706	899	0	27.864	5.117	AT1G08750	protein_coding	protein_coding	CHG:0:52,CHH:0:12,CG:0:1	65	CHG
chr1	2803016	2803741	726	0	23.042	Inf	AT1G08760:protein_coding,AT1G08750	promoter,protein_coding	protein_coding	CHG:0:37,CHH:0:7,CG:0:4	48	CHG
chr1	2805929	2806055	127	0	20.74	2.581	AT1G08760	protein_coding	protein_coding	CHG:0:10,CG:0:2,CHH:0:1	13	CHG
chr1	2806351	2806912	562	0	33.851	Inf	AT1G08770:protein_coding,AT1G08760	promoter,protein_coding	protein_coding	CHG:0:33,CHH:0:8,CG:0:5	46	CHG
chr1	2807156	2808161	1006	0	24.094	Inf	AT1G08770:protein_coding,AT1G08760	promoter,protein_coding	protein_coding	CHG:0:66,CG:0:12,CHH:0:7	85	CHG
chr1	2814513	2815334	822	0	15.026	Inf	AT1G08800	protein_coding	protein_coding	CHG:0:33,CHH:0:16,CG:0:1	50	CHG
chr1	2816232	2816462	231	0	14.775	Inf	AT1G08800	protein_coding	protein_coding	CHG:0:17,CHH:0:2	19	CHG
chr1	2822077	2823417	1341	0	30.344	Inf	AT1G08810:protein_coding,AT1G08820	promoter,protein_coding	protein_coding	CHG:0:78,CHH:0:38,CG:0:4	120	CHG
chr1	2823633	2824080	448	0	28.796	Inf	AT1G04667:lncRNA,AT1G08820	promoter,protein_coding	protein_coding	CHG:0:28,CHH:0:6,CG:0:2	36	CHG
chr1	2828533	2828786	254	0	16.608	Inf	AT1G08830	protein_coding	protein_coding	CHG:0:13,CG:0:6,CHH:0:2	21	CHG
chr1	2830926	2831595	670	0	28.227	Inf	AT1G08840	protein_coding	protein_coding	CHG:0:42,CHH:0:40,CG:0:3	85	CHG
chr1	2831826	2832482	657	0	23.171	Inf	AT1G08840	protein_coding	protein_coding	CHG:0:45,CHH:0:22,CG:0:2	69	CHG
chr1	2832695	2832927	233	0	30.348	Inf	AT1G08840	protein_coding	protein_coding	CHH:0:15,CHG:0:14	29	CHH
chr1	2833218	2833780	563	0	34.821	Inf	AT1G08840	protein_coding	protein_coding	CHH:0:42,CHG:0:32,CG:0:1	75	CHH
chr1	2834033	2836658	2626	0	30.284	Inf	AT1G08840	protein_coding	protein_coding	CHG:0:166,CHH:0:124,CG:0:11	301	CHG
chr1	2836932	2838176	1245	0	32.117	Inf	AT1G08845:protein_coding,AT1G08840	promoter,protein_coding	protein_coding	CHG:0:74,CHH:0:60,CG:0:6	140	CHG
chr1	2842986	2844012	1027	0	15.507	Inf	AT1G08860	protein_coding	protein_coding	CHG:0:38,CHH:0:27,CG:0:7	72	CHG
chr1	2844252	2845109	858	0	18.819	Inf	AT1G08860	protein_coding	protein_coding	CHG:0:58,CHH:0:44,CG:0:6	108	CHG
chr1	2845466	2845750	285	0	21.852	Inf	AT1G08860	protein_coding	protein_coding	CHG:0:15,CG:0:6,CHH:0:4	25	CHG
chr1	2857210	2858292	1083	0	22.207	Inf	AT1G08910	protein_coding	protein_coding	CHG:0:50,CHH:0:16,CG:0:6	72	CHG
chr1	2858495	2859623	1129	0	28.061	Inf	AT1G08910	protein_coding	protein_coding	CHG:0:72,CHH:0:34,CG:0:7	113	CHG
chr1	2860089	2860443	355	0	28.285	Inf	AT1G08910	protein_coding	protein_coding	CHG:0:23,CG:0:6,CHH:0:4	33	CHG
chr1	2892133	2892408	276	0	11.443	Inf	AT1G09000	protein_coding	protein_coding	CHG:0:11,CHH:0:2	13	CHG
chr1	2892653	2892907	255	0	19.81	Inf	AT1G09000	protein_coding	protein_coding	CHG:0:17,CHH:0:2	19	CHG
chr1	2893397	2894376	980	0	20.603	Inf	AT1G09000	protein_coding	protein_coding	CHG:0:49,CHH:0:8,CG:0:2	59	CHG
chr1	2895435	2895807	373	0	23.42	Inf	AT1G09010	protein_coding	protein_coding	CHG:0:31,CG:0:5,CHH:0:3	39	CHG
chr1	2896087	2896222	136	0	44.487	2.127	AT1G09010	protein_coding	protein_coding	CHG:0:21,CHH:0:4,CG:0:1	26	CHG
chr1	2896478	2896864	387	0	20.231	Inf	AT1G09010	protein_coding	protein_coding	CHG:0:32,CHH:0:7,CG:0:4	43	CHG
chr1	2897158	2897533	376	0	30.558	Inf	AT1G09010	protein_coding	protein_coding	CHG:0:27,CG:0:5,CHH:0:3	35	CHG
chr1	2897794	2898364	571	0	31.727	3.56	AT1G09010	protein_coding	protein_coding	CHG:0:40,CG:0:6,CHH:0:5	51	CHG
chr1	2901474	2901747	274	0	35.867	6.479	AT1G09020	protein_coding	protein_coding	CHG:0:13,CG:0:5,CHH:0:2	20	CHG
chr1	2901999	2903771	1773	0	33.437	Inf	AT1G09020	protein_coding	protein_coding	CHG:0:118,CHH:0:32,CG:0:6	156	CHG
chr1	2912448	2913932	1485	0	23.568	Inf	AT1G09040	protein_coding	protein_coding	CHG:0:100,CHH:0:37,CG:0:8	145	CHG
chr1	2914213	2914835	623	0	16.5	Inf	AT1G09040	protein_coding	protein_coding	CHG:0:39,CHH:0:17,CG:0:2	58	CHG
chr1	2918408	2920799	2392	0	25.384	Inf	AT1G09050	protein_coding	protein_coding	CHG:0:192,CHH:0:139,CG:0:27	358	CHG
chr1	2922141	2922708	568	0	21.062	Inf	AT1G09060	protein_coding	protein_coding	CHG:0:36,CG:0:4	40	CHG
chr1	2923325	2924588	1264	0	32.887	Inf	AT1G09060	protein_coding	protein_coding	CHG:0:95,CHH:0:27,CG:0:7	129	CHG
chr1	2924863	2925223	361	0	37.613	Inf	AT1G09060	protein_coding	protein_coding	CHG:0:29,CG:0:10,CHH:0:6	45	CHG
chr1	2936855	2938525	1671	0	26.115	Inf	AT1G09110:tRNA,AT1G09100	promoter,protein_coding	protein_coding	CHG:0:100,CHH:0:46,CG:0:14	160	CHG
chr1	2942892	2944932	2041	0	29.276	Inf	AT1G09130:protein_coding,AT1G09150:protein_coding,AT1G09140	promoter,promoter,protein_coding	protein_coding	CHG:0:123,CHH:0:21,CG:0:10	154	CHG
chr1	2947132	2947802	671	0	34.612	Inf	AT1G09140:protein_coding,AT1G09150	promoter,protein_coding	protein_coding	CHG:0:41,CHH:0:10,CG:0:1	52	CHG
chr1	2948004	2948267	264	0	15.632	3.471	AT1G09150	protein_coding	protein_coding	CHG:0:13,CHH:0:3	16	CHG
chr1	2953115	2954900	1786	0	23.057	Inf	AT1G09157:protein_coding,AT1G09160	promoter,protein_coding	protein_coding	CHG:0:95,CHH:0:13,CG:0:9	117	CHG
chr1	2959406	2959870	465	0	13.094	5.448	AT1G09170	protein_coding	protein_coding	CHG:0:15,CHH:0:6,CG:0:3	24	CHG
chr1	2968354	2970175	1822	0	15.869	Inf	AT1G09190:protein_coding,AT1G09195	promoter,protein_coding	protein_coding	CHG:0:75,CG:0:11,CHH:0:8	94	CHG
chr1	2974730	2975994	1265	0	29.232	Inf	AT1G09210	protein_coding	protein_coding	CHG:0:84,CG:0:4,CHH:0:2	90	CHG
chr1	2979778	2980350	573	0	23.529	Inf	AT1G09220:protein_coding,AT1G09230	promoter,protein_coding	protein_coding	CHG:0:38,CHH:0:9,CG:0:2	49	CHG
chr1	2981200	2981787	588	0	26.894	Inf	ATHILA4C_I,AT1G09220:protein_coding,AT1G09230	TE,promoter,protein_coding	protein_coding	CHG:0:37,CHH:0:3,CG:0:2	42	CHG
chr1	2994990	2995934	945	0	23.378	Inf	AT1G09270	protein_coding	protein_coding	CHG:0:46,CHH:0:8,CG:0:3	57	CHG
chr1	2996155	2996300	146	0	42.308	Inf	AT1G09270	protein_coding	protein_coding	CHG:0:13,CHH:0:4	17	CHG
chr1	2998619	2999256	638	0	24.492	Inf	AT1G09280	protein_coding	protein_coding	CHG:0:56,CHH:0:21,CG:0:4	81	CHG
chr1	2999468	3000372	905	0	33.001	Inf	AT1G09280	protein_coding	protein_coding	CHG:0:86,CHH:0:12,CG:0:8	106	CHG
chr1	3001978	3002673	696	0	18.146	4.164	AT1G09280:protein_coding,AT1G09300:protein_coding,AT1G09290	promoter,promoter,protein_coding	protein_coding	CHG:0:31,CG:0:8,CHH:0:4	43	CHG
chr1	3004490	3004854	365	0	34.246	Inf	AT1G09290:protein_coding,AT1G09300	promoter,protein_coding	protein_coding	CHG:0:33,CHH:0:7,CG:0:1	41	CHG
chr1	3005214	3007995	2782	0	26.85	Inf	ATHILA4C_I,AT1G09290:protein_coding,AT1G09310:protein_coding,AT1G09300	TE,promoter,promoter,protein_coding	protein_coding	CHG:0:158,CHH:0:93,CG:0:20	271	CHG
chr1	3010084	3010352	269	0	18.008	Inf	AT1G09320	protein_coding	protein_coding	CHG:0:15	15	CHG
chr1	3042797	3044488	1692	0	28.273	Inf	AT1G09420:protein_coding,AT1G09430	promoter,protein_coding	protein_coding	CHG:0:95,CHH:0:34,CG:0:10	139	CHG
chr1	3049592	3050277	686	0	24.879	Inf	AT1G09440:protein_coding,AT1G09450	promoter,protein_coding	protein_coding	CHG:0:36,CHH:0:27,CG:0:3	66	CHG
chr1	3050810	3051087	278	0	28.48	Inf	AT1G09450	protein_coding	protein_coding	CHH:0:13,CHG:0:10	23	CHH
chr1	3051400	3051672	273	0	16.925	Inf	AT1G09450	protein_coding	protein_coding	CHG:0:16,CHH:0:5,CG:0:2	23	CHG
chr1	3054527	3055113	587	0	14.427	Inf	AT1G09460	protein_coding	protein_coding	CHG:0:31,CHH:0:14,CG:0:3	48	CHG
chr1	3055692	3056231	540	0	17.679	Inf	AT1G09480:protein_coding,AT1G09470	promoter,protein_coding	protein_coding	CHG:0:25,CG:0:4,CHH:0:1	30	CHG
chr1	3095899	3096601	703	0	22.642	Inf	AT1G09570	protein_coding	protein_coding	CHG:0:46,CHH:0:11,CG:0:2	59	CHG
chr1	3096863	3097245	383	0	17.905	5.299	AT1G09570	protein_coding	protein_coding	CHG:0:21,CHH:0:3,CG:0:2	26	CHG
chr1	3097755	3098089	335	0	13.192	Inf	AT1G09570	protein_coding	protein_coding	CHG:0:14,CHH:0:2,CG:0:1	17	CHG
chr1	3098508	3099461	954	0	20.761	Inf	AT1G09570	protein_coding	protein_coding	CHG:0:82,CHH:0:25,CG:0:12	119	CHG
chr1	3105694	3105955	262	0	25.867	Inf	AT1G09590:protein_coding,AT1G09600:protein_coding,AT1G09580	promoter,promoter,protein_coding	protein_coding	CHG:0:17,CG:0:3	20	CHG
chr1	3109383	3109850	468	0	18.578	5.498	AT1G09610:protein_coding,AT1G09600	promoter,protein_coding	protein_coding	CHG:0:26,CG:0:5,CHH:0:4	35	CHG
chr1	3113518	3113700	183	0	19.027	Inf	AT1G04707:atlncRNA,AT1G09620	promoter,protein_coding	protein_coding	CHG:0:12	12	CHG
chr1	3113968	3114752	785	0	20.166	Inf	AT1G04707:atlncRNA,AT1G09620	promoter,protein_coding	protein_coding	CHG:0:59,CHH:0:11,CG:0:9	79	CHG
chr1	3115024	3115737	714	0	27.51	Inf	AT1G09620	protein_coding	protein_coding	CHG:0:50,CG:0:7,CHH:0:6	63	CHG
chr1	3128802	3129044	243	0	33.27	1.98	AT1G09660	protein_coding	protein_coding	CHG:0:15,CHH:0:4	19	CHG
chr1	3129404	3129614	211	0	40.665	Inf	AT1G09660	protein_coding	protein_coding	CHG:0:17,CG:0:2	19	CHG
chr1	3138470	3139035	566	0	14.23	3.959	AT1G09690:protein_coding,AT1G09710:protein_coding,AT1G09700	promoter,promoter,protein_coding	protein_coding	CHG:0:20,CHH:0:2	22	CHG
chr1	3141691	3144089	2399	0	28.792	Inf	AT1G09700:protein_coding,AT1G09710	promoter,protein_coding	protein_coding	CHG:0:196,CHH:0:126,CG:0:16	338	CHG
chr1	3144350	3144494	145	0	16.46	5.503	AT1G09710,AT1G09720	protein_coding,protein_coding	protein_coding	CHG:0:10,CHH:0:5	15	CHG
chr1	3144833	3145205	373	0	20.573	Inf	AT1G09720	protein_coding	protein_coding	CHG:0:29,CHH:0:10,CG:0:3	42	CHG
chr1	3149011	3150539	1529	0	18.743	Inf	AT1G09720:protein_coding,AT1G09730	promoter,protein_coding	protein_coding	CHG:0:77,CHH:0:18	95	CHG
chr1	3150948	3152511	1564	0	24.155	Inf	AT1G09740:protein_coding,AT1G09730	promoter,protein_coding	protein_coding	CHG:0:71,CHH:0:30,CG:0:5	106	CHG
chr1	3153290	3153734	445	0	31.294	Inf	AT1G09740:protein_coding,AT1G09730	promoter,protein_coding	protein_coding	CHG:0:36,CHH:0:7	43	CHG
chr1	3162535	3163100	566	0	24.734	Inf	AT1G09760:protein_coding,AT1G09770	promoter,protein_coding	protein_coding	CHG:0:37,CHH:0:6,CG:0:4	47	CHG
chr1	3177575	3178629	1055	0	30.529	Inf	AT1G09800	protein_coding	protein_coding	CHG:0:73,CHH:0:23,CG:0:6	102	CHG
chr1	3182248	3183762	1515	0	23.313	Inf	AT1G09800:protein_coding,AT1G04733:snRNA,AT1G09810	promoter,promoter,protein_coding	protein_coding	CHG:0:77,CHH:0:27,CG:0:5	109	CHG
chr1	3196856	3197790	935	0	18.467	Inf	AT1G09830:protein_coding,AT1G09840	promoter,protein_coding	protein_coding	CHG:0:48,CHH:0:8	56	CHG
chr1	3198014	3199338	1325	0	17.795	Inf	AT1G09840	protein_coding	protein_coding	CHG:0:70,CG:0:7,CHH:0:5	82	CHG
chr1	3202614	3203223	610	0	20.394	Inf	AT1G04737:atlncRNA,AT1G04743:atlncRNA,AT1G09850,AT1G04737	promoter,promoter,protein_coding,atlncRNA	protein_coding	CHG:0:42,CG:0:4,CHH:0:2	48	CHG
chr1	3206710	3207381	672	0	24.054	Inf	AT1G09860:protein_coding,AT1G09870	promoter,protein_coding	protein_coding	CHG:0:44,CHH:0:12,CG:0:1	57	CHG
chr1	3219035	3219581	547	0	26.194	Inf	AT1G09890:protein_coding,AT1G09900	promoter,protein_coding	protein_coding	CHG:0:34,CHH:0:31,CG:0:4	69	CHG
chr1	3219881	3221821	1941	0	23.211	Inf	AT1G09900,AT1G09910	protein_coding,protein_coding	protein_coding	CHG:0:126,CHH:0:89,CG:0:18	233	CHG
chr1	3222434	3222836	403	0	19.908	Inf	AT1G09910	protein_coding	protein_coding	CHG:0:21,CHH:0:10,CG:0:4	35	CHG
chr1	3223234	3223491	258	0	26.4	4.774	AT1G09910	protein_coding	protein_coding	CHG:0:17,CHH:0:11	28	CHG
chr1	3225894	3226396	503	0	19.691	4.797	AT1G09910:protein_coding,AT1G09920	promoter,protein_coding	protein_coding	CHG:0:34,CHH:0:1	35	CHG
chr1	3237414	3237873	460	0	28.919	3.522	AT1G09935:protein_coding,AT1G09940	promoter,protein_coding	protein_coding	CHG:0:36,CG:0:6,CHH:0:4	46	CHG
chr1	3238084	3238483	400	0	21.352	Inf	AT1G09940	protein_coding	protein_coding	CHG:0:25,CG:0:5,CHH:0:1	31	CHG
chr1	3245285	3246356	1072	0	20.179	Inf	AT1G09960	protein_coding	protein_coding	CHG:0:71,CHH:0:21,CG:0:2	94	CHG
chr1	3257292	3257919	628	0	13.832	Inf	AT1G09980	protein_coding	protein_coding	CHG:0:21,CG:0:3,CHH:0:2	26	CHG
chr1	3258337	3259556	1220	0	29.892	Inf	AT1G09980	protein_coding	protein_coding	CHG:0:85,CHH:0:27,CG:0:2	114	CHG
chr1	3259965	3260783	819	0	24.614	Inf	AT1G09980	protein_coding	protein_coding	CHG:0:48,CHH:0:6	54	CHG
chr1	3279388	3280749	1362	0	26.401	Inf	AT1G10040:protein_coding,AT1G10050	promoter,protein_coding	protein_coding	CHG:0:76,CHH:0:28,CG:0:4	108	CHG
chr1	3281508	3281886	379	0	18.742	Inf	AT1G10050	protein_coding	protein_coding	CHG:0:18,CHH:0:3,CG:0:2	23	CHG
chr1	3293145	3293766	622	0	17.511	Inf	AT1G10090	protein_coding	protein_coding	CHG:0:28,CHH:0:5	33	CHG
chr1	3294055	3294613	559	0	22.285	Inf	AT1G10090	protein_coding	protein_coding	CHG:0:41,CG:0:4,CHH:0:4	49	CHG
chr1	3294911	3295259	349	0	22.42	Inf	AT1G10090	protein_coding	protein_coding	CHG:0:23,CG:0:7,CHH:0:3	33	CHG
chr1	3299425	3299881	457	0	16.359	Inf	AT1G10095	protein_coding	protein_coding	CHG:0:18	18	CHG
chr1	3311551	3312668	1118	0	30.568	Inf	AT1G10130	protein_coding	protein_coding	CHG:0:62,CHH:0:17,CG:0:2	81	CHG
chr1	3312932	3313789	858	0	39.106	Inf	AT1G10130	protein_coding	protein_coding	CHG:0:67,CHH:0:35,CG:0:2	104	CHG
chr1	3313997	3314975	979	0	30.663	Inf	AT1G10130	protein_coding	protein_coding	CHG:0:63,CHH:0:27,CG:0:4	94	CHG
chr1	3315259	3315749	491	0	33.26	Inf	AT1G10130	protein_coding	protein_coding	CHG:0:28,CHH:0:13	41	CHG
chr1	3316002	3317968	1967	0	33.271	Inf	AT1G10130	protein_coding	protein_coding	CHG:0:121,CHH:0:68,CG:0:5	194	CHG
chr1	3318263	3318619	357	0	39.337	Inf	AT1G10130	protein_coding	protein_coding	CHG:0:21,CHH:0:10,CG:0:1	32	CHG
chr1	3318823	3320225	1403	0	34.953	Inf	AT1G10130	protein_coding	protein_coding	CHG:0:108,CHH:0:33,CG:0:5	146	CHG
chr1	3320461	3320926	466	0	27.765	4.776	AT1G10130	protein_coding	protein_coding	CHG:0:32,CHH:0:7	39	CHG
chr1	3335191	3336096	906	0	36.693	Inf	AT1G10170	protein_coding	protein_coding	CHG:0:75,CHH:0:14,CG:0:10	99	CHG
chr1	3336413	3337122	710	0	33.054	Inf	AT1G10170	protein_coding	protein_coding	CHG:0:58,CHH:0:16,CG:0:5	79	CHG
chr1	3339099	3340277	1179	0	31.398	Inf	AT1G10170:protein_coding,AT1G10180	promoter,protein_coding	protein_coding	CHG:0:109,CHH:0:53,CG:0:8	170	CHG
chr1	3340483	3341070	588	0	15.64	3.217	AT1G10180	protein_coding	protein_coding	CHG:0:27,CG:0:9,CHH:0:8	44	CHG
chr1	3358029	3358772	744	0	22.08	5.74	AT1G10240	protein_coding	protein_coding	CHG:0:38,CHH:0:7,CG:0:4	49	CHG
chr1	3360143	3360397	255	0	13.797	Inf	AT1G10240:protein_coding,AT1G10250	promoter,protein_coding	protein_coding	CHG:0:17,CHH:0:4,CG:0:3	24	CHG
chr1	3365293	3365835	543	0	26.407	Inf	AT1G10270	protein_coding	protein_coding	CHG:0:80,CHH:0:14,CG:0:5	99	CHG
chr1	3371241	3372728	1488	0	28.47	Inf	AT1G10290	protein_coding	protein_coding	CHG:0:108,CHH:0:34,CG:0:4	146	CHG
chr1	3373331	3373821	491	0	30.601	5.905	AT1G10290	protein_coding	protein_coding	CHG:0:30,CHH:0:11	41	CHG
chr1	3374087	3374639	553	0	28.666	3.253	AT1G10290	protein_coding	protein_coding	CHG:0:32,CHH:0:11,CG:0:2	45	CHG
chr1	3374977	3375350	374	0	22.062	Inf	AT1G10290	protein_coding	protein_coding	CHG:0:16,CHH:0:5	21	CHG
chr1	3376333	3376612	280	0.002	29.822	1.622	AT1G10300:protein_coding,AT1G10290	promoter,protein_coding	protein_coding	CHG:0:17,CHH:0:7	24	CHG
chr1	3379058	3379227	170	0	19.095	Inf	AT1G10300	protein_coding	protein_coding	CHG:0:10,CHH:0:6	16	CHG
chr1	3384538	3384799	262	0	24.343	Inf	AT1G10310:protein_coding,AT1G10320	promoter,protein_coding	protein_coding	CHG:0:24,CHH:0:5,CG:0:4	33	CHG
chr1	3385057	3386626	1570	0	31.586	Inf	AT1G10310:protein_coding,AT1G10330:protein_coding,AT1G10320	promoter,promoter,protein_coding	protein_coding	CHG:0:93,CHH:0:17,CG:0:3	113	CHG
chr1	3386846	3387642	797	0	25.562	3.091	AT1G10330:protein_coding,AT1G10320	promoter,protein_coding	protein_coding	CHG:0:66,CHH:0:10,CG:0:5	81	CHG
chr1	3407675	3408482	808	0	22.056	Inf	AT1G10390	protein_coding	protein_coding	CHG:0:39,CG:0:12,CHH:0:7	58	CHG
chr1	3408871	3409941	1071	0	29.774	Inf	AT1G10390	protein_coding	protein_coding	CHG:0:87,CHH:0:24,CG:0:9	120	CHG
chr1	3410344	3411570	1227	0	29.838	Inf	AT1G10395:protein_coding,AT1G10390	promoter,protein_coding	protein_coding	CHG:0:97,CHH:0:43,CG:0:8	148	CHG
chr1	3417383	3418404	1022	0	30.766	Inf	AT1G10400:protein_coding,AT1G10410	promoter,protein_coding	protein_coding	CHG:0:66,CHH:0:15,CG:0:4	85	CHG
chr1	3424866	3425288	423	0	15.267	6.107	AT1G10417	protein_coding	protein_coding	CHG:0:27,CHH:0:3,CG:0:2	32	CHG
chr1	3425945	3426476	532	0	28.16	Inf	AT1G10417	protein_coding	protein_coding	CHG:0:34,CHH:0:5,CG:0:2	41	CHG
chr1	3432759	3434770	2012	0	38.201	Inf	AT1G10430:protein_coding,AT1G10440:tRNA,AT1G10450	promoter,promoter,protein_coding	protein_coding	CHG:0:150,CHH:0:57,CG:0:8	215	CHG
chr1	3435161	3435739	579	0	28.796	Inf	AT1G10450	protein_coding	protein_coding	CHG:0:36,CHH:0:14,CG:0:3	53	CHG
chr1	3436287	3437190	904	0	17.621	Inf	AT1G10455:protein_coding,AT1G10450	promoter,protein_coding	protein_coding	CHG:0:42,CHH:0:6,CG:0:2	50	CHG
chr1	3454028	3454284	257	0	25.063	5.481	AT1G10490	protein_coding	protein_coding	CHG:0:11,CHH:0:3,CG:0:2	16	CHG
chr1	3454547	3457820	3274	0	31.643	Inf	AT1G10490	protein_coding	protein_coding	CHG:0:209,CHH:0:102,CG:0:17	328	CHG
chr1	3458094	3458983	890	0	32.179	Inf	AT1G10490	protein_coding	protein_coding	CHG:0:61,CHH:0:22	83	CHG
chr1	3462399	3462928	530	0	34.515	Inf	AT1G10500:protein_coding,AT1G10510	promoter,protein_coding	protein_coding	CHG:0:38,CHH:0:9,CG:0:1	48	CHG
chr1	3463488	3465186	1699	0	27.568	Inf	AT1G10520:protein_coding,AT1G10510	promoter,protein_coding	protein_coding	CHG:0:101,CHH:0:31,CG:0:8	140	CHG
chr1	3467455	3467642	188	0	16.547	6.083	AT1G10522:protein_coding,AT1G10520	promoter,protein_coding	protein_coding	CHG:0:8,CHH:0:3,CG:0:2	13	CHG
chr1	3467904	3468750	847	0	20.315	Inf	AT1G10522:protein_coding,AT1G10520	promoter,protein_coding	protein_coding	CHG:0:60,CHH:0:25,CG:0:2	87	CHG
chr1	3470937	3471113	177	0	23.495	3.566	AT1G04797:atlncRNA,AT1G04803:atlncRNA,AT1G10522	promoter,promoter,protein_coding	protein_coding	CHG:0:11,CG:0:1	12	CHG
chr1	3489022	3489589	568	0	18.699	4.872	AT1G10570	protein_coding	protein_coding	CHG:0:34,CHH:0:4	38	CHG
chr1	3504337	3504956	620	0	24.416	Inf	AT1G10590:protein_coding,AT1G10600,AT1G10610:protein_coding	promoter,protein_coding,promoter	protein_coding	CHG:0:39,CHH:0:3,CG:0:2	44	CHG
chr1	3533530	3534778	1249	0	20.926	Inf	AT1G10670:protein_coding,AT1G10660	promoter,protein_coding	protein_coding	CHG:0:55,CG:0:10,CHH:0:5	70	CHG
chr1	3537156	3537372	217	0	25.858	5.903	AT1G10670	protein_coding	protein_coding	CHG:0:14,CHH:0:2	16	CHG
chr1	3537666	3537937	272	0	20.383	5.427	AT1G10670	protein_coding	protein_coding	CHG:0:21,CG:0:2	23	CHG
chr1	3559381	3559833	453	0	24.812	Inf	AT1G10715:protein_coding,AT1G10710	promoter,protein_coding	protein_coding	CHG:0:25,CG:0:3	28	CHG
chr1	3566074	3566638	565	0	28.486	Inf	AT1G10730	protein_coding	protein_coding	CHG:0:32,CHH:0:4,CG:0:1	37	CHG
chr1	3581632	3581883	252	0	29.778	Inf	AT1G10760	protein_coding	protein_coding	CHG:0:21,CG:0:4,CHH:0:2	27	CHG
chr1	3582171	3582668	498	0	27.108	4.41	AT1G10760	protein_coding	protein_coding	CHG:0:35,CHH:0:6,CG:0:4	45	CHG
chr1	3583979	3585623	1645	0	20.458	Inf	AT1G10760	protein_coding	protein_coding	CHG:0:107,CHH:0:31,CG:0:12	150	CHG
chr1	3585892	3586915	1024	0	27.503	Inf	AT1G10760	protein_coding	protein_coding	CHG:0:74,CHH:0:32,CG:0:7	113	CHG
chr1	3587588	3588945	1358	0	25.291	Inf	AT1G10760	protein_coding	protein_coding	CHG:0:88,CHH:0:35,CG:0:7	130	CHG
chr1	3589220	3589499	280	0	29.768	4.699	AT1G10760	protein_coding	protein_coding	CHG:0:10,CHH:0:7,CG:0:2	19	CHG
chr1	3593332	3593607	276	0	22.435	Inf	AT1G10770:protein_coding,AT1G10780	promoter,protein_coding	protein_coding	CHG:0:17,CG:0:1,CHH:0:1	19	CHG
chr1	3599892	3602314	2423	0	33.225	Inf	AT1G10800:protein_coding,AT1G10810,AT1G10820	promoter,protein_coding,protein_coding	protein_coding	CHG:0:177,CHH:0:113,CG:0:21	311	CHG
chr1	3602531	3602768	238	0	43.857	Inf	AT1G10820	protein_coding	protein_coding	CHG:0:17,CHH:0:8,CG:0:2	27	CHG
chr1	3608369	3608955	587	0	28.418	Inf	AT1G10830:protein_coding,AT1G10840	promoter,protein_coding	protein_coding	CHG:0:51,CHH:0:7,CG:0:5	63	CHG
chr1	3609159	3609617	459	0	28.953	Inf	AT1G10830:protein_coding,AT1G10850:protein_coding,AT1G10840	promoter,promoter,protein_coding	protein_coding	CHG:0:33,CG:0:3,CHH:0:3	39	CHG
chr1	3613674	3614127	454	0	22.366	Inf	AT1G04823:atlncRNA,AT1G04827:atlncRNA,AT1G10850	promoter,promoter,protein_coding	protein_coding	CHG:0:37,CG:0:3,CHH:0:2	42	CHG
chr1	3615039	3615558	520	0	20.363	Inf	AT1G04827:atlncRNA,AT1G10865,AT1G04827	promoter,protein_coding,atlncRNA	protein_coding	CHG:0:30,CHH:0:4	34	CHG
chr1	3618067	3618337	271	0	18.742	4.769	AT1G10865:protein_coding,AT1G10870	promoter,protein_coding	protein_coding	CHG:0:14,CHH:0:4	18	CHG
chr1	3618648	3619870	1223	0	32.686	Inf	AT1G10870	protein_coding	protein_coding	CHG:0:98,CHH:0:50,CG:0:3	151	CHG
chr1	3620214	3621003	790	0	31.92	Inf	AT1G10870	protein_coding	protein_coding	CHG:0:50,CHH:0:34,CG:0:4	88	CHG
chr1	3621262	3623120	1859	0	26.104	Inf	AT1G10870	protein_coding	protein_coding	CHG:0:90,CHH:0:46,CG:0:12	148	CHG
chr1	3628283	3628668	386	0	28.396	Inf	AT1G10880:protein_coding,AT1G10890	promoter,protein_coding	protein_coding	CHG:0:24,CG:0:6,CHH:0:1	31	CHG
chr1	3629712	3629844	133	0.001	16.84	3.512	AT1G10890	protein_coding	protein_coding	CHG:0:10,CG:0:1	11	CHG
chr1	3632707	3633201	495	0	22.749	Inf	AT1G10900	protein_coding	protein_coding	CHG:0:26,CHH:0:3	29	CHG
chr1	3633886	3634446	561	0	17.255	3.87	AT1G10900	protein_coding	protein_coding	CHG:0:33,CHH:0:7,CG:0:3	43	CHG
chr1	3634670	3635071	402	0	17.393	6.242	AT1G10900	protein_coding	protein_coding	CHG:0:24,CHH:0:6,CG:0:3	33	CHG
chr1	3636006	3636374	369	0	36.396	Inf	AT1G10900	protein_coding	protein_coding	CHG:0:29,CHH:0:5,CG:0:4	38	CHG
chr1	3640668	3642782	2115	0	25.76	Inf	AT1G10910	protein_coding	protein_coding	CHG:0:110,CHH:0:60,CG:0:4	174	CHG
chr1	3643056	3643570	515	0	34.516	Inf	AT1G10910	protein_coding	protein_coding	CHG:0:31,CHH:0:11,CG:0:4	46	CHG
chr1	3649607	3651134	1528	0	27.574	Inf	AT1G10920:protein_coding,AT1G10930	promoter,protein_coding	protein_coding	CHG:0:104,CHH:0:55,CG:0:10	169	CHG
chr1	3651543	3652486	944	0	32.611	Inf	AT1G10930	protein_coding	protein_coding	CHG:0:70,CHH:0:47,CG:0:6	123	CHG
chr1	3652776	3652923	148	0	17.445	5.724	AT1G10930	protein_coding	protein_coding	CHH:0:11,CHG:0:4	15	CHH
chr1	3653444	3654073	630	0	23.239	Inf	AT1G10930	protein_coding	protein_coding	CHG:0:44,CHH:0:18,CG:0:3	65	CHG
chr1	3654288	3654670	383	0	20.386	5.943	AT1G10930	protein_coding	protein_coding	CHG:0:13,CHH:0:8,CG:0:2	23	CHG
chr1	3656531	3657550	1020	0	20.711	Inf	AT1G10930:protein_coding,AT1G10950:protein_coding,AT1G10940	promoter,promoter,protein_coding	protein_coding	CHG:0:51,CHH:0:13,CG:0:2	66	CHG
chr1	3660199	3660494	296	0	27.72	4.744	AT1G10940:protein_coding,AT1G10950	promoter,protein_coding	protein_coding	CHG:0:17,CHH:0:5	22	CHG
chr1	3660758	3661929	1172	0	35.597	Inf	AT1G10950	protein_coding	protein_coding	CHG:0:67,CHH:0:12,CG:0:5	84	CHG
chr1	3685845	3687659	1815	0	32.334	Inf	AT1G04833:atlncRNA,AT1G11060	promoter,protein_coding	protein_coding	CHG:0:109,CHH:0:33,CG:0:11	153	CHG
chr1	3687931	3689285	1355	0	28.808	Inf	AT1G11060	protein_coding	protein_coding	CHG:0:96,CHH:0:42,CG:0:5	143	CHG
chr1	3704403	3704665	263	0	11.555	Inf	AT1G04837:atlncRNA,AT1G11100	promoter,protein_coding	protein_coding	CHG:0:13,CHH:0:2	15	CHG
chr1	3707178	3708621	1444	0	21.217	Inf	AT1G11110:protein_coding,AT1G11100	promoter,protein_coding	protein_coding	CHG:0:115,CHH:0:37,CG:0:19	171	CHG
chr1	3723668	3724551	884	0	20.656	Inf	AT1G11130	protein_coding	protein_coding	CHG:0:48,CHH:0:5,CG:0:2	55	CHG
chr1	3725502	3726069	568	0	19.64	Inf	AT1G11130	protein_coding	protein_coding	CHG:0:37,CHH:0:11,CG:0:3	51	CHG
chr1	3734277	3736291	2015	0	22.639	Inf	AT1G11160	protein_coding	protein_coding	CHG:0:133,CHH:0:95,CG:0:14	242	CHG
chr1	3736657	3738842	2186	0	23.707	Inf	AT1G11170:protein_coding,AT1G11160	promoter,protein_coding	protein_coding	CHG:0:153,CHH:0:113,CG:0:25	291	CHG
chr1	3747333	3747710	378	0	17.133	Inf	AT1G11185:otherRNA,AT1G11180	promoter,protein_coding	protein_coding	CHG:0:23,CHH:0:5	28	CHG
chr1	3753883	3754154	272	0	12.023	Inf	AT1G11190:protein_coding,AT1G11200	promoter,protein_coding	protein_coding	CHG:0:9,CG:0:6	15	CHG
chr1	3754398	3754756	359	0	35.511	Inf	AT1G11190:protein_coding,AT1G11200	promoter,protein_coding	protein_coding	CHG:0:27,CHH:0:10,CG:0:2	39	CHG
chr1	3789412	3789708	297	0	12.012	Inf	AT1G11280	protein_coding	protein_coding	CHG:0:11	11	CHG
chr1	3792207	3793148	942	0	29.007	Inf	AT1G11280:protein_coding,AT1G11300:protein_coding,AT1G11290	promoter,promoter,protein_coding	protein_coding	CHG:0:58,CHH:0:22,CG:0:6	86	CHG
chr1	3794726	3795629	904	0	19.38	Inf	AT1G11290:protein_coding,AT1G11300	promoter,protein_coding	protein_coding	CHG:0:52,CHH:0:27,CG:0:8	87	CHG
chr1	3796350	3796622	273	0	15.925	5.251	AT1G11303:protein_coding,AT1G11300	promoter,protein_coding	protein_coding	CHG:0:9,CHH:0:3	12	CHG
chr1	3798730	3799057	328	0	18.668	Inf	AT1G11303	protein_coding	protein_coding	CHG:0:14,CG:0:2,CHH:0:2	18	CHG
chr1	3799328	3799691	364	0	16.46	5.214	AT1G11303	protein_coding	protein_coding	CHG:0:18,CHH:0:13	31	CHG
chr1	3799989	3800262	274	0	17.047	5.26	AT1G11303	protein_coding	protein_coding	CHG:0:16,CHH:0:4,CG:0:2	22	CHG
chr1	3800972	3801554	583	0	19.516	Inf	AT1G11310	protein_coding	protein_coding	CHG:0:30,CHH:0:4,CG:0:1	35	CHG
chr1	3801844	3802030	187	0	19.31	Inf	AT1G11310	protein_coding	protein_coding	CHG:0:11,CHH:0:1	12	CHG
chr1	3811251	3811507	257	0	19.325	Inf	AT1G11330	protein_coding	protein_coding	CHG:0:15,CG:0:7,CHH:0:2	24	CHG
chr1	3816777	3816912	136	0	12.387	Inf	AT1G11340	protein_coding	protein_coding	CHG:0:13,CHH:0:2	15	CHG
chr1	3818484	3818771	288	0	16.052	Inf	AT1G11340:protein_coding,AT1G11350	promoter,protein_coding	protein_coding	CHG:0:16,CHH:0:6,CG:0:1	23	CHG
chr1	3819155	3819613	459	0	24.703	Inf	AT1G11340:protein_coding,AT1G11350	promoter,protein_coding	protein_coding	CHG:0:29,CHH:0:18,CG:0:4	51	CHG
chr1	3820302	3820447	146	0	18.812	6.063	AT1G11350	protein_coding	protein_coding	CHG:0:11,CHH:0:6,CG:0:3	20	CHG
chr1	3821422	3821969	548	0	14.447	Inf	AT1G11350:protein_coding,AT1G11360	promoter,protein_coding	protein_coding	CHG:0:21,CHH:0:3	24	CHG
chr1	3825605	3825788	184	0.005	13.405	1.998	ARNOLDY1,AT1G11362:protein_coding	TE,promoter	TE	CG:0:8,CHH:0:3,CHG:0:1	12	CG
chr1	3829289	3829468	180	0	14.365	Inf	AT1G11370	protein_coding	protein_coding	CHG:0:10,CHH:0:6	16	CHG
chr1	3835704	3835901	198	0	20.815	2.526	AT1G11400:protein_coding,AT1G11390	promoter,protein_coding	protein_coding	CHG:0:7,CG:0:2,CHH:0:2	11	CHG
chr1	3836166	3836924	759	0	29.981	Inf	AT1G11400:protein_coding,AT1G11390	promoter,protein_coding	protein_coding	CHG:0:40,CHH:0:10,CG:0:4	54	CHG
chr1	3838607	3840019	1413	0	25.66	Inf	AT1G11390:protein_coding,AT1G11410:protein_coding,AT1G11400	promoter,promoter,protein_coding	protein_coding	CHG:0:110,CHH:0:32,CG:0:10	152	CHG
chr1	3841363	3841701	339	0	24.573	Inf	AT1G04847:lncRNA,AT1G11410	promoter,protein_coding	protein_coding	CHG:0:32,CHH:0:23	55	CHG
chr1	3841975	3842842	868	0	21.165	Inf	AT1G04847:lncRNA,AT1G11410	promoter,protein_coding	protein_coding	CHG:0:53,CHH:0:23,CG:0:13	89	CHG
chr1	3845095	3845803	709	0	18.303	Inf	AT1G11430:protein_coding,AT1G11420	promoter,protein_coding	protein_coding	CHG:0:37,CHH:0:15,CG:0:3	55	CHG
chr1	3864464	3864712	249	0	24.987	1.851	AT1G11480	protein_coding	protein_coding	CHG:0:19,CG:0:6,CHH:0:2	27	CHG
chr1	3865196	3865458	263	0	22.655	Inf	AT1G11480	protein_coding	protein_coding	CHG:0:24,CHH:0:1	25	CHG
chr1	3916127	3917211	1085	0	28.261	Inf	AT1G11630:protein_coding,AT1G11640:tRNA,AT1G11650	promoter,promoter,protein_coding	protein_coding	CHG:0:60,CG:0:11,CHH:0:5	76	CHG
chr1	3921441	3921587	147	0	36.528	6.105	AT1G11660	protein_coding	protein_coding	CHG:0:15,CHH:0:3,CG:0:1	19	CHG
chr1	3921883	3922381	499	0	30.648	6.592	AT1G11660	protein_coding	protein_coding	CHG:0:34,CHH:0:9,CG:0:5	48	CHG
chr1	3932793	3933040	248	0	28.735	Inf	AT1G11670:protein_coding	promoter	promoter	CG:0:14,CHG:0:9,CHH:0:1	24	CG
chr1	3939144	3939743	600	0	23.335	Inf	AT1G04863:lncRNA,AT1G11690:protein_coding,AT1G11680	promoter,promoter,protein_coding	protein_coding	CHG:0:27,CG:0:2,CHH:0:2	31	CHG
chr1	3952301	3952652	352	0	43.265	Inf	AT1G04873:lncRNA,AT1G11720	promoter,protein_coding	protein_coding	CHG:0:33,CHH:0:10,CG:0:3	46	CHG
chr1	3953383	3953744	362	0	30.918	Inf	AT1G04873:lncRNA,AT1G11720	promoter,protein_coding	protein_coding	CHG:0:26,CHH:0:15	41	CHG
chr1	3954011	3954155	145	0	35.41	5.375	AT1G11720	protein_coding	protein_coding	CHG:0:12,CHH:0:3,CG:0:1	16	CHG
chr1	3954449	3955867	1419	0	27.807	Inf	AT1G11730:protein_coding,AT1G11720	promoter,protein_coding	protein_coding	CHG:0:71,CHH:0:35,CG:0:14	120	CHG
chr1	3978125	3978274	150	0	19.04	Inf	AT1G04887:atlncRNA,AT1G11780	promoter,protein_coding	protein_coding	CHG:0:5,CG:0:4,CHH:0:2	11	CHG
chr1	3982158	3982444	287	0	23.862	Inf	AT1G11785:protein_coding,AT1G11790	promoter,protein_coding	protein_coding	CHG:0:13,CHH:0:3,CG:0:2	18	CHG
chr1	3983329	3983984	656	0	28.447	Inf	AT1G11790	protein_coding	protein_coding	CHG:0:56,CHH:0:10,CG:0:4	70	CHG
chr1	3985702	3986257	556	0	34.169	3.468	AT1G11800	protein_coding	protein_coding	CHG:0:49,CHH:0:22,CG:0:7	78	CHG
chr1	4002000	4002216	217	0	19.402	Inf	AT1G11870:protein_coding,AT1G11860	promoter,protein_coding	protein_coding	CHG:0:13,CG:0:2	15	CHG
chr1	4002454	4003019	566	0	34.299	4.875	AT1G11870:protein_coding,AT1G11860	promoter,protein_coding	protein_coding	CHG:0:48,CHH:0:8,CG:0:5	61	CHG
chr1	4005061	4005929	869	0	29.14	Inf	AT1G11870	protein_coding	protein_coding	CHG:0:57,CHH:0:31,CG:0:2	90	CHG
chr1	4008227	4009496	1270	0	17.62	Inf	AT1G04897:snRNA,AT1G04907:snRNA,AT1G11890:protein_coding,AT1G11880	promoter,promoter,promoter,protein_coding	protein_coding	CHG:0:83,CHH:0:9,CG:0:5	97	CHG
chr1	4017516	4018199	684	0	25.652	Inf	AT1G11910	protein_coding	protein_coding	CHG:0:48,CG:0:8,CHH:0:2	58	CHG
chr1	4018403	4019979	1577	0	31.393	Inf	AT1G11915:protein_coding,AT1G11910	promoter,protein_coding	protein_coding	CHG:0:95,CG:0:5,CHH:0:4	104	CHG
chr1	4032040	4032962	923	0	22.134	Inf	AT1G11940	protein_coding	protein_coding	CHG:0:49,CHH:0:10,CG:0:7	66	CHG
chr1	4035682	4036558	877	0	26.954	Inf	AT1G11940:protein_coding,AT1G11950	promoter,protein_coding	protein_coding	CHG:0:65,CHH:0:24,CG:0:7	96	CHG
chr1	4036834	4037070	237	0	24.22	3.077	AT1G11950	protein_coding	protein_coding	CHH:0:14,CHG:0:11	25	CHH
chr1	4037413	4037786	374	0	23.927	Inf	AT1G11950	protein_coding	protein_coding	CHG:0:17,CHH:0:8,CG:0:4	29	CHG
chr1	4040613	4041188	576	0	28.051	2.398	AT1G11950:protein_coding,AT1G11960	promoter,protein_coding	protein_coding	CHG:0:32,CG:0:14,CHH:0:8	54	CHG
chr1	4051092	4052738	1647	0	24.705	Inf	AT1G11990:protein_coding,AT1G12000	promoter,protein_coding	protein_coding	CHG:0:112,CHH:0:47,CG:0:8	167	CHG
chr1	4115920	4116372	453	0	37.503	4.169	AT1G12120	protein_coding	protein_coding	CHG:0:39,CHH:0:6,CG:0:2	47	CHG
chr1	4148573	4150131	1559	0	29.497	Inf	AT1G12230	protein_coding	protein_coding	CHG:0:103,CHH:0:35,CG:0:15	153	CHG
chr1	4173801	4173982	182	0	22.755	4.066	AT1G12270	protein_coding	protein_coding	CHG:0:14,CHH:0:1	15	CHG
chr1	4175082	4175489	408	0	15.287	Inf	AT1G12280	protein_coding	protein_coding	CHG:0:14,CG:0:5,CHH:0:3	22	CHG
chr1	4175846	4175991	146	0	52.775	5.221	AT1G12280	protein_coding	protein_coding	CHG:0:16,CG:0:6,CHH:0:1	23	CHG
chr1	4176265	4176567	303	0	20.378	5.944	AT1G12280	protein_coding	protein_coding	CHG:0:13,CHH:0:6,CG:0:4	23	CHG
chr1	4178999	4179299	301	0	17.28	4.17	AT1G12280:protein_coding,AT1G12290	promoter,protein_coding	protein_coding	CHG:0:15,CHH:0:5,CG:0:2	22	CHG
chr1	4179662	4180019	358	0	36.623	Inf	AT1G12280:protein_coding,AT1G12290	promoter,protein_coding	protein_coding	CHG:0:14,CHH:0:14,CG:0:2	30	CHG
chr1	4180965	4181101	137	0	25.852	5.7	AT1G12290	protein_coding	protein_coding	CHG:0:10,CHH:0:5,CG:0:1	16	CHG
chr1	4183827	4184052	226	0	17.113	Inf	AT1G12290:protein_coding,AT1G12294:miRNA,AT1G12300	promoter,promoter,protein_coding	protein_coding	CHG:0:18,CHH:0:12	30	CHG
chr1	4184273	4184400	128	0	33.172	Inf	AT1G12290:protein_coding,AT1G12294:miRNA,AT1G12300	promoter,promoter,protein_coding	protein_coding	CHG:0:11,CHH:0:5	16	CHG
chr1	4184693	4185190	498	0	23.468	Inf	AT1G12320:protein_coding,AT1G12300	promoter,protein_coding	protein_coding	CHG:0:19,CHH:0:15,CG:0:5	39	CHG
chr1	4199479	4200188	710	0	23.863	Inf	AT1G12360:protein_coding,AT1G12350	promoter,protein_coding	protein_coding	CHG:0:52,CHH:0:8	60	CHG
chr1	4201506	4202314	809	0	30.363	Inf	AT1G12360	protein_coding	protein_coding	CHG:0:42,CHH:0:7,CG:0:6	55	CHG
chr1	4202521	4202805	285	0	28.572	Inf	AT1G12360	protein_coding	protein_coding	CHG:0:16,CHH:0:5,CG:0:4	25	CHG
chr1	4203142	4204706	1565	0	29.44	Inf	AT1G12360	protein_coding	protein_coding	CHG:0:89,CHH:0:25,CG:0:5	119	CHG
chr1	4235205	4235391	187	0	18.822	6.018	AT1G12430	protein_coding	protein_coding	CHG:0:10,CG:0:2	12	CHG
chr1	4235644	4236203	560	0	26.023	Inf	AT1G12430	protein_coding	protein_coding	CHG:0:31,CHH:0:14,CG:0:2	47	CHG
chr1	4236600	4236764	165	0	25.348	Inf	AT1G12430	protein_coding	protein_coding	CHG:0:7,CG:0:4,CHH:0:1	12	CHG
chr1	4248328	4249520	1193	0	30.319	4.768	AT1G12470:protein_coding,AT1G12460	promoter,protein_coding	protein_coding	CHG:0:85,CHH:0:39,CG:0:10	134	CHG
chr1	4249805	4250406	602	0	23.32	Inf	AT1G12470:protein_coding,AT1G12460	promoter,protein_coding	protein_coding	CHG:0:41,CHH:0:25,CG:0:3	69	CHG
chr1	4251901	4252630	730	0	16.487	Inf	AT1G12470	protein_coding	protein_coding	CHG:0:32,CHH:0:12,CG:0:1	45	CHG
chr1	4252853	4253465	613	0	33.715	Inf	AT1G12470	protein_coding	protein_coding	CHG:0:38,CHH:0:20	58	CHG
chr1	4253757	4254215	459	0	36.144	Inf	AT1G12470	protein_coding	protein_coding	CHG:0:30,CHH:0:18,CG:0:5	53	CHG
chr1	4254600	4254965	366	0	24.415	Inf	AT1G12470	protein_coding	protein_coding	CHG:0:20,CHH:0:9	29	CHG
chr1	4255351	4255737	387	0	23.077	3.201	AT1G12470	protein_coding	protein_coding	CHG:0:21,CHH:0:8,CG:0:2	31	CHG
chr1	4256177	4256335	159	0	17.18	4.482	AT1G04953:atlncRNA,AT1G12470	promoter,protein_coding	protein_coding	CHG:0:8,CHH:0:3	11	CHG
chr1	4283683	4283836	154	0	36.155	Inf	AT1G12580	protein_coding	protein_coding	CHG:0:15,CHH:0:1	16	CHG
chr1	4304150	4304702	553	0	25.613	Inf	AT1G12650:protein_coding,AT1G12640	promoter,protein_coding	protein_coding	CHG:0:44,CHH:0:14,CG:0:9	67	CHG
chr1	4320049	4322058	2010	0	27.97	Inf	AT1G12680	protein_coding	protein_coding	CHG:0:149,CHH:0:18,CG:0:14	181	CHG
chr1	4324057	4324313	257	0	18.74	Inf	AT1G12680:protein_coding,AT1G12700	promoter,protein_coding	protein_coding	CHG:0:13,CHH:0:2	15	CHG
chr1	4324648	4324830	183	0	28.153	Inf	AT1G12680:protein_coding,AT1G12700	promoter,protein_coding	protein_coding	CHG:0:8,CG:0:3,CHH:0:1	12	CHG
chr1	4325092	4325518	427	0	18.288	Inf	AT1G12680:protein_coding,AT1G12700	promoter,protein_coding	protein_coding	CHG:0:7,CHH:0:4,CG:0:2	13	CHG
chr1	4335541	4335797	257	0	26.575	Inf	AT1G12730	protein_coding	protein_coding	CHG:0:16,CHH:0:8,CG:0:1	25	CHG
chr1	4336023	4336457	435	0	18.674	6.001	AT1G12730	protein_coding	protein_coding	CHG:0:22,CHH:0:7,CG:0:3	32	CHG
chr1	4343206	4343499	294	0	14.59	5.508	AT1G12740	protein_coding	protein_coding	CHG:0:11,CHH:0:1	12	CHG
chr1	4352250	4352513	264	0	28.073	5.032	AT1G12775:protein_coding,AT1G12770	promoter,protein_coding	protein_coding	CHG:0:28,CG:0:5,CHH:0:5	38	CHG
chr1	4352913	4353061	149	0	30.907	Inf	AT1G12775:protein_coding,AT1G12770	promoter,protein_coding	protein_coding	CHG:0:17,CHH:0:4	21	CHG
chr1	4354502	4354697	196	0	26.332	5.187	AT1G12775	protein_coding	protein_coding	CHG:0:8,CG:0:4,CHH:0:2	14	CHG
chr1	4355461	4355600	140	0	26.09	Inf	AT1G12775	protein_coding	protein_coding	CHG:0:10,CHH:0:5	15	CHG
chr1	4362630	4362931	302	0	20.852	Inf	AT1G12790:protein_coding,AT1G12800	promoter,protein_coding	protein_coding	CHG:0:23,CHH:0:2	25	CHG
chr1	4363841	4364418	578	0	29.033	Inf	AT1G12800	protein_coding	protein_coding	CHG:0:39,CHH:0:11,CG:0:6	56	CHG
chr1	4377453	4377740	288	0	22.797	5.216	AT1G12840	protein_coding	protein_coding	CHG:0:19,CG:0:1,CHH:0:1	21	CHG
chr1	4399768	4400322	555	0	35.301	Inf	AT1G12920:protein_coding,AT1G12930	promoter,protein_coding	protein_coding	CHG:0:53,CHH:0:16,CG:0:2	71	CHG
chr1	4400565	4403857	3293	0	34.293	Inf	AT1G12930	protein_coding	protein_coding	CHG:0:223,CHH:0:110,CG:0:7	340	CHG
chr1	4404064	4404637	574	0	19.072	Inf	AT1G12930	protein_coding	protein_coding	CHG:0:19,CHH:0:6,CG:0:2	27	CHG
chr1	4434938	4435112	175	0	25.865	Inf	AT1G12990	protein_coding	protein_coding	CHG:0:9,CG:0:2	11	CHG
chr1	4436675	4438343	1669	0	28.287	Inf	AT1G13000,AT1G13010:tRNA	protein_coding,promoter	protein_coding	CHG:0:101,CHH:0:50,CG:0:7	158	CHG
chr1	4441510	4441770	261	0	34.73	3.977	AT1G13020,AT1G13000:protein_coding	protein_coding,promoter	protein_coding	CHG:0:13,CG:0:2	15	CHG
chr1	4444987	4445479	493	0	14.832	Inf	AT1G13020:protein_coding,AT1G13030	promoter,protein_coding	protein_coding	CHG:0:31,CHH:0:10	41	CHG
chr1	4448591	4448824	234	0	33.753	3.544	AT1G13030:protein_coding,AT1G13050:protein_coding,AT1G13040	promoter,promoter,protein_coding	protein_coding	CHG:0:16,CHH:0:7,CG:0:2	25	CHG
chr1	4449031	4449822	792	0	31.178	Inf	AT1G13030:protein_coding,AT1G13050:protein_coding,AT1G13040,AT1G13050	promoter,promoter,protein_coding,protein_coding	protein_coding	CHG:0:56,CHH:0:18,CG:0:5	79	CHG
chr1	4450435	4451002	568	0	18.325	Inf	AT1G13060:protein_coding,AT1G13050	promoter,protein_coding	protein_coding	CHG:0:43,CHH:0:28,CG:0:3	74	CHG
chr1	4470790	4472565	1776	0	26.184	Inf	AT1G13120	protein_coding	protein_coding	CHG:0:97,CHH:0:28,CG:0:4	129	CHG
chr1	4480236	4480463	228	0	18.035	Inf	AT1G13140:protein_coding,AT1G13140	promoter,protein_coding	protein_coding	CHG:0:12	12	CHG
chr1	4481404	4482337	934	0	22.248	Inf	AT1G13140:protein_coding,AT1G13150	promoter,protein_coding	protein_coding	CHG:0:53,CHH:0:17,CG:0:2	72	CHG
chr1	4482601	4482948	348	0	19.757	Inf	AT1G13160:protein_coding,AT1G13150	promoter,protein_coding	protein_coding	CHG:0:20,CHH:0:16,CG:0:3	39	CHG
chr1	4485478	4486106	629	0	17.834	3.51	AT1G13150:protein_coding,AT1G13160	promoter,protein_coding	protein_coding	CHG:0:22,CHH:0:8,CG:0:4	34	CHG
chr1	4486392	4487205	814	0	39.619	Inf	AT1G13160	protein_coding	protein_coding	CHG:0:64,CHH:0:18,CG:0:11	93	CHG
chr1	4487630	4487773	144	0	33.745	2.29	AT1G13160	protein_coding	protein_coding	CHG:0:9,CHH:0:3,CG:0:2	14	CHG
chr1	4489655	4491304	1650	0	29.273	Inf	AT1G13170	protein_coding	protein_coding	CHG:0:112,CHH:0:23,CG:0:11	146	CHG
chr1	4495933	4496708	776	0	19.994	Inf	AT1G13180	protein_coding	protein_coding	CHG:0:33,CHH:0:5	38	CHG
chr1	4500146	4500506	361	0	38.529	Inf	AT1G13190	protein_coding	protein_coding	CHG:0:31,CHH:0:8,CG:0:4	43	CHG
chr1	4500791	4501292	502	0	21.363	Inf	AT1G13190	protein_coding	protein_coding	CHG:0:25,CG:0:5,CHH:0:1	31	CHG
chr1	4509897	4510666	770	0	23.014	Inf	AT1G13200:protein_coding,AT1G13210	promoter,protein_coding	protein_coding	CG:0:18	18	CG
chr1	4516475	4519164	2690	0	27.359	Inf	AT1G13230:protein_coding,AT1G13220	promoter,protein_coding	protein_coding	CHG:0:163,CHH:0:83,CG:0:11	257	CHG
chr1	4546014	4546456	443	0	24.323	2.49	AT1G13280:protein_coding,AT1G13270	promoter,protein_coding	protein_coding	CHG:0:17,CG:0:4,CHH:0:1	22	CHG
chr1	4564057	4564393	337	0	22.995	3.674	AT1G13310:protein_coding,AT1G13320	promoter,protein_coding	protein_coding	CHG:0:22,CHH:0:8	30	CHG
chr1	4564606	4565755	1150	0	28.132	Inf	AT1G13310:protein_coding,AT1G13320	promoter,protein_coding	protein_coding	CHG:0:64,CHH:0:17,CG:0:3	84	CHG
chr1	4565981	4566860	880	0	27.445	Inf	AT1G13330:protein_coding,AT1G13320	promoter,protein_coding	protein_coding	CHG:0:63,CHH:0:31,CG:0:1	95	CHG
chr1	4568588	4569276	689	0	19.997	Inf	AT1G13320:protein_coding,AT1G13330	promoter,protein_coding	protein_coding	CHG:0:38,CHH:0:9,CG:0:1	48	CHG
chr1	4569903	4570354	452	0	23.825	4.841	AT1G13330,AT1G13340	protein_coding,protein_coding	protein_coding	CHG:0:40,CHH:0:20,CG:0:4	64	CHG
chr1	4573912	4575791	1880	0	30.166	Inf	AT1G13350	protein_coding	protein_coding	CHG:0:106,CHH:0:34,CG:0:14	154	CHG
chr1	4612856	4614120	1265	0	27.855	Inf	AT1G13440:protein_coding,AT1G13460:protein_coding,AT1G13448,AT1G13450	promoter,promoter,atlncRNA,protein_coding	protein_coding	CHG:0:87,CHH:0:20,CG:0:5	112	CHG
chr1	4616896	4617141	246	0	23.66	Inf	AT1G13450:protein_coding,AT1G13460	promoter,protein_coding	protein_coding	CHG:0:16,CHH:0:7,CG:0:2	25	CHG
chr1	4625280	4625538	259	0	16.505	Inf	AT1G13480:protein_coding,AT1G13485:protein_coding,AT1G13490	promoter,promoter,protein_coding	protein_coding	CHG:0:11,CHH:0:4,CG:0:2	17	CHG
chr1	4638620	4639450	831	0	19.896	4.394	AT1G13540:protein_coding,AT1G13550:protein_coding,AT1G13560	promoter,promoter,protein_coding	protein_coding	CHG:0:42,CHH:0:11,CG:0:2	55	CHG
chr1	4640141	4640852	712	0	26.146	Inf	AT1G13550:protein_coding,AT1G13560	promoter,protein_coding	protein_coding	CHG:0:43,CHH:0:8,CG:0:6	57	CHG
chr1	4644831	4645087	257	0	15.365	Inf	AT1G13570:protein_coding,AT1G13580	promoter,protein_coding	protein_coding	CHG:0:14,CG:0:6	20	CHG
chr1	4669780	4672105	2326	0	28.925	Inf	AT1G13630	protein_coding	protein_coding	CHG:0:162,CHH:0:101,CG:0:23	286	CHG
chr1	4711315	4711630	316	0	14.832	4.163	AT1G13740:protein_coding,AT1G13730	promoter,protein_coding	protein_coding	CHG:0:15,CG:0:3	18	CHG
chr1	4722359	4722829	471	0	25.975	Inf	AT1G13760:protein_coding,AT1G13780:protein_coding,AT1G13770	promoter,promoter,protein_coding	protein_coding	CHG:0:21,CHH:0:4,CG:0:2	27	CHG
chr1	4727714	4728095	382	0	18.57	3.925	AT1G13790	protein_coding	protein_coding	CHG:0:23,CHH:0:7	30	CHG
chr1	4728301	4728817	517	0	16.388	Inf	AT1G13790	protein_coding	protein_coding	CHG:0:25,CHH:0:17	42	CHG
chr1	4729046	4729288	243	0	16.098	Inf	AT1G13805:protein_coding,AT1G13790	promoter,protein_coding	protein_coding	CHG:0:14,CHH:0:3	17	CHG
chr1	4731116	4732593	1478	0	24.162	Inf	AT1G13810:protein_coding,AT1G13800	promoter,protein_coding	protein_coding	CHH:0:97,CHG:0:83,CG:0:9	189	CHH
chr1	4734534	4734734	201	0.005	22.363	1.448	AT1G13800:protein_coding,AT1G13820:protein_coding,AT1G13810	promoter,promoter,protein_coding	protein_coding	CG:0:6,CHG:0:5,CHH:0:1	12	CG
chr1	4737104	4737473	370	0	28.857	4.496	AT1G13820	protein_coding	protein_coding	CHG:0:16,CG:0:2	18	CHG
chr1	4744753	4745307	555	0	24.926	Inf	AT1G13860	protein_coding	protein_coding	CHG:0:43,CHH:0:8,CG:0:2	53	CHG
chr1	4745584	4746241	658	0	18.211	Inf	AT1G13860	protein_coding	protein_coding	CHG:0:29,CG:0:3,CHH:0:3	35	CHG
chr1	4756754	4757880	1127	0	25.764	Inf	AT1G13900:protein_coding,AT1G13920:protein_coding,AT1G13910	promoter,promoter,protein_coding	protein_coding	CHG:0:71,CHH:0:22,CG:0:5	98	CHG
chr1	4758202	4758516	315	0	17.198	Inf	AT1G13920	protein_coding	protein_coding	CHG:0:16,CHH:0:7	23	CHG
chr1	4763946	4764126	181	0	33.907	6.476	AT1G13940	protein_coding	protein_coding	CHG:0:17,CHH:0:1	18	CHG
chr1	4764395	4764781	387	0	18.836	Inf	AT1G13940	protein_coding	protein_coding	CHG:0:24	24	CHG
chr1	4765499	4765686	188	0	25.938	Inf	AT1G13940	protein_coding	protein_coding	CHG:0:14,CG:0:2	16	CHG
chr1	4777582	4777786	205	0	17.497	Inf	AT1G13960	protein_coding	protein_coding	CHG:0:18	18	CHG
chr1	4778065	4778536	472	0	11.799	Inf	AT1G13960	protein_coding	protein_coding	CHG:0:18,CG:0:1	19	CHG
chr1	4780073	4780315	243	0	13.37	Inf	AT1G13970	protein_coding	protein_coding	CHG:0:22,CHH:0:4	26	CHG
chr1	4781055	4781368	314	0	13.075	Inf	AT1G13970	protein_coding	protein_coding	CHG:0:13,CHH:0:2,CG:0:1	16	CHG
chr1	4789191	4790985	1795	0	34.566	Inf	AT1G13980	protein_coding	protein_coding	CHG:0:131,CHH:0:76,CG:0:7	214	CHG
chr1	4791257	4793402	2146	0	27.12	Inf	AT1G13990:protein_coding,AT1G13980	promoter,protein_coding	protein_coding	CHG:0:188,CHH:0:104,CG:0:21	313	CHG
chr1	4793743	4794104	362	0	28.017	Inf	AT1G13990:protein_coding,AT1G13980	promoter,protein_coding	protein_coding	CHG:0:22,CHH:0:9	31	CHG
chr1	4798197	4798632	436	0	25.303	6.305	AT1G14000	protein_coding	protein_coding	CHG:0:18,CG:0:3,CHH:0:3	24	CHG
chr1	4800066	4801000	935	0	17.733	3.709	AT1G14000,AT1G14020:protein_coding,AT1G05043,AT1G05043:atlncRNA,AT1G14010	protein_coding,promoter,atlncRNA,promoter,protein_coding	protein_coding	CHG:0:51,CG:0:11,CHH:0:3	65	CHG
chr1	4805335	4805818	484	0	18.174	Inf	AT1G05047:atlncRNA,AT1G14020,AT1G14030,AT1G05047	promoter,protein_coding,protein_coding,atlncRNA	protein_coding	CHG:0:26,CHH:0:6	32	CHG
chr1	4806263	4806455	193	0	16.07	4.455	AT1G14030	protein_coding	protein_coding	CHG:0:12	12	CHG
chr1	4813128	4813450	323	0	39.168	Inf	AT1G14040	protein_coding	protein_coding	CG:0:10,CHG:0:5	15	CG
chr1	4818913	4819568	656	0	28.66	Inf	AT1G14060:protein_coding	promoter	promoter	CHG:0:40,CHH:0:15,CG:0:3	58	CHG
chr1	4825014	4826775	1762	0	18.517	Inf	AT1G14100:protein_coding	promoter	promoter	CHG:0:91,CHH:0:65,CG:0:9	165	CHG
chr1	4844050	4844912	863	0	19.848	Inf	AT1G14170	protein_coding	protein_coding	CHG:0:39,CG:0:17,CHH:0:10	66	CHG
chr1	4847956	4848640	685	0	27.623	Inf	AT1G14180,AT1G14185:protein_coding	protein_coding,promoter	protein_coding	CHG:0:54,CHH:0:10,CG:0:9	73	CHG
chr1	4862668	4863073	406	0	18.847	Inf	AT1G14240:protein_coding,AT1G14230	promoter,protein_coding	protein_coding	CHG:0:20,CHH:0:5,CG:0:1	26	CHG
chr1	4874107	4874377	271	0	25.155	Inf	AT1G14260	protein_coding	protein_coding	CHG:0:17,CG:0:6,CHH:0:3	26	CHG
chr1	4878245	4878549	305	0	10.932	Inf	AT1G14270:protein_coding,AT1G14280	promoter,protein_coding	protein_coding	CHG:0:18,CG:0:3,CHH:0:3	24	CHG
chr1	4882999	4883134	136	0	38.788	Inf	AT1G14310:protein_coding,AT1G14290:protein_coding,AT1G14300	promoter,promoter,protein_coding	protein_coding	CHG:0:12,CG:0:10,CHH:0:1	23	CHG
chr1	4883726	4884156	431	0	27.118	Inf	AT1G14310:protein_coding,AT1G14290:protein_coding,AT1G14300	promoter,promoter,protein_coding	protein_coding	CHG:0:16,CHH:0:3	19	CHG
chr1	4918590	4919747	1158	0	31.662	Inf	AT1G05083:atlncRNA,AT1G14380	promoter,protein_coding	protein_coding	CHG:0:98,CHH:0:31,CG:0:7	136	CHG
chr1	4920198	4920543	346	0	22.65	5.158	AT1G05083:atlncRNA,AT1G14380	promoter,protein_coding	protein_coding	CHG:0:18,CG:0:1,CHH:0:1	20	CHG
chr1	4925476	4926280	805	0	14.72	Inf	AT1G14390	protein_coding	protein_coding	CHG:0:29,CHH:0:4,CG:0:3	36	CHG
chr1	4926519	4926821	303	0	16.577	Inf	AT1G14390,AT1G14400	protein_coding,protein_coding	protein_coding	CHG:0:17,CG:0:4,CHH:0:3	24	CHG
chr1	4950659	4951759	1101	0	18.316	Inf	AT1G05093:lncRNA,AT1G14460	promoter,protein_coding	protein_coding	CHG:0:51,CHH:0:13,CG:0:1	65	CHG
chr1	4954912	4955204	293	0	27.66	5.13	AT1G14460:protein_coding,AT1G14480:protein_coding,AT1G14470	promoter,promoter,protein_coding	protein_coding	CHG:0:14,CHH:0:3,CG:0:1	18	CHG
chr1	4956082	4956892	811	0	21.212	Inf	AT1G14480:protein_coding,AT1G14480	promoter,protein_coding	protein_coding	CHG:0:46,CG:0:10,CHH:0:6	62	CHG
chr1	4957447	4957845	399	0	23.485	Inf	AT1G14480	protein_coding	protein_coding	CG:0:10,CHG:0:6	16	CG
chr1	4962483	4963546	1064	0	26.502	Inf	AT1G14510	protein_coding	protein_coding	CHG:0:64,CHH:0:11	75	CHG
chr1	4971169	4972531	1363	0	23.233	Inf	AT1G14520:protein_coding,AT1G14530	promoter,protein_coding	protein_coding	CHG:0:71,CHH:0:26,CG:0:10	107	CHG
chr1	4972801	4973064	264	0	13.767	Inf	AT1G14530	protein_coding	protein_coding	CHG:0:13,CHH:0:1	14	CHG
chr1	4981903	4982499	597	0	38.52	Inf	AT1G14570:protein_coding,AT1G14560	promoter,protein_coding	protein_coding	CHG:0:36,CHH:0:14,CG:0:3	53	CHG
chr1	4984371	4985680	1310	0	35.617	Inf	AT1G14570	protein_coding	protein_coding	CHG:0:117,CHH:0:29,CG:0:10	156	CHG
chr1	4986584	4987051	468	0	17.881	Inf	AT1G14570	protein_coding	protein_coding	CHG:0:42,CHH:0:4,CG:0:1	47	CHG
chr1	5009229	5010017	789	0	27.697	Inf	AT1G14610	protein_coding	protein_coding	CHG:0:65,CHH:0:14,CG:0:5	84	CHG
chr1	5010427	5010861	435	0	32.364	Inf	AT1G14610	protein_coding	protein_coding	CHG:0:38,CHH:0:9,CG:0:1	48	CHG
chr1	5011084	5012343	1260	0	34.95	Inf	AT1G14610	protein_coding	protein_coding	CHG:0:92,CHH:0:40,CG:0:3	135	CHG
chr1	5012601	5012939	339	0	28.991	Inf	AT1G14610	protein_coding	protein_coding	CHG:0:22,CHH:0:7,CG:0:4	33	CHG
chr1	5013168	5013559	392	0	31.385	3.993	AT1G14610	protein_coding	protein_coding	CHG:0:23,CG:0:4,CHH:0:3	30	CHG
chr1	5015184	5015723	540	0	15.184	4.37	AT1G14610:protein_coding,AT1G14620	promoter,protein_coding	protein_coding	CHG:0:25,CG:0:4,CHH:0:1	30	CHG
chr1	5025559	5025875	317	0	18.028	Inf	AT1G14642:protein_coding,AT1G14650:protein_coding,AT1G14640	promoter,promoter,protein_coding	protein_coding	CHG:0:16,CG:0:4,CHH:0:1	21	CHG
chr1	5028323	5030295	1973	0	36.329	Inf	AT1G14650	protein_coding	protein_coding	CHG:0:155,CHH:0:40,CG:0:25	220	CHG
chr1	5032417	5033973	1557	0	24.6	Inf	AT1G14660	protein_coding	protein_coding	CHG:0:93,CHH:0:38,CG:0:19	150	CHG
chr1	5034358	5035096	739	0	25.108	Inf	AT1G05113:lncRNA,AT1G14660	promoter,protein_coding	protein_coding	CHG:0:52,CHH:0:31,CG:0:7	90	CHG
chr1	5038348	5039129	782	0	37.527	Inf	AT1G14660:protein_coding,AT1G14680:protein_coding,AT1G14670	promoter,promoter,protein_coding	protein_coding	CHG:0:52,CHH:0:10,CG:0:1	63	CHG
chr1	5052921	5054251	1331	0	25.834	Inf	AT1G14688:protein_coding,AT1G14690	promoter,protein_coding	protein_coding	CHG:0:90,CHH:0:22,CG:0:9	121	CHG
chr1	5063599	5063749	151	0	18.5	Inf	AT1G14710	protein_coding	protein_coding	CHG:0:11,CG:0:2,CHH:0:1	14	CHG
chr1	5080136	5080967	832	0	22.621	Inf	AT1G14750	protein_coding	protein_coding	CHG:0:43,CHH:0:10,CG:0:2	55	CHG
chr1	5102762	5103431	670	0	27.695	Inf	AT1G05123:atlncRNA,AT1G14810,AT1G05123	promoter,protein_coding,atlncRNA	protein_coding	CHG:0:39,CG:0:5,CHH:0:2	46	CHG
chr1	5103687	5103905	219	0	17.697	6.21	AT1G14810	protein_coding	protein_coding	CHG:0:7,CG:0:3,CHH:0:1	11	CHG
chr1	5108589	5109044	456	0	32.354	Inf	AT1G14820:protein_coding,AT1G14830	promoter,protein_coding	protein_coding	CHG:0:49,CHH:0:11,CG:0:1	61	CHG
chr1	5109271	5110707	1437	0	29.905	Inf	AT1G14830	protein_coding	protein_coding	CHG:0:95,CHH:0:30,CG:0:7	132	CHG
chr1	5113081	5113253	173	0	25.97	3.681	AT1G14830:protein_coding,AT1G14840	promoter,protein_coding	protein_coding	CHG:0:10,CHH:0:3,CG:0:2	15	CHG
chr1	5113928	5114202	275	0	30.303	Inf	AT1G14840	protein_coding	protein_coding	CHG:0:19,CG:0:2,CHH:0:2	23	CHG
chr1	5117262	5117510	249	0	24.633	Inf	AT1G14840:protein_coding,AT1G14850	promoter,protein_coding	protein_coding	CHG:0:16,CHH:0:10,CG:0:1	27	CHG
chr1	5118035	5118386	352	0	27.136	Inf	AT1G14850	protein_coding	protein_coding	CHG:0:27,CHH:0:11,CG:0:3	41	CHG
chr1	5118621	5118949	329	0	23.932	Inf	AT1G14850	protein_coding	protein_coding	CHG:0:32,CHH:0:22	54	CHG
chr1	5119376	5122654	3279	0	31.312	Inf	AT1G14850	protein_coding	protein_coding	CHG:0:275,CHH:0:177,CG:0:8	460	CHG
chr1	5141067	5141351	285	0	14.485	5.149	AT1G14900:protein_coding,AT1G14910	promoter,protein_coding	protein_coding	CHG:0:20	20	CHG
chr1	5141594	5142856	1263	0	22.237	Inf	AT1G14910	protein_coding	protein_coding	CHG:0:77,CG:0:15,CHH:0:12	104	CHG
chr1	5173528	5173784	257	0	39.988	Inf	AT1G15020	protein_coding	protein_coding	CHG:0:27,CHH:0:9,CG:0:1	37	CHG
chr1	5174153	5174298	146	0	28.642	2.039	AT1G15020	protein_coding	protein_coding	CHG:0:19,CHH:0:5,CG:0:2	26	CHG
chr1	5174554	5174922	369	0	35.575	Inf	AT1G15020	protein_coding	protein_coding	CHG:0:33,CHH:0:21,CG:0:2	56	CHG
chr1	5179027	5179980	954	0	29.845	Inf	AT1G05143:atlncRNA,AT1G05147:atlncRNA,AT1G15030,AT1G15040	promoter,promoter,protein_coding,protein_coding	protein_coding	CHG:0:58,CHH:0:7,CG:0:4	69	CHG
chr1	5183008	5183146	139	0	14.088	4.989	AT1G15040:protein_coding,AT1G15050	promoter,protein_coding	protein_coding	CHG:0:9,CHH:0:2	11	CHG
chr1	5183735	5183909	175	0	16.093	Inf	AT1G15050:protein_coding,AT1G15060	promoter,protein_coding	protein_coding	CHG:0:10,CG:0:2,CHH:0:2	14	CHG
chr1	5184151	5185398	1248	0	28.366	Inf	AT1G15050:protein_coding,AT1G15060	promoter,protein_coding	protein_coding	CHG:0:85,CHH:0:39,CG:0:8	132	CHG
chr1	5185672	5186284	613	0	37.783	Inf	AT1G15080:protein_coding,AT1G15060	promoter,protein_coding	protein_coding	CHG:0:63,CHH:0:18,CG:0:5	86	CHG
chr1	5188744	5189417	674	0	19.062	Inf	AT1G15060:protein_coding,AT1G15080	promoter,protein_coding	protein_coding	CHG:0:43,CHH:0:2,CG:0:1	46	CHG
chr1	5206872	5208802	1931	0	24.765	Inf	AT1G15130	protein_coding	protein_coding	CHG:0:125,CHH:0:29,CG:0:9	163	CHG
chr1	5216258	5216543	286	0	26.18	Inf	AT1G15160	protein_coding	protein_coding	CHG:0:13,CHH:0:7,CG:0:5	25	CHG
chr1	5216831	5218656	1826	0	28.932	Inf	AT1G15170:protein_coding,AT1G15160,AT1G15165	promoter,protein_coding,protein_coding	protein_coding	CHG:0:131,CHH:0:69,CG:0:20	220	CHG
chr1	5221673	5221909	237	0	18.745	3.915	AT1G15165:protein_coding,AT1G15170	promoter,protein_coding	protein_coding	CHG:0:21,CG:0:1,CHH:0:1	23	CHG
chr1	5238707	5238889	183	0	28.058	3.837	AT1G15210:protein_coding,AT1G15215	promoter,protein_coding	protein_coding	CHG:0:9,CHH:0:2	11	CHG
chr1	5239100	5239239	140	0	15.88	6.523	AT1G15215	protein_coding	protein_coding	CHG:0:12,CG:0:2	14	CHG
chr1	5244407	5246321	1915	0	35.453	Inf	AT1G15230:protein_coding,AT1G15240	promoter,protein_coding	protein_coding	CHG:0:154,CHH:0:51,CG:0:11	216	CHG
chr1	5246549	5247206	658	0	40.263	Inf	AT1G15240	protein_coding	protein_coding	CHG:0:61,CHH:0:18,CG:0:6	85	CHG
chr1	5253150	5253692	543	0	32.481	Inf	AT1G15270:protein_coding,AT1G15280	promoter,protein_coding	protein_coding	CHG:0:30,CHH:0:10,CG:0:3	43	CHG
chr1	5254686	5255501	816	0	28.182	Inf	AT1G15280	protein_coding	protein_coding	CHG:0:52,CHH:0:9,CG:0:2	63	CHG
chr1	5257781	5259929	2149	0	30.029	Inf	AT1G15290	protein_coding	protein_coding	CHG:0:171,CHH:0:42,CG:0:9	222	CHG
chr1	5260503	5261334	832	0	29.114	Inf	AT1G15290	protein_coding	protein_coding	CHG:0:58,CHH:0:8,CG:0:3	69	CHG
chr1	5261847	5262258	412	0	28.835	Inf	AT1G15290	protein_coding	protein_coding	CHG:0:30,CHH:0:2	32	CHG
chr1	5262699	5262970	272	0	10.598	4.508	AT1G15290	protein_coding	protein_coding	CHG:0:12,CHH:0:1	13	CHG
chr1	5266147	5267164	1018	0	15.903	Inf	AT1G15290:protein_coding	promoter	promoter	CHG:0:55,CG:0:6,CHH:0:5	66	CHG
chr1	5272475	5273572	1098	0	15.519	Inf	AT1G15310:protein_coding,AT1G15330:protein_coding,AT1G15320	promoter,promoter,protein_coding	protein_coding	CHG:0:53,CHH:0:9,CG:0:5	67	CHG
chr1	5276169	5276649	481	0	22.498	Inf	AT1G15340	protein_coding	protein_coding	CHG:0:39,CHH:0:10,CG:0:7	56	CHG
chr1	5280680	5281261	582	0	17.808	Inf	AT1G15350:protein_coding	promoter	promoter	CHG:0:21,CG:0:6,CHH:0:1	28	CHG
chr1	5300147	5300535	389	0	23.948	Inf	AT1G05163:atlncRNA,AT1G15405:otherRNA,AT1G15410	promoter,promoter,protein_coding	protein_coding	CHG:0:25,CHH:0:3,CG:0:2	30	CHG
chr1	5306526	5307847	1322	0	25.288	Inf	AT1G15440	protein_coding	protein_coding	CHG:0:112,CHH:0:19,CG:0:8	139	CHG
chr1	5308100	5308745	646	0	24.833	4.279	AT1G15440	protein_coding	protein_coding	CHG:0:51,CHH:0:24,CG:0:3	78	CHG
chr1	5317002	5317453	452	0	18.815	Inf	AT1G15480:protein_coding,AT1G15470	promoter,protein_coding	protein_coding	CHG:0:26,CHH:0:3	29	CHG
chr1	5318883	5319577	695	0	30.486	Inf	AT1G15480	protein_coding	protein_coding	CHG:0:41,CHH:0:14,CG:0:11	66	CHG
chr1	5321562	5321719	158	0	11.692	4.916	AT1G15490	protein_coding	protein_coding	CHG:0:7,CHH:0:4	11	CHG
chr1	5321990	5322406	417	0	15.143	5.689	AT1G15490	protein_coding	protein_coding	CHG:0:21,CHH:0:5	26	CHG
chr1	5327425	5327877	453	0	21.549	Inf	AT1G15510:protein_coding,AT1G15500	promoter,protein_coding	protein_coding	CHG:0:18	18	CHG
chr1	5328346	5328597	252	0	19.415	4.163	AT1G15510:protein_coding,AT1G15500	promoter,protein_coding	protein_coding	CHG:0:15,CHH:0:3,CG:0:1	19	CHG
chr1	5329516	5329786	271	0	24.543	Inf	AT1G15510	protein_coding	protein_coding	CHG:0:11,CG:0:4,CHH:0:1	16	CHG
chr1	5330248	5330393	146	0	28.377	1.746	AT1G15510	protein_coding	protein_coding	CHG:0:15,CHH:0:5	20	CHG
chr1	5330671	5330922	252	0	29.085	4.004	AT1G15510	protein_coding	protein_coding	CHG:0:21,CHH:0:4	25	CHG
chr1	5331147	5331587	441	0	25.248	Inf	AT1G15510	protein_coding	protein_coding	CHG:0:23,CHH:0:11,CG:0:3	37	CHG
chr1	5363280	5364440	1161	0	26.881	Inf	AT1G15570	protein_coding	protein_coding	CHG:0:97,CHH:0:15,CG:0:4	116	CHG
chr1	5381845	5383560	1716	0	28.112	Inf	AT1G15660	protein_coding	protein_coding	CHG:0:118,CHH:0:36,CG:0:18	172	CHG
chr1	5411583	5413630	2048	0	25.427	Inf	AT1G15730:protein_coding,AT1G05193:lncRNA,AT1G15740	promoter,promoter,protein_coding	protein_coding	CHG:0:129,CHH:0:21,CG:0:7	157	CHG
chr1	5415778	5416515	738	0	27.855	3.182	AT1G15750	protein_coding	protein_coding	CHG:0:43,CG:0:3,CHH:0:3	49	CHG
chr1	5416717	5418035	1319	0	31.226	Inf	AT1G15750	protein_coding	protein_coding	CHG:0:92,CHH:0:34,CG:0:5	131	CHG
chr1	5418380	5419733	1354	0	31.365	Inf	AT1G05197:lncRNA,AT1G15750	promoter,protein_coding	protein_coding	CHG:0:90,CHH:0:20,CG:0:5	115	CHG
chr1	5431702	5433341	1640	0	39.054	Inf	AT1G15780	protein_coding	protein_coding	CHG:0:172,CHH:0:80,CG:0:15	267	CHG
chr1	5433787	5435179	1393	0	37.894	Inf	AT1G15780	protein_coding	protein_coding	CHG:0:194,CHH:0:62,CG:0:5	261	CHG
chr1	5435471	5435759	289	0	21.953	3.677	AT1G15780	protein_coding	protein_coding	CHG:0:16,CHH:0:2	18	CHG
chr1	5461979	5462494	516	0	13.828	Inf	AT1G15880:protein_coding,AT1G15900:protein_coding,AT1G15890	promoter,promoter,protein_coding	protein_coding	CHG:0:12,CHH:0:5	17	CHG
chr1	5463032	5463299	268	0	25.198	6.105	AT1G15900:protein_coding,AT1G15910:protein_coding,AT1G15890	promoter,promoter,protein_coding	protein_coding	CHG:0:11,CHH:0:3,CG:0:2	16	CHG
chr1	5466231	5467646	1416	0	26.551	Inf	AT1G15920:protein_coding,AT1G15910	promoter,protein_coding	protein_coding	CHG:0:96,CHH:0:23,CG:0:10	129	CHG
chr1	5474325	5476020	1696	0	35.404	Inf	AT1G15940	protein_coding	protein_coding	CHG:0:125,CHH:0:96,CG:0:2	223	CHG
chr1	5476541	5477265	725	0	31.063	Inf	AT1G15950:protein_coding,AT1G15940	promoter,protein_coding	protein_coding	CHG:0:48,CHH:0:21	69	CHG
chr1	5487033	5487264	232	0	13.985	Inf	AT1G15960:protein_coding,AT1G15980:protein_coding,AT1G15970	promoter,promoter,protein_coding	protein_coding	CHG:0:17,CG:0:4	21	CHG
chr1	5495608	5497036	1429	0	26.22	Inf	AT1G15990:protein_coding,AT1G16020:protein_coding,AT1G16010	promoter,promoter,protein_coding	protein_coding	CHG:0:93,CHH:0:16,CG:0:6	115	CHG
chr1	5499289	5499790	502	0	11.03	Inf	AT1G16010:protein_coding,AT1G16025:protein_coding,AT1G16020	promoter,promoter,protein_coding	protein_coding	CHG:0:23,CG:0:3	26	CHG
chr1	5515300	5515911	612	0	28.727	4.878	AT1G16070:protein_coding,AT1G16090:protein_coding,AT1G16080	promoter,promoter,protein_coding	protein_coding	CHG:0:44,CHH:0:6,CG:0:3	53	CHG
chr1	5516240	5517141	902	0	33.528	Inf	AT1G16090:protein_coding,AT1G16110:protein_coding,AT1G16090	promoter,promoter,protein_coding	protein_coding	CHG:0:87,CHH:0:23,CG:0:7	117	CHG
chr1	5541680	5542009	330	0	41.806	Inf	AT1G16170:protein_coding,AT1G16190:protein_coding,AT1G16180	promoter,promoter,protein_coding	protein_coding	CHG:0:31,CHH:0:3,CG:0:2	36	CHG
chr1	5544306	5545266	961	0	30.577	Inf	AT1G16190	protein_coding	protein_coding	CHG:0:78,CHH:0:21,CG:0:3	102	CHG
chr1	5557793	5559286	1494	0	27.206	Inf	AT1G16240:protein_coding,AT1G16250	promoter,protein_coding	protein_coding	CHG:0:101,CHH:0:18,CG:0:13	132	CHG
chr1	5560551	5560916	366	0	13.388	Inf	AT1G16270:protein_coding,AT1G16260	promoter,protein_coding	protein_coding	CHG:0:20,CG:0:5,CHH:0:4	29	CHG
chr1	5563806	5567172	3367	0	35.577	Inf	AT1G16260:protein_coding,AT1G16270	promoter,protein_coding	protein_coding	CHG:0:285,CHH:0:98,CG:0:13	396	CHG
chr1	5573045	5573498	454	0	18.144	Inf	AT1G16300:protein_coding,AT1G16290	promoter,protein_coding	protein_coding	CHG:0:20,CHH:0:3,CG:0:2	25	CHG
chr1	5575498	5576756	1259	0	20.186	Inf	AT1G16290:protein_coding,AT1G16310:protein_coding,AT1G16300	promoter,promoter,protein_coding	protein_coding	CHG:0:49,CHH:0:32,CG:0:3	84	CHG
chr1	5582475	5582717	243	0	19.81	Inf	AT1G16330	protein_coding	protein_coding	CHG:0:13,CHH:0:1	14	CHG
chr1	5583032	5583804	773	0	17.526	Inf	AT1G16330	protein_coding	protein_coding	CHG:0:44,CHH:0:11,CG:0:4	59	CHG
chr1	5584026	5584304	279	0	15.727	Inf	AT1G16330	protein_coding	protein_coding	CHG:0:15,CHH:0:3,CG:0:2	20	CHG
chr1	5584652	5584780	129	0	18.085	Inf	AT1G16330	protein_coding	protein_coding	CHG:0:7,CG:0:4	11	CHG
chr1	5585619	5586980	1362	0	20.865	Inf	AT1G16330	protein_coding	protein_coding	CHG:0:80,CHH:0:24,CG:0:6	110	CHG
chr1	5588698	5589210	513	0	26.819	Inf	AT1G16330:protein_coding,AT1G16350:protein_coding,AT1G16340	promoter,promoter,protein_coding	protein_coding	CHG:0:30,CHH:0:9	39	CHG
chr1	5589526	5589940	415	0	26.973	3.801	AT1G16350:protein_coding,AT1G16340	promoter,protein_coding	protein_coding	CHG:0:27,CG:0:6,CHH:0:5	38	CHG
chr1	5619737	5620207	471	0	23.383	Inf	AT1G16450:tRNA,AT1G16460	promoter,protein_coding	protein_coding	CHG:0:34,CG:0:5,CHH:0:1	40	CHG
chr1	5620637	5621849	1213	0	28.82	Inf	AT1G16470:protein_coding,AT1G16450:tRNA,AT1G16460	promoter,promoter,protein_coding	protein_coding	CHG:0:80,CHH:0:19,CG:0:3	102	CHG
chr1	5623349	5623741	393	0	14.915	Inf	AT1G16460:protein_coding,AT1G16470	promoter,protein_coding	protein_coding	CHG:0:11,CHH:0:1	12	CHG
chr1	5624296	5624584	289	0	16.845	6.158	AT1G16460:protein_coding,AT1G16470	promoter,protein_coding	protein_coding	CHG:0:9,CG:0:4	13	CHG
chr1	5649982	5650432	451	0	25.068	Inf	AT1G16515:protein_coding,AT1G16520	promoter,protein_coding	protein_coding	CHG:0:34,CG:0:5,CHH:0:3	42	CHG
chr1	5660289	5661366	1078	0	24.067	Inf	AT1G16540	protein_coding	protein_coding	CHG:0:83,CHH:0:49,CG:0:8	140	CHG
chr1	5661585	5662034	450	0	36.072	Inf	AT1G16540	protein_coding	protein_coding	CHG:0:33,CHH:0:17,CG:0:4	54	CHG
chr1	5662266	5662603	338	0	15.132	Inf	AT1G16540	protein_coding	protein_coding	CG:0:7,CHG:0:7,CHH:0:1	15	CG
chr1	5663928	5664188	261	0	16.598	Inf	AT1G16540	protein_coding	protein_coding	CHG:0:13,CHH:0:5	18	CHG
chr1	5669425	5669797	373	0	44.359	Inf	AT1G05243:atlncRNA,AT1G16560	promoter,protein_coding	protein_coding	CHG:0:33,CHH:0:8,CG:0:2	43	CHG
chr1	5670159	5670309	151	0	15.58	3.606	AT1G05243:atlncRNA,AT1G16560	promoter,protein_coding	protein_coding	CHG:0:9,CHH:0:5,CG:0:2	16	CHG
chr1	5671158	5672651	1494	0	17.257	Inf	AT1G16590:protein_coding,AT1G16570	promoter,protein_coding	protein_coding	CHG:0:79,CHH:0:28,CG:0:11	118	CHG
chr1	5676320	5677671	1352	0	26.789	Inf	AT1G16610	protein_coding	protein_coding	CHG:0:89,CHH:0:12,CG:0:6	107	CHG
chr1	5682042	5682867	826	0	15.121	Inf	AT1G16630	protein_coding	protein_coding	CHG:0:48,CHH:0:17,CG:0:2	67	CHG
chr1	5688677	5690473	1797	0	28.705	Inf	AT1G16650	protein_coding	protein_coding	CHG:0:116,CHH:0:84,CG:0:5	205	CHG
chr1	5698777	5699031	255	0	10.553	Inf	AT1G16670	protein_coding	protein_coding	CHG:0:18,CG:0:1	19	CHG
chr1	5702961	5703121	161	0	29.275	Inf	AT1G16680	protein_coding	protein_coding	CHG:0:14,CHH:0:1	15	CHG
chr1	5703400	5705168	1769	0	30.617	Inf	AT1G16690:protein_coding,AT1G16680	promoter,protein_coding	protein_coding	CHG:0:107,CHH:0:27,CG:0:9	143	CHG
chr1	5710606	5711205	600	0	34.358	5.684	AT1G16705:protein_coding,AT1G16700	promoter,protein_coding	protein_coding	CHG:0:52,CHH:0:13,CG:0:2	67	CHG
chr1	5714758	5718217	3460	0	35.594	Inf	AT1G16710	protein_coding	protein_coding	CHG:0:338,CHH:0:157,CG:0:9	504	CHG
chr1	5719219	5720818	1600	0	26.875	Inf	AT1G16710	protein_coding	protein_coding	CHG:0:106,CHH:0:42,CG:0:10	158	CHG
chr1	5721115	5721253	139	0	32.983	3.972	AT1G16720:protein_coding,AT1G16710	promoter,protein_coding	protein_coding	CHG:0:9,CHH:0:4	13	CHG
chr1	5724991	5725354	364	0	24.681	Inf	AT1G05253:atlncRNA,AT1G05257:atRNA,AT1G16720	promoter,promoter,protein_coding	protein_coding	CHG:0:31,CG:0:9,CHH:0:7	47	CHG
chr1	5740563	5741044	482	0	22.175	Inf	AT1G16780	protein_coding	protein_coding	CHG:0:38,CHH:0:6,CG:0:3	47	CHG
chr1	5741358	5741731	374	0	20.158	Inf	AT1G16780	protein_coding	protein_coding	CHG:0:18,CHH:0:3	21	CHG
chr1	5742301	5743317	1017	0	30.736	Inf	AT1G16790:protein_coding,AT1G16780	promoter,protein_coding	protein_coding	CHG:0:89,CHH:0:14,CG:0:4	107	CHG
chr1	5745970	5746208	239	0	22.413	5.626	AT1G16780:protein_coding,AT1G16800	promoter,protein_coding	protein_coding	CHG:0:18	18	CHG
chr1	5747440	5750526	3087	0	30.335	Inf	AT1G16800	protein_coding	protein_coding	CHG:0:198,CHH:0:143,CG:0:18	359	CHG
chr1	5750816	5751714	899	0	32.391	Inf	AT1G16800	protein_coding	protein_coding	CHG:0:72,CHH:0:51,CG:0:5	128	CHG
chr1	5752104	5753548	1445	0	26.738	Inf	AT1G16800	protein_coding	protein_coding	CHG:0:93,CHH:0:76,CG:0:10	179	CHG
chr1	5753978	5754247	270	0	27.445	Inf	AT1G16810:protein_coding,AT1G16800	promoter,protein_coding	protein_coding	CHG:0:22,CHH:0:6,CG:0:5	33	CHG
chr1	5754452	5754791	340	0	23.938	Inf	AT1G16810:protein_coding,AT1G16800	promoter,protein_coding	protein_coding	CHG:0:16,CHH:0:4	20	CHG
chr1	5768242	5769231	990	0	27.848	Inf	AT1G16860	protein_coding	protein_coding	CHG:0:97,CHH:0:7,CG:0:4	108	CHG
chr1	5771209	5771555	347	0	30.145	Inf	AT1G16880:protein_coding,AT1G16870	promoter,protein_coding	protein_coding	CHG:0:18,CG:0:4,CHH:0:2	24	CHG
chr1	5771837	5772061	225	0	23.777	4.021	AT1G16880:protein_coding,AT1G16870	promoter,protein_coding	protein_coding	CHG:0:11,CHH:0:3	14	CHG
chr1	5779891	5780347	457	0	14.05	Inf	AT1G16890:protein_coding,AT1G16900	promoter,protein_coding	protein_coding	CHG:0:22,CHH:0:2,CG:0:1	25	CHG
chr1	5780569	5780977	409	0	16.983	Inf	AT1G16900	protein_coding	protein_coding	CHG:0:7,CG:0:4,CHH:0:1	12	CHG
chr1	5781340	5781574	235	0	18.318	3.765	AT1G16900	protein_coding	protein_coding	CHG:0:14,CHH:0:1	15	CHG
chr1	5801619	5801857	239	0	23.175	3.185	AT1G16970	protein_coding	protein_coding	CHG:0:17,CHH:0:2	19	CHG
chr1	5802276	5802420	145	0	21.845	3.416	AT1G16970	protein_coding	protein_coding	CHG:0:12,CHH:0:1	13	CHG
chr1	5803000	5804081	1082	0	33.005	Inf	AT1G16970	protein_coding	protein_coding	CHG:0:70,CHH:0:37,CG:0:3	110	CHG
chr1	5804421	5805154	734	0	23.891	Inf	AT1G16970	protein_coding	protein_coding	CHG:0:38,CHH:0:12,CG:0:2	52	CHG
chr1	5825569	5826314	746	0	25.069	Inf	AT1G17040	protein_coding	protein_coding	CHG:0:37,CHH:0:8,CG:0:2	47	CHG
chr1	5826541	5827421	881	0	33.186	Inf	AT1G17050:protein_coding,AT1G17040	promoter,protein_coding	protein_coding	CHG:0:64,CHH:0:16,CG:0:5	85	CHG
chr1	5838248	5838668	421	0	20.843	Inf	AT1G05287:atlncRNA,AT1G17070	promoter,protein_coding	protein_coding	CHG:0:17,CHH:0:2,CG:0:1	20	CHG
chr1	5838981	5839540	560	0	31.395	Inf	AT1G05287:atlncRNA,AT1G17070	promoter,protein_coding	protein_coding	CHG:0:41,CHH:0:6,CG:0:1	48	CHG
chr1	5847938	5848105	168	0	36.735	Inf	AT1G17110	protein_coding	protein_coding	CHG:0:9,CG:0:2,CHH:0:2	13	CHG
chr1	5848369	5848846	478	0	55.021	Inf	AT1G17110	protein_coding	protein_coding	CHG:0:49,CHH:0:4,CG:0:1	54	CHG
chr1	5849092	5850113	1022	0	22.892	Inf	AT1G17120:protein_coding,AT1G17110	promoter,protein_coding	protein_coding	CHG:0:43,CG:0:7	50	CHG
chr1	5860580	5860951	372	0	23.788	Inf	AT1G17145	protein_coding	protein_coding	CHG:0:28,CHH:0:3,CG:0:1	32	CHG
chr1	5861168	5861879	712	0	29.279	Inf	AT1G17145	protein_coding	protein_coding	CHG:0:46,CG:0:4,CHH:0:3	53	CHG
chr1	5881179	5882577	1399	0	26.84	Inf	AT1G17210	protein_coding	protein_coding	CHG:0:119,CHH:0:18,CG:0:2	139	CHG
chr1	5882985	5883959	975	0	31.377	Inf	AT1G17220:protein_coding,AT1G17210	promoter,protein_coding	protein_coding	CHG:0:59,CHH:0:5,CG:0:1	65	CHG
chr1	5886087	5886386	300	0	22.032	Inf	AT1G17210:protein_coding,AT1G17220	promoter,protein_coding	protein_coding	CHG:0:10,CHH:0:2,CG:0:1	13	CHG
chr1	5886759	5888009	1251	0	36.507	Inf	AT1G17210:protein_coding,AT1G17220	promoter,protein_coding	protein_coding	CHG:0:76,CHH:0:24,CG:0:2	102	CHG
chr1	5892302	5893555	1254	0	23.913	Inf	AT1G17235:protein_coding,AT1G17232,AT1G17230	promoter,atlncRNA,protein_coding	protein_coding	CHG:0:84,CHH:0:26,CG:0:8	118	CHG
chr1	5902947	5903367	421	0	18.644	Inf	AT1G17260:protein_coding,AT1G17255,AT1G17250	promoter,atlncRNA,protein_coding	protein_coding	CHG:0:31,CHH:0:16,CG:0:8	55	CHG
chr1	5906532	5906974	443	0	14.785	Inf	AT1G17260	protein_coding	protein_coding	CHG:0:14,CG:0:2,CHH:0:2	18	CHG
chr1	5909837	5910284	448	0	27.585	Inf	AT1G17270	protein_coding	protein_coding	CHG:0:41,CHH:0:11,CG:0:3	55	CHG
chr1	5917147	5919061	1915	0	34.272	Inf	AT1G17285:protein_coding,AT1G17280	promoter,protein_coding	protein_coding	CHG:0:122,CHH:0:29,CG:0:9	160	CHG
chr1	5921503	5921768	266	0	16.655	5.613	AT1G17280:protein_coding,AT1G17290:protein_coding	promoter,promoter	promoter	CHG:0:23,CG:0:4,CHH:0:1	28	CHG
chr1	5923799	5924221	423	0	37.115	Inf	AT1G17290	protein_coding	protein_coding	CHG:0:33,CHH:0:11,CG:0:5	49	CHG
chr1	5924508	5925811	1304	0	28.519	Inf	AT1G17300:protein_coding,AT1G17290	promoter,protein_coding	protein_coding	CHG:0:87,CHH:0:46,CG:0:7	140	CHG
chr1	5934967	5935103	137	0	23.848	2.998	AT1G17340	protein_coding	protein_coding	CHG:0:14,CHH:0:4	18	CHG
chr1	5935374	5935887	514	0	36.316	Inf	AT1G17340	protein_coding	protein_coding	CHG:0:35,CHH:0:16	51	CHG
chr1	5937178	5937367	190	0	18.765	Inf	AT1G17340	protein_coding	protein_coding	CHG:0:14,CHH:0:9	23	CHG
chr1	5942527	5943337	811	0	28.523	Inf	AT1G17350	protein_coding	protein_coding	CHG:0:46,CHH:0:10,CG:0:5	61	CHG
chr1	5943624	5943789	166	0	33.638	3.788	AT1G17350	protein_coding	protein_coding	CHG:0:10,CG:0:1,CHH:0:1	12	CHG
chr1	5948355	5948870	516	0	30.178	Inf	AT1G05303:lncRNA,AT1G17360	promoter,protein_coding	protein_coding	CHG:0:35,CHH:0:10,CG:0:2	47	CHG
chr1	5949144	5949490	347	0	26.502	Inf	AT1G17360	protein_coding	protein_coding	CHG:0:31,CHH:0:7,CG:0:2	40	CHG
chr1	5949958	5950721	764	0	26.265	Inf	AT1G17360	protein_coding	protein_coding	CHG:0:52,CHH:0:11,CG:0:5	68	CHG
chr1	5951882	5953812	1931	0	32.64	Inf	AT1G17370	protein_coding	protein_coding	CHG:0:139,CHH:0:31,CG:0:9	179	CHG
chr1	5961302	5961870	569	0	17.262	Inf	AT1G05307:lncRNA,AT1G17400	promoter,protein_coding	protein_coding	CHG:0:19,CG:0:11,CHH:0:8	38	CHG
chr1	5984917	5986314	1398	0	30.252	Inf	AT1G17440	protein_coding	protein_coding	CHG:0:125,CHH:0:17,CG:0:10	152	CHG
chr1	5988971	5992045	3075	0	29.422	Inf	AT1G17440:protein_coding,AT1G17450	promoter,protein_coding	protein_coding	CHG:0:230,CHH:0:126,CG:0:17	373	CHG
chr1	5992257	5993317	1061	0	35.252	Inf	AT1G17450	protein_coding	protein_coding	CHG:0:77,CHH:0:51,CG:0:8	136	CHG
chr1	5993710	5993867	158	0	31.51	1.784	AT1G17450	protein_coding	protein_coding	CHG:0:12,CHH:0:6	18	CHG
chr1	5994119	5995516	1398	0	32.337	Inf	AT1G17455:protein_coding,AT1G17450	promoter,protein_coding	protein_coding	CHG:0:108,CHH:0:89,CG:0:2	199	CHG
chr1	5999653	6001985	2333	0	25.519	Inf	AT1G17470:protein_coding,AT1G17460	promoter,protein_coding	protein_coding	CHG:0:156,CHH:0:82,CG:0:13	251	CHG
chr1	6003886	6004326	441	0	21.77	Inf	AT1G17470	protein_coding	protein_coding	CHG:0:18,CG:0:4	22	CHG
chr1	6004942	6005588	647	0	23.789	Inf	AT1G17470	protein_coding	protein_coding	CHG:0:35,CG:0:5,CHH:0:4	44	CHG
chr1	6018966	6020137	1172	0	35.679	Inf	AT1G17500	protein_coding	protein_coding	CHG:0:76,CHH:0:45,CG:0:8	129	CHG
chr1	6020407	6020671	265	0	38.107	6.788	AT1G17500	protein_coding	protein_coding	CHG:0:16,CG:0:4,CHH:0:3	23	CHG
chr1	6021993	6022665	673	0	31.548	Inf	AT1G17500	protein_coding	protein_coding	CHG:0:40,CHH:0:19,CG:0:2	61	CHG
chr1	6025401	6025657	257	0	26.063	Inf	AT1G17510:protein_coding,AT1G17530:protein_coding,AT1G17520	promoter,promoter,protein_coding	protein_coding	CHG:0:17,CHH:0:5	22	CHG
chr1	6025862	6026449	588	0	22.734	Inf	AT1G17510:protein_coding,AT1G17530:protein_coding,AT1G17520	promoter,promoter,protein_coding	protein_coding	CHG:0:38,CHH:0:6,CG:0:4	48	CHG
chr1	6029169	6030350	1182	0	25.166	Inf	AT1G17520:protein_coding,AT1G17540	promoter,protein_coding	protein_coding	CHG:0:84,CHH:0:31,CG:0:12	127	CHG
chr1	6030672	6030914	243	0	17.92	Inf	AT1G17540	protein_coding	protein_coding	CHG:0:14,CHH:0:7,CG:0:4	25	CHG
chr1	6031218	6031797	580	0	17.484	Inf	AT1G17545:protein_coding,AT1G17540	promoter,protein_coding	protein_coding	CHG:0:32,CHH:0:3,CG:0:2	37	CHG
chr1	6033454	6033709	256	0	20.817	Inf	AT1G17540:protein_coding,AT1G17550:protein_coding,AT1G17545	promoter,promoter,protein_coding	protein_coding	CHG:0:9,CHH:0:7,CG:0:4	20	CHG
chr1	6035714	6036308	595	0	39.532	Inf	AT1G17550	protein_coding	protein_coding	CHG:0:50,CG:0:11,CHH:0:8	69	CHG
chr1	6040267	6041304	1038	0	32.366	Inf	AT1G17560:protein_coding,AT1G17580	promoter,protein_coding	protein_coding	CHG:0:53,CHH:0:32,CG:0:5	90	CHG
chr1	6041751	6042316	566	0	33.837	Inf	AT1G17580	protein_coding	protein_coding	CHG:0:38,CHH:0:25,CG:0:1	64	CHG
chr1	6042683	6043523	841	0	27.721	Inf	AT1G17580	protein_coding	protein_coding	CHG:0:48,CHH:0:37,CG:0:1	86	CHG
chr1	6043905	6045112	1208	0	30.471	Inf	AT1G17580	protein_coding	protein_coding	CHG:0:87,CHH:0:51,CG:0:2	140	CHG
chr1	6045477	6047423	1947	0	27.878	Inf	AT1G17580	protein_coding	protein_coding	CHG:0:138,CHH:0:66,CG:0:11	215	CHG
chr1	6047706	6048313	608	0	19.227	Inf	AT1G17580	protein_coding	protein_coding	CHG:0:28,CHH:0:7,CG:0:2	37	CHG
chr1	6048717	6048892	176	0	12.525	Inf	AT1G17580	protein_coding	protein_coding	CHG:0:7,CG:0:5	12	CHG
chr1	6055570	6056061	492	0	13.162	Inf	AT1G17600,AT1G17610	protein_coding,protein_coding	protein_coding	CHG:0:15,CHH:0:6	21	CHG
chr1	6060677	6060917	241	0	20.953	Inf	AT1G17620:protein_coding,AT1G17615	promoter,protein_coding	protein_coding	CHG:0:10,CG:0:1,CHH:0:1	12	CHG
chr1	6072657	6073213	557	0	22.469	Inf	AT1G17650:protein_coding,AT1G17665	promoter,protein_coding	protein_coding	CHG:0:32,CHH:0:6,CG:0:2	40	CHG
chr1	6076744	6077164	421	0	31.275	Inf	AT1G17670:tRNA,AT1G17680	promoter,protein_coding	protein_coding	CHG:0:21,CHH:0:6	27	CHG
chr1	6077469	6078685	1217	0	33.758	Inf	AT1G17670:tRNA,AT1G17680	promoter,protein_coding	protein_coding	CHG:0:84,CHH:0:50,CG:0:6	140	CHG
chr1	6078981	6079281	301	0	24.708	Inf	AT1G17680	protein_coding	protein_coding	CHG:0:27,CHH:0:4	31	CHG
chr1	6079848	6080384	537	0	24.869	Inf	AT1G17680	protein_coding	protein_coding	CHG:0:44,CHH:0:13,CG:0:7	64	CHG
chr1	6081172	6081418	247	0	14.763	3.902	AT1G17680	protein_coding	protein_coding	CHG:0:18,CHH:0:5	23	CHG
chr1	6083405	6083986	582	0	20.527	Inf	AT1G17690	protein_coding	protein_coding	CHG:0:34,CHH:0:9,CG:0:2	45	CHG
chr1	6084652	6085234	583	0	26.731	Inf	AT1G17690	protein_coding	protein_coding	CHG:0:30,CHH:0:7,CG:0:3	40	CHG
chr1	6085636	6085903	268	0	34.428	Inf	AT1G17690	protein_coding	protein_coding	CHG:0:14,CHH:0:5,CG:0:2	21	CHG
chr1	6086292	6087389	1098	0	28.18	Inf	AT1G17690	protein_coding	protein_coding	CHG:0:59,CHH:0:30,CG:0:2	91	CHG
chr1	6094469	6097530	3062	0	28.258	Inf	AT1G17730:protein_coding,AT1G17720	promoter,protein_coding	protein_coding	CHG:0:191,CHH:0:43,CG:0:17	251	CHG
chr1	6104558	6104788	231	0	16.283	Inf	AT1G05317:atlncRNA,AT1G17750:protein_coding,AT1G17745	promoter,promoter,protein_coding	protein_coding	CHG:0:14	14	CHG
chr1	6107249	6107489	241	0	21.28	Inf	AT1G05323:lncRNA,AT1G05327:atlncRNA,AT1G17750	promoter,promoter,protein_coding	protein_coding	CHG:0:15,CHH:0:6	21	CHG
chr1	6107898	6108096	199	0	15.015	Inf	AT1G05323:lncRNA,AT1G05327:atlncRNA,AT1G17750	promoter,promoter,protein_coding	protein_coding	CHG:0:12,CHH:0:2	14	CHG
chr1	6108618	6108995	378	0	16.373	Inf	AT1G05327:atlncRNA,AT1G17750	promoter,protein_coding	protein_coding	CG:0:14,CHG:0:11,CHH:0:8	33	CG
chr1	6110215	6110341	127	0	15.62	Inf	AT1G17760	protein_coding	protein_coding	CHG:0:9,CHH:0:3	12	CHG
chr1	6110554	6111874	1321	0	22.609	Inf	AT1G17760	protein_coding	protein_coding	CHG:0:94,CHH:0:42,CG:0:10	146	CHG
chr1	6112171	6112415	245	0	22.88	5.074	AT1G17760	protein_coding	protein_coding	CHG:0:15,CHH:0:8,CG:0:2	25	CHG
chr1	6112710	6113066	357	0	20.083	Inf	AT1G17760	protein_coding	protein_coding	CHH:0:12,CHG:0:8,CG:0:2	22	CHH
chr1	6113354	6114002	649	0	29.669	Inf	AT1G17760	protein_coding	protein_coding	CHG:0:47,CHH:0:24,CG:0:3	74	CHG
chr1	6114409	6115040	632	0	25.301	Inf	AT1G17760	protein_coding	protein_coding	CHG:0:33,CHH:0:18,CG:0:4	55	CHG
chr1	6115510	6115749	240	0	23.043	Inf	AT1G17760	protein_coding	protein_coding	CHG:0:10,CHH:0:4,CG:0:2	16	CHG
chr1	6126190	6126477	288	0	22	Inf	AT1G17790	protein_coding	protein_coding	CHG:0:25,CG:0:3,CHH:0:1	29	CHG
chr1	6133686	6133836	151	0	19.615	4.02	AT1G05333,AT1G17820	atlncRNA,protein_coding	protein_coding	CHG:0:21,CHH:0:1	22	CHG
chr1	6145696	6145823	128	0	20.595	Inf	AT1G05343:atlncRNA,AT1G17840	promoter,protein_coding	protein_coding	CHG:0:11	11	CHG
chr1	6146542	6146727	186	0	17.247	Inf	AT1G05343:atlncRNA,AT1G17850,AT1G05343	promoter,protein_coding,atlncRNA	protein_coding	CHG:0:14,CHH:0:6,CG:0:1	21	CHG
chr1	6147063	6147875	813	0	30.245	Inf	AT1G17860:protein_coding,AT1G17850	promoter,protein_coding	protein_coding	CHG:0:54,CHH:0:14	68	CHG
chr1	6167491	6167665	175	0	25.78	Inf	AT1G17920:protein_coding,AT1G17930	promoter,protein_coding	protein_coding	CHG:0:11,CHH:0:2	13	CHG
chr1	6169940	6170386	447	0	14.888	2.928	AT1G17930:protein_coding,AT1G17940	promoter,protein_coding	protein_coding	CHG:0:9,CG:0:4,CHH:0:3	16	CHG
chr1	6170598	6171776	1179	0	24.715	Inf	AT1G17930:protein_coding,AT1G17940	promoter,protein_coding	protein_coding	CHG:0:73,CHH:0:30	103	CHG
chr1	6186506	6186659	154	0	19.66	Inf	AT1G17970	protein_coding	protein_coding	CHG:0:11	11	CHG
chr1	6188076	6188223	148	0	19.025	Inf	AT1G17980	protein_coding	protein_coding	CHG:0:9,CHH:0:6,CG:0:3	18	CHG
chr1	6188783	6190653	1871	0	25.071	Inf	AT1G17980	protein_coding	protein_coding	CHG:0:99,CHH:0:56,CG:0:9	164	CHG
chr1	6205067	6205608	542	0	19.696	Inf	AT1G18030	protein_coding	protein_coding	CHG:0:34,CHH:0:3	37	CHG
chr1	6207871	6208757	887	0	24.928	Inf	AT1G05363:atlncRNA,AT1G05367:atlncRNA,AT1G18040,AT1G05367	promoter,promoter,protein_coding,atlncRNA	protein_coding	CHG:0:45,CHH:0:4	49	CHG
chr1	6215177	6216347	1171	0	34.029	Inf	AT1G18060:protein_coding,AT1G18070	promoter,protein_coding	protein_coding	CHG:0:80,CHH:0:21,CG:0:12	113	CHG
chr1	6216625	6217479	855	0	33.544	Inf	AT1G05373:lncRNA,AT1G18070	promoter,protein_coding	protein_coding	CHG:0:62,CHH:0:9,CG:0:3	74	CHG
chr1	6224971	6226327	1357	0	16.163	Inf	AT1G18090	protein_coding	protein_coding	CHG:0:75,CHH:0:19,CG:0:3	97	CHG
chr1	6244922	6245627	706	0	20.849	Inf	AT1G18150	protein_coding	protein_coding	CHG:0:48,CHH:0:3,CG:0:1	52	CHG
chr1	6249696	6250377	682	0	33.312	Inf	AT1G18150:protein_coding,AT1G18160	promoter,protein_coding	protein_coding	CHG:0:59,CHH:0:12,CG:0:2	73	CHG
chr1	6250670	6251666	997	0	31.532	Inf	AT1G18160	protein_coding	protein_coding	CHG:0:93,CHH:0:40,CG:0:4	137	CHG
chr1	6251971	6252375	405	0	23.687	4.341	AT1G18170:protein_coding,AT1G18160	promoter,protein_coding	protein_coding	CHG:0:24,CG:0:3,CHH:0:3	30	CHG
chr1	6252966	6253416	451	0	15.235	3.768	AT1G18170:protein_coding,AT1G18160	promoter,protein_coding	protein_coding	CG:0:8,CHG:0:8	16	CG
chr1	6258939	6259727	789	0	32.241	Inf	AT1G18190	protein_coding	protein_coding	CHG:0:45,CHH:0:11,CG:0:4	60	CHG
chr1	6260029	6260863	835	0	25.694	Inf	AT1G18193:protein_coding,AT1G18190	promoter,protein_coding	protein_coding	CHG:0:53,CHH:0:12,CG:0:5	70	CHG
chr1	6280096	6280821	726	0	29.936	Inf	AT1G18250:protein_coding,AT1G18260	promoter,protein_coding	protein_coding	CHG:0:51,CHH:0:4,CG:0:3	58	CHG
chr1	6284698	6285456	759	0	14.692	Inf	AT1G18265:protein_coding,AT1G18270	promoter,protein_coding	protein_coding	CHG:0:48,CHH:0:13,CG:0:1	62	CHG
chr1	6285950	6286082	133	0	20.585	Inf	AT1G18270	protein_coding	protein_coding	CHG:0:15,CHH:0:10	25	CHG
chr1	6286359	6288209	1851	0	29.485	Inf	AT1G18270	protein_coding	protein_coding	CHG:0:140,CHH:0:83,CG:0:13	236	CHG
chr1	6289541	6290192	652	0	21.609	Inf	AT1G18270	protein_coding	protein_coding	CHG:0:47,CHH:0:20,CG:0:6	73	CHG
chr1	6290801	6293226	2426	0	23.829	Inf	AT1G18280:protein_coding,AT1G18270	promoter,protein_coding	protein_coding	CHG:0:153,CHH:0:94,CG:0:13	260	CHG
chr1	6306590	6306823	234	0	29.985	Inf	AT1G18330	protein_coding	protein_coding	CHG:0:9,CG:0:3,CHH:0:1	13	CHG
chr1	6307053	6307368	316	0	17.943	Inf	AT1G18330	protein_coding	protein_coding	CHG:0:13,CG:0:2	15	CHG
chr1	6309193	6309472	280	0	17.127	Inf	AT1G18330:protein_coding,AT1G18335	promoter,protein_coding	protein_coding	CHG:0:15,CG:0:4	19	CHG
chr1	6310298	6310626	329	0	16.438	5.936	AT1G18335	protein_coding	protein_coding	CHG:0:9,CHH:0:3	12	CHG
chr1	6312580	6313161	582	0	26.935	Inf	AT1G18335:protein_coding,AT1G18340	promoter,protein_coding	protein_coding	CHG:0:30,CHH:0:4	34	CHG
chr1	6317600	6317958	359	0	23.657	5.951	AT1G18360	protein_coding	protein_coding	CG:0:8,CHG:0:8	16	CG
chr1	6321765	6321929	165	0	11.383	Inf	AT1G18370	protein_coding	protein_coding	CHG:0:11,CG:0:3	14	CHG
chr1	6348938	6350676	1739	0	39.993	Inf	AT1G18460:protein_coding,AT1G18450	promoter,protein_coding	protein_coding	CHG:0:135,CHH:0:47,CG:0:7	189	CHG
chr1	6353435	6354589	1155	0	21.059	Inf	AT1G18460	protein_coding	protein_coding	CHG:0:59,CG:0:7,CHH:0:3	69	CHG
chr1	6356739	6357300	562	0	28.288	Inf	AT1G18470	protein_coding	protein_coding	CHG:0:41,CHH:0:10,CG:0:2	53	CHG
chr1	6358205	6358646	442	0	31.618	Inf	AT1G18470	protein_coding	protein_coding	CHG:0:28,CHH:0:18	46	CHG
chr1	6358860	6359244	385	0	26.322	Inf	AT1G18470	protein_coding	protein_coding	CHG:0:13,CG:0:6,CHH:0:3	22	CHG
chr1	6364230	6364670	441	0	19.058	6.237	AT1G18486:protein_coding,AT1G18490:protein_coding,AT1G18485	promoter,promoter,protein_coding	protein_coding	CHG:0:21,CG:0:1	22	CHG
chr1	6371361	6372291	931	0	26.225	Inf	AT1G18510:protein_coding,AT1G18500	promoter,protein_coding	protein_coding	CHG:0:58,CHH:0:11,CG:0:2	71	CHG
chr1	6382024	6382593	570	0	15.943	Inf	AT1G18550	protein_coding	protein_coding	CHG:0:31,CHH:0:5,CG:0:2	38	CHG
chr1	6383074	6383340	267	0	22.893	Inf	AT1G18560:protein_coding,AT1G18550	promoter,protein_coding	protein_coding	CHG:0:13,CHH:0:7,CG:0:1	21	CHG
chr1	6386705	6387071	367	0	33.601	Inf	AT1G18560	protein_coding	protein_coding	CHG:0:28,CHH:0:10,CG:0:3	41	CHG
chr1	6401779	6402352	574	0	21.769	Inf	AT1G18600	protein_coding	protein_coding	CHG:0:28,CG:0:3,CHH:0:1	32	CHG
chr1	6407185	6408248	1064	0	26.459	Inf	AT1G18620:protein_coding,AT1G18610	promoter,protein_coding	protein_coding	CHG:0:60,CHH:0:27,CG:0:6	93	CHG
chr1	6408513	6408710	198	0	39.748	Inf	AT1G18620:protein_coding,AT1G18610	promoter,protein_coding	protein_coding	CHG:0:11,CG:0:2,CHH:0:2	15	CHG
chr1	6411098	6411691	594	0	20.955	Inf	AT1G18620	protein_coding	protein_coding	CHG:0:38,CHH:0:7,CG:0:4	49	CHG
chr1	6412587	6412808	222	0	22.462	Inf	AT1G18630:protein_coding,AT1G18620	promoter,protein_coding	protein_coding	CHG:0:26,CHH:0:4,CG:0:2	32	CHG
chr1	6413515	6413845	331	0	24.238	Inf	AT1G18630:protein_coding,AT1G18620	promoter,protein_coding	protein_coding	CHG:0:29,CHH:0:6,CG:0:2	37	CHG
chr1	6417081	6417708	628	0	20.321	Inf	AT1G18640	protein_coding	protein_coding	CHG:0:34,CHH:0:11,CG:0:1	46	CHG
chr1	6422290	6422652	363	0	43.789	6.14	AT1G18650:protein_coding,AT1G18660	promoter,protein_coding	protein_coding	CHG:0:29,CHH:0:4	33	CHG
chr1	6423152	6423462	311	0	24.407	Inf	AT1G18650:protein_coding,AT1G18660	promoter,protein_coding	protein_coding	CHG:0:18,CG:0:2	20	CHG
chr1	6428513	6428881	369	0	16.659	Inf	AT1G18670	protein_coding	protein_coding	CHG:0:22,CG:0:2,CHH:0:1	25	CHG
chr1	6429409	6429570	162	0	23.363	Inf	AT1G18670	protein_coding	protein_coding	CHG:0:14	14	CHG
chr1	6434028	6436393	2366	0	24.701	Inf	AT1G18680:protein_coding,AT1G18700:protein_coding,AT1G18690	promoter,promoter,protein_coding	protein_coding	CHG:0:177,CHH:0:101,CG:0:30	308	CHG
chr1	6438294	6438907	614	0	24.86	Inf	AT1G18700	protein_coding	protein_coding	CHG:0:32,CHH:0:4,CG:0:1	37	CHG
chr1	6439122	6440502	1381	0	29.68	Inf	AT1G18700	protein_coding	protein_coding	CHG:0:88,CHH:0:35	123	CHG
chr1	6467791	6468320	530	0	13.807	Inf	AT1G18745:otherRNA,AT1G05417:snoRNA,AT1G05423:snoRNA,AT1G05427:snoRNA,AT1G05433:snoRNA,AT1G18750	promoter,promoter,promoter,promoter,promoter,protein_coding	protein_coding	CHG:0:18,CHH:0:4,CG:0:2	24	CHG
chr1	6469022	6469434	413	0	14.258	Inf	AT1G18750	protein_coding	protein_coding	CHG:0:16,CG:0:1,CHH:0:1	18	CHG
chr1	6490380	6491149	770	0	12.829	Inf	AT1G18830	protein_coding	protein_coding	CHG:0:36,CHH:0:27,CG:0:2	65	CHG
chr1	6491901	6493126	1226	0	15.472	Inf	AT1G18830	protein_coding	protein_coding	CHG:0:74,CHH:0:50,CG:0:7	131	CHG
chr1	6502084	6503128	1045	0	28.932	Inf	AT1G18840	protein_coding	protein_coding	CHG:0:77,CHH:0:27,CG:0:8	112	CHG
chr1	6517209	6517472	264	0	17.96	Inf	AT1G18870	protein_coding	protein_coding	CHG:0:12,CHH:0:7,CG:0:2	21	CHG
chr1	6517791	6517920	130	0	21.293	Inf	AT1G18870	protein_coding	protein_coding	CHG:0:9,CG:0:6,CHH:0:4	19	CHG
chr1	6523665	6524647	983	0	27.287	Inf	AT1G05453:atlncRNA,AT1G18890	promoter,protein_coding	protein_coding	CHG:0:74,CHH:0:24,CG:0:6	104	CHG
chr1	6529809	6532203	2395	0	30.566	Inf	AT1G18900	protein_coding	protein_coding	CHG:0:217,CHH:0:146,CG:0:22	385	CHG
chr1	6533953	6534238	286	0	11.47	4.651	AT1G18910	protein_coding	protein_coding	CHH:0:8,CG:0:7,CHG:0:2	17	CHH
chr1	6534475	6535613	1139	0	21.254	Inf	AT1G18910	protein_coding	protein_coding	CHG:0:72,CHH:0:59,CG:0:6	137	CHG
chr1	6535846	6536218	373	0	13.586	Inf	AT1G18910	protein_coding	protein_coding	CHG:0:20,CHH:0:11,CG:0:1	32	CHG
chr1	6536516	6537004	489	0	14.427	4.249	AT1G18910	protein_coding	protein_coding	CHG:0:29,CHH:0:15	44	CHG
chr1	6547463	6547662	200	0	24.795	5.656	AT1G18950	protein_coding	protein_coding	CHG:0:16	16	CHG
chr1	6547921	6548403	483	0	35.397	Inf	AT1G18950	protein_coding	protein_coding	CHG:0:31,CHH:0:12,CG:0:2	45	CHG
chr1	6548665	6550918	2254	0	34.438	Inf	AT1G18960:protein_coding,AT1G18950	promoter,protein_coding	protein_coding	CHG:0:156,CHH:0:79,CG:0:13	248	CHG
chr1	6559261	6559981	721	0	28.747	Inf	AT1G18980:protein_coding,AT1G18990	promoter,protein_coding	protein_coding	CHG:0:33,CG:0:16,CHH:0:7	56	CHG
chr1	6566345	6567144	800	0	26.872	Inf	AT1G19020:protein_coding,AT1G19025:protein_coding,AT1G19010	promoter,promoter,protein_coding	protein_coding	CHG:0:42,CG:0:9,CHH:0:2	53	CHG
chr1	6569531	6570465	935	0	26.191	Inf	AT1G19025	protein_coding	protein_coding	CHG:0:62,CHH:0:11,CG:0:4	77	CHG
chr1	6585231	6586037	807	0	31.579	Inf	AT1G19060:protein_coding,AT1G19080	promoter,protein_coding	protein_coding	CHG:0:67,CHH:0:15,CG:0:1	83	CHG
chr1	6595874	6597028	1155	0	27.441	Inf	AT1G19100	protein_coding	protein_coding	CHG:0:55,CHH:0:20,CG:0:6	81	CHG
chr1	6597254	6598170	917	0	21.102	Inf	AT1G19100	protein_coding	protein_coding	CHG:0:32,CHH:0:30	62	CHG
chr1	6598426	6599535	1110	0	25.73	Inf	AT1G19100	protein_coding	protein_coding	CHG:0:77,CHH:0:35,CG:0:9	121	CHG
chr1	6599874	6600365	492	0	15.422	Inf	AT1G19110:protein_coding,AT1G19100	promoter,protein_coding	protein_coding	CHG:0:28,CHH:0:2	30	CHG
chr1	6603070	6603626	557	0	12	Inf	AT1G19110	protein_coding	protein_coding	CHG:0:26,CHH:0:3,CG:0:2	31	CHG
chr1	6603886	6605090	1205	0	31.996	Inf	AT1G19115:protein_coding,AT1G19110	promoter,protein_coding	protein_coding	CHG:0:91,CHH:0:21,CG:0:6	118	CHG
chr1	6605345	6605572	228	0	16.402	Inf	AT1G19115:protein_coding,AT1G19110	promoter,protein_coding	protein_coding	CHG:0:16	16	CHG
chr1	6628473	6629287	815	0	18.33	Inf	AT1G19210:protein_coding,AT1G19220	promoter,protein_coding	protein_coding	CHG:0:47,CHH:0:23,CG:0:12	82	CHG
chr1	6629631	6631606	1976	0	29.392	Inf	AT1G19210:protein_coding,AT1G19220	promoter,protein_coding	protein_coding	CHG:0:173,CHH:0:94,CG:0:17	284	CHG
chr1	6631852	6632092	241	0	22.76	Inf	AT1G19220	protein_coding	protein_coding	CHG:0:18,CHH:0:12	30	CHG
chr1	6646588	6646932	345	0	19.258	Inf	AT1G19230	protein_coding	protein_coding	CHG:0:25,CHH:0:17,CG:0:2	44	CHG
chr1	6647308	6647783	476	0	28.307	Inf	AT1G19230	protein_coding	protein_coding	CHG:0:39,CHH:0:18,CG:0:4	61	CHG
chr1	6648129	6649037	909	0	33.171	Inf	AT1G19230	protein_coding	protein_coding	CHG:0:70,CHH:0:48,CG:0:2	120	CHG
chr1	6649287	6649467	181	0	17.273	Inf	AT1G19230,AT1G19240	protein_coding,protein_coding	protein_coding	CHG:0:8,CG:0:4,CHH:0:2	14	CHG
chr1	6664103	6664562	460	0	28.532	Inf	AT1G19290:protein_coding,AT1G19270	promoter,protein_coding	protein_coding	CHG:0:35,CHH:0:9,CG:0:1	45	CHG
chr1	6664895	6665172	278	0	21.847	Inf	AT1G19290:protein_coding,AT1G19270	promoter,protein_coding	protein_coding	CHG:0:16,CG:0:2,CHH:0:1	19	CHG
chr1	6667325	6667761	437	0	27.042	Inf	AT1G19290	protein_coding	protein_coding	CHH:0:21,CHG:0:17,CG:0:2	40	CHH
chr1	6667970	6668550	581	0	27.261	2.287	AT1G05497:lncRNA,AT1G19290	promoter,protein_coding	protein_coding	CHG:0:33,CHH:0:15,CG:0:2	50	CHG
chr1	6691091	6691678	588	0	19.195	4.534	AT1G19350,AT1G19360	protein_coding,protein_coding	protein_coding	CHG:0:32,CHH:0:2,CG:0:1	35	CHG
chr1	6725254	6725639	386	0	29.145	Inf	AT1G19430	protein_coding	protein_coding	CHG:0:17,CG:0:6	23	CHG
chr1	6726281	6726461	181	0	22.55	Inf	AT1G19430	protein_coding	protein_coding	CHG:0:11	11	CHG
chr1	6732660	6732925	266	0	14.362	3.152	AT1G19450	protein_coding	protein_coding	CHG:0:15,CHH:0:11	26	CHG
chr1	6747789	6750622	2834	0	32.386	Inf	AT1G19485	protein_coding	protein_coding	CHG:0:225,CHH:0:79,CG:0:23	327	CHG
chr1	6751920	6752824	905	0	27.083	3.352	AT1G19490	protein_coding	protein_coding	CHG:0:79,CHH:0:28,CG:0:3	110	CHG
chr1	6761421	6762023	603	0	16.205	3.445	AT1G19530:protein_coding,AT1G19520	promoter,protein_coding	protein_coding	CHG:0:32,CG:0:5,CHH:0:1	38	CHG
chr1	6775743	6776780	1038	0	32.303	Inf	AT1G19570:protein_coding,AT1G19580	promoter,protein_coding	protein_coding	CHG:0:64,CHH:0:20,CG:0:3	87	CHG
chr1	6779547	6780339	793	0	22.242	Inf	AT1G19600	protein_coding	protein_coding	CHG:0:48,CG:0:5,CHH:0:3	56	CHG
chr1	6797144	6798791	1648	0	19.135	Inf	AT1G19650	protein_coding	protein_coding	CHG:0:101,CHH:0:12,CG:0:2	115	CHG
chr1	6818476	6818903	428	0	23.872	2.644	AT1G19715	protein_coding	protein_coding	CHG:0:17,CHH:0:8,CG:0:1	26	CHG
chr1	6819211	6819503	293	0	18.982	4.18	AT1G19715	protein_coding	protein_coding	CHG:0:19,CHH:0:2	21	CHG
chr1	6819787	6821093	1307	0	31.921	Inf	AT1G19715:protein_coding,AT1G19720	promoter,protein_coding	protein_coding	CHG:0:84,CG:0:19,CHH:0:17	120	CHG
chr1	6821374	6822113	740	0	34.875	Inf	AT1G19715:protein_coding,AT1G19720	promoter,protein_coding	protein_coding	CHG:0:50,CHH:0:11,CG:0:5	66	CHG
chr1	6828803	6829665	863	0	22.911	Inf	AT1G19750	protein_coding	protein_coding	CHG:0:69,CHH:0:44,CG:0:7	120	CHG
chr1	6888155	6888321	167	0	15.12	Inf	AT1G19850	protein_coding	protein_coding	CHG:0:11,CHH:0:1	12	CHG
chr1	6888566	6888714	149	0	19.265	Inf	AT1G19850	protein_coding	protein_coding	CHG:0:14,CG:0:4,CHH:0:4	22	CHG
chr1	6889377	6890590	1214	0	20.402	Inf	AT1G19850	protein_coding	protein_coding	CHG:0:109,CHH:0:47,CG:0:6	162	CHG
chr1	6892128	6893885	1758	0	23.546	Inf	AT1G19860	protein_coding	protein_coding	CHG:0:105,CHH:0:49,CG:0:12	166	CHG
chr1	6895704	6897847	2144	0	26.165	Inf	AT1G19860:protein_coding,AT1G19870	promoter,protein_coding	protein_coding	CHG:0:146,CG:0:29,CHH:0:16	191	CHG
chr1	6900799	6901856	1058	0	23.303	Inf	AT1G19870:protein_coding,AT1G19880	promoter,protein_coding	protein_coding	CHG:0:49,CHH:0:6,CG:0:5	60	CHG
chr1	6902145	6903294	1150	0	26.701	Inf	AT1G19890:protein_coding,AT1G19880	promoter,protein_coding	protein_coding	CHG:0:65,CHH:0:14,CG:0:9	88	CHG
chr1	6918761	6918903	143	0	17.2	5.277	AT1G19920:protein_coding,AT1G19940	promoter,protein_coding	protein_coding	CHG:0:14,CHH:0:3	17	CHG
chr1	6919196	6919528	333	0	16.485	Inf	AT1G19940	protein_coding	protein_coding	CHG:0:18,CHH:0:6,CG:0:1	25	CHG
chr1	6936946	6937307	362	0	14.658	Inf	AT1G20000	protein_coding	protein_coding	CHG:0:20,CG:0:10	30	CHG
chr1	6951902	6953634	1733	0	25.271	Inf	AT1G20060	protein_coding	protein_coding	CHG:0:110,CHH:0:50,CG:0:11	171	CHG
chr1	6954338	6955218	881	0	16.4	Inf	AT1G20065:protein_coding,AT1G20060	promoter,protein_coding	protein_coding	CHG:0:39,CHH:0:13,CG:0:2	54	CHG
chr1	6963758	6964011	254	0	18.352	Inf	AT1G20080	protein_coding	protein_coding	CHG:0:19,CHH:0:7,CG:0:1	27	CHG
chr1	6972518	6974308	1791	0	25.054	Inf	AT1G20100:protein_coding,AT1G20120:protein_coding,AT1G20110	promoter,promoter,protein_coding	protein_coding	CHG:0:109,CHH:0:32,CG:0:4	145	CHG
chr1	6988022	6988303	282	0	19.815	4.958	AT1G20150	protein_coding	protein_coding	CHG:0:27,CHH:0:6,CG:0:1	34	CHG
chr1	6990680	6990975	296	0	16.653	Inf	AT1G20150:protein_coding,AT1G20160	promoter,protein_coding	protein_coding	CHG:0:11,CHH:0:9,CG:0:1	21	CHG
chr1	6991266	6991514	249	0	18.21	Inf	AT1G20150:protein_coding,AT1G20160	promoter,protein_coding	protein_coding	CHG:0:20,CHH:0:11	31	CHG
chr1	6991785	6992397	613	0	19.313	Inf	AT1G20150:protein_coding,AT1G20160	promoter,protein_coding	protein_coding	CHG:0:40,CHH:0:31,CG:0:4	75	CHG
chr1	7001957	7002264	308	0	16.705	Inf	AT1G20200	protein_coding	protein_coding	CHG:0:15,CG:0:2	17	CHG
chr1	7002609	7003087	479	0	21.441	2.297	AT1G20210:tRNA,AT1G20200	promoter,protein_coding	protein_coding	CHG:0:26,CHH:0:2	28	CHG
chr1	7010646	7011670	1025	0	21.707	Inf	AT1G20225:protein_coding,AT1G20230	promoter,protein_coding	protein_coding	CHG:0:75,CHH:0:37,CG:0:6	118	CHG
chr1	7017503	7018665	1163	0	20.568	Inf	AT1G20260	protein_coding	protein_coding	CHG:0:72,CHH:0:7	79	CHG
chr1	7021545	7022118	574	0	17.769	Inf	AT1G20280:protein_coding,AT1G20270	promoter,protein_coding	protein_coding	CHG:0:23,CG:0:2,CHH:0:1	26	CHG
chr1	7030445	7030826	382	0	20.388	Inf	AT1G20290:protein_coding,AT1G20310:protein_coding,AT1G20300	promoter,promoter,protein_coding	protein_coding	CHG:0:20,CG:0:8,CHH:0:1	29	CHG
chr1	7062986	7063552	567	0	23.682	Inf	AT1G20380	protein_coding	protein_coding	CHG:0:25,CHH:0:20,CG:0:3	48	CHG
chr1	7063819	7064550	732	0	19.845	3.901	AT1G20380	protein_coding	protein_coding	CHG:0:37,CHH:0:9,CG:0:3	49	CHG
chr1	7079634	7080727	1094	0	32.269	Inf	AT1G20420:tRNA,AT1G20410	promoter,protein_coding	protein_coding	CHG:0:75,CHH:0:31,CG:0:6	112	CHG
chr1	7080957	7081125	169	0	37.862	2.02	AT1G20420:tRNA,AT1G20410	promoter,protein_coding	protein_coding	CHG:0:10,CHH:0:6	16	CHG
chr1	7113744	7114441	698	0	24.031	Inf	AT1G20540	protein_coding	protein_coding	CHG:0:42,CG:0:1,CHH:0:1	44	CHG
chr1	7116185	7116641	457	0	15.955	4.669	AT1G20550	protein_coding	protein_coding	CHG:0:19,CHH:0:6,CG:0:2	27	CHG
chr1	7120296	7120481	186	0	33.21	3.599	AT1G20550:protein_coding,AT1G20560	promoter,protein_coding	protein_coding	CHG:0:12,CHH:0:1	13	CHG
chr1	7120846	7121063	218	0	14.223	4.748	AT1G20560	protein_coding	protein_coding	CHG:0:9,CG:0:7,CHH:0:1	17	CHG
chr1	7123048	7123810	763	0	32.268	Inf	AT1G20560:protein_coding,AT1G20570	promoter,protein_coding	protein_coding	CHG:0:55,CHH:0:31,CG:0:1	87	CHG
chr1	7124073	7125035	963	0	27.135	Inf	AT1G20570	protein_coding	protein_coding	CHG:0:58,CHH:0:37,CG:0:3	98	CHG
chr1	7127437	7127825	389	0	18.796	Inf	AT1G20570:protein_coding,AT1G20580:protein_coding,AT1G20575	promoter,promoter,protein_coding	protein_coding	CHG:0:19,CHH:0:7	26	CHG
chr1	7129650	7130116	467	0	15.017	Inf	AT1G20575:protein_coding,AT1G20580	promoter,protein_coding	protein_coding	CHG:0:19,CHH:0:2	21	CHG
chr1	7135786	7136055	270	0	13.2	Inf	AT1G20610	protein_coding	protein_coding	CHG:0:12,CHH:0:3,CG:0:1	16	CHG
chr1	7147825	7148592	768	0	30.558	Inf	AT1G20630	protein_coding	protein_coding	CHG:0:69,CHH:0:28,CG:0:2	99	CHG
chr1	7148980	7149488	509	0	20.855	Inf	AT1G20630	protein_coding	protein_coding	CHG:0:23,CG:0:12,CHH:0:6	41	CHG
chr1	7155714	7156448	735	0	30.033	Inf	AT1G20640	protein_coding	protein_coding	CHG:0:52,CHH:0:11,CG:0:2	65	CHG
chr1	7164793	7165244	452	0	33.532	Inf	AT1G20670	protein_coding	protein_coding	CHG:0:42,CHH:0:7	49	CHG
chr1	7165515	7165792	278	0	25.725	5.979	AT1G20670	protein_coding	protein_coding	CHG:0:29,CG:0:7,CHH:0:6	42	CHG
chr1	7166009	7166472	464	0	22.328	4.567	AT1G20670	protein_coding	protein_coding	CHG:0:18,CG:0:3,CHH:0:1	22	CHG
chr1	7186413	7186561	149	0	29.755	3.754	AT1G20720	protein_coding	protein_coding	CHG:0:8,CHH:0:5,CG:0:2	15	CHG
chr1	7186927	7191746	4820	0	20.253	Inf	AT1G20720	protein_coding	protein_coding	CHG:0:295,CHH:0:168,CG:0:16	479	CHG
chr1	7203824	7204820	997	0	20.971	Inf	AT1G20750	protein_coding	protein_coding	CHG:0:69,CHH:0:38,CG:0:11	118	CHG
chr1	7205300	7205683	384	0	19.558	Inf	AT1G20750	protein_coding	protein_coding	CHG:0:17,CHH:0:12,CG:0:7	36	CHG
chr1	7206306	7206698	393	0	18.493	5.791	AT1G20750	protein_coding	protein_coding	CHG:0:6,CG:0:4,CHH:0:4	14	CHG
chr1	7209962	7211826	1865	0	31.046	Inf	AT1G20750:protein_coding,AT1G20760	promoter,protein_coding	protein_coding	CHG:0:182,CHH:0:38,CG:0:10	230	CHG
chr1	7212111	7213793	1683	0	33.567	Inf	AT1G20760	protein_coding	protein_coding	CHG:0:111,CHH:0:37,CG:0:12	160	CHG
chr1	7214068	7214429	362	0	28.707	Inf	AT1G20760	protein_coding	protein_coding	CHG:0:29,CHH:0:7,CG:0:4	40	CHG
chr1	7218131	7219047	917	0	28.08	Inf	AT1G20770:protein_coding,AT1G20780	promoter,protein_coding	protein_coding	CHG:0:51,CHH:0:16,CG:0:10	77	CHG
chr1	7243693	7244113	421	0	23.552	Inf	AT1G20820:tRNA,AT1G20830	promoter,protein_coding	protein_coding	CHG:0:28,CG:0:2	30	CHG
chr1	7244364	7244619	256	0	25.755	3.367	AT1G20820:tRNA,AT1G20830	promoter,protein_coding	protein_coding	CHG:0:19,CG:0:3,CHH:0:1	23	CHG
chr1	7259707	7260119	413	0	32.755	3.779	AT1G20860:protein_coding,AT1G20875:protein_coding,AT1G20870	promoter,promoter,protein_coding	protein_coding	CHG:0:35,CG:0:4,CHH:0:2	41	CHG
chr1	7262051	7262327	277	0	11.045	4.114	AT1G20870:protein_coding,AT1G20880	promoter,protein_coding	protein_coding	CHG:0:15,CHH:0:11,CG:0:2	28	CHG
chr1	7262637	7263091	455	0	18.081	Inf	AT1G20870:protein_coding,AT1G20880	promoter,protein_coding	protein_coding	CHG:0:31,CG:0:8,CHH:0:5	44	CHG
chr1	7263632	7263877	246	0	17.707	Inf	AT1G20880	protein_coding	protein_coding	CHG:0:11,CHH:0:8,CG:0:1	20	CHG
chr1	7277289	7279410	2122	0	26.764	Inf	AT1G20910	protein_coding	protein_coding	CHG:0:137,CHH:0:45,CG:0:12	194	CHG
chr1	7279681	7280352	672	0	25.351	Inf	AT1G20910	protein_coding	protein_coding	CHG:0:32,CHH:0:8,CG:0:2	42	CHG
chr1	7286412	7288826	2415	0	33.199	Inf	AT1G20925:protein_coding,AT1G20920	promoter,protein_coding	protein_coding	CHG:0:217,CHH:0:84,CG:0:19	320	CHG
chr1	7291645	7292111	467	0	17.21	Inf	AT1G20923:protein_coding,AT1G20925	promoter,protein_coding	protein_coding	CHG:0:22,CHH:0:11,CG:0:4	37	CHG
chr1	7292370	7293947	1578	0	19.445	Inf	AT1G20930,AT1G20923:protein_coding,AT1G20925	protein_coding,promoter,protein_coding	protein_coding	CHG:0:88,CHH:0:52,CG:0:7	147	CHG
chr1	7298879	7299706	828	0	30.767	Inf	AT1G20950	protein_coding	protein_coding	CHG:0:70,CHH:0:9,CG:0:4	83	CHG
chr1	7299989	7300206	218	0	18.562	Inf	AT1G20950	protein_coding	protein_coding	CHG:0:8,CG:0:2,CHH:0:2	12	CHG
chr1	7303552	7304309	758	0	33.74	Inf	AT1G20950:protein_coding,AT1G20960	promoter,protein_coding	protein_coding	CHG:0:68,CHH:0:25,CG:0:2	95	CHG
chr1	7304512	7307737	3226	0	35.992	Inf	AT1G20960	protein_coding	protein_coding	CHG:0:238,CHH:0:114,CG:0:24	376	CHG
chr1	7308009	7309344	1336	0	35.117	Inf	AT1G20960	protein_coding	protein_coding	CHG:0:112,CHH:0:29,CG:0:5	146	CHG
chr1	7314890	7317210	2321	0	33.041	Inf	AT1G20970	protein_coding	protein_coding	CHG:0:216,CHH:0:70,CG:0:12	298	CHG
chr1	7317463	7318045	583	0	32.873	Inf	AT1G20970	protein_coding	protein_coding	CHG:0:48,CHH:0:4,CG:0:1	53	CHG
chr1	7325478	7325640	163	0	34.365	Inf	AT1G20980	protein_coding	protein_coding	CHG:0:19	19	CHG
chr1	7325903	7326087	185	0	33.935	Inf	AT1G20980	protein_coding	protein_coding	CHG:0:21,CHH:0:3	24	CHG
chr1	7326335	7327449	1115	0	42.867	Inf	AT1G20980	protein_coding	protein_coding	CHG:0:104,CHH:0:15,CG:0:7	126	CHG
chr1	7327725	7328066	342	0	34.766	Inf	AT1G20980	protein_coding	protein_coding	CHG:0:25,CHH:0:6,CG:0:1	32	CHG
chr1	7328373	7328667	295	0	31.178	Inf	AT1G20980	protein_coding	protein_coding	CHG:0:13,CG:0:4,CHH:0:3	20	CHG
chr1	7372581	7373239	659	0	17.433	5.056	AT1G21065:protein_coding,AT1G21060	promoter,protein_coding	protein_coding	CHG:0:26	26	CHG
chr1	7379568	7381574	2007	0	20.558	Inf	AT1G21070:protein_coding,AT1G21080	promoter,protein_coding	protein_coding	CHG:0:98,CHH:0:13,CG:0:1	112	CHG
chr1	7409367	7412068	2702	0	30.391	Inf	AT1G21150:protein_coding,AT1G21170:protein_coding,AT1G21160	promoter,promoter,protein_coding	protein_coding	CHG:0:186,CHH:0:60,CG:0:8	254	CHG
chr1	7413651	7417856	4206	0	21.348	Inf	AT1G21160:protein_coding,AT1G21170	promoter,protein_coding	protein_coding	CHG:0:231,CHH:0:147,CG:0:14	392	CHG
chr1	7422402	7422691	290	0	29.123	Inf	AT1G21190:protein_coding,AT1G21202:miRNA,AT1G21210:protein_coding,AT1G21200	promoter,promoter,promoter,protein_coding	protein_coding	CHG:0:23,CHH:0:3,CG:0:1	27	CHG
chr1	7422978	7423286	309	0	21.613	Inf	AT1G21202:miRNA,AT1G21210:protein_coding,AT1G21200	promoter,promoter,protein_coding	protein_coding	CHG:0:15,CHH:0:3,CG:0:2	20	CHG
chr1	7425681	7426625	945	0	17.85	Inf	AT1G21210	protein_coding	protein_coding	CHG:0:30,CG:0:25,CHH:0:12	67	CHG
chr1	7440741	7440974	234	0	13.247	Inf	AT1G21250	protein_coding	protein_coding	CHG:0:19,CG:0:6,CHH:0:1	26	CHG
chr1	7446175	7446419	245	0	12.975	2.607	AT1G21270	protein_coding	protein_coding	CHG:0:20,CG:0:4,CHH:0:2	26	CHG
chr1	7475096	7475346	251	0	16.645	Inf	AT1G21340:protein_coding	promoter	promoter	CG:0:8,CHG:0:2,CHH:0:1	11	CG
chr1	7476495	7476871	377	0	20.756	Inf	AT1G21340	protein_coding	protein_coding	CHG:0:27,CG:0:3,CHH:0:3	33	CHG
chr1	7477083	7477444	362	0	22.74	Inf	AT1G21350	protein_coding	protein_coding	CHG:0:21,CHH:0:4,CG:0:2	27	CHG
chr1	7477716	7478358	643	0	22.888	Inf	AT1G21350	protein_coding	protein_coding	CHG:0:31,CHH:0:9	40	CHG
chr1	7484901	7485027	127	0	30.598	5.252	AT1G21370	protein_coding	protein_coding	CHG:0:9,CG:0:2	11	CHG
chr1	7485920	7486356	437	0	22.242	Inf	AT1G21380	protein_coding	protein_coding	CHG:0:41,CHH:0:18,CG:0:10	69	CHG
chr1	7486639	7487603	965	0	39.428	Inf	AT1G21380	protein_coding	protein_coding	CHG:0:80,CHH:0:30,CG:0:6	116	CHG
chr1	7497895	7499040	1146	0	29.876	Inf	AT1G21430:protein_coding,AT1G21410	promoter,protein_coding	protein_coding	CHG:0:90,CHH:0:30,CG:0:9	129	CHG
chr1	7519948	7520524	577	0	21.002	Inf	AT1G21480	protein_coding	protein_coding	CHG:0:27,CHH:0:4	31	CHG
chr1	7557985	7559459	1475	0	33.697	Inf	AT1G21580	protein_coding	protein_coding	CHG:0:83,CHH:0:37,CG:0:10	130	CHG
chr1	7559968	7561194	1227	0	35.446	Inf	AT1G21580	protein_coding	protein_coding	CHG:0:101,CHH:0:31,CG:0:6	138	CHG
chr1	7561454	7563530	2077	0	38.549	Inf	AT1G21580	protein_coding	protein_coding	CHG:0:186,CHH:0:91,CG:0:17	294	CHG
chr1	7563742	7564418	677	0	38.477	Inf	AT1G21580	protein_coding	protein_coding	CHG:0:60,CHH:0:28,CG:0:4	92	CHG
chr1	7567113	7567408	296	0	15.475	5.851	AT1G21580:protein_coding,AT1G21590	promoter,protein_coding	protein_coding	CHG:0:12,CHH:0:3,CG:0:2	17	CHG
chr1	7567652	7567929	278	0	29.567	Inf	AT1G21580:protein_coding,AT1G21590	promoter,protein_coding	protein_coding	CHG:0:18,CHH:0:10	28	CHG
chr1	7568210	7568917	708	0	28.271	Inf	AT1G21590	protein_coding	protein_coding	CHG:0:59,CHH:0:9,CG:0:6	74	CHG
chr1	7574512	7574835	324	0	18.338	Inf	AT1G21600:protein_coding,AT1G21610	promoter,protein_coding	protein_coding	CHG:0:10,CHH:0:2	12	CHG
chr1	7575074	7577638	2565	0	32.49	Inf	AT1G21600:protein_coding,AT1G21620:protein_coding,AT1G21610	promoter,promoter,protein_coding	protein_coding	CHG:0:178,CHH:0:84,CG:0:11	273	CHG
chr1	7581803	7582880	1078	0	35.979	Inf	AT1G21630	protein_coding	protein_coding	CHG:0:113,CHH:0:29,CG:0:6	148	CHG
chr1	7583158	7584991	1834	0	35.88	Inf	AT1G21630	protein_coding	protein_coding	CHG:0:138,CHH:0:60,CG:0:10	208	CHG
chr1	7585630	7585986	357	0	24.935	6.452	AT1G21630	protein_coding	protein_coding	CHG:0:27,CHH:0:5,CG:0:1	33	CHG
chr1	7586198	7586581	384	0	21.542	5.11	AT1G21640:protein_coding,AT1G21630	promoter,protein_coding	protein_coding	CHG:0:22,CHH:0:5	27	CHG
chr1	7586873	7587365	493	0	21.386	3.37	AT1G21640:protein_coding,AT1G21630	promoter,protein_coding	protein_coding	CHG:0:37,CHH:0:8,CG:0:7	52	CHG
chr1	7589472	7590494	1023	0	35.103	Inf	AT1G21640	protein_coding	protein_coding	CHG:0:87,CHH:0:25,CG:0:13	125	CHG
chr1	7590765	7591229	465	0	35.328	Inf	AT1G21640	protein_coding	protein_coding	CHG:0:43,CHH:0:11	54	CHG
chr1	7593550	7593887	338	0	19.832	Inf	AT1G21650	protein_coding	protein_coding	CHG:0:21,CHH:0:4	25	CHG
chr1	7595543	7597536	1994	0	23.658	Inf	AT1G21650	protein_coding	protein_coding	CHG:0:130,CHH:0:83,CG:0:5	218	CHG
chr1	7597768	7598015	248	0	12.307	Inf	AT1G21650	protein_coding	protein_coding	CHG:0:9,CG:0:2,CHH:0:2	13	CHG
chr1	7598321	7599730	1410	0	25.213	Inf	AT1G21650	protein_coding	protein_coding	CHG:0:86,CHH:0:64,CG:0:10	160	CHG
chr1	7601511	7603242	1732	0	23.253	Inf	AT1G05683:lncRNA,AT1G21650,AT1G21651	promoter,protein_coding,protein_coding	protein_coding	CHG:0:108,CHH:0:53,CG:0:11	172	CHG
chr1	7606742	7606997	256	0	22.548	Inf	AT1G21660	protein_coding	protein_coding	CHG:0:18,CG:0:5,CHH:0:3	26	CHG
chr1	7607377	7608202	826	0	34.873	Inf	AT1G21660	protein_coding	protein_coding	CHG:0:53,CHH:0:15,CG:0:8	76	CHG
chr1	7616692	7617230	539	0	20.961	Inf	AT1G21695:protein_coding,AT1G21690	promoter,protein_coding	protein_coding	CHG:0:33,CHH:0:6,CG:0:2	41	CHG
chr1	7617644	7617985	342	0	34.064	Inf	AT1G21695:protein_coding,AT1G21690	promoter,protein_coding	protein_coding	CHG:0:24,CHH:0:10	34	CHG
chr1	7620571	7622115	1545	0	32.438	Inf	AT1G21700	protein_coding	protein_coding	CHG:0:140,CHH:0:54,CG:0:6	200	CHG
chr1	7622318	7622438	121	0.007	29.913	2.734	AT1G21710:protein_coding,AT1G21700	promoter,protein_coding	protein_coding	CHG:0:11,CHH:0:9	20	CHG
chr1	7622729	7622982	254	0	23.658	Inf	AT1G21710:protein_coding,AT1G21700	promoter,protein_coding	protein_coding	CHG:0:15,CHH:0:11	26	CHG
chr1	7631460	7632909	1450	0	25.704	Inf	AT1G21730	protein_coding	protein_coding	CHG:0:100,CHH:0:43,CG:0:13	156	CHG
chr1	7633186	7634497	1312	0	24.394	Inf	AT1G21730	protein_coding	protein_coding	CHG:0:76,CHH:0:52,CG:0:3	131	CHG
chr1	7635324	7635827	504	0	20.012	Inf	AT1G21730	protein_coding	protein_coding	CHG:0:27,CHH:0:4,CG:0:2	33	CHG
chr1	7643175	7644159	985	0	28.679	Inf	AT1G21738:protein_coding,AT1G21750:protein_coding,AT1G21740	promoter,promoter,protein_coding	protein_coding	CHG:0:62,CHH:0:21,CG:0:7	90	CHG
chr1	7644442	7644700	259	0	24.115	Inf	AT1G21750:protein_coding,AT1G21740	promoter,protein_coding	protein_coding	CHG:0:10,CHH:0:8,CG:0:7	25	CHG
chr1	7650221	7650770	550	0	23.412	Inf	AT1G21780:protein_coding,AT1G21760	promoter,protein_coding	protein_coding	CHG:0:32,CG:0:4,CHH:0:3	39	CHG
chr1	7656830	7657482	653	0	16.106	Inf	AT1G21800:tRNA,AT1G21810	promoter,protein_coding	protein_coding	CHG:0:31,CHH:0:13,CG:0:1	45	CHG
chr1	7657771	7658223	453	0	18.159	Inf	AT1G21800:tRNA,AT1G21810	promoter,protein_coding	protein_coding	CHG:0:29,CHH:0:9,CG:0:1	39	CHG
chr1	7658513	7658836	324	0	15.927	5.268	AT1G21810	protein_coding	protein_coding	CHG:0:19,CHH:0:2	21	CHG
chr1	7678959	7679505	547	0	14.522	Inf	AT1G21880:protein_coding,AT1G21870	promoter,protein_coding	protein_coding	CHG:0:27,CHH:0:10,CG:0:3	40	CHG
chr1	7682252	7682415	164	0	21.435	Inf	AT1G05687:atlncRNA,AT1G21880	promoter,protein_coding	protein_coding	CHG:0:12,CG:0:3,CHH:0:1	16	CHG
chr1	7713724	7714283	560	0	18.419	2.041	AT1G21928:protein_coding,AT1G21930	promoter,protein_coding	protein_coding	CHG:0:20,CG:0:8,CHH:0:8	36	CHG
chr1	7724674	7724968	295	0	38.555	Inf	AT1G21950:protein_coding,AT1G21960:protein_coding	promoter,promoter	promoter	CG:0:19	19	CG
chr1	7755573	7756178	606	0	29.697	Inf	AT1G22020	protein_coding	protein_coding	CHG:0:31,CHH:0:7,CG:0:5	43	CHG
chr1	7768757	7769745	989	0	23.263	Inf	AT1G22050:protein_coding,AT1G22040	promoter,protein_coding	protein_coding	CHG:0:63,CHH:0:17,CG:0:7	87	CHG
chr1	7773825	7774105	281	0	18.39	3.431	AT1G05703:atlncRNA,AT1G22060	promoter,protein_coding	protein_coding	CHG:0:19,CG:0:4,CHH:0:1	24	CHG
chr1	7774454	7780251	5798	0	33.572	Inf	AT1G05703:atlncRNA,AT1G05707:lncRNA,AT1G22060	promoter,promoter,protein_coding	protein_coding	CHG:0:455,CHH:0:333,CG:0:29	817	CHG
chr1	7790167	7791012	846	0	27.526	Inf	AT1G22070	protein_coding	protein_coding	CHG:0:51,CHH:0:17,CG:0:13	81	CHG
chr1	7791289	7791900	612	0	22.124	4.386	AT1G22070	protein_coding	protein_coding	CHG:0:47,CHH:0:21,CG:0:8	76	CHG
chr1	7792833	7793213	381	0	17.634	Inf	AT1G22080	protein_coding	protein_coding	CHG:0:23,CHH:0:6	29	CHG
chr1	7838283	7838425	143	0	43.675	Inf	AT1G22200	protein_coding	protein_coding	CHG:0:12,CG:0:1	13	CHG
chr1	7838631	7839078	448	0	34.756	Inf	AT1G22200	protein_coding	protein_coding	CHG:0:24,CG:0:1,CHH:0:1	26	CHG
chr1	7839298	7839714	417	0	36.58	Inf	AT1G22210:protein_coding,AT1G22200	promoter,protein_coding	protein_coding	CHG:0:26,CHH:0:3,CG:0:2	31	CHG
chr1	7853525	7853781	257	0	24.075	Inf	AT1G22240	protein_coding	protein_coding	CHG:0:17,CG:0:4,CHH:0:3	24	CHG
chr1	7861390	7861755	366	0	20.141	Inf	AT1G05733:atlncRNA,AT1G22260	promoter,protein_coding	protein_coding	CHG:0:24,CHH:0:4	28	CHG
chr1	7862604	7863060	457	0	21.99	Inf	AT1G22260	protein_coding	protein_coding	CHG:0:40,CHH:0:16,CG:0:4	60	CHG
chr1	7863347	7864609	1263	0	22.366	Inf	AT1G22270:protein_coding,AT1G22260	promoter,protein_coding	protein_coding	CHG:0:75,CHH:0:33,CG:0:9	117	CHG
chr1	7868943	7869752	810	0	20.396	Inf	AT1G22275	protein_coding	protein_coding	CHG:0:55,CHH:0:19,CG:0:1	75	CHG
chr1	7870329	7870865	537	0	19.571	Inf	AT1G05737:lncRNA,AT1G22275	promoter,protein_coding	protein_coding	CHG:0:33,CHH:0:10	43	CHG
chr1	7871398	7871552	155	0	12.105	Inf	AT1G05737:lncRNA,AT1G22275	promoter,protein_coding	protein_coding	CHG:0:8,CHH:0:2,CG:0:1	11	CHG
chr1	7876834	7877395	562	0	22.636	Inf	AT1G22290	protein_coding	protein_coding	CHG:0:46,CHH:0:8,CG:0:2	56	CHG
chr1	7926239	7926973	735	0	17.517	Inf	AT1G22450	protein_coding	protein_coding	CHG:0:43,CG:0:7,CHH:0:1	51	CHG
chr1	7998167	7998756	590	0	29.177	1.818	AT1G22620	protein_coding	protein_coding	CHG:0:39,CHH:0:7,CG:0:5	51	CHG
chr1	7998959	8000632	1674	0	28.348	Inf	AT1G22620	protein_coding	protein_coding	CHG:0:122,CHH:0:41,CG:0:21	184	CHG
chr1	8000969	8001365	397	0	36.595	Inf	AT1G22630:protein_coding,AT1G22620	promoter,protein_coding	protein_coding	CHG:0:29,CHH:0:8	37	CHG
chr1	8001623	8002088	466	0	28.021	Inf	AT1G22630:protein_coding,AT1G22620	promoter,protein_coding	protein_coding	CHG:0:25,CHH:0:9	34	CHG
chr1	8018826	8020398	1573	0	30.155	Inf	AT1G22660	protein_coding	protein_coding	CHG:0:96,CHH:0:58,CG:0:1	155	CHG
chr1	8020677	8021173	497	0	27.031	Inf	AT1G22660	protein_coding	protein_coding	CHG:0:29,CHH:0:9	38	CHG
chr1	8047663	8047912	250	0	30.67	3.647	AT1G22720:protein_coding,AT1G22740:protein_coding,AT1G22730	promoter,promoter,protein_coding	protein_coding	CHG:0:25,CHH:0:1	26	CHG
chr1	8048116	8048421	306	0	19.107	Inf	AT1G22740:protein_coding,AT1G22730	promoter,protein_coding	protein_coding	CHG:0:10,CG:0:7,CHH:0:1	18	CHG
chr1	8051643	8052107	465	0	25.26	Inf	AT1G22750	protein_coding	protein_coding	CHG:0:19,CHH:0:2	21	CHG
chr1	8062459	8064673	2215	0	26.518	Inf	AT1G22770	protein_coding	protein_coding	CHG:0:177,CHH:0:107	284	CHG
chr1	8064944	8066009	1066	0	33.52	Inf	AT1G22780:protein_coding,AT1G22770	promoter,protein_coding	protein_coding	CHG:0:96,CHH:0:64,CG:0:11	171	CHG
chr1	8066376	8067182	807	0	23.089	Inf	AT1G22780:protein_coding,AT1G22770	promoter,protein_coding	protein_coding	CHG:0:48,CHH:0:18,CG:0:10	76	CHG
chr1	8077565	8077756	192	0	27.532	Inf	AT1G22840:protein_coding,AT1G22830	promoter,protein_coding	protein_coding	CHG:0:12,CHH:0:3	15	CHG
chr1	8078133	8078272	140	0	36.625	Inf	AT1G22840:protein_coding,AT1G22830	promoter,protein_coding	protein_coding	CHG:0:9,CHH:0:3	12	CHG
chr1	8078641	8078990	350	0	26.918	4.235	AT1G05777:atlncRNA,AT1G22840:protein_coding,AT1G22830	promoter,promoter,protein_coding	protein_coding	CHG:0:18,CG:0:4,CHH:0:2	24	CHG
chr1	8081728	8082179	452	0	19.592	Inf	AT1G05773:atlncRNA,AT1G22860:protein_coding,AT1G22850	promoter,promoter,protein_coding	protein_coding	CHG:0:10,CG:0:8,CHH:0:1	19	CHG
chr1	8084339	8087107	2769	0	33.779	Inf	AT1G22850:protein_coding,AT1G22860	promoter,protein_coding	protein_coding	CHG:0:205,CHH:0:85,CG:0:17	307	CHG
chr1	8087370	8088000	631	0	22.075	Inf	AT1G22870:protein_coding,AT1G22860	promoter,protein_coding	protein_coding	CHG:0:32,CHH:0:12,CG:0:1	45	CHG
chr1	8090272	8090766	495	0	25.806	Inf	AT1G22870	protein_coding	protein_coding	CHG:0:29,CHH:0:6,CG:0:1	36	CHG
chr1	8091030	8092891	1862	0	31.082	Inf	AT1G22870	protein_coding	protein_coding	CHG:0:118,CHH:0:38,CG:0:8	164	CHG
chr1	8093203	8093464	262	0	24.658	Inf	AT1G22880:protein_coding,AT1G22870	promoter,protein_coding	protein_coding	CHG:0:21,CG:0:2,CHH:0:2	25	CHG
chr1	8095759	8096347	589	0	30.064	Inf	AT1G22880	protein_coding	protein_coding	CHG:0:37,CHH:0:9,CG:0:4	50	CHG
chr1	8110247	8110733	487	0	21.468	Inf	AT1G22920	protein_coding	protein_coding	CHG:0:30,CHH:0:3	33	CHG
chr1	8118927	8120268	1342	0	35.694	Inf	AT1G22930	protein_coding	protein_coding	CHG:0:97,CHH:0:34,CG:0:3	134	CHG
chr1	8123105	8124312	1208	0	17.151	Inf	AT1G22940	protein_coding	protein_coding	CHG:0:55,CHH:0:7	62	CHG
chr1	8125562	8125708	147	0	33.465	3.271	AT1G22950	protein_coding	protein_coding	CG:0:6,CHG:0:4,CHH:0:1	11	CG
chr1	8128062	8128267	206	0	25.85	5.914	AT1G22950:protein_coding,AT1G22960	promoter,protein_coding	protein_coding	CHH:0:8,CHG:0:6,CG:0:2	16	CHH
chr1	8128784	8129251	468	0	34.486	Inf	AT1G22950:protein_coding,AT1G22960	promoter,protein_coding	protein_coding	CHG:0:32,CHH:0:10,CG:0:7	49	CHG
chr1	8213590	8214655	1066	0	23.566	Inf	AT1G23180:protein_coding,AT1G23170	promoter,protein_coding	protein_coding	CHG:0:49,CHH:0:32,CG:0:7	88	CHG
chr1	8215136	8215401	266	0	17.675	5.136	AT1G23180:protein_coding,AT1G23170	promoter,protein_coding	protein_coding	CHG:0:14,CG:0:2	16	CHG
chr1	8216954	8218889	1936	0	29.681	Inf	AT1G23190:protein_coding,AT1G23180	promoter,protein_coding	protein_coding	CHG:0:137,CHH:0:62,CG:0:9	208	CHG
chr1	8221080	8222548	1469	0	20.686	Inf	AT1G23190	protein_coding	protein_coding	CHG:0:90,CHH:0:29,CG:0:11	130	CHG
chr1	8222762	8224137	1376	0	20.312	Inf	AT1G23190	protein_coding	protein_coding	CHG:0:91,CHH:0:22,CG:0:11	124	CHG
chr1	8245151	8246538	1388	0	23.445	Inf	AT1G23230	protein_coding	protein_coding	CHG:0:101,CHH:0:54,CG:0:13	168	CHG
chr1	8246809	8247165	357	0	28.582	Inf	AT1G23230	protein_coding	protein_coding	CHG:0:32,CHH:0:21,CG:0:2	55	CHG
chr1	8247428	8248339	912	0	33.235	Inf	AT1G23230	protein_coding	protein_coding	CHG:0:52,CHH:0:19,CG:0:5	76	CHG
chr1	8248593	8248856	264	0	43.228	Inf	AT1G23230	protein_coding	protein_coding	CHG:0:32,CHH:0:13,CG:0:1	46	CHG
chr1	8249234	8249592	359	0	39.323	Inf	AT1G23230	protein_coding	protein_coding	CHG:0:31,CHH:0:11	42	CHG
chr1	8250156	8250299	144	0	33.672	Inf	AT1G23230	protein_coding	protein_coding	CHG:0:24,CHH:0:5	29	CHG
chr1	8269067	8269428	362	0	15.672	4.7	AT1G23310	protein_coding	protein_coding	CHG:0:12,CG:0:2	14	CHG
chr1	8269895	8270703	809	0	22.121	Inf	AT1G23310	protein_coding	protein_coding	CHG:0:63,CG:0:6,CHH:0:5	74	CHG
chr1	8325551	8326222	672	0	25.725	Inf	AT1G23460:protein_coding,AT1G23450	promoter,protein_coding	protein_coding	CHG:0:51,CHH:0:9,CG:0:5	65	CHG
chr1	8327914	8328090	177	0	15.855	Inf	AT1G23465:protein_coding,AT1G23460	promoter,protein_coding	protein_coding	CHG:0:9,CG:0:2,CHH:0:2	13	CHG
chr1	8328419	8328937	519	0	17.18	Inf	AT1G23465:protein_coding,AT1G23460	promoter,protein_coding	protein_coding	CHG:0:32,CHH:0:7,CG:0:1	40	CHG
chr1	8331256	8331531	276	0	30.303	Inf	AT1G23480:protein_coding	promoter	promoter	CHG:0:12,CHH:0:4,CG:0:2	18	CHG
chr1	8335593	8335740	148	0	21.488	Inf	AT1G23490:protein_coding,AT1G23480	promoter,protein_coding	protein_coding	CHG:0:9,CG:0:6,CHH:0:1	16	CHG
chr1	8407640	8407857	218	0	13.065	Inf	AT1G23770:protein_coding,AT1G23780	promoter,protein_coding	protein_coding	CHG:0:7,CG:0:5	12	CHG
chr1	8411707	8411848	142	0	24.575	Inf	AT1G23790	protein_coding	protein_coding	CHG:0:13,CHH:0:2,CG:0:1	16	CHG
chr1	8412158	8412501	344	0	14.205	Inf	AT1G23800	protein_coding	protein_coding	CHG:0:29,CHH:0:18,CG:0:3	50	CHG
chr1	8412781	8413558	778	0	15.89	Inf	AT1G23800	protein_coding	protein_coding	CHG:0:34,CHH:0:17,CG:0:1	52	CHG
chr1	8421272	8422326	1055	0	29.436	Inf	AT1G05833:atlncRNA,AT1G05837:atlncRNA,AT1G23820,AT1G05833	promoter,promoter,protein_coding,atlncRNA	protein_coding	CHG:0:64,CHH:0:22,CG:0:6	92	CHG
chr1	8433162	8433512	351	0	12.36	Inf	AT1G23870	protein_coding	protein_coding	CHG:0:14,CG:0:2,CHH:0:1	17	CHG
chr1	8433763	8435297	1535	0	36.074	Inf	AT1G23880:protein_coding,AT1G23870	promoter,protein_coding	protein_coding	CHG:0:131,CHH:0:50,CG:0:5	186	CHG
chr1	8437091	8438200	1110	0	27.966	Inf	AT1G23880	protein_coding	protein_coding	CHG:0:88,CHH:0:40,CG:0:6	134	CHG
chr1	8438808	8439070	263	0	14.907	Inf	AT1G23890,AT1G23880	protein_coding,protein_coding	protein_coding	CHG:0:10,CHH:0:8	18	CHG
chr1	8439861	8440031	171	0	13.648	Inf	AT1G23900:protein_coding,AT1G23890	promoter,protein_coding	protein_coding	CHG:0:6,CHH:0:3,CG:0:2	11	CHG
chr1	8441967	8443624	1658	0	34.998	Inf	AT1G23890:protein_coding,AT1G23900	promoter,protein_coding	protein_coding	CHG:0:119,CHH:0:39,CG:0:13	171	CHG
chr1	8443867	8445149	1283	0	31.108	Inf	AT1G23900	protein_coding	protein_coding	CHG:0:75,CHH:0:38,CG:0:3	116	CHG
chr1	8445424	8445803	380	0	26.6	Inf	AT1G23900	protein_coding	protein_coding	CHG:0:30,CHH:0:13	43	CHG
chr1	8466091	8466980	890	0	20.197	Inf	AT1G23935	protein_coding	protein_coding	CHG:0:49,CHH:0:26,CG:0:6	81	CHG
chr1	8504001	8504357	357	0	29.254	Inf	AT1G24040,AT1G24020:protein_coding,AT1G24030	protein_coding,promoter,protein_coding	protein_coding	CHG:0:21,CHH:0:18,CG:0:6	45	CHG
chr1	8504634	8505310	677	0	31.571	Inf	AT1G24050:protein_coding,AT1G24040,AT1G24030	promoter,protein_coding,protein_coding	protein_coding	CHG:0:57,CHH:0:28,CG:0:6	91	CHG
chr1	8507964	8508348	385	0	24.51	3.465	AT1G24040:protein_coding,AT1G24050	promoter,protein_coding	protein_coding	CHG:0:15,CHH:0:3,CG:0:2	20	CHG
chr1	8521201	8522124	924	0	26.74	Inf	AT1G24070:protein_coding,AT1G24080:tRNA,AT1G24095:protein_coding,AT1G24090	promoter,promoter,promoter,protein_coding	protein_coding	CHG:0:46,CHH:0:22	68	CHG
chr1	8524036	8524518	483	0	28.343	5.632	AT1G24095	protein_coding	protein_coding	CHG:0:42,CHH:0:6,CG:0:2	50	CHG
chr1	8529644	8531383	1740	0	39.273	Inf	AT1G24120	protein_coding	protein_coding	CHG:0:159,CHH:0:41,CG:0:7	207	CHG
chr1	8554164	8554508	345	0	30.272	Inf	AT1G24160	protein_coding	protein_coding	CHG:0:30,CG:0:7,CHH:0:1	38	CHG
chr1	8554904	8555515	612	0	18.08	Inf	AT1G24160	protein_coding	protein_coding	CHG:0:29,CHH:0:7,CG:0:4	40	CHG
chr1	8564402	8564652	251	0	24.17	4.274	AT1G24180:protein_coding,AT1G24190	promoter,protein_coding	protein_coding	CHG:0:19,CG:0:5,CHH:0:1	25	CHG
chr1	8564972	8565224	253	0	30.558	1.915	AT1G24180:protein_coding,AT1G24190	promoter,protein_coding	protein_coding	CHG:0:19,CHH:0:4,CG:0:2	25	CHG
chr1	8565523	8569588	4066	0	30.974	Inf	AT1G24190	protein_coding	protein_coding	CHG:0:281,CHH:0:108,CG:0:13	402	CHG
chr1	8587167	8587381	215	0	12.977	4.34	AT1G24240	protein_coding	protein_coding	CHG:0:13,CG:0:3,CHH:0:1	17	CHG
chr1	8592691	8592923	233	0	23.567	Inf	AT1G24256	protein_coding	protein_coding	CHG:0:13,CG:0:6,CHH:0:3	22	CHG
chr1	8601675	8603305	1631	0	25.904	Inf	AT1G24265	protein_coding	protein_coding	CHG:0:98,CHH:0:34,CG:0:5	137	CHG
chr1	8605393	8605674	282	0	29.293	Inf	AT1G24267	protein_coding	protein_coding	CHG:0:7,CG:0:6	13	CHG
chr1	8610114	8612021	1908	0	25.911	Inf	AT1G24270:protein_coding,AT1G05867:atlncRNA,AT1G05873:atlncRNA,AT1G24280,AT1G05867	promoter,promoter,promoter,protein_coding,atlncRNA	protein_coding	CHG:0:117,CHH:0:65,CG:0:4	186	CHG
chr1	8612504	8613281	778	0	19.902	Inf	AT1G05867:atlncRNA,AT1G05873:atlncRNA,AT1G24280,AT1G24290,AT1G05873	promoter,promoter,protein_coding,protein_coding,atlncRNA	protein_coding	CHG:0:55,CHH:0:16,CG:0:8	79	CHG
chr1	8615173	8617497	2325	0	36.472	Inf	AT1G24290:protein_coding,AT1G24300	promoter,protein_coding	protein_coding	CHG:0:244,CHH:0:96,CG:0:14	354	CHG
chr1	8617773	8618667	895	0	40.283	Inf	AT1G24300	protein_coding	protein_coding	CHG:0:75,CHH:0:35,CG:0:5	115	CHG
chr1	8618959	8619511	553	0	42.075	3.923	AT1G24300	protein_coding	protein_coding	CHG:0:56,CHH:0:19,CG:0:7	82	CHG
chr1	8625290	8626082	793	0	23.827	4.756	AT1G24310	protein_coding	protein_coding	CHG:0:50,CHH:0:12,CG:0:1	63	CHG
chr1	8626545	8627716	1172	0	21.313	Inf	AT1G24320	protein_coding	protein_coding	CHG:0:71,CHH:0:49,CG:0:8	128	CHG
chr1	8628007	8628462	456	0	17.014	Inf	AT1G24320	protein_coding	protein_coding	CHG:0:25,CHH:0:19,CG:0:5	49	CHG
chr1	8629580	8629909	330	0	11.473	Inf	AT1G24330:protein_coding,AT1G24320	promoter,protein_coding	protein_coding	CHG:0:11,CHH:0:1	12	CHG
chr1	8632063	8632844	782	0	24.851	Inf	AT1G24320:protein_coding,AT1G24330	promoter,protein_coding	protein_coding	CHG:0:28,CHH:0:15,CG:0:4	47	CHG
chr1	8633164	8633583	420	0	24.356	Inf	AT1G24340:protein_coding,AT1G24330	promoter,protein_coding	protein_coding	CHG:0:44,CHH:0:4,CG:0:2	50	CHG
chr1	8635942	8637118	1177	0	22.956	Inf	AT1G24340	protein_coding	protein_coding	CHG:0:95,CHH:0:53,CG:0:8	156	CHG
chr1	8637416	8638495	1080	0	37.633	Inf	AT1G24340	protein_coding	protein_coding	CHG:0:95,CHH:0:38,CG:0:1	134	CHG
chr1	8639413	8639770	358	0	31.69	4.596	AT1G24360:protein_coding,AT1G24350	promoter,protein_coding	protein_coding	CHG:0:29,CG:0:4,CHH:0:4	37	CHG
chr1	8641308	8642741	1434	0	22.996	Inf	AT1G24350:protein_coding,AT1G24360	promoter,protein_coding	protein_coding	CHG:0:79,CG:0:9,CHH:0:6	94	CHG
chr1	8658877	8659453	577	0	14.166	Inf	AT1G05903:lncRNA,AT1G24430	promoter,protein_coding	protein_coding	CG:0:13,CHH:0:2	15	CG
chr1	8666918	8671100	4183	0	29.024	Inf	AT1G24460	protein_coding	protein_coding	CHG:0:312,CHH:0:137,CG:0:17	466	CHG
chr1	8671815	8671939	125	0.001	24.36	2.525	AT1G24470:protein_coding,AT1G24460	promoter,protein_coding	protein_coding	CHG:0:14,CG:0:2,CHH:0:1	17	CHG
chr1	8683281	8683653	373	0	15.947	4.054	AT1G24490	protein_coding	protein_coding	CHG:0:28,CG:0:1,CHH:0:1	30	CHG
chr1	8683929	8684314	386	0	20.244	Inf	AT1G24490	protein_coding	protein_coding	CHG:0:20	20	CHG
chr1	8686598	8686889	292	0	22.637	3.54	AT1G24520:protein_coding,AT1G24510	promoter,protein_coding	protein_coding	CHG:0:16,CHH:0:2	18	CHG
chr1	8703577	8704108	532	0	28.302	4.829	AT1G24545:protein_coding,AT1G24560	promoter,protein_coding	protein_coding	CHG:0:33,CHH:0:6,CG:0:1	40	CHG
chr1	8704508	8705095	588	0	13.578	Inf	AT1G24570:protein_coding,AT1G24560	promoter,protein_coding	protein_coding	CHG:0:26,CHH:0:2	28	CHG
chr1	8720880	8721437	558	0	27.05	Inf	AT1G24610	protein_coding	protein_coding	CHG:0:41,CHH:0:11,CG:0:6	58	CHG
chr1	8742805	8743236	432	0	28.379	Inf	AT1G24706	protein_coding	protein_coding	CHG:0:23,CHH:0:2	25	CHG
chr1	8743521	8744711	1191	0	35.464	Inf	AT1G24706	protein_coding	protein_coding	CHG:0:96,CHH:0:37,CG:0:3	136	CHG
chr1	8745309	8745501	193	0	37.957	5.796	AT1G24706	protein_coding	protein_coding	CHG:0:11,CHH:0:3,CG:0:1	15	CHG
chr1	8745717	8745863	147	0	33.61	Inf	AT1G24706	protein_coding	protein_coding	CHG:0:14,CHH:0:4	18	CHG
chr1	8746135	8747040	906	0	34.916	Inf	AT1G24706	protein_coding	protein_coding	CHG:0:69,CHH:0:26	95	CHG
chr1	8747427	8747671	245	0	28.235	2.77	AT1G24706	protein_coding	protein_coding	CHG:0:17,CHH:0:13	30	CHG
chr1	8747959	8750359	2401	0	31.801	Inf	AT1G24706	protein_coding	protein_coding	CHG:0:140,CHH:0:68,CG:0:7	215	CHG
chr1	8750827	8751199	373	0	35.161	Inf	AT1G24706	protein_coding	protein_coding	CHG:0:26,CHH:0:13,CG:0:2	41	CHG
chr1	8751480	8753990	2511	0	33.11	Inf	AT1G24706	protein_coding	protein_coding	CHG:0:186,CHH:0:72,CG:0:17	275	CHG
chr1	8754369	8754526	158	0	21.175	Inf	AT1G24706	protein_coding	protein_coding	CHG:0:16,CG:0:1	17	CHG
chr1	8760421	8760669	249	0	37.698	4.722	AT1G24764	protein_coding	protein_coding	CHG:0:18,CHH:0:5	23	CHG
chr1	8761043	8762365	1323	0	30.337	Inf	AT1G24764	protein_coding	protein_coding	CHG:0:102,CHH:0:44,CG:0:7	153	CHG
chr1	8837820	8838581	762	0	24.786	Inf	AT1G05927:atlncRNA,AT1G05933:atlncRNA,AT1G25220,AT1G05933	promoter,promoter,protein_coding,atlncRNA	protein_coding	CHG:0:37,CHH:0:13,CG:0:7	57	CHG
chr1	8878838	8879188	351	0	21.993	Inf	AT1G25320	protein_coding	protein_coding	CHG:0:13,CHH:0:6,CG:0:2	21	CHG
chr1	8879457	8880056	600	0	21.365	3.87	AT1G25320	protein_coding	protein_coding	CHG:0:31,CHH:0:10,CG:0:6	47	CHG
chr1	8890597	8892738	2142	0	36.714	Inf	AT1G25360:protein_coding,AT1G25350	promoter,protein_coding	protein_coding	CHG:0:140,CHH:0:42,CG:0:8	190	CHG
chr1	8893039	8893228	190	0	27.592	4.072	AT1G25360:protein_coding,AT1G25350	promoter,protein_coding	protein_coding	CHG:0:9,CHH:0:2	11	CHG
chr1	8895498	8896483	986	0	28.331	Inf	AT1G25350:protein_coding,AT1G25360	promoter,protein_coding	protein_coding	CHG:0:90,CHH:0:45,CG:0:13	148	CHG
chr1	8900633	8900887	255	0	19.348	5.009	AT1G25370:protein_coding,AT1G25375	promoter,protein_coding	protein_coding	CHG:0:10,CG:0:2,CHH:0:2	14	CHG
chr1	8901242	8901776	535	0	34.545	Inf	AT1G25380:protein_coding,AT1G25375	promoter,protein_coding	protein_coding	CHG:0:42,CHH:0:8	50	CHG
chr1	8904814	8905261	448	0	21.933	Inf	AT1G25375:protein_coding,AT1G25380	promoter,protein_coding	protein_coding	CHG:0:24,CHH:0:3	27	CHG
chr1	8906875	8907148	274	0	19.662	Inf	AT1G25390	protein_coding	protein_coding	CHG:0:19,CHH:0:1	20	CHG
chr1	8907550	8907879	330	0	27.477	5.928	AT1G25390	protein_coding	protein_coding	CHG:0:20,CHH:0:5,CG:0:1	26	CHG
chr1	8945030	8945409	380	0	20.859	Inf	AT1G25470	protein_coding	protein_coding	CHG:0:34,CG:0:4,CHH:0:1	39	CHG
chr1	8949221	8949359	139	0	15.22	4.53	AT1G25490:protein_coding,AT1G25480	promoter,protein_coding	protein_coding	CHG:0:11,CHH:0:1	12	CHG
chr1	8952627	8952796	170	0	40.258	Inf	AT1G25490	protein_coding	protein_coding	CHG:0:17,CHH:0:1	18	CHG
chr1	8953264	8953397	134	0	32.513	4.487	AT1G25490	protein_coding	protein_coding	CHG:0:12,CHH:0:4,CG:0:3	19	CHG
chr1	8955502	8956547	1046	0	22.571	Inf	AT1G25500	protein_coding	protein_coding	CHG:0:67,CG:0:9,CHH:0:7	83	CHG
chr1	8956919	8957072	154	0	18.547	3.812	AT1G25500	protein_coding	protein_coding	CHG:0:11,CHH:0:5,CG:0:2	18	CHG
chr1	8969423	8970318	896	0	30.904	Inf	AT1G25530:protein_coding,AT1G25540	promoter,protein_coding	protein_coding	CHG:0:119,CHH:0:32,CG:0:11	162	CHG
chr1	8970554	8973341	2788	0	33.788	Inf	AT1G25540	protein_coding	protein_coding	CHG:0:245,CHH:0:122,CG:0:15	382	CHG
chr1	8973553	8973729	177	0	33.593	5.786	AT1G25540	protein_coding	protein_coding	CHG:0:14,CG:0:2,CHH:0:1	17	CHG
chr1	8993743	8994083	341	0	13.062	Inf	AT1G25570	protein_coding	protein_coding	CHG:0:10,CHH:0:1	11	CHG
chr1	8997861	8998368	508	0	27.447	Inf	AT1G25580	protein_coding	protein_coding	CHG:0:39,CHH:0:2	41	CHG
chr1	8998588	8998885	298	0	28.983	Inf	AT1G25580	protein_coding	protein_coding	CHG:0:20,CHH:0:9,CG:0:2	31	CHG
chr1	8999100	8999395	296	0	11.87	Inf	AT1G25580	protein_coding	protein_coding	CHG:0:11	11	CHG
chr1	9002788	9003455	668	0	35.162	Inf	AT1G25682	protein_coding	protein_coding	CHG:0:55,CHH:0:14,CG:0:3	72	CHG
chr1	9025216	9026824	1609	0	25.077	Inf	AT1G26100:protein_coding,AT1G26110	promoter,protein_coding	protein_coding	CHG:0:122,CHH:0:16,CG:0:13	151	CHG
chr1	9029723	9030307	585	0	20.506	Inf	AT1G26110:protein_coding,AT1G26120	promoter,protein_coding	protein_coding	CHG:0:44,CHH:0:6,CG:0:2	52	CHG
chr1	9034628	9035308	681	0	27.057	3.931	AT1G05983:lncRNA,AT1G26130	promoter,protein_coding	protein_coding	CHG:0:53,CHH:0:31	84	CHG
chr1	9035585	9037385	1801	0	28.862	Inf	AT1G26130	protein_coding	protein_coding	CHG:0:138,CHH:0:110,CG:0:12	260	CHG
chr1	9037650	9038544	895	0	21.837	Inf	AT1G26130	protein_coding	protein_coding	CHG:0:53,CHH:0:19,CG:0:8	80	CHG
chr1	9040279	9040752	474	0	25.875	4.879	AT1G26140:protein_coding,AT1G26150	promoter,protein_coding	protein_coding	CHG:0:32,CG:0:6,CHH:0:6	44	CHG
chr1	9041025	9042405	1381	0	22.014	Inf	AT1G26140:protein_coding,AT1G26150	promoter,protein_coding	protein_coding	CHG:0:68,CHH:0:17,CG:0:5	90	CHG
chr1	9045122	9046071	950	0	18.171	Inf	AT1G26160,AT1G26150:protein_coding	protein_coding,promoter	protein_coding	CHG:0:37,CHH:0:7,CG:0:5	49	CHG
chr1	9048197	9049591	1395	0	28.47	Inf	AT1G26160:protein_coding,AT1G26170	promoter,protein_coding	protein_coding	CHG:0:111,CHH:0:31,CG:0:7	149	CHG
chr1	9050211	9052825	2615	0	32.402	Inf	AT1G26180:protein_coding,AT1G26170	promoter,protein_coding	protein_coding	CHG:0:169,CHH:0:83,CG:0:10	262	CHG
chr1	9053183	9053515	333	0	29.669	Inf	AT1G26180:protein_coding,AT1G26170	promoter,protein_coding	protein_coding	CHG:0:20,CHH:0:5,CG:0:2	27	CHG
chr1	9055454	9056564	1111	0	31.805	Inf	AT1G26170:protein_coding,AT1G26180	promoter,protein_coding	protein_coding	CHG:0:71,CHH:0:20,CG:0:8	99	CHG
chr1	9058584	9058990	407	0	15.296	Inf	AT1G26190	protein_coding	protein_coding	CHG:0:25	25	CHG
chr1	9059379	9059920	542	0	18.001	Inf	AT1G26190	protein_coding	protein_coding	CHG:0:27,CHH:0:2	29	CHG
chr1	9070122	9070712	591	0	12.778	Inf	AT1G26220:protein_coding,AT1G26225:protein_coding,AT1G26208,AT1G05987	promoter,promoter,atlncRNA,lncRNA	promoter	CHG:0:25,CHH:0:1	26	CHG
chr1	9072954	9073726	773	0	27.961	Inf	AT1G26208:atlncRNA,AT1G26218:atlncRNA,AT1G26230	promoter,promoter,protein_coding	protein_coding	CHG:0:64,CHH:0:31,CG:0:7	102	CHG
chr1	9073952	9074322	371	0	26.302	Inf	AT1G26218:atlncRNA,AT1G26230	promoter,protein_coding	protein_coding	CHG:0:23,CHH:0:8,CG:0:3	34	CHG
chr1	9088051	9088613	563	0	23.867	Inf	AT1G26260	protein_coding	protein_coding	CHG:0:20,CG:0:7,CHH:0:4	31	CHG
chr1	9090141	9090348	208	0	20.135	Inf	AT1G26270	protein_coding	protein_coding	CHG:0:13,CG:0:6	19	CHG
chr1	9090564	9090927	364	0	26.242	Inf	AT1G26270	protein_coding	protein_coding	CHG:0:26,CHH:0:8,CG:0:2	36	CHG
chr1	9091191	9091505	315	0	16.238	5.351	AT1G26270	protein_coding	protein_coding	CHG:0:15,CG:0:5,CHH:0:1	21	CHG
chr1	9107928	9108376	449	0	13.748	Inf	AT1G26330	protein_coding	protein_coding	CHG:0:11,CHH:0:5	16	CHG
chr1	9108627	9110290	1664	0	22.631	Inf	AT1G26330	protein_coding	protein_coding	CHG:0:110,CHH:0:62,CG:0:9	181	CHG
chr1	9110683	9110929	247	0	40.873	Inf	AT1G26330	protein_coding	protein_coding	CHG:0:21,CHH:0:14,CG:0:1	36	CHG
chr1	9111219	9112566	1348	0	30.413	Inf	AT1G26340:protein_coding,AT1G26330	promoter,protein_coding	protein_coding	CHG:0:90,CHH:0:61,CG:0:8	159	CHG
chr1	9112884	9113088	205	0	17.788	Inf	AT1G26340:protein_coding,AT1G26330	promoter,protein_coding	protein_coding	CHG:0:15,CHH:0:4	19	CHG
chr1	9122313	9122746	434	0	20.542	Inf	AT1G26360:protein_coding,AT1G26370	promoter,protein_coding	protein_coding	CHG:0:14,CG:0:2,CHH:0:1	17	CHG
chr1	9123042	9123574	533	0	29.078	Inf	AT1G26360:protein_coding,AT1G26370	promoter,protein_coding	protein_coding	CHG:0:32,CHH:0:7	39	CHG
chr1	9123997	9124427	431	0	32.398	Inf	AT1G26370	protein_coding	protein_coding	CHG:0:46,CHH:0:10,CG:0:2	58	CHG
chr1	9127369	9127575	207	0	26.24	3.585	AT1G26380,AT1G26370:protein_coding	protein_coding,promoter	protein_coding	CG:0:15,CHG:0:1	16	CG
chr1	9144688	9145349	662	0	26.151	Inf	AT1G26420:protein_coding,AT1G26440	promoter,protein_coding	protein_coding	CHG:0:41,CHH:0:11	52	CHG
chr1	9152897	9153266	370	0	26.192	Inf	AT1G26470:protein_coding,AT1G26460	promoter,protein_coding	protein_coding	CHG:0:16,CG:0:4,CHH:0:2	22	CHG
chr1	9153643	9153773	131	0	39.635	Inf	AT1G26470:protein_coding,AT1G26460	promoter,protein_coding	protein_coding	CHG:0:14,CHH:0:3	17	CHG
chr1	9164075	9164884	810	0	34.171	Inf	AT1G26515:protein_coding,AT1G26530:protein_coding,AT1G26520	promoter,promoter,protein_coding	protein_coding	CHG:0:51,CHH:0:13,CG:0:4	68	CHG
chr1	9168748	9169019	272	0	22.017	Inf	AT1G26540	protein_coding	protein_coding	CHG:0:16,CHH:0:1	17	CHG
chr1	9183133	9183506	374	0	16.983	5.238	AT1G26580:protein_coding,AT1G26570	promoter,protein_coding	protein_coding	CHG:0:22	22	CHG
chr1	9185656	9186886	1231	0	19.326	Inf	AT1G26580	protein_coding	protein_coding	CHG:0:67,CG:0:7,CHH:0:4	78	CHG
chr1	9189722	9190484	763	0	28.617	Inf	AT1G26590,AT1G26600:protein_coding	protein_coding,promoter	protein_coding	CHG:0:56,CHH:0:13,CG:0:3	72	CHG
chr1	9193542	9195198	1657	0	23.377	Inf	AT1G26610	protein_coding	protein_coding	CHG:0:115,CHH:0:88,CG:0:14	217	CHG
chr1	9195951	9196771	821	0	18.324	Inf	AT1G26620	protein_coding	protein_coding	CHG:0:45,CHH:0:17,CG:0:11	73	CHG
chr1	9196976	9198157	1182	0	24.499	Inf	AT1G26620	protein_coding	protein_coding	CHG:0:78,CHH:0:41,CG:0:12	131	CHG
chr1	9207806	9209361	1556	0	31.219	Inf	AT1G26650:protein_coding,AT1G26640	promoter,protein_coding	protein_coding	CHG:0:116,CHH:0:23,CG:0:2	141	CHG
chr1	9216712	9217661	950	0	24.42	Inf	AT1G26680:protein_coding,AT1G26670	promoter,protein_coding	protein_coding	CHG:0:55,CHH:0:10,CG:0:1	66	CHG
chr1	9221206	9221471	266	0	12.815	Inf	AT1G26680	protein_coding	protein_coding	CHG:0:11,CHH:0:9	20	CHG
chr1	9221811	9222364	554	0	17.339	Inf	AT1G26680	protein_coding	protein_coding	CHG:0:34,CHH:0:9,CG:0:1	44	CHG
chr1	9224383	9224641	259	0.008	12.775	2.335	AT1G26690	protein_coding	protein_coding	CG:0:6,CHG:0:5,CHH:0:1	12	CG
chr1	9245622	9245806	185	0	26.643	Inf	AT1G26750:protein_coding,AT1G26740	promoter,protein_coding	protein_coding	CHG:0:14,CHH:0:2	16	CHG
chr1	9287822	9288933	1112	0	30.816	Inf	AT1G26800:protein_coding,AT1G26810	promoter,protein_coding	protein_coding	CHG:0:84,CHH:0:23	107	CHG
chr1	9296696	9297710	1015	0	39.927	Inf	AT1G26840:protein_coding,AT1G26830	promoter,protein_coding	protein_coding	CHG:0:85,CHH:0:16,CG:0:4	105	CHG
chr1	9301846	9301986	141	0	40.275	1.726	AT1G26850	protein_coding	protein_coding	CHG:0:20,CHH:0:1	21	CHG
chr1	9302289	9302505	217	0	36.803	5.143	AT1G26850	protein_coding	protein_coding	CHG:0:17,CHH:0:3,CG:0:2	22	CHG
chr1	9302759	9302910	152	0	17.055	5.684	AT1G26850	protein_coding	protein_coding	CHG:0:11,CG:0:2,CHH:0:1	14	CHG
chr1	9319741	9320153	413	0	17.033	Inf	AT1G26880:protein_coding,AT1G26910:protein_coding,AT1G26900	promoter,promoter,protein_coding	protein_coding	CHG:0:21,CHH:0:4,CG:0:3	28	CHG
chr1	9320511	9320636	126	0	22.995	3.776	AT1G26910:protein_coding,AT1G26900	promoter,protein_coding	protein_coding	CHG:0:9,CG:0:2,CHH:0:2	13	CHG
chr1	9374660	9376340	1681	0	30.139	Inf	AT1G27000	protein_coding	protein_coding	CHG:0:130,CHH:0:40,CG:0:8	178	CHG
chr1	9385833	9386398	566	0	24.73	Inf	.	.	intergenic	CG:0:16,CHG:0:1	17	CG
chr1	9397364	9398360	997	0	32.586	Inf	AT1G27080:protein_coding,AT1G27070	promoter,protein_coding	protein_coding	CHG:0:67,CHH:0:10,CG:0:3	80	CHG
chr1	9414009	9414447	439	0	19.708	5.979	AT1G27110	protein_coding	protein_coding	CHG:0:18,CG:0:2	20	CHG
chr1	9422636	9422873	238	0	29.947	5.93	AT1G27120	protein_coding	protein_coding	CHG:0:21,CHH:0:4	25	CHG
chr1	9423106	9423437	332	0	28.503	3.661	AT1G27130:protein_coding,AT1G27120	promoter,protein_coding	protein_coding	CHG:0:25,CHH:0:7,CG:0:2	34	CHG
chr1	9423691	9424120	430	0	14.915	Inf	AT1G27130:protein_coding,AT1G27120	promoter,protein_coding	protein_coding	CHG:0:28,CHH:0:4,CG:0:1	33	CHG
chr1	9429975	9430955	981	0	22.966	Inf	AT1G27160:protein_coding,AT1G27150	promoter,protein_coding	protein_coding	CHG:0:50,CHH:0:9	59	CHG
chr1	9431235	9431396	162	0	16.94	Inf	AT1G27160:protein_coding,AT1G27170:protein_coding,AT1G27150	promoter,promoter,protein_coding	protein_coding	CHG:0:10,CG:0:1,CHH:0:1	12	CHG
chr1	9443153	9443454	302	0	22.1	6.25	AT1G27180	protein_coding	protein_coding	CHG:0:19,CHH:0:3,CG:0:2	24	CHG
chr1	9443702	9443846	145	0	30.32	Inf	AT1G27180	protein_coding	protein_coding	CHG:0:15,CHH:0:4	19	CHG
chr1	9444221	9444365	145	0	39.18	Inf	AT1G27180	protein_coding	protein_coding	CHG:0:15,CHH:0:7	22	CHG
chr1	9488502	9488878	377	0	22.468	Inf	AT1G27320	protein_coding	protein_coding	CHG:0:25,CG:0:4,CHH:0:1	30	CHG
chr1	9489180	9489355	176	0	35.93	5.899	AT1G27320	protein_coding	protein_coding	CHH:0:11,CHG:0:6,CG:0:2	19	CHH
chr1	9489609	9490561	953	0	27.035	Inf	AT1G27320	protein_coding	protein_coding	CHG:0:64,CHH:0:19,CG:0:6	89	CHG
chr1	9490937	9491692	756	0	37.292	4.407	AT1G27330:protein_coding,AT1G27320	promoter,protein_coding	protein_coding	CHG:0:62,CHH:0:37,CG:0:2	101	CHG
chr1	9496460	9496948	489	0	41.246	Inf	AT1G27340	protein_coding	protein_coding	CHG:0:44,CHH:0:8	52	CHG
chr1	9505388	9507205	1818	0	29.413	Inf	AT1G27370	protein_coding	protein_coding	CHG:0:139,CHH:0:24,CG:0:17	180	CHG
chr1	9511540	9511913	374	0	25.975	4.924	AT1G27380:protein_coding,AT1G27385	promoter,protein_coding	protein_coding	CHG:0:23,CHH:0:4	27	CHG
chr1	9513623	9513888	266	0	40.26	Inf	AT1G27385:protein_coding,AT1G27400:protein_coding,AT1G06087:snoRNA,AT1G27390	promoter,promoter,promoter,protein_coding	protein_coding	CHG:0:12,CG:0:4,CHH:0:2	18	CHG
chr1	9517977	9518575	599	0	17.995	Inf	AT1G27420:protein_coding,AT1G27410	promoter,protein_coding	protein_coding	CHG:0:22,CG:0:2	24	CHG
chr1	9521542	9521901	360	0	33.486	Inf	AT1G27430	protein_coding	protein_coding	CHG:0:29,CHH:0:3,CG:0:2	34	CHG
chr1	9522166	9523029	864	0	41.187	Inf	AT1G27430	protein_coding	protein_coding	CHG:0:105,CHH:0:42,CG:0:6	153	CHG
chr1	9523250	9525986	2737	0	41.757	Inf	AT1G27430	protein_coding	protein_coding	CHG:0:250,CHH:0:75,CG:0:26	351	CHG
chr1	9529343	9530501	1159	0	26.643	Inf	AT1G27435:protein_coding,AT1G27450:protein_coding,AT1G27440	promoter,promoter,protein_coding	protein_coding	CHG:0:74,CHH:0:35,CG:0:6	115	CHG
chr1	9533010	9533364	355	0	20.11	5.992	AT1G27440:protein_coding,AT1G27460:protein_coding,AT1G27450	promoter,promoter,protein_coding	protein_coding	CHG:0:11	11	CHG
chr1	9535581	9535699	119	0	22.852	Inf	AT1G27460	protein_coding	protein_coding	CHG:0:12,CG:0:6	18	CHG
chr1	9540766	9541355	590	0	34.549	Inf	AT1G27461:protein_coding,AT1G27470	promoter,protein_coding	protein_coding	CHG:0:48,CHH:0:12,CG:0:2	62	CHG
chr1	9541619	9541883	265	0	39.043	4.927	AT1G27470	protein_coding	protein_coding	CHG:0:16,CG:0:2	18	CHG
chr1	9542227	9543120	894	0	32.529	Inf	AT1G27480:protein_coding,AT1G27470	promoter,protein_coding	protein_coding	CHG:0:68,CHH:0:17,CG:0:2	87	CHG
chr1	9552173	9552521	349	0	35.033	2.774	AT1G27500	protein_coding	protein_coding	CHG:0:28,CHH:0:6,CG:0:4	38	CHG
chr1	9552813	9553356	544	0	22.172	Inf	AT1G27500	protein_coding	protein_coding	CHG:0:38,CHH:0:15,CG:0:3	56	CHG
chr1	9555358	9557616	2259	0	35.438	Inf	AT1G27500:protein_coding,AT1G27520:protein_coding,AT1G27510	promoter,promoter,protein_coding	protein_coding	CHG:0:142,CHH:0:33,CG:0:20	195	CHG
chr1	9559547	9560017	471	0	27.84	6.391	AT1G27510:protein_coding,AT1G27520	promoter,protein_coding	protein_coding	CHG:0:27,CHH:0:6,CG:0:4	37	CHG
chr1	9560295	9561773	1479	0	33.5	Inf	AT1G27510:protein_coding,AT1G27520	promoter,protein_coding	protein_coding	CHG:0:96,CHH:0:55,CG:0:8	159	CHG
chr1	9563174	9563347	174	0	15.672	4.069	AT1G27535:protein_coding,AT1G27530	promoter,protein_coding	protein_coding	CHG:0:10,CG:0:2	12	CHG
chr1	9592978	9593683	706	0	34.192	Inf	AT1G27580:protein_coding,AT1G27595	promoter,protein_coding	protein_coding	CHG:0:47,CHH:0:14,CG:0:6	67	CHG
chr1	9593924	9595927	2004	0	35.922	Inf	AT1G27595	protein_coding	protein_coding	CHG:0:138,CHH:0:60,CG:0:9	207	CHG
chr1	9596135	9596911	777	0	31.202	Inf	AT1G27595	protein_coding	protein_coding	CHG:0:64,CHH:0:30,CG:0:4	98	CHG
chr1	9597172	9599645	2474	0	37.369	Inf	AT1G27595	protein_coding	protein_coding	CHG:0:216,CHH:0:101,CG:0:13	330	CHG
chr1	9600314	9601763	1450	0	30.273	Inf	AT1G27595	protein_coding	protein_coding	CHG:0:99,CHH:0:28,CG:0:11	138	CHG
chr1	9602049	9602257	209	0	11.385	3.502	AT1G27595	protein_coding	protein_coding	CHG:0:6,CHH:0:5	11	CHG
chr1	9604303	9604906	604	0	18.358	4.286	AT1G27600	protein_coding	protein_coding	CHG:0:31,CHH:0:1	32	CHG
chr1	9612237	9613475	1239	0	31.824	Inf	AT1G27650:protein_coding,AT1G27630	promoter,protein_coding	protein_coding	CHG:0:98,CHH:0:13,CG:0:11	122	CHG
chr1	9632677	9633149	473	0	37.46	Inf	AT1G27680	protein_coding	protein_coding	CHG:0:37,CHH:0:7,CG:0:3	47	CHG
chr1	9633770	9634146	377	0	16.272	Inf	AT1G27680	protein_coding	protein_coding	CHG:0:12,CG:0:4,CHH:0:1	17	CHG
chr1	9637412	9638173	762	0	23.129	3.322	AT1G27695:protein_coding,AT1G27690	promoter,protein_coding	protein_coding	CHG:0:51,CG:0:10,CHH:0:9	70	CHG
chr1	9640627	9641074	448	0	21.553	Inf	AT1G27710:protein_coding,AT1G27700	promoter,protein_coding	protein_coding	CHG:0:28,CG:0:2,CHH:0:2	32	CHG
chr1	9644370	9644735	366	0	27.213	Inf	AT1G27720	protein_coding	protein_coding	CHG:0:16,CG:0:5,CHH:0:2	23	CHG
chr1	9645525	9646558	1034	0	20.942	Inf	AT1G27720	protein_coding	protein_coding	CHG:0:67,CHH:0:19,CG:0:1	87	CHG
chr1	9657962	9659504	1543	0	35.418	Inf	AT1G27750	protein_coding	protein_coding	CHG:0:124,CHH:0:74,CG:0:11	209	CHG
chr1	9659786	9660991	1206	0	37.538	Inf	AT1G27752:protein_coding,AT1G27750	promoter,protein_coding	protein_coding	CHG:0:105,CHH:0:55,CG:0:10	170	CHG
chr1	9663117	9663503	387	0	21.777	Inf	AT1G27752	protein_coding	protein_coding	CHG:0:17,CHH:0:1	18	CHG
chr1	9663839	9667129	3291	0	28.131	Inf	AT1G27760:protein_coding,AT1G27752	promoter,protein_coding	protein_coding	CHG:0:211,CHH:0:47,CG:0:13	271	CHG
chr1	9669913	9670812	900	0	15.263	Inf	AT1G27760	protein_coding	protein_coding	CHG:0:41	41	CHG
chr1	9672326	9672748	423	0	17.173	Inf	AT1G27770	protein_coding	protein_coding	CHG:0:29,CHH:0:5	34	CHG
chr1	9673228	9674279	1052	0	32.007	Inf	AT1G27770	protein_coding	protein_coding	CHG:0:86,CHH:0:24,CG:0:10	120	CHG
chr1	9674483	9675400	918	0	22.542	Inf	AT1G27770	protein_coding	protein_coding	CHG:0:63,CHH:0:10,CG:0:4	77	CHG
chr1	9693815	9693953	139	0	32.672	6.915	AT1G27840	protein_coding	protein_coding	CHG:0:12,CG:0:2,CHH:0:1	15	CHG
chr1	9694238	9694927	690	0	28.222	Inf	AT1G27840	protein_coding	protein_coding	CHG:0:44,CHH:0:18,CG:0:2	64	CHG
chr1	9695315	9695728	414	0	28.786	Inf	AT1G27840	protein_coding	protein_coding	CHG:0:24,CHH:0:7	31	CHG
chr1	9699217	9699739	523	0	20.404	Inf	AT1G27850	protein_coding	protein_coding	CHG:0:37,CHH:0:2	39	CHG
chr1	9700015	9702760	2746	0	37.407	Inf	AT1G27850	protein_coding	protein_coding	CHG:0:229,CHH:0:140,CG:0:16	385	CHG
chr1	9703043	9703502	460	0	37.636	Inf	AT1G27850	protein_coding	protein_coding	CHG:0:33,CG:0:7,CHH:0:3	43	CHG
chr1	9709993	9710651	659	0	24.798	Inf	AT1G27880	protein_coding	protein_coding	CHG:0:47,CHH:0:21,CG:0:9	77	CHG
chr1	9710932	9711469	538	0	27.467	Inf	AT1G27880	protein_coding	protein_coding	CHG:0:38,CHH:0:32,CG:0:2	72	CHG
chr1	9711775	9712231	457	0	21.788	Inf	AT1G27880	protein_coding	protein_coding	CHG:0:22,CHH:0:17	39	CHG
chr1	9712643	9713183	541	0	22.002	Inf	AT1G27880	protein_coding	protein_coding	CHG:0:21,CHH:0:11	32	CHG
chr1	9713407	9713587	181	0	24.395	Inf	AT1G27880	protein_coding	protein_coding	CHG:0:7,CG:0:4,CHH:0:1	12	CHG
chr1	9716589	9717732	1144	0	31.268	Inf	AT1G27890:protein_coding,AT1G27900	promoter,protein_coding	protein_coding	CHG:0:77,CHH:0:28,CG:0:3	108	CHG
chr1	9717978	9719505	1528	0	31.501	Inf	AT1G27900	protein_coding	protein_coding	CHG:0:101,CHH:0:34,CG:0:7	142	CHG
chr1	9720945	9722662	1718	0	28.048	Inf	AT1G27900:protein_coding,AT1G27910	promoter,protein_coding	protein_coding	CHG:0:112,CHH:0:38,CG:0:15	165	CHG
chr1	9722949	9723300	352	0	34.093	Inf	AT1G27910	protein_coding	protein_coding	CHG:0:29,CHH:0:16,CG:0:2	47	CHG
chr1	9723683	9723912	230	0	26.095	Inf	AT1G27910	protein_coding	protein_coding	CHG:0:13,CG:0:4,CHH:0:1	18	CHG
chr1	9727064	9728479	1416	0	26.228	Inf	AT1G27921,AT1G27920	atlncRNA,protein_coding	protein_coding	CHG:0:95,CHH:0:21,CG:0:18	134	CHG
chr1	9728792	9729473	682	0	20.795	Inf	AT1G27921,AT1G27920	atlncRNA,protein_coding	protein_coding	CHG:0:42,CHH:0:9,CG:0:2	53	CHG
chr1	9742377	9743416	1040	0	24.651	Inf	AT1G27960	protein_coding	protein_coding	CHG:0:53,CHH:0:14,CG:0:2	69	CHG
chr1	9743653	9744607	955	0	29.207	Inf	AT1G27960	protein_coding	protein_coding	CHG:0:67,CHH:0:31,CG:0:6	104	CHG
chr1	9797203	9798076	874	0	32.841	4.182	AT1G28090	protein_coding	protein_coding	CHG:0:59,CHH:0:16,CG:0:7	82	CHG
chr1	9801964	9802763	800	0	19.217	Inf	AT1G06123:lncRNA,AT1G28100	promoter,protein_coding	protein_coding	CHG:0:32,CHH:0:10,CG:0:2	44	CHG
chr1	9803343	9803699	357	0	34.835	Inf	AT1G28100,AT1G28110	protein_coding,protein_coding	protein_coding	CHG:0:23,CHH:0:8,CG:0:4	35	CHG
chr1	9804458	9804777	320	0	18.758	Inf	AT1G28110	protein_coding	protein_coding	CHG:0:18,CHH:0:3,CG:0:2	23	CHG
chr1	9813951	9814608	658	0	18.77	3.583	AT1G28120	protein_coding	protein_coding	CHG:0:34,CHH:0:4	38	CHG
chr1	9833152	9833588	437	0	11.262	5.467	AT1G28140	protein_coding	protein_coding	CHG:0:13	13	CHG
chr1	9855327	9857582	2256	0	22.627	Inf	AT1G28210	protein_coding	protein_coding	CHG:0:135,CHH:0:61,CG:0:7	203	CHG
chr1	9858018	9858883	866	0	17.734	Inf	AT1G28210	protein_coding	protein_coding	CHG:0:47,CHH:0:23,CG:0:5	75	CHG
chr1	9869824	9871010	1187	0	30.056	Inf	AT1G28240	protein_coding	protein_coding	CHG:0:74,CHH:0:12,CG:0:3	89	CHG
chr1	9877764	9878835	1072	0	21.592	Inf	AT1G28265:protein_coding,AT1G28260	promoter,protein_coding	protein_coding	CHG:0:76,CHH:0:17,CG:0:13	106	CHG
chr1	9921201	9921460	260	0	29.557	Inf	AT1G28320	protein_coding	protein_coding	CHG:0:18,CG:0:4,CHH:0:1	23	CHG
chr1	9921735	9922930	1196	0	33.934	Inf	AT1G28320	protein_coding	protein_coding	CHG:0:87,CHH:0:32,CG:0:1	120	CHG
chr1	9923137	9923554	418	0	28.31	Inf	AT1G28320	protein_coding	protein_coding	CHG:0:30,CHH:0:9,CG:0:3	42	CHG
chr1	9940993	9941330	338	0	31.511	Inf	AT1G28340	protein_coding	protein_coding	CHG:0:28	28	CHG
chr1	9941577	9942846	1270	0	25.986	Inf	AT1G28350:protein_coding,AT1G28340	promoter,protein_coding	protein_coding	CHG:0:81,CHH:0:13,CG:0:9	103	CHG
chr1	9945098	9945409	312	0	22.86	Inf	AT1G28350	protein_coding	protein_coding	CHG:0:22,CHH:0:3,CG:0:2	27	CHG
chr1	9945735	9945897	163	0	36.395	Inf	AT1G28350	protein_coding	protein_coding	CHG:0:17,CHH:0:3,CG:0:2	22	CHG
chr1	9946161	9947291	1131	0	35.455	Inf	AT1G28350	protein_coding	protein_coding	CHG:0:73,CHH:0:26,CG:0:9	108	CHG
chr1	9947906	9948777	872	0	27.448	Inf	AT1G28350	protein_coding	protein_coding	CHG:0:50,CHH:0:14,CG:0:2	66	CHG
chr1	9965434	9965582	149	0	12.873	3.12	AT1G28380	protein_coding	protein_coding	CHG:0:9,CG:0:2,CHH:0:1	12	CHG
chr1	9976545	9978603	2059	0	25.033	Inf	AT1G28420:protein_coding,AT1G28410	promoter,protein_coding	protein_coding	CHG:0:120,CHH:0:30,CG:0:11	161	CHG
chr1	9980576	9981239	664	0	28.964	Inf	AT1G28410:protein_coding,AT1G28420	promoter,protein_coding	protein_coding	CHG:0:40,CHH:0:10,CG:0:2	52	CHG
chr1	9981752	9984017	2266	0	30.215	Inf	AT1G28410:protein_coding,AT1G28420	promoter,protein_coding	protein_coding	CHG:0:124,CHH:0:64,CG:0:12	200	CHG
chr1	9984316	9985716	1401	0	31.583	Inf	AT1G28420	protein_coding	protein_coding	CHG:0:94,CHH:0:53,CG:0:3	150	CHG
chr1	9985999	9986308	310	0	33.152	Inf	AT1G28420	protein_coding	protein_coding	CHG:0:17,CHH:0:11	28	CHG
chr1	9986536	9987302	767	0	22.113	Inf	AT1G28420	protein_coding	protein_coding	CHG:0:34,CHH:0:8,CG:0:2	44	CHG
chr1	9988469	9988730	262	0	26.733	Inf	.	.	intergenic	CG:0:12,CHG:0:3	15	CG
chr1	10024533	10025242	710	0	25.784	Inf	AT1G28510	protein_coding	protein_coding	CHG:0:29,CHH:0:4,CG:0:2	35	CHG
chr1	10029785	10031040	1256	0	26.928	Inf	AT1G28520	protein_coding	protein_coding	CHG:0:97,CHH:0:33,CG:0:5	135	CHG
chr1	10032451	10034760	2310	0	26.716	Inf	AT1G28540:protein_coding,AT1G28530	promoter,protein_coding	protein_coding	CHG:0:157,CHH:0:48,CG:0:7	212	CHG
chr1	10038905	10040540	1636	0	31.388	Inf	AT1G28550:protein_coding,AT1G28560	promoter,protein_coding	protein_coding	CHG:0:116,CHH:0:59,CG:0:13	188	CHG
chr1	10080147	10080437	291	0	18.32	1.667	AT1G28685:atlncRNA,AT1G28690	promoter,protein_coding	protein_coding	CHG:0:14,CHH:0:2	16	CHG
chr1	10089756	10090234	479	0	22.588	Inf	AT1G28710:protein_coding,AT1G28730:tRNA,AT1G28740:tRNA,AT1G28750:tRNA,AT1G28710,AT1G28730	promoter,promoter,promoter,promoter,protein_coding,tRNA	protein_coding	CHG:0:20,CHH:0:9	29	CHG
chr1	10090899	10091064	166	0	19.648	4.486	AT1G28710:protein_coding,AT1G28770:tRNA,AT1G28780:tRNA	promoter,promoter,promoter	promoter	CHG:0:8,CHH:0:3,CG:0:1	12	CHG
chr1	10091525	10091709	185	0	16.762	Inf	AT1G28710:protein_coding,AT1G28770:tRNA,AT1G28780:tRNA,AT1G28790:tRNA	promoter,promoter,promoter,promoter	promoter	CHG:0:11,CHH:0:8	19	CHG
chr1	10091993	10092248	256	0	14.678	Inf	AT1G28770:tRNA,AT1G28780:tRNA,AT1G28790:tRNA,AT1G28800:tRNA,AT1G28810:tRNA	promoter,promoter,promoter,promoter,promoter	promoter	CHG:0:15,CHH:0:5	20	CHG
chr1	10092467	10092635	169	0	11.56	Inf	AT1G06173:lncRNA,AT1G28780:tRNA,AT1G28790:tRNA,AT1G28800:tRNA,AT1G28810:tRNA	promoter,promoter,promoter,promoter,promoter	promoter	CHG:0:10,CHH:0:2	12	CHG
chr1	10092905	10094055	1151	0	30.324	Inf	AT1G06173:lncRNA,AT1G28815:protein_coding,AT1G28790,AT1G28800,AT1G28790:tRNA,AT1G28800:tRNA,AT1G28810:tRNA	promoter,promoter,tRNA,tRNA,promoter,promoter,promoter	promoter	CHG:0:65,CHH:0:25,CG:0:5	95	CHG
chr1	10097244	10097645	402	0	22.65	Inf	AT1G28840:tRNA,AT1G28850:tRNA,AT1G28860:tRNA,AT1G28870:tRNA,AT1G28715	promoter,promoter,promoter,promoter,lncRNA	promoter	CHG:0:19,CHH:0:11,CG:0:2	32	CHG
chr1	10098057	10098536	480	0	25.181	Inf	AT1G28850:tRNA,AT1G28860:tRNA,AT1G28870:tRNA,AT1G28880:tRNA,AT1G28890:tRNA,AT1G28715	promoter,promoter,promoter,promoter,promoter,lncRNA	promoter	CHG:0:18,CHH:0:8,CG:0:2	28	CHG
chr1	10098786	10099096	311	0	40.048	Inf	AT1G28860:tRNA,AT1G28870:tRNA,AT1G28880:tRNA,AT1G28890:tRNA,AT1G28900:tRNA,AT1G28715,AT1G28860	promoter,promoter,promoter,promoter,promoter,lncRNA,tRNA	promoter	CHG:0:21,CHH:0:11	32	CHG
chr1	10099564	10099709	146	0	34.145	Inf	AT1G28880:tRNA,AT1G28890:tRNA,AT1G28900:tRNA,AT1G28910:tRNA,AT1G28715	promoter,promoter,promoter,promoter,lncRNA	promoter	CHG:0:9,CHH:0:4	13	CHG
chr1	10099978	10100874	897	0	28.989	Inf	AT1G28890:tRNA,AT1G28900:tRNA,AT1G28910:tRNA,AT1G28920:tRNA,AT1G28715,AT1G28890	promoter,promoter,promoter,promoter,lncRNA,tRNA	promoter	CHG:0:47,CHH:0:35,CG:0:2	84	CHG
chr1	10101126	10101571	446	0	43.9	Inf	AT1G28910:tRNA,AT1G28920:tRNA,AT1G28760:protein_coding,AT1G28715	promoter,promoter,promoter,lncRNA	promoter	CHG:0:38,CHH:0:33	71	CHG
chr1	10101782	10101919	138	0	27.387	6.297	AT1G28920:tRNA,AT1G28760:protein_coding,AT1G28715	promoter,promoter,lncRNA	promoter	CHH:0:10,CHG:0:8	18	CHH
chr1	10102136	10102283	148	0	28.785	Inf	AT1G28760:protein_coding,AT1G28715	promoter,lncRNA	promoter	CHG:0:9,CHH:0:3	12	CHG
chr1	10109092	10109889	798	0	24.614	Inf	AT1G28960,AT1G28765:protein_coding	protein_coding,promoter	protein_coding	CHG:0:44,CHH:0:12,CG:0:5	61	CHG
chr1	10110224	10110833	610	0	29.827	Inf	AT1G29000:protein_coding,AT1G28960	promoter,protein_coding	protein_coding	CHG:0:36,CHH:0:12,CG:0:3	51	CHG
chr1	10129481	10130110	630	0	23.716	5.178	AT1G06197:lncRNA,AT1G29030	promoter,protein_coding	protein_coding	CHG:0:46,CHH:0:28,CG:0:7	81	CHG
chr1	10130383	10131534	1152	0	21.197	Inf	AT1G29030	protein_coding	protein_coding	CHG:0:70,CHH:0:34,CG:0:6	110	CHG
chr1	10131822	10131992	171	0	15.22	4.803	AT1G29040:protein_coding,AT1G29030	promoter,protein_coding	protein_coding	CHG:0:7,CHH:0:4	11	CHG
chr1	10132377	10132845	469	0	17.683	Inf	AT1G29040:protein_coding,AT1G29030	promoter,protein_coding	protein_coding	CHG:0:32,CHH:0:13,CG:0:2	47	CHG
chr1	10175829	10176291	463	0	19.462	Inf	AT1G29120	protein_coding	protein_coding	CHG:0:19,CHH:0:2	21	CHG
chr1	10176584	10176983	400	0	25.828	Inf	AT1G29140:protein_coding,AT1G29120	promoter,protein_coding	protein_coding	CHG:0:32,CHH:0:6,CG:0:1	39	CHG
chr1	10181770	10182101	332	0	32.072	Inf	AT1G29150	protein_coding	protein_coding	CHG:0:38,CHH:0:6,CG:0:4	48	CHG
chr1	10190749	10191158	410	0	14.438	Inf	AT1G29170	protein_coding	protein_coding	CHG:0:9,CG:0:3,CHH:0:2	14	CHG
chr1	10191409	10192097	689	0	20.921	Inf	AT1G29170	protein_coding	protein_coding	CHG:0:48,CHH:0:21,CG:0:6	75	CHG
chr1	10192335	10193444	1110	0	24.165	Inf	AT1G29170	protein_coding	protein_coding	CHG:0:80,CHH:0:45,CG:0:8	133	CHG
chr1	10210704	10211736	1033	0	26.421	Inf	AT1G29220	protein_coding	protein_coding	CHG:0:53,CHH:0:15,CG:0:2	70	CHG
chr1	10215734	10216456	723	0	19.941	Inf	AT1G29230	protein_coding	protein_coding	CHG:0:32,CG:0:11,CHH:0:7	50	CHG
chr1	10216915	10217543	629	0	26.081	Inf	AT1G29240	protein_coding	protein_coding	CHG:0:38,CHH:0:7	45	CHG
chr1	10217796	10218087	292	0	13.323	Inf	AT1G29240	protein_coding	protein_coding	CHG:0:8,CHH:0:3	11	CHG
chr1	10218506	10218763	258	0	11.992	Inf	AT1G29240	protein_coding	protein_coding	CHG:0:8,CG:0:2,CHH:0:1	11	CHG
chr1	10253070	10253924	855	0	18.393	Inf	AT1G29320:protein_coding,AT1G29310	promoter,protein_coding	protein_coding	CHG:0:53,CHH:0:8,CG:0:2	63	CHG
chr1	10256331	10256673	343	0	24.515	Inf	AT1G29320	protein_coding	protein_coding	CHG:0:21,CHH:0:5	26	CHG
chr1	10257269	10257443	175	0	24.527	3.135	AT1G29320	protein_coding	protein_coding	CHG:0:12,CG:0:3,CHH:0:3	18	CHG
chr1	10259420	10259868	449	0	12.008	4.307	AT1G29330	protein_coding	protein_coding	CHG:0:23	23	CHG
chr1	10269339	10269420	82	0.017	30.535	1.274	AT1G29350	protein_coding	protein_coding	CHG:0:12	12	CHG
chr1	10270034	10270348	315	0	38.855	Inf	AT1G29350	protein_coding	protein_coding	CHG:0:22,CHH:0:5	27	CHG
chr1	10270849	10271405	557	0	51.174	Inf	AT1G29350	protein_coding	protein_coding	CHG:0:45,CHH:0:18,CG:0:2	65	CHG
chr1	10271607	10272964	1358	0	33.181	Inf	AT1G29355:protein_coding,AT1G29350	promoter,protein_coding	protein_coding	CHG:0:80,CHH:0:30,CG:0:5	115	CHG
chr1	10278394	10278537	144	0	28.177	5.626	AT1G29370	protein_coding	protein_coding	CHG:0:12,CHH:0:1	13	CHG
chr1	10279408	10279596	189	0	27.735	Inf	AT1G29370	protein_coding	protein_coding	CHG:0:8,CHH:0:4	12	CHG
chr1	10279889	10280988	1100	0	37.158	Inf	AT1G29370	protein_coding	protein_coding	CHG:0:86,CHH:0:35,CG:0:1	122	CHG
chr1	10281195	10281646	452	0	35.767	Inf	AT1G29380:protein_coding,AT1G29370	promoter,protein_coding	protein_coding	CHG:0:22,CHH:0:7,CG:0:2	31	CHG
chr1	10282172	10282375	204	0	24.307	6.014	AT1G29380:protein_coding,AT1G29370	promoter,protein_coding	protein_coding	CHG:0:13,CHH:0:3	16	CHG
chr1	10284238	10284448	211	0	16.587	5.558	AT1G29370:protein_coding,AT1G29380	promoter,protein_coding	protein_coding	CHG:0:10,CHH:0:1	11	CHG
chr1	10284683	10286018	1336	0	24.249	Inf	AT1G29370:protein_coding,AT1G29380	promoter,protein_coding	protein_coding	CHG:0:100,CHH:0:26,CG:0:4	130	CHG
chr1	10286309	10286565	257	0	24.673	5.558	AT1G29390	protein_coding	protein_coding	CHG:0:22	22	CHG
chr1	10291537	10291929	393	0	40.75	Inf	AT1G29395:protein_coding,AT1G29400	promoter,protein_coding	protein_coding	CHG:0:28,CG:0:4,CHH:0:3	35	CHG
chr1	10292358	10293373	1016	0	27.074	Inf	AT1G29400	protein_coding	protein_coding	CHG:0:61,CHH:0:12,CG:0:10	83	CHG
chr1	10298383	10298755	373	0	30.698	Inf	AT1G06233:snoRNA,AT1G06237:snoRNA,AT1G06243:snoRNA,AT1G29418:protein_coding,AT1G06247:snoRNA,AT1G29410	promoter,promoter,promoter,promoter,promoter,protein_coding	protein_coding	CHG:0:32,CHH:0:10,CG:0:4	46	CHG
chr1	10299166	10299468	303	0	16.873	Inf	AT1G06233:snoRNA,AT1G06237:snoRNA,AT1G06243:snoRNA,AT1G29418:protein_coding,AT1G06247:snoRNA,AT1G06253:snoRNA,AT1G29410	promoter,promoter,promoter,promoter,promoter,promoter,protein_coding	protein_coding	CHG:0:15,CG:0:1,CHH:0:1	17	CHG
chr1	10310929	10311680	752	0	27.366	4.733	AT1G29470	protein_coding	protein_coding	CHG:0:53,CHH:0:13,CG:0:8	74	CHG
chr1	10311917	10312373	457	0	35.495	Inf	AT1G29470	protein_coding	protein_coding	CHG:0:26,CHH:0:10,CG:0:1	37	CHG
chr1	10312667	10312951	285	0	42.928	Inf	AT1G29470	protein_coding	protein_coding	CHG:0:33,CHH:0:3,CG:0:1	37	CHG
chr1	10318361	10320687	2327	0	19.564	Inf	AT1G29490:protein_coding,AT1G29500:protein_coding,AT1G29480,AT1G29490,AT1G29510:protein_coding	promoter,promoter,protein_coding,protein_coding,promoter	protein_coding	CHG:0:87,CHH:0:83,CG:0:29	199	CHG
chr1	10325925	10326181	257	0	31.523	Inf	AT1G29540:protein_coding,AT1G29530	promoter,protein_coding	protein_coding	CHG:0:23,CHH:0:3	26	CHG
chr1	10333543	10333806	264	0	18.345	4.077	AT1G29560	protein_coding	protein_coding	CHG:0:14,CHH:0:9	23	CHG
chr1	10334378	10334567	190	0	15.348	Inf	AT1G29570:protein_coding,AT1G29560	promoter,protein_coding	protein_coding	CHH:0:5,CHG:0:4,CG:0:3	12	CHH
chr1	10336683	10337320	638	0	19.536	Inf	AT1G29570,AT1G29580:protein_coding	protein_coding,promoter	protein_coding	CHG:0:31,CHH:0:7,CG:0:3	41	CHG
chr1	10350020	10352496	2477	0	26.085	Inf	AT1G29630	protein_coding	protein_coding	CHG:0:138,CHH:0:96,CG:0:20	254	CHG
chr1	10385751	10385999	249	0	24.398	3.702	AT1G29700,AT1G29710:protein_coding	protein_coding,promoter	protein_coding	CHG:0:26,CHH:0:13	39	CHG
chr1	10388348	10389073	726	0	18.957	Inf	AT1G29710,AT1G29700:protein_coding	protein_coding,promoter	protein_coding	CHG:0:32,CG:0:11,CHH:0:8	51	CHG
chr1	10390207	10390334	128	0	12.367	5.088	.	.	intergenic	CHG:0:11,CG:0:2	13	CHG
chr1	10400874	10401341	468	0	21.416	2.068	AT1G29720:protein_coding,AT1G29730	promoter,protein_coding	protein_coding	CHG:0:32,CHH:0:17,CG:0:2	51	CHG
chr1	10401630	10401759	130	0	28.815	Inf	AT1G29720:protein_coding,AT1G29730	promoter,protein_coding	protein_coding	CHG:0:13,CHH:0:13	26	CHG
chr1	10402560	10403229	670	0	32.933	Inf	AT1G29730	protein_coding	protein_coding	CHG:0:60,CHH:0:14,CG:0:8	82	CHG
chr1	10403739	10403989	251	0	19.645	Inf	AT1G29730	protein_coding	protein_coding	CHG:0:12,CHH:0:3	15	CHG
chr1	10404635	10405080	446	0	16.163	3.981	AT1G29730	protein_coding	protein_coding	CHG:0:16,CHH:0:8,CG:0:4	28	CHG
chr1	10405405	10405650	246	0	17.765	Inf	AT1G29730	protein_coding	protein_coding	CHG:0:15	15	CHG
chr1	10410023	10410706	684	0	20.49	Inf	AT1G29740	protein_coding	protein_coding	CHG:0:40,CHH:0:20,CG:0:7	67	CHG
chr1	10411116	10411872	757	0	18.638	Inf	AT1G29740	protein_coding	protein_coding	CHH:0:51,CHG:0:45,CG:0:4	100	CHH
chr1	10412146	10412384	239	0	13.912	3.388	AT1G29740	protein_coding	protein_coding	CHG:0:14,CHH:0:6,CG:0:2	22	CHG
chr1	10412637	10412888	252	0	24.305	Inf	AT1G29740	protein_coding	protein_coding	CHG:0:11,CHH:0:8	19	CHG
chr1	10413957	10414300	344	0	13.273	6.005	AT1G29740:protein_coding,AT1G29750	promoter,protein_coding	protein_coding	CHG:0:8,CHH:0:3,CG:0:2	13	CHG
chr1	10414773	10416838	2066	0	26.533	Inf	AT1G29740:protein_coding,AT1G29750	promoter,protein_coding	protein_coding	CHG:0:130,CHH:0:108,CG:0:19	257	CHG
chr1	10417209	10419066	1858	0	28.377	Inf	AT1G29750	protein_coding	protein_coding	CHG:0:121,CHH:0:56,CG:0:17	194	CHG
chr1	10425563	10425994	432	0	17.225	Inf	AT1G29780:protein_coding,AT1G29770,AT1G29775	promoter,protein_coding,protein_coding	protein_coding	CHG:0:24,CHH:0:3	27	CHG
chr1	10426450	10426812	363	0	21.825	Inf	AT1G29780:protein_coding,AT1G29775,AT1G29785	promoter,protein_coding,atlncRNA	protein_coding	CHG:0:24,CHH:0:5	29	CHG
chr1	10427461	10427852	392	0	34.195	Inf	AT1G29775:protein_coding,AT1G29790:protein_coding,AT1G29785,AT1G29780	promoter,promoter,atlncRNA,protein_coding	protein_coding	CHG:0:20,CHH:0:6,CG:0:4	30	CHG
chr1	10428145	10428281	137	0	30.983	5.777	AT1G29775:protein_coding,AT1G29790:protein_coding,AT1G29785	promoter,promoter,atlncRNA	promoter	CHG:0:6,CG:0:5,CHH:0:1	12	CHG
chr1	10433329	10434840	1512	0	35.694	Inf	AT1G29800	protein_coding	protein_coding	CHG:0:107,CHH:0:28,CG:0:8	143	CHG
chr1	10435417	10436207	791	0	22.996	Inf	AT1G29800,AT1G29820:protein_coding,AT1G29810	protein_coding,promoter,protein_coding	protein_coding	CHG:0:52,CHH:0:16,CG:0:3	71	CHG
chr1	10448587	10449024	438	0	34.836	Inf	AT1G29840:protein_coding,AT1G29850	promoter,protein_coding	protein_coding	CHG:0:33,CHH:0:3,CG:0:2	38	CHG
chr1	10460456	10460839	384	0	36.062	Inf	AT1G29870:protein_coding,AT1G29880	promoter,protein_coding	protein_coding	CHG:0:28,CG:0:3,CHH:0:3	34	CHG
chr1	10461569	10461833	265	0	24.555	5.656	AT1G29890:protein_coding,AT1G29880	promoter,protein_coding	protein_coding	CHG:0:22,CHH:0:2	24	CHG
chr1	10464637	10465944	1308	0	33.754	4.201	AT1G29880:protein_coding,AT1G29890	promoter,protein_coding	protein_coding	CHG:0:93,CHH:0:16,CG:0:8	117	CHG
chr1	10468944	10469459	516	0	27.34	Inf	AT1G29900	protein_coding	protein_coding	CHG:0:27,CG:0:8,CHH:0:2	37	CHG
chr1	10470295	10470496	202	0	29.945	4.541	AT1G29900	protein_coding	protein_coding	CHG:0:11,CHH:0:3	14	CHG
chr1	10470729	10471209	481	0	31.684	1.404	AT1G29900	protein_coding	protein_coding	CHG:0:36,CHH:0:18,CG:0:3	57	CHG
chr1	10480060	10480460	401	0	24.549	1.594	AT1G29940	protein_coding	protein_coding	CHG:0:25,CG:0:4,CHH:0:4	33	CHG
chr1	10480768	10481459	692	0	29.592	4.12	AT1G29940	protein_coding	protein_coding	CHG:0:52,CHH:0:24	76	CHG
chr1	10481736	10482072	337	0	28.782	5.704	AT1G29940	protein_coding	protein_coding	CHG:0:22,CHH:0:5,CG:0:4	31	CHG
chr1	10482349	10483064	716	0	32.269	4.054	AT1G29940	protein_coding	protein_coding	CHG:0:34,CHH:0:14,CG:0:4	52	CHG
chr1	10483359	10484026	668	0	30.691	Inf	AT1G29940	protein_coding	protein_coding	CHG:0:39,CHH:0:17,CG:0:2	58	CHG
chr1	10484250	10484522	273	0	30.827	4.535	AT1G29940	protein_coding	protein_coding	CHG:0:18,CHH:0:11	29	CHG
chr1	10484816	10485735	920	0	28.019	Inf	AT1G29940	protein_coding	protein_coding	CHG:0:38,CHH:0:16,CG:0:5	59	CHG
chr1	10492936	10493093	158	0	25.94	5.908	AT1G29960:protein_coding,AT1G29950	promoter,protein_coding	protein_coding	CHG:0:10,CG:0:2,CHH:0:2	14	CHG
chr1	10493894	10494128	235	0	33.16	Inf	AT1G29960:protein_coding,AT1G29950	promoter,protein_coding	protein_coding	CHG:0:23,CHH:0:5,CG:0:4	32	CHG
chr1	10510527	10511545	1019	0	29.342	Inf	AT1G30010:protein_coding,AT1G30000	promoter,protein_coding	protein_coding	CHG:0:71,CHH:0:32,CG:0:8	111	CHG
chr1	10514115	10515750	1636	0	27.387	Inf	AT1G30000:protein_coding,AT1G30010	promoter,protein_coding	protein_coding	CHG:0:90,CHH:0:47,CG:0:5	142	CHG
chr1	10641922	10644764	2843	0	25.824	Inf	AT1G30240	protein_coding	protein_coding	CHG:0:156,CHH:0:89,CG:0:15	260	CHG
chr1	10645017	10645215	199	0	25.543	Inf	AT1G30240	protein_coding	protein_coding	CHG:0:10,CG:0:5,CHH:0:1	16	CHG
chr1	10656796	10657075	280	0	25.162	Inf	AT1G30270	protein_coding	protein_coding	CHG:0:11,CHH:0:3	14	CHG
chr1	10669604	10670304	701	0	20.46	Inf	AT1G06313:lncRNA,AT1G30290	promoter,protein_coding	protein_coding	CHG:0:41,CHH:0:20,CG:0:3	64	CHG
chr1	10670558	10671450	893	0	24.812	Inf	AT1G30300:protein_coding,AT1G30290	promoter,protein_coding	protein_coding	CHG:0:79,CHH:0:44,CG:0:3	126	CHG
chr1	10673665	10674505	841	0	20.978	4.502	AT1G30290:protein_coding,AT1G30300	promoter,protein_coding	protein_coding	CHG:0:25,CG:0:8	33	CHG
chr1	10687059	10687593	535	0	39.685	Inf	AT1G30330	protein_coding	protein_coding	CHG:0:89,CHH:0:18,CG:0:3	110	CHG
chr1	10687984	10688450	467	0	28.168	Inf	AT1G30330	protein_coding	protein_coding	CHG:0:34,CHH:0:23,CG:0:4	61	CHG
chr1	10716796	10717037	242	0	28.723	Inf	AT1G30360	protein_coding	protein_coding	CHG:0:22,CG:0:2	24	CHG
chr1	10717321	10717567	247	0	42.543	Inf	AT1G30360	protein_coding	protein_coding	CHG:0:46,CG:0:4	50	CHG
chr1	10728718	10729457	740	0	19.726	Inf	AT1G30400	protein_coding	protein_coding	CHG:0:29,CG:0:3,CHH:0:3	35	CHG
chr1	10729714	10731652	1939	0	26.914	Inf	AT1G30400	protein_coding	protein_coding	CHG:0:111,CHH:0:20,CG:0:11	142	CHG
chr1	10731967	10733091	1125	0	31.684	Inf	AT1G30400	protein_coding	protein_coding	CHG:0:83,CHH:0:21,CG:0:6	110	CHG
chr1	10733656	10733903	248	0	25.755	2.753	AT1G30400	protein_coding	protein_coding	CHG:0:18,CHH:0:3,CG:0:2	23	CHG
chr1	10734119	10734474	356	0	18.418	Inf	AT1G30400	protein_coding	protein_coding	CHG:0:19,CG:0:3,CHH:0:3	25	CHG
chr1	10735550	10735877	328	0	12.682	Inf	AT1G30400	protein_coding	protein_coding	CHG:0:15,CG:0:4,CHH:0:1	20	CHG
chr1	10739928	10740325	398	0	31.295	Inf	AT1G30410	protein_coding	protein_coding	CHG:0:26,CHH:0:9	35	CHG
chr1	10740705	10741012	308	0	16.958	Inf	AT1G30410	protein_coding	protein_coding	CHG:0:15,CHH:0:5	20	CHG
chr1	10742076	10742592	517	0	22.165	Inf	AT1G30410	protein_coding	protein_coding	CHG:0:29,CHH:0:11,CG:0:5	45	CHG
chr1	10742966	10744865	1900	0	24.486	Inf	AT1G30410	protein_coding	protein_coding	CHG:0:92,CHH:0:55,CG:0:39	186	CHG
chr1	10745722	10747031	1310	0	26.848	Inf	AT1G30410,AT1G30420:protein_coding	protein_coding,promoter	protein_coding	CHG:0:94,CHH:0:54,CG:0:15	163	CHG
chr1	10748856	10749793	938	0	17.211	Inf	AT1G30420	protein_coding	protein_coding	CHG:0:46,CHH:0:29,CG:0:12	87	CHG
chr1	10751341	10751483	143	0	17.67	Inf	AT1G30420	protein_coding	protein_coding	CHG:0:10,CHH:0:7,CG:0:2	19	CHG
chr1	10751694	10751837	144	0.007	21.402	1.187	AT1G30420	protein_coding	protein_coding	CHG:0:11,CHH:0:4	15	CHG
chr1	10752120	10752509	390	0	20.645	Inf	AT1G30420	protein_coding	protein_coding	CHG:0:24,CHH:0:14,CG:0:6	44	CHG
chr1	10752838	10753915	1078	0	17.943	Inf	AT1G30420	protein_coding	protein_coding	CHG:0:47,CHH:0:44,CG:0:26	117	CHG
chr1	10754675	10755216	542	0	29.223	Inf	AT1G30430:tRNA,AT1G30420	promoter,protein_coding	protein_coding	CHH:0:48,CHG:0:30,CG:0:4	82	CHH
chr1	10755492	10756449	958	0	32.256	Inf	AT1G30430:tRNA,AT1G30420	promoter,protein_coding	protein_coding	CHH:0:83,CHG:0:75,CG:0:12	170	CHH
chr1	10760262	10760523	262	0.001	17.96	2.479	AT1G30440	protein_coding	protein_coding	CHG:0:22,CHH:0:15,CG:0:4	41	CHG
chr1	10760820	10761588	769	0	28.104	Inf	AT1G30450:protein_coding,AT1G30440	promoter,protein_coding	protein_coding	CHG:0:62,CHH:0:24,CG:0:5	91	CHG
chr1	10763613	10764222	610	0	21.444	Inf	AT1G30450	protein_coding	protein_coding	CHG:0:24,CHH:0:7,CG:0:4	35	CHG
chr1	10764519	10767074	2556	0	32.427	Inf	AT1G30450	protein_coding	protein_coding	CHG:0:194,CHH:0:114,CG:0:6	314	CHG
chr1	10767477	10768036	560	0	28.573	Inf	AT1G30455:protein_coding,AT1G30450	promoter,protein_coding	protein_coding	CHG:0:37,CHH:0:18,CG:0:2	57	CHG
chr1	10768337	10768776	440	0	24.913	3.895	AT1G30455:protein_coding,AT1G30450	promoter,protein_coding	protein_coding	CHG:0:38,CHH:0:6,CG:0:3	47	CHG
chr1	10771585	10772310	726	0	30.043	Inf	AT1G30460	protein_coding	protein_coding	CHG:0:47,CHH:0:18,CG:0:7	72	CHG
chr1	10772644	10773505	862	0	28.649	Inf	AT1G30460	protein_coding	protein_coding	CHG:0:42,CHH:0:22,CG:0:7	71	CHG
chr1	10773884	10774774	891	0	25.681	Inf	AT1G06327:lncRNA,AT1G30460	promoter,protein_coding	protein_coding	CHG:0:60,CHH:0:15	75	CHG
chr1	10780305	10780592	288	0	24.432	Inf	AT1G30470	protein_coding	protein_coding	CHG:0:14,CG:0:2,CHH:0:1	17	CHG
chr1	10780879	10781280	402	0	27.341	Inf	AT1G30470	protein_coding	protein_coding	CHG:0:20,CG:0:6,CHH:0:3	29	CHG
chr1	10781567	10782850	1284	0	32.495	Inf	AT1G30470	protein_coding	protein_coding	CHG:0:75,CHH:0:25,CG:0:5	105	CHG
chr1	10783084	10785250	2167	0	29.285	Inf	AT1G30473:protein_coding,AT1G30470	promoter,protein_coding	protein_coding	CHG:0:115,CHH:0:38,CG:0:7	160	CHG
chr1	10786046	10786224	179	0	14.488	Inf	AT1G30473:protein_coding,AT1G30470	promoter,protein_coding	protein_coding	CHG:0:13	13	CHG
chr1	10797575	10797735	161	0	24.058	5.247	AT1G30490	protein_coding	protein_coding	CHG:0:11,CHH:0:3,CG:0:2	16	CHG
chr1	10797985	10798808	824	0	20.714	Inf	AT1G30490	protein_coding	protein_coding	CHG:0:48,CHH:0:5,CG:0:3	56	CHG
chr1	10805592	10805952	361	0	20.223	5.747	AT1G06343:lncRNA,AT1G30500	promoter,protein_coding	protein_coding	CHG:0:12,CHH:0:1	13	CHG
chr1	10817919	10818211	293	0	16.853	Inf	AT1G30540	protein_coding	protein_coding	CHG:0:12,CG:0:1	13	CHG
chr1	10830595	10830916	322	0	23.047	Inf	AT1G30570	protein_coding	protein_coding	CHG:0:13,CG:0:5,CHH:0:1	19	CHG
chr1	10832251	10832993	743	0	22.88	Inf	AT1G30580	protein_coding	protein_coding	CHG:0:44,CHH:0:4,CG:0:2	50	CHG
chr1	10833335	10833704	370	0	28.009	5.347	AT1G30580	protein_coding	protein_coding	CHG:0:21,CHH:0:7,CG:0:2	30	CHG
chr1	10833926	10834739	814	0	29.723	Inf	AT1G30580	protein_coding	protein_coding	CHG:0:45,CHH:0:10,CG:0:7	62	CHG
chr1	10837406	10838050	645	0	25.861	Inf	AT1G30580:protein_coding,AT1G30590	promoter,protein_coding	protein_coding	CHG:0:36,CHH:0:11,CG:0:2	49	CHG
chr1	10838494	10838866	373	0	26.308	Inf	AT1G30590	protein_coding	protein_coding	CHG:0:21,CHH:0:9	30	CHG
chr1	10841680	10842659	980	0	28.794	Inf	AT1G30590:protein_coding,AT1G30600	promoter,protein_coding	protein_coding	CHG:0:69,CHH:0:38,CG:0:13	120	CHG
chr1	10843075	10844093	1019	0	26.169	Inf	AT1G30600	protein_coding	protein_coding	CHG:0:75,CHH:0:33,CG:0:11	119	CHG
chr1	10847090	10848601	1512	0	23.264	Inf	AT1G30610,AT1G30600:protein_coding	protein_coding,promoter	protein_coding	CHG:0:84,CHH:0:22,CG:0:3	109	CHG
chr1	10848969	10849378	410	0	24.981	6.021	AT1G30610	protein_coding	protein_coding	CHG:0:25,CHH:0:7,CG:0:3	35	CHG
chr1	10855903	10856057	155	0	27.89	3.847	AT1G30620	protein_coding	protein_coding	CHG:0:9,CG:0:4,CHH:0:4	17	CHG
chr1	10856332	10857499	1168	0	31.989	Inf	AT1G30620	protein_coding	protein_coding	CHG:0:79,CHH:0:37,CG:0:5	121	CHG
chr1	10859069	10859267	199	0	29.61	4.702	AT1G30640:protein_coding,AT1G30630	promoter,protein_coding	protein_coding	CHG:0:16,CHH:0:2	18	CHG
chr1	10859476	10859656	181	0	24.035	6.13	AT1G30640:protein_coding,AT1G30630	promoter,protein_coding	protein_coding	CHG:0:13	13	CHG
chr1	10861978	10863348	1371	0	25.7	Inf	AT1G30630:protein_coding,AT1G30640	promoter,protein_coding	protein_coding	CHG:0:85,CHH:0:33,CG:0:6	124	CHG
chr1	10882773	10882920	148	0	31.615	4.509	AT1G30680	protein_coding	protein_coding	CHG:0:8,CHH:0:7,CG:0:2	17	CHG
chr1	10883432	10883696	265	0	29.268	5.044	AT1G30680	protein_coding	protein_coding	CHG:0:17,CHH:0:8,CG:0:3	28	CHG
chr1	10884159	10884848	690	0	28.355	Inf	AT1G30680	protein_coding	protein_coding	CHG:0:36,CHH:0:26,CG:0:4	66	CHG
chr1	10885139	10885389	251	0	30.303	4.014	AT1G30680	protein_coding	protein_coding	CHG:0:19,CHH:0:3	22	CHG
chr1	10888293	10888838	546	0	15.612	Inf	AT1G30690	protein_coding	protein_coding	CHG:0:33,CHH:0:5	38	CHG
chr1	10907310	10907808	499	0	24.884	Inf	AT1G30750:protein_coding,AT1G30757:protein_coding,AT1G30755	promoter,promoter,protein_coding	protein_coding	CHG:0:30,CHH:0:7,CG:0:1	38	CHG
chr1	10919906	10920190	285	0	25.458	Inf	AT1G30760	protein_coding	protein_coding	CG:0:8,CHG:0:8,CHH:0:4	20	CG
chr1	10938954	10939634	681	0	21.573	Inf	AT1G30810	protein_coding	protein_coding	CHG:0:38,CHH:0:3,CG:0:1	42	CHG
chr1	10940076	10940445	370	0	20.965	Inf	AT1G30810	protein_coding	protein_coding	CHG:0:25,CHH:0:3,CG:0:1	29	CHG
chr1	10940690	10941056	367	0	25.102	Inf	AT1G30810	protein_coding	protein_coding	CHG:0:10,CHH:0:4,CG:0:1	15	CHG
chr1	10945493	10946666	1174	0	21.176	Inf	AT1G30814:protein_coding,AT1G30820	promoter,protein_coding	protein_coding	CHG:0:69,CHH:0:11,CG:0:9	89	CHG
chr1	10995269	10995620	352	0	17.643	3.567	AT1G30880:protein_coding,AT1G30900:protein_coding,AT1G30890	promoter,promoter,protein_coding	protein_coding	CHG:0:20,CHH:0:1	21	CHG
chr1	11001523	11002020	498	0	30.067	Inf	AT1G30910	protein_coding	protein_coding	CHG:0:35,CHH:0:13,CG:0:6	54	CHG
chr1	11041151	11041310	160	0	28.51	3.602	AT1G30960:protein_coding,AT1G06397:snoRNA,AT1G30970	promoter,promoter,protein_coding	protein_coding	CHG:0:11,CHH:0:1	12	CHG
chr1	11041603	11042616	1014	0	30.565	Inf	AT1G30960:protein_coding,AT1G06397:snoRNA,AT1G30970	promoter,promoter,protein_coding	protein_coding	CHG:0:73,CHH:0:25	98	CHG
chr1	11055152	11055997	846	0	20.04	Inf	AT1G31000:protein_coding,AT1G31020:protein_coding,AT1G31010	promoter,promoter,protein_coding	protein_coding	CHG:0:35,CG:0:7,CHH:0:5	47	CHG
chr1	11091795	11092070	276	0	19.518	4.661	AT1G31080:protein_coding,AT1G31080	promoter,protein_coding	protein_coding	CG:0:11	11	CG
chr1	11106139	11106276	138	0	28.305	3.602	AT1G31120	protein_coding	protein_coding	CHG:0:10,CHH:0:3,CG:0:2	15	CHG
chr1	11145519	11145800	282	0	25.275	1.751	AT1G31180:protein_coding,AT1G06423:atlncRNA,AT1G31190	promoter,promoter,protein_coding	protein_coding	CHG:0:12,CG:0:3,CHH:0:2	17	CHG
chr1	11146065	11146884	820	0	34.523	Inf	AT1G31180:protein_coding,AT1G06423:atlncRNA,AT1G31190	promoter,promoter,protein_coding	protein_coding	CHG:0:53,CHH:0:15,CG:0:10	78	CHG
chr1	11148402	11148465	64	0.043	13.53	1.111	AT1G31200:protein_coding	promoter	promoter	CHH:0:10,CHG:0:1	11	CHH
chr1	11152145	11152261	117	0.002	17.245	2.099	ATCOPIA52_I	TE	TE	CHH:0:11,CHG:0:2	13	CHH
chr1	11154962	11155527	566	0	23.108	Inf	HELITRONY1C,AT1G31220:protein_coding	TE,promoter	TE	CG:0:30,CHG:0:10,CHH:0:2	42	CG
chr1	11159137	11159614	478	0	32.246	Inf	AT1G31230	protein_coding	protein_coding	CHG:0:45,CHH:0:14,CG:0:5	64	CHG
chr1	11159877	11161200	1324	0	25.173	Inf	AT1G31230	protein_coding	protein_coding	CHG:0:90,CHH:0:31,CG:0:3	124	CHG
chr1	11161410	11162215	806	0	26.567	Inf	AT1G31230	protein_coding	protein_coding	CHG:0:60,CHH:0:11,CG:0:6	77	CHG
chr1	11232748	11233281	534	0	21.765	Inf	AT1G31360	protein_coding	protein_coding	CHG:0:30,CHH:0:4,CG:0:2	36	CHG
chr1	11233569	11236135	2567	0	30.241	Inf	AT1G31360	protein_coding	protein_coding	CHG:0:188,CHH:0:93,CG:0:9	290	CHG
chr1	11247881	11248550	670	0	25.099	Inf	AT1G31400:protein_coding,AT1G31420:protein_coding,AT1G31410	promoter,promoter,protein_coding	protein_coding	CHG:0:40,CHH:0:3,CG:0:2	45	CHG
chr1	11250494	11252125	1632	0	28.286	Inf	AT1G31410:protein_coding,AT1G31420	promoter,protein_coding	protein_coding	CHG:0:101,CHH:0:10,CG:0:2	113	CHG
chr1	11256481	11257579	1099	0	27.801	Inf	AT1G31440,AT1G31430:protein_coding	protein_coding,promoter	protein_coding	CHG:0:63,CG:0:13,CHH:0:10	86	CHG
chr1	11264103	11264341	239	0	43.94	Inf	AT1G31460:protein_coding,AT1G31480:protein_coding,AT1G31470	promoter,promoter,protein_coding	protein_coding	CHG:0:24,CG:0:1	25	CHG
chr1	11266363	11268061	1699	0	33.841	Inf	AT1G31470:protein_coding,AT1G31480	promoter,protein_coding	protein_coding	CHG:0:104,CHH:0:37,CG:0:14	155	CHG
chr1	11268300	11271467	3168	0	28.246	Inf	AT1G31485:atlncRNA,AT1G31480,AT1G31490	promoter,protein_coding,protein_coding	protein_coding	CHG:0:192,CHH:0:86,CG:0:28	306	CHG
chr1	11271769	11271997	229	0	23.723	6.934	AT1G31490,AT1G31485	protein_coding,atlncRNA	protein_coding	CHG:0:19,CG:0:5,CHH:0:4	28	CHG
chr1	11274029	11274317	289	0	22.508	Inf	AT1G31490:protein_coding,AT1G31500	promoter,protein_coding	protein_coding	CHG:0:11,CHH:0:2,CG:0:1	14	CHG
chr1	11274911	11275603	693	0	27.073	4.69	AT1G31490:protein_coding,AT1G31510:protein_coding,AT1G31500	promoter,promoter,protein_coding	protein_coding	CHG:0:38,CHH:0:13,CG:0:2	53	CHG
chr1	11314338	11314504	167	0	39.595	Inf	AT1G31600	protein_coding	protein_coding	CHG:0:19,CHH:0:2	21	CHG
chr1	11315232	11315987	756	0	22.243	Inf	TAG2,AT1G31620:protein_coding,AT1G31600	TE,promoter,protein_coding	protein_coding	CHG:0:20,CHH:0:6,CG:0:3	29	CHG
chr1	11327061	11327199	139	0	39.67	Inf	AT1G31650	protein_coding	protein_coding	CHG:0:17,CHH:0:3	20	CHG
chr1	11327590	11327730	141	0	30.918	5.18	AT1G31650	protein_coding	protein_coding	CHG:0:12,CHH:0:2	14	CHG
chr1	11361141	11362580	1440	0	31.457	Inf	AT1G31730	protein_coding	protein_coding	CHG:0:112,CHH:0:17,CG:0:2	131	CHG
chr1	11362935	11363207	273	0.003	25.195	1.439	AT1G31730	protein_coding	protein_coding	CHG:0:9,CHH:0:4,CG:0:2	15	CHG
chr1	11393133	11393426	294	0	26.292	Inf	AT1G31780	protein_coding	protein_coding	CHG:0:23,CHH:0:3	26	CHG
chr1	11398384	11399382	999	0	24.091	Inf	AT1G31800	protein_coding	protein_coding	CHG:0:58,CHH:0:9,CG:0:8	75	CHG
chr1	11400496	11403097	2602	0	28.542	Inf	AT1G31810	protein_coding	protein_coding	CHG:0:162,CHH:0:77,CG:0:9	248	CHG
chr1	11403689	11404355	667	0	29.422	Inf	AT1G31810	protein_coding	protein_coding	CHG:0:48,CHH:0:47	95	CHG
chr1	11404655	11405414	760	0	29.55	2.657	AT1G31810	protein_coding	protein_coding	CHG:0:57,CHH:0:23,CG:0:1	81	CHG
chr1	11415562	11415919	358	0	30.63	3.91	AT1G31814:protein_coding,AT1G31817	promoter,protein_coding	protein_coding	CHG:0:22,CG:0:3	25	CHG
chr1	11419809	11419981	173	0	11.255	3.322	AT1G31820:protein_coding,AT1G31830	promoter,protein_coding	protein_coding	CHG:0:12,CG:0:4,CHH:0:2	18	CHG
chr1	11425142	11425725	584	0	14.36	Inf	AT1G31835:protein_coding,AT1G06453:snoRNA,AT1G31840	promoter,promoter,protein_coding	protein_coding	CHG:0:19,CHH:0:15,CG:0:2	36	CHG
chr1	11431789	11432823	1035	0	24.099	Inf	AT1G31850	protein_coding	protein_coding	CHG:0:68,CHH:0:23,CG:0:9	100	CHG
chr1	11437253	11437508	256	0	15.407	5.22	AT1G31860:protein_coding,AT1G06467:snoRNA,AT1G31870,AT1G06457:snoRNA,AT1G06463:snoRNA	promoter,promoter,protein_coding,promoter,promoter	protein_coding	CHG:0:12,CHH:0:1	13	CHG
chr1	11438105	11438904	800	0	32.608	Inf	AT1G31860:protein_coding,AT1G06467:snoRNA,AT1G31870	promoter,promoter,protein_coding	protein_coding	CHG:0:54,CHH:0:18,CG:0:5	77	CHG
chr1	11458910	11459885	976	0	33.995	Inf	AT1G31910	protein_coding	protein_coding	CHG:0:59,CHH:0:9,CG:0:5	73	CHG
chr1	11460227	11460846	620	0	28.017	Inf	AT1G31910	protein_coding	protein_coding	CHG:0:43,CHH:0:4,CG:0:2	49	CHG
chr1	11465991	11466449	459	0	17.114	Inf	AT1G31930	protein_coding	protein_coding	CHG:0:31,CG:0:16,CHH:0:1	48	CHG
chr1	11466780	11467220	441	0	20.088	5.199	AT1G31930	protein_coding	protein_coding	CHG:0:18,CHH:0:7,CG:0:2	27	CHG
chr1	11467443	11467797	355	0	24.47	Inf	AT1G31935:otherRNA,AT1G31930	promoter,protein_coding	protein_coding	CHG:0:15,CHH:0:7	22	CHG
chr1	11541437	11541794	358	0	26.187	Inf	AT1G32080:protein_coding,AT1G32090	promoter,protein_coding	protein_coding	CHG:0:17,CHH:0:6,CG:0:5	28	CHG
chr1	11542088	11542268	181	0	24.477	Inf	AT1G32090	protein_coding	protein_coding	CHG:0:11,CHH:0:3	14	CHG
chr1	11542529	11542767	239	0	29.118	3.682	AT1G32090	protein_coding	protein_coding	CHG:0:28	28	CHG
chr1	11553792	11554418	627	0	20.291	2.695	AT1G32120	protein_coding	protein_coding	CHG:0:52,CHH:0:7,CG:0:5	64	CHG
chr1	11554631	11554913	283	0	34.468	3.043	AT1G32127:protein_coding,AT1G32120	promoter,protein_coding	protein_coding	CHG:0:25,CHH:0:8,CG:0:1	34	CHG
chr1	11558395	11558543	149	0	29.523	5.236	AT1G32127	protein_coding	protein_coding	CHG:0:21,CHH:0:3	24	CHG
chr1	11559393	11559656	264	0.004	20.477	1.506	AT1G32130	protein_coding	protein_coding	CHG:0:14,CG:0:2	16	CHG
chr1	11560266	11560506	241	0	41.447	Inf	AT1G32130	protein_coding	protein_coding	CHG:0:28,CHH:0:8,CG:0:1	37	CHG
chr1	11560835	11561080	246	0	30.875	2.537	AT1G32130	protein_coding	protein_coding	CHG:0:15,CHH:0:4	19	CHG
chr1	11566737	11567231	495	0	29.621	Inf	AT1G32140:protein_coding,AT1G32160:protein_coding,AT1G32150	promoter,promoter,protein_coding	protein_coding	CHG:0:29,CHH:0:6,CG:0:2	37	CHG
chr1	11567471	11567712	242	0.003	23.898	1.501	AT1G32160:protein_coding,AT1G32150	promoter,protein_coding	protein_coding	CHG:0:25,CG:0:2,CHH:0:2	29	CHG
chr1	11569319	11569606	288	0	24.707	2.812	AT1G32160	protein_coding	protein_coding	CHG:0:14,CG:0:2,CHH:0:2	18	CHG
chr1	11602423	11602737	315	0	20.553	Inf	AT1G32200	protein_coding	protein_coding	CHG:0:21,CG:0:2	23	CHG
chr1	11603245	11604234	990	0	22.602	Inf	AT1G32200	protein_coding	protein_coding	CHG:0:62,CHH:0:4,CG:0:3	69	CHG
chr1	11613089	11614407	1319	0	32.739	Inf	AT1G32230	protein_coding	protein_coding	CHG:0:97,CHH:0:22,CG:0:8	127	CHG
chr1	11614678	11615261	584	0	33.211	4.364	AT1G32230	protein_coding	protein_coding	CHG:0:36,CG:0:14,CHH:0:4	54	CHG
chr1	11657441	11657714	274	0	25.078	3.177	AT1G32330	protein_coding	protein_coding	CHG:0:23,CG:0:5,CHH:0:1	29	CHG
chr1	11657978	11658128	151	0	40.008	3.531	AT1G32330	protein_coding	protein_coding	CHG:0:17,CG:0:1,CHH:0:1	19	CHG
chr1	11658888	11659620	733	0	33.195	Inf	AT1G32330	protein_coding	protein_coding	CHG:0:43,CHH:0:7,CG:0:2	52	CHG
chr1	11664699	11665212	514	0	31.53	Inf	AT1G32340	protein_coding	protein_coding	CHG:0:37,CHH:0:4,CG:0:3	44	CHG
chr1	11683047	11683453	407	0	18.735	Inf	AT1G06547:snoRNA,AT1G32385:snoRNA,AT1G06553:snoRNA,AT1G32380	promoter,promoter,promoter,protein_coding	protein_coding	CHG:0:23,CHH:0:2	25	CHG
chr1	11689665	11689929	265	0	14.623	5.867	AT1G32400	protein_coding	protein_coding	CHG:0:15,CG:0:1	16	CHG
chr1	11697327	11697801	475	0	33.627	Inf	AT1G32415	protein_coding	protein_coding	CHG:0:40,CHH:0:19,CG:0:4	63	CHG
chr1	11713643	11714033	391	0	24.976	Inf	AT1G32440	protein_coding	protein_coding	CHG:0:22,CHH:0:11	33	CHG
chr1	11714328	11714807	480	0	31.94	3.186	AT1G32440	protein_coding	protein_coding	CHG:0:24,CG:0:6,CHH:0:5	35	CHG
chr1	11715741	11715878	138	0	26.94	Inf	AT1G32450	protein_coding	protein_coding	CHG:0:9,CHH:0:2,CG:0:1	12	CHG
chr1	11716151	11716431	281	0	26.843	Inf	AT1G32450	protein_coding	protein_coding	CHG:0:13,CHH:0:13,CG:0:4	30	CHG
chr1	11742852	11743012	161	0	21.983	3.298	AT1G32490	protein_coding	protein_coding	CHG:0:13,CHH:0:1	14	CHG
chr1	11743283	11743653	371	0	27.133	Inf	AT1G32490	protein_coding	protein_coding	CHG:0:26,CHH:0:6,CG:0:1	33	CHG
chr1	11744342	11744888	547	0	29.422	Inf	AT1G32490	protein_coding	protein_coding	CHG:0:52,CHH:0:25,CG:0:2	79	CHG
chr1	11745212	11745455	244	0	14.33	Inf	AT1G32490	protein_coding	protein_coding	CHG:0:9,CHH:0:3	12	CHG
chr1	11745839	11746519	681	0	36.677	Inf	AT1G32490	protein_coding	protein_coding	CHG:0:49,CHH:0:13	62	CHG
chr1	11746736	11747109	374	0	24.804	Inf	AT1G32490	protein_coding	protein_coding	CHH:0:13,CHG:0:11,CG:0:2	26	CHH
chr1	11747322	11748930	1609	0	27.826	Inf	AT1G32490	protein_coding	protein_coding	CHG:0:92,CHH:0:45,CG:0:3	140	CHG
chr1	11750632	11751041	410	0	19.183	Inf	AT1G32490:protein_coding,AT1G32500	promoter,protein_coding	protein_coding	CHG:0:25,CG:0:4	29	CHG
chr1	11759843	11760202	360	0	18.4	4.143	AT1G32520:protein_coding,AT1G32530	promoter,protein_coding	protein_coding	CHG:0:13,CHH:0:3	16	CHG
chr1	11760406	11760557	152	0	27.16	7.426	AT1G32520:protein_coding,AT1G32530	promoter,protein_coding	protein_coding	CHG:0:8,CHH:0:2,CG:0:1	11	CHG
chr1	11760787	11761123	337	0	35.445	Inf	AT1G32520:protein_coding,AT1G32530	promoter,protein_coding	protein_coding	CHG:0:29,CG:0:4,CHH:0:2	35	CHG
chr1	11772758	11773146	389	0	28.788	Inf	AT1G32560:protein_coding,AT1G32550	promoter,protein_coding	protein_coding	CHG:0:21,CHH:0:4	25	CHG
chr1	11847079	11847310	232	0.008	26.968	1.226	AT1G32750	protein_coding	protein_coding	CHG:0:17,CHH:0:4	21	CHG
chr1	11847599	11849098	1500	0	25.742	Inf	AT1G32750	protein_coding	protein_coding	CHG:0:104,CHH:0:43,CG:0:3	150	CHG
chr1	11849505	11852497	2993	0	32.412	Inf	AT1G32750	protein_coding	protein_coding	CHG:0:197,CHH:0:81,CG:0:16	294	CHG
chr1	11852804	11856036	3233	0	29.381	Inf	AT1G06613:lncRNA,AT1G32750	promoter,protein_coding	protein_coding	CHG:0:196,CHH:0:85,CG:0:15	296	CHG
chr1	11882238	11882485	248	0	30.335	Inf	AT1G32810	protein_coding	protein_coding	CHG:0:14,CHH:0:7,CG:0:2	23	CHG
chr1	11882690	11884385	1696	0	35.495	Inf	AT1G32810	protein_coding	protein_coding	CHG:0:152,CHH:0:74,CG:0:8	234	CHG
chr1	11884766	11885220	455	0	32.633	Inf	AT1G32810	protein_coding	protein_coding	CHG:0:35,CHH:0:21,CG:0:5	61	CHG
chr1	11912597	11913505	909	0	27.293	Inf	AT1G32870	protein_coding	protein_coding	CHG:0:83,CHH:0:22,CG:0:4	109	CHG
chr1	11913812	11914207	396	0	19.388	Inf	AT1G32870,AT1G32880	protein_coding,protein_coding	protein_coding	CHG:0:21,CHH:0:8,CG:0:2	31	CHG
chr1	11920752	11921954	1203	0	24.777	Inf	AT1G32900	protein_coding	protein_coding	CHG:0:87,CHH:0:23,CG:0:13	123	CHG
chr1	11932317	11933382	1066	0	17.094	Inf	AT1G32930	protein_coding	protein_coding	CHG:0:56,CHH:0:11,CG:0:5	72	CHG
chr1	11938300	11939812	1513	0	41.217	Inf	AT1G32950:protein_coding,AT1G32940	promoter,protein_coding	protein_coding	CHG:0:124,CHH:0:48,CG:0:12	184	CHG
chr1	11940188	11940546	359	0	35.295	4.925	AT1G32950:protein_coding,AT1G32940	promoter,protein_coding	protein_coding	CHG:0:32,CHH:0:17,CG:0:3	52	CHG
chr1	11965178	11965467	290	0	19.817	Inf	AT1G33040:protein_coding,AT1G33030	promoter,protein_coding	protein_coding	CHG:0:12	12	CHG
chr1	11969123	11970247	1125	0	29.083	Inf	AT1G33050	protein_coding	protein_coding	CHG:0:64,CHH:0:8,CG:0:6	78	CHG
chr1	11976486	11976758	273	0	20.538	Inf	AT1G33060	protein_coding	protein_coding	CHG:0:22	22	CHG
chr1	11977176	11977622	447	0	16.442	Inf	AT1G33060	protein_coding	protein_coding	CHG:0:19	19	CHG
chr1	11985674	11985822	149	0.001	35.345	5.013	AT1G33080	protein_coding	protein_coding	CG:0:11	11	CG
chr1	12048118	12048564	447	0	20.211	3.21	AT1G33230	protein_coding	protein_coding	CHG:0:14,CHH:0:1	15	CHG
chr1	12086852	12086996	145	0	15.985	Inf	AT1G33340:protein_coding,AT1G33330	promoter,protein_coding	protein_coding	CHG:0:16	16	CHG
chr1	12087944	12088278	335	0	20.759	Inf	AT1G33355:protein_coding,AT1G33340	promoter,protein_coding	protein_coding	CHG:0:35,CHH:0:19,CG:0:3	57	CHG
chr1	12088572	12088822	251	0	21.38	4.728	AT1G33355:protein_coding,AT1G33340	promoter,protein_coding	protein_coding	CHG:0:16,CHH:0:10,CG:0:2	28	CHG
chr1	12089171	12089561	391	0	21.515	Inf	AT1G33355:protein_coding,AT1G33350	promoter,protein_coding	protein_coding	CHG:0:13,CG:0:4,CHH:0:3	20	CHG
chr1	12089873	12090121	249	0	25.74	4.809	AT1G33360:protein_coding,AT1G33350	promoter,protein_coding	protein_coding	CHG:0:26,CG:0:3,CHH:0:2	31	CHG
chr1	12093215	12093479	265	0	29.108	Inf	AT1G33350:protein_coding,AT1G33360	promoter,protein_coding	protein_coding	CHG:0:17,CG:0:2,CHH:0:1	20	CHG
chr1	12093872	12094236	365	0	34.649	Inf	AT1G33360	protein_coding	protein_coding	CHG:0:22,CHH:0:5,CG:0:4	31	CHG
chr1	12094442	12094772	331	0	29.787	Inf	AT1G33360	protein_coding	protein_coding	CHG:0:18,CHH:0:2	20	CHG
chr1	12101228	12102204	977	0	28.694	3.767	AT1G33390	protein_coding	protein_coding	CHG:0:69,CHH:0:45,CG:0:6	120	CHG
chr1	12102490	12103621	1132	0	38.713	Inf	AT1G33390	protein_coding	protein_coding	CHG:0:95,CHH:0:52,CG:0:6	153	CHG
chr1	12106152	12108517	2366	0	36.304	Inf	AT1G33390:protein_coding,AT1G33400	promoter,protein_coding	protein_coding	CHG:0:195,CHH:0:74,CG:0:7	276	CHG
chr1	12111642	12116647	5006	0	30.069	Inf	AT1G33410	protein_coding	protein_coding	CHG:0:325,CHH:0:200,CG:0:16	541	CHG
chr1	12116872	12118180	1309	0	18.635	Inf	AT1G33415:atlncRNA,AT1G33410	promoter,protein_coding	protein_coding	CHG:0:71,CHH:0:23,CG:0:8	102	CHG
chr1	12125063	12125272	210	0	13.247	5.001	AT1G33430,AT1G33420:protein_coding,AT1G33415	protein_coding,promoter,atlncRNA	protein_coding	CHG:0:9,CG:0:2,CHH:0:1	12	CHG
chr1	12125493	12125764	272	0	22.073	Inf	AT1G33430,AT1G33420:protein_coding,AT1G33415	protein_coding,promoter,atlncRNA	protein_coding	CHG:0:18,CG:0:8,CHH:0:2	28	CHG
chr1	12145705	12146066	362	0	24.364	6.288	AT1G33470	protein_coding	protein_coding	CHG:0:36,CHH:0:4,CG:0:2	42	CHG
chr1	12148838	12149451	614	0	22.527	Inf	AT1G33475:protein_coding,AT1G33480	promoter,protein_coding	protein_coding	CHG:0:51,CG:0:4,CHH:0:3	58	CHG
chr1	12153157	12153403	247	0	20.125	Inf	AT1G33490:protein_coding,AT1G33500	promoter,protein_coding	protein_coding	CHG:0:10,CG:0:2,CHH:0:1	13	CHG
chr1	12153788	12154883	1096	0	19.65	Inf	AT1G33490:protein_coding,AT1G33500	promoter,protein_coding	protein_coding	CHG:0:67,CHH:0:37,CG:0:1	105	CHG
chr1	12198237	12198578	342	0	16.13	Inf	AT1G33615:otherRNA,AT1G06687:lncRNA,AT1G06693:lncRNA	promoter,promoter,promoter	promoter	CHG:0:18,CHH:0:2	20	CHG
chr1	12205017	12205620	604	0	38.379	Inf	AT1G33680	protein_coding	protein_coding	CHG:0:50,CHH:0:8,CG:0:2	60	CHG
chr1	12206337	12207956	1620	0	40.939	Inf	AT1G33680	protein_coding	protein_coding	CHG:0:144,CHH:0:52,CG:0:6	202	CHG
chr1	12211581	12211870	290	0	19.732	Inf	AT1G33700	protein_coding	protein_coding	CHG:0:19,CHH:0:9	28	CHG
chr1	12212283	12212589	307	0	15.01	Inf	AT1G33700	protein_coding	protein_coding	CHG:0:10,CHH:0:7,CG:0:1	18	CHG
chr1	12352493	12353471	979	0	45.669	Inf	AT1G33970:protein_coding,AT1G33980	promoter,protein_coding	protein_coding	CHG:0:85,CHH:0:20,CG:0:17	122	CHG
chr1	12353768	12353899	132	0	33.505	Inf	AT1G33990:protein_coding,AT1G33980	promoter,protein_coding	protein_coding	CHG:0:13,CG:0:2,CHH:0:1	16	CHG
chr1	12357162	12357397	236	0	28.403	Inf	AT1G06717:atlncRNA,AT1G33990	promoter,protein_coding	protein_coding	CHG:0:22,CHH:0:2,CG:0:1	25	CHG
chr1	12361613	12361864	252	0	28.935	Inf	AT1G34010:protein_coding,AT1G34015:protein_coding,AT1G06723,AT1G34015	promoter,promoter,lncRNA,protein_coding	protein_coding	CHH:0:20,CHG:0:17,CG:0:12	49	CHH
chr1	12368225	12368497	273	0	40.895	Inf	AT1G34020	protein_coding	protein_coding	CHG:0:14,CHH:0:5	19	CHG
chr1	12397588	12397951	364	0	25.609	Inf	AT1G34060	protein_coding	protein_coding	CHG:0:30,CHH:0:11,CG:0:9	50	CHG
chr1	12398825	12399002	178	0	12.345	Inf	AT1G34060:protein_coding,AT1G34065	promoter,protein_coding	protein_coding	CHG:0:9,CHH:0:4,CG:0:1	14	CHG
chr1	12399235	12400491	1257	0	25.977	Inf	AT1G34060:protein_coding,AT1G34070:protein_coding,AT1G34065	promoter,promoter,protein_coding	protein_coding	CHG:0:84,CHH:0:51	135	CHG
chr1	12416340	12416501	162	0	13.268	Inf	.	.	intergenic	CHG:0:12,CHH:0:3	15	CHG
chr1	12419533	12420849	1317	0	27.61	Inf	AT1G34110	protein_coding	protein_coding	CHG:0:120,CHH:0:48,CG:0:8	176	CHG
chr1	12427382	12428370	989	0	29.576	Inf	AT1G34130:protein_coding,AT1G34120	promoter,protein_coding	protein_coding	CHG:0:61,CHH:0:25,CG:0:6	92	CHG
chr1	12428656	12429150	495	0	28.175	Inf	AT1G34130:protein_coding,AT1G34120	promoter,protein_coding	protein_coding	CHG:0:26,CHH:0:9,CG:0:7	42	CHG
chr1	12430663	12430968	306	0	22.777	Inf	AT1G34130	protein_coding	protein_coding	CG:0:10,CHG:0:7,CHH:0:1	18	CG
chr1	12431186	12431653	468	0	35.916	Inf	AT1G34130	protein_coding	protein_coding	CHG:0:41,CHH:0:11,CG:0:2	54	CHG
chr1	12431926	12432275	350	0	26.218	2.884	AT1G34130	protein_coding	protein_coding	CHG:0:12,CG:0:1,CHH:0:1	14	CHG
chr1	12436750	12436918	169	0	28.23	Inf	AT1G34150	protein_coding	protein_coding	CHG:0:7,CHH:0:3,CG:0:2	12	CHG
chr1	12437173	12437727	555	0	31.369	Inf	AT1G34150	protein_coding	protein_coding	CHG:0:44,CHH:0:16,CG:0:5	65	CHG
chr1	12441964	12442502	539	0	25.328	Inf	AT1G34160	protein_coding	protein_coding	CHG:0:19,CHH:0:5,CG:0:2	26	CHG
chr1	12449548	12450624	1077	0	32.005	Inf	AT1G34190:protein_coding,AT1G34180	promoter,protein_coding	protein_coding	CHG:0:89,CHH:0:58,CG:0:10	157	CHG
chr1	12453067	12453377	311	0	26.21	Inf	AT1G34190	protein_coding	protein_coding	CHG:0:25,CG:0:1,CHH:0:1	27	CHG
chr1	12460070	12461997	1928	0	30.136	Inf	AT1G34210	protein_coding	protein_coding	CHG:0:152,CHH:0:67,CG:0:5	224	CHG
[truncated: 12,623 more rows]

## Sheet: Sheet 2 
The list of hypo DMRs in ibm1
chromosome	start	end	length	p-value	difference	FoldChange	location	location_type	prior_location_type	CX_number	CX_all_number	prior_CX
chr1	42319	42555	237	0	-15.887	-2.222	AT1G01070:protein_coding	promoter	promoter	CHH:0:22,CG:0:1	23	CHH
chr1	257608	257962	355	0	-16.826	-1.598	AT9MU1,AT9NMU1	TE,TE	TE	CHH:0:42,CHG:0:6	48	CHH
chr1	549669	549888	220	0	-15.467	-3.926	.	.	intergenic	CHH:0:23,CHG:0:4	27	CHH
chr1	550401	550609	209	0	-10.543	#NAME?	.	.	intergenic	CHH:0:11	11	CHH
chr1	781044	781167	124	0	-25.335	-2.732	AT1G03210:protein_coding,AT1G03200	promoter,protein_coding	protein_coding	CHH:0:23,CG:0:7,CHG:0:6	36	CHH
chr1	889363	889484	122	0	-18.325	-1.99	AT1G03550:protein_coding	promoter	promoter	CHH:0:20,CHG:0:4	24	CHH
chr1	941592	941770	179	0	-29.675	-6.266	AT1G03760	protein_coding	protein_coding	CG:0:6,CHH:0:4,CHG:0:2	12	CG
chr1	1194482	1194638	157	0	-18.828	-1.256	AT1G04425	otherRNA	intergenic	CHH:0:15,CHG:0:2	17	CHH
chr1	1445715	1445963	249	0	-12.665	-2.774	AT1G04313:lncRNA,AT1G04323:lncRNA,AT1G05035	promoter,promoter,protein_coding	protein_coding	CHH:0:18,CHG:0:7	25	CHH
chr1	2986841	2987337	497	0	-40.453	-4.742	ATREP2,AT1G04693:lncRNA,AT1G09250:protein_coding,AT1G09245	TE,promoter,promoter,protein_coding	protein_coding	CG:0:30,CHH:0:14,CHG:0:9	53	CG
chr1	3139961	3140096	136	0	-13.008	#NAME?	AT1G09710:protein_coding,AT1G09700	promoter,protein_coding	protein_coding	CHH:0:25,CHG:0:4,CG:0:1	30	CHH
chr1	3254818	3255177	360	0	-40.4	-5.556	AT1G09970	protein_coding	protein_coding	CG:0:14	14	CG
chr1	3780758	3781129	372	0	-20.89	#NAME?	ATCOPIA78LTR,AT1G11260,AT1G11270	TE,protein_coding,protein_coding	protein_coding	CHH:0:71	71	CHH
chr1	3785579	3785713	135	0	-24.26	-3.011	ATCOPIA78LTR,AT1G11270	TE,protein_coding	protein_coding	CHH:0:33	33	CHH
chr1	3826023	3826155	133	0.005	-16.645	-1.482	ARNOLDY1,ARNOLDY1,AT1G11362:protein_coding	TE,TE,promoter	TE	CHH:0:18,CHG:0:2	20	CHH
chr1	3826946	3827294	349	0	-15.52	-1.627	ARNOLDY1,ARNOLDY1,ARNOLDY1,AT1G11362:protein_coding	TE,TE,TE,promoter	TE	CHH:0:26,CHG:0:1	27	CHH
chr1	3892097	3892333	237	0	-19.332	-2.326	AT1G04857:lncRNA,AT1G11590:protein_coding	promoter,promoter	promoter	CHH:0:33	33	CHH
chr1	4061558	4061622	65	0.003	-17.165	-2.672	AT1G12020	protein_coding	protein_coding	CHH:0:19	19	CHH
chr1	4410096	4410257	162	0.003	-13.918	-1.137	META1_I	TE	TE	CHH:0:14,CHG:0:2,CG:0:1	17	CHH
chr1	4658151	4658383	233	0	-27.705	-2.976	AT1G13605:protein_coding	promoter	promoter	CHH:0:23,CHG:0:10,CG:0:2	35	CHH
chr1	4860236	4860367	132	0	-13.572	-1.897	AT1G14220:protein_coding,AT1G14230:protein_coding	promoter,promoter	promoter	CHH:0:13	13	CHH
chr1	4890308	4890751	444	0	-39.8	-6.904	AT1G14330	protein_coding	protein_coding	CG:0:13,CHH:0:1	14	CG
chr1	5285118	5285369	252	0	-22.062	-1.816	AT1G15370:protein_coding	promoter	promoter	CHH:0:17	17	CHH
chr1	5966873	5967010	138	0	-13.66	-2.426	SIMPLEHAT2	TE	TE	CHH:0:28	28	CHH
chr1	5971433	5971683	251	0	-19.76	-2.032	AT1G17410:protein_coding	promoter	promoter	CHH:0:11,CG:0:6,CHG:0:6	23	CHH
chr1	6141424	6141567	144	0	-17.558	-1.63	AT1G17840:protein_coding	promoter	promoter	CHH:0:18,CHG:0:4	22	CHH
chr1	6539766	6540118	353	0	-12.035	-1.561	META1_I,AT1G18910:protein_coding	TE,promoter	TE	CHH:0:17,CHG:0:1	18	CHH
chr1	6541718	6541968	251	0.002	-14.567	-1.795	META1_I,AT1G18940:protein_coding	TE,promoter	TE	CHH:0:34,CHG:0:2	36	CHH
chr1	6542339	6542586	248	0	-17.713	-1.658	META1_I,AT1G18940:protein_coding	TE,promoter	TE	CHH:0:23	23	CHH
chr1	6588055	6588172	118	0	-16.922	-1.534	AT1G19086:protein_coding,AT1G19090:nontranslating_CDS	promoter,promoter	promoter	CHH:0:19,CG:0:2	21	CHH
chr1	7285880	7285938	59	0	-12.5	#NAME?	AT1G20920	protein_coding	protein_coding	CHH:0:13,CG:0:2,CHG:0:1	16	CHH
chr1	7665427	7665562	136	0	-12.39	-2.538	AT1G21835:protein_coding,AT1G21840:protein_coding	promoter,promoter	promoter	CHH:0:17,CHG:0:3	20	CHH
chr1	7714882	7715122	241	0	-32.378	#NAME?	ATCOPIA78LTR	TE	TE	CHH:0:49	49	CHH
chr1	7717423	7717572	150	0	-29.067	-1.926	ATCOPIA78LTR,AT1G21940:protein_coding	TE,promoter	TE	CHH:0:31	31	CHH
chr1	7722262	7722511	250	0	-37.553	-2.962	ATCOPIA78LTR	TE	TE	CHH:0:53	53	CHH
chr1	7970364	7970515	152	0.004	-16.012	-1.197	AT1G22550:protein_coding	promoter	promoter	CHH:0:15,CHG:0:1	16	CHH
chr1	8169732	8169869	138	0	-18.835	-1.69	ATREP7,AT1G23052:otherRNA	TE,promoter	TE	CHH:0:17	17	CHH
chr1	8204795	8204925	131	0	-31.53	-1.7	AT1G23140:protein_coding,AT1G23147:protein_coding,AT1G23150:protein_coding	promoter,promoter,promoter	promoter	CHH:0:14,CG:0:4,CHG:0:4	22	CHH
chr1	8236388	8236646	259	0	-19.352	-1.896	ATREP8,AT1G23205:protein_coding	TE,promoter	TE	CHH:0:15	15	CHH
chr1	8277155	8277285	131	0	-16.595	-1.86	SIMPLEHAT2,AT1G23320:protein_coding	TE,promoter	TE	CHH:0:15,CHG:0:1	16	CHH
chr1	8455427	8455542	116	0.018	-13.91	-1.389	VANDAL6	TE	TE	CHH:0:12,CHG:0:2	14	CHH
chr1	8471923	8472043	121	0	-18.822	-1.775	ATTIRTA1,AT1G23950:protein_coding	TE,promoter	TE	CHH:0:29,CHG:0:3	32	CHH
chr1	8538726	8538864	139	0	-23.565	-3.78	AT1G24140:protein_coding,AT1G24145:protein_coding	promoter,promoter	promoter	CHH:0:26,CHG:0:7,CG:0:1	34	CHH
chr1	8733160	8733594	435	0	-19.557	-2.139	AT1G24650:protein_coding	promoter	promoter	CHH:0:72,CHG:0:5	77	CHH
chr1	8775750	8775799	50	0	-43.39	-1.346	AT1G24880:protein_coding,AT1G24822	promoter,protein_coding	protein_coding	CHH:0:10,CG:0:2,CHG:0:1	13	CHH
chr1	8798321	8798369	49	0	-37.935	-2.95	.	.	intergenic	CHH:0:16,CG:0:2	18	CHH
chr1	9005473	9005624	152	0.005	-17.905	-1.333	VANDAL2,AT1G25682:protein_coding	TE,promoter	TE	CHH:0:8,CHG:0:4	12	CHH
chr1	9234714	9234980	267	0	-33.063	-3.725	AT1G26710:protein_coding,AT1G26720:protein_coding,AT1G26720	promoter,promoter,protein_coding	protein_coding	CG:0:14,CHG:0:2,CHH:0:1	17	CG
chr1	9373484	9373622	139	0	-20.992	-1.642	AT1G27000:protein_coding	promoter	promoter	CHH:0:17,CHG:0:1	18	CHH
chr1	9499686	9499834	149	0	-11.657	#NAME?	AT1G27350:protein_coding,AT1G27360:protein_coding	promoter,promoter	promoter	CHH:0:10,CG:0:2,CHG:0:2	14	CHH
chr1	9572964	9573400	437	0	-16.082	-4.462	AT1G06093:lncRNA,AT1G27565:protein_coding	promoter,promoter	promoter	CHH:0:20,CG:0:16,CHG:0:12	48	CHH
chr1	9574258	9574583	326	0	-22.982	-1.833	HELITRON1,AT1G06093:lncRNA,AT1G27565:protein_coding,AT1G27570:protein_coding,AT1G27565	TE,promoter,promoter,promoter,protein_coding	protein_coding	CG:0:25,CHG:0:13,CHH:0:13	51	CG
chr1	9754834	9754992	159	0.001	-14.445	-1.309	AT1G27990:protein_coding,AT1G28005:protein_coding	promoter,promoter	promoter	CHH:0:13,CHG:0:2	15	CHH
chr1	9865785	9866025	241	0	-13.258	-1.857	ATREP3,AT1G28230:protein_coding	TE,promoter	TE	CHH:0:14,CHG:0:5	19	CHH
chr1	9915872	9916125	254	0.001	-19.422	-1.901	.	.	intergenic	CHH:0:12,CHG:0:6,CG:0:1	19	CHH
chr1	9925145	9925394	250	0	-12.593	-2.557	AT1G28320:protein_coding	promoter	promoter	CHH:0:15,CG:0:2,CHG:0:1	18	CHH
chr1	10013278	10013511	234	0	-33.06	-3.068	AT1G28480	protein_coding	protein_coding	CHH:0:40,CHG:0:6,CG:0:3	49	CHH
chr1	10021582	10021815	234	0	-16.587	-1.7	ATREP2	TE	TE	CHH:0:15	15	CHH
chr1	10144527	10144645	119	0.006	-21.515	-1.357	.	.	intergenic	CHG:0:9,CG:0:3,CHH:0:2	14	CHG
chr1	10155792	10156036	245	0	-11.418	-2.188	VANDAL1N1	TE	TE	CHH:0:12	12	CHH
chr1	10363145	10363263	119	0	-36.443	-4.316	TA11	TE	TE	CHH:0:34,CHG:0:4,CG:0:2	40	CHH
chr1	10696710	10696848	139	0	-29.815	-2.692	ATCOPIA73LTR	TE	TE	CHH:0:25,CHG:0:7	32	CHH
chr1	10701415	10701551	137	0	-22.392	-2.726	ATCOPIA73LTR,ATCOPIA73_I	TE,TE	TE	CHH:0:26,CHG:0:8	34	CHH
chr1	10924835	10924956	122	0	-24.455	-1.205	AT1G30780	protein_coding	protein_coding	CHH:0:24,CHG:0:1	25	CHH
chr1	11111432	11111579	148	0.002	-14.668	-2.869	.	.	intergenic	CHH:0:11,CHG:0:6,CG:0:2	19	CHH
chr1	11128916	11129042	127	0	-25.258	-1.854	AT1G31163	protein_coding	protein_coding	CHH:0:20,CHG:0:2	22	CHH
chr1	11152771	11152904	134	0.002	-23.73	-1.592	.	.	intergenic	CHH:0:24,CHG:0:4,CG:0:2	30	CHH
chr1	11279433	11279618	186	0	-33.185	-6.243	AT1G31520	protein_coding	protein_coding	CG:0:10,CHG:0:3	13	CG
chr1	11370651	11371116	466	0	-14.977	#NAME?	AT1G31750,AT1G31740:protein_coding	protein_coding,promoter	protein_coding	CHH:0:20,CHG:0:13,CG:0:12	45	CHH
chr1	11408425	11408655	231	0	-15.688	-2.894	ATREP5,ATREP5,AT1G31810:protein_coding	TE,TE,promoter	TE	CHH:0:13,CHG:0:3	16	CHH
chr1	11421986	11422240	255	0	-30.24	#NAME?	ATTIRX1C,AT1G31830:protein_coding,AT1G31840:protein_coding	TE,promoter,promoter	TE	CHH:0:39,CHG:0:7,CG:0:2	48	CHH
chr1	11511480	11511620	141	0	-14.065	-1.314	AT1G32010	protein_coding	protein_coding	CHH:0:10,CHG:0:5	15	CHH
chr1	11700841	11700971	131	0	-11.655	-1.745	ATREP3,AT1G06567:lncRNA,AT1G32420:protein_coding	TE,promoter,promoter	TE	CHH:0:15,CHG:0:1	16	CHH
chr1	11805155	11805285	131	0	-18.057	-3.314	.	.	intergenic	CHH:0:29	29	CHH
chr1	11834657	11834774	118	0	-29.678	-1.679	VANDAL5,AT1G32713:miRNA,AT1G32720:protein_coding	TE,promoter,promoter	TE	CHH:0:20	20	CHH
chr1	11837319	11837443	125	0.001	-17.805	-1.864	.	.	intergenic	CHH:0:21	21	CHH
chr1	12218635	12218758	124	0	-28.823	-2.585	AT1G06697:lncRNA,AT1G33710:protein_coding	promoter,promoter	promoter	CHH:0:20,CG:0:4,CHG:0:2	26	CHH
chr1	12240244	12240491	248	0	-19.907	-4.225	AT1G33770:protein_coding	promoter	promoter	CHH:0:20,CG:0:4,CHG:0:3	27	CHH
chr1	12310712	12310828	117	0	-17.822	-2.156	AT1G33890:protein_coding	promoter	promoter	CHH:0:17,CHG:0:2,CG:0:1	20	CHH
chr1	12564118	12564251	134	0	-10.148	-2.187	ATREP3	TE	TE	CHH:0:20,CHG:0:4,CG:0:2	26	CHH
chr1	12591736	12591886	151	0	-20.63	#NAME?	AT1G34430:protein_coding,AT1G34440	promoter,protein_coding	protein_coding	CG:0:4,CHG:0:4,CHH:0:3	11	CG
chr1	12684799	12684930	132	0	-22.29	-1.376	AT1G34630:protein_coding,VANDAL16	promoter,TE	TE	CHH:0:11,CHG:0:1	12	CHH
chr1	12754176	12754396	221	0	-17.555	#NAME?	ATCOPIA20I,ATCOPIA20I	TE,TE	TE	CHH:0:15,CHG:0:1	16	CHH
chr1	12760760	12761007	248	0	-17.888	-2.609	ATDNAI27T9C	TE	TE	CHH:0:22,CHG:0:4	26	CHH
chr1	12851240	12851372	133	0	-13.24	-2.851	AT1G35140:protein_coding	promoter	promoter	CHH:0:18,CHG:0:5,CG:0:4	27	CHH
chr1	12853995	12854263	269	0	-24.583	-1.574	.	.	intergenic	CHH:0:36,CHG:0:2	38	CHH
chr1	12882041	12882220	180	0	-12.595	#NAME?	AT1G35183:protein_coding	promoter	promoter	CHH:0:10,CHG:0:1	11	CHH
chr1	13018969	13019196	228	0.003	-11.115	-1.343	AT1G35400	protein_coding	protein_coding	CHH:0:23,CHG:0:1	24	CHH
chr1	13027926	13028062	137	0	-11.088	-3.812	.	.	intergenic	CHH:0:36	36	CHH
chr1	13044784	13045314	531	0	-31.075	#NAME?	AT1G06897:lncRNA	promoter	promoter	CG:0:22,CHG:0:1,CHH:0:1	24	CG
chr1	13062265	13062495	231	0	-21.115	-3.558	AT1G35490	protein_coding	protein_coding	CG:0:6,CHH:0:6	12	CG
chr1	13134744	13135097	354	0	-12.639	-1.595	ATENSPM5	TE	TE	CHH:0:14,CHG:0:3	17	CHH
chr1	13136293	13136531	239	0	-19.215	-1.98	ATENSPM5	TE	TE	CHH:0:16	16	CHH
chr1	13148461	13148682	222	0.007	-17.913	-1.336	AT1G35614:protein_coding,AT1G35614	promoter,protein_coding	protein_coding	CHH:0:25	25	CHH
chr1	13357527	13357664	138	0	-12.31	-2.844	ATREP13	TE	TE	CHH:0:16,CHG:0:7	23	CHH
chr1	13480217	13480364	148	0	-25.79	-4.032	.	.	intergenic	CG:0:8,CHG:0:7,CHH:0:1	16	CG
chr1	13495536	13495686	151	0.001	-22.473	-1.664	.	.	intergenic	CHH:0:15,CHG:0:5	20	CHH
chr1	13592204	13592340	137	0.01	-12.258	-1.609	.	.	intergenic	CHH:0:17	17	CHH
chr1	13727155	13727302	148	0	-11.352	-1.84	VANDAL17	TE	TE	CHH:0:13,CHG:0:2	15	CHH
chr1	13799294	13799423	130	0.006	-15.088	-1.175	ROMANIAT5,ATHILA2_LTR	TE,TE	TE	CHH:0:10,CHG:0:4	14	CHH
chr1	13819098	13819220	123	0.007	-17.47	-1.806	AT1G36580:protein_coding	promoter	promoter	CHH:0:12,CHG:0:8,CG:0:1	21	CHH
chr1	13962938	13963065	128	0.015	-13.195	-1.458	ATHILA6B_I	TE	TE	CHH:0:11,CHG:0:1	12	CHH
chr1	13979204	13979521	318	0	-28.642	-1.728	.	.	intergenic	CHH:0:24	24	CHH
chr1	14152652	14153035	384	0	-23.185	-2.095	.	.	intergenic	CHH:0:10,CG:0:6,CHG:0:4	20	CHH
chr1	14298368	14298707	340	0	-13.652	-1.461	ATHILA3_I,ATHILA3_I,ATHILA0_I	TE,TE,TE	TE	CHH:0:28,CHG:0:6	34	CHH
chr1	15033316	15033550	235	0	-16.322	-1.899	ATHILA2_LTR,ROMANIAT5,ROMANIAT5	TE,TE,TE	TE	CHH:0:10,CHG:0:2	12	CHH
chr1	15415055	15415157	103	0.021	-10.335	-1.166	ATENSPM6,ATENSPM5	TE,TE	TE	CHH:0:18	18	CHH
chr1	15645592	15645829	238	0	-17.072	-2.172	ATREP10A,ATREP10,ATREP10A	TE,TE,TE	TE	CHH:0:23	23	CHH
chr1	16010963	16011125	163	0	-15.922	-3.272	ATCOPIA42LTR,ATCOPIA41LTR	TE,TE	TE	CHH:0:20	20	CHH
chr1	16145721	16145959	239	0.003	-12.84	-1.667	.	.	intergenic	CHH:0:22,CHG:0:8	30	CHH
chr1	16147913	16148147	235	0	-12.402	-2.307	.	.	intergenic	CHH:0:21,CHG:0:2	23	CHH
chr1	16290962	16291113	152	0	-18.747	-2	ATHPOGON1	TE	TE	CHH:0:15	15	CHH
chr1	16297356	16297519	164	0.001	-14.625	-1.117	.	.	intergenic	CHH:0:10,CHG:0:2	12	CHH
chr1	16303037	16303192	156	0	-17.02	-2.449	.	.	intergenic	CHH:0:11	11	CHH
chr1	16562218	16562348	131	0	-13.837	-1.482	AT1G07197:lncRNA,AT1G43780:protein_coding	promoter,promoter	promoter	CHH:0:17,CHG:0:5	22	CHH
chr1	16582336	16582462	127	0	-14.4	-1.514	AT1G43810:protein_coding,AT1G43815	promoter,protein_coding	protein_coding	CHH:0:16,CHG:0:2,CG:0:1	19	CHH
chr1	16607444	16607579	136	0.002	-14.223	-1.857	.	.	intergenic	CHH:0:8,CHG:0:5	13	CHH
chr1	16694336	16694478	143	0.039	-11.07	-1.649	.	.	intergenic	CHH:0:14	14	CHH
chr1	16707674	16707810	137	0	-20.4	-1.372	.	.	intergenic	CHH:0:15	15	CHH
chr1	16817196	16817469	274	0	-31.735	-6.221	AT1G07263:lncRNA,AT1G07263	promoter,lncRNA	promoter	CG:0:12	12	CG
chr1	16936128	16936268	141	0	-12.617	-3.45	.	.	intergenic	CHH:0:27,CHG:0:4	31	CHH
chr1	16950009	16950214	206	0.001	-16.802	-1.312	ATCOPIA51_I	TE	TE	CHH:0:19,CHG:0:4	23	CHH
chr1	16987385	16987519	135	0.003	-18.63	-1.594	.	.	intergenic	CHG:0:10,CHH:0:6	16	CHG
chr1	16998930	16999071	142	0	-11.828	-1.958	AT1G44960:protein_coding	promoter	promoter	CHH:0:11	11	CHH
chr1	17017135	17017288	154	0.001	-17.718	-2.139	AT1G45010:protein_coding	promoter	promoter	CHH:0:8,CHG:0:3	11	CHH
chr1	17030649	17030772	124	0	-18.663	-2.433	AT1G45050:protein_coding	promoter	promoter	CHH:0:12,CHG:0:7,CG:0:2	21	CHH
chr1	17139559	17139613	55	0.006	-16.73	-1.159	AT1G45223:protein_coding,AT1G45221	promoter,protein_coding	protein_coding	CHH:0:10,CHG:0:2	12	CHH
chr1	17213337	17213690	354	0	-24.565	#NAME?	.	.	intergenic	CG:0:8,CHG:0:7,CHH:0:3	18	CG
chr1	17289138	17289505	368	0	-23.168	-1.466	ATCOPIA78_I	TE	TE	CHH:0:41	41	CHH
chr1	17295354	17295478	125	0	-11.895	-2.015	ATREP13	TE	TE	CHH:0:11,CHG:0:5,CG:0:2	18	CHH
chr1	17314498	17314753	256	0	-12.192	-1.864	AT1G07333:lncRNA,AT1G07337:lncRNA,AT1G07337	promoter,promoter,lncRNA	promoter	CHH:0:17,CHG:0:3	20	CHH
chr1	17342693	17342819	127	0.01	-15.643	-1.331	AT1G47300:protein_coding,AT1G07347:lncRNA,AT1G47310:protein_coding,AT1G47310	promoter,promoter,promoter,protein_coding	protein_coding	CHH:0:16,CHG:0:6,CG:0:2	24	CHH
chr1	17409021	17409256	236	0.003	-13.81	-1.506	.	.	intergenic	CHH:0:36,CHG:0:4	40	CHH
chr1	17551382	17551525	144	0	-11.74	-3.306	.	.	intergenic	CHH:0:14	14	CHH
chr1	17605534	17605683	150	0	-22.94	-1.407	AT1G47813:protein_coding	promoter	promoter	CHH:0:20,CG:0:1,CHG:0:1	22	CHH
chr1	17691298	17691468	171	0	-20.413	-4.431	.	.	intergenic	CG:0:10,CHG:0:7,CHH:0:6	23	CG
chr1	17714777	17714933	157	0.002	-18.52	-1.913	.	.	intergenic	CHH:0:7,CHG:0:6,CG:0:3	16	CHH
chr1	17715318	17715441	124	0	-14.73	-2.259	.	.	intergenic	CHH:0:15,CHG:0:4	19	CHH
chr1	17759244	17759496	253	0	-17.405	#NAME?	AT1G48095:protein_coding,AT1G48090:protein_coding	promoter,promoter	promoter	CHH:0:35,CHG:0:5	40	CHH
chr1	17840834	17840957	124	0	-16.328	-3.027	.	.	intergenic	CHH:0:21,CG:0:4,CHG:0:3	28	CHH
chr1	17937139	17937375	237	0.002	-15.973	-1.26	.	.	intergenic	CHH:0:20,CHG:0:1	21	CHH
chr1	18055893	18056048	156	0	-21.242	-1.258	AT1G48820	protein_coding	protein_coding	CHH:0:16,CHG:0:1	17	CHH
chr1	18078567	18078814	248	0	-26.017	#NAME?	AT1G07507:otherRNA,AT1G48880:protein_coding	promoter,promoter	promoter	CHH:0:42,CG:0:18,CHG:0:4	64	CHH
chr1	18088634	18088770	137	0	-15.67	-2.114	AT1G48900:protein_coding	promoter	promoter	CHH:0:26,CHG:0:1	27	CHH
chr1	18095729	18095935	207	0.001	-16.227	-2.622	.	.	intergenic	CHH:0:30,CG:0:2,CHG:0:2	34	CHH
chr1	18135980	18136129	150	0	-21.215	-1.301	AT1G49030:protein_coding,AT1G49020:tRNA,AT1G49032:protein_coding	promoter,promoter,promoter	promoter	CHH:0:22,CHG:0:2	24	CHH
chr1	18163614	18163761	148	0	-13.152	-1.853	.	.	intergenic	CHH:0:15,CHG:0:4,CG:0:2	21	CHH
chr1	18164330	18164481	152	0	-28.628	-2.872	.	.	intergenic	CHH:0:30,CG:0:2,CHG:0:2	34	CHH
chr1	18321162	18321384	223	0	-21.268	-1.126	AT1G49490:protein_coding,AT1G49500	promoter,protein_coding	protein_coding	CHH:0:18,CG:0:3,CHG:0:3	24	CHH
chr1	18549475	18549601	127	0	-26.83	-1.3	AT1G07613:miRNA,AT1G50060:protein_coding,AT1G50055	promoter,promoter,otherRNA	promoter	CHH:0:17,CHG:0:2,CG:0:1	20	CHH
chr1	18599678	18600023	346	0	-14.815	-1.294	ATREP3,AT1G50200:protein_coding	TE,promoter	TE	CHH:0:12	12	CHH
chr1	18632110	18632473	364	0	-18.093	-1.377	AT1G50300:protein_coding	promoter	promoter	CHH:0:38,CHG:0:5	43	CHH
chr1	18643699	18643824	126	0	-17.953	-3.26	AT1G07627:lncRNA	promoter	promoter	CHH:0:21,CHG:0:6	27	CHH
chr1	18859269	18859599	331	0	-19.803	-1.963	AT1G50880:protein_coding	promoter	promoter	CHH:0:56,CG:0:1	57	CHH
chr1	18930952	18931199	248	0	-25.36	-1.345	AT1G51080:protein_coding,AT1G51090:protein_coding	promoter,promoter	promoter	CHH:0:25,CHG:0:1	26	CHH
chr1	18971800	18971923	124	0	-13.463	-2.28	.	.	intergenic	CHH:0:17,CHG:0:3	20	CHH
chr1	19026930	19027056	127	0	-19.135	-1.577	AT1G07727:miRNA,AT1G07727	promoter,miRNA	promoter	CHH:0:17	17	CHH
chr1	19027715	19027838	124	0	-20.03	-1.168	AT1G07727:miRNA	promoter	promoter	CHH:0:26	26	CHH
chr1	19086366	19086597	232	0	-12.918	-1.128	AT1G51470:protein_coding	promoter	promoter	CHH:0:35,CHG:0:1	36	CHH
chr1	19354188	19354872	685	0	-26.765	-2.609	AT1G52040:protein_coding,AT1G07777:lncRNA,AT1G07777	promoter,promoter,lncRNA	promoter	CG:0:36,CHH:0:22,CHG:0:6	64	CG
chr1	19428925	19429048	124	0	-17.218	#NAME?	AT1G07787:lncRNA,AT1G07793:lncRNA	promoter,promoter	promoter	CHH:0:22,CG:0:3	25	CHH
chr1	19465734	19465867	134	0	-17.77	-1.662	AT1G52270:protein_coding	promoter	promoter	CHH:0:18,CHG:0:2	20	CHH
chr1	19667402	19667773	372	0	-24.465	-4.819	AT1G52820:protein_coding,AT1G52810	promoter,protein_coding	protein_coding	CG:0:14	14	CG
chr1	19718129	19718283	155	0	-14.995	-2.104	AT1G52940	protein_coding	protein_coding	CHH:0:22,CHG:0:2	24	CHH
chr1	19780952	19781078	127	0	-34.85	-1.448	AT1G53080:protein_coding	promoter	promoter	CHH:0:13,CHG:0:3	16	CHH
chr1	19963098	19963226	129	0	-20.63	-3.173	AT1G53490:protein_coding,AT1G53480,AT1G07887	promoter,protein_coding,atlncRNA	protein_coding	CHH:0:18,CG:0:8,CHG:0:5	31	CHH
chr1	19963429	19964044	616	0	-38.352	-3.197	AT1G53480,AT1G07887,AT1G53490	protein_coding,atlncRNA,protein_coding	protein_coding	CG:0:68,CHH:0:53,CHG:0:47	168	CG
chr1	20024347	20024462	116	0.005	-17.887	-1.129	AT1G53640	protein_coding	protein_coding	CHH:0:17,CHG:0:2	19	CHH
chr1	20033544	20033689	146	0	-22.995	-1.156	AT1G53650:protein_coding,AT1G53660:protein_coding,AT1G53655	promoter,promoter,protein_coding	protein_coding	CHH:0:27,CHG:0:1	28	CHH
chr1	20207930	20208091	162	0.001	-13.558	-2.2	.	.	intergenic	CHH:0:12,CHG:0:6,CG:0:1	19	CHH
chr1	20412209	20412544	336	0	-29.25	-2.189	AT1G54680:protein_coding,AT1G07977	promoter,otherRNA	promoter	CHH:0:57,CHG:0:20,CG:0:5	82	CHH
chr1	20432042	20432187	146	0	-20.902	-2.105	AT1G54760:protein_coding	promoter	promoter	CG:0:5,CHG:0:4,CHH:0:4	13	CG
chr1	20520360	20520624	265	0	-16.43	-2.547	ATCOPIA26I	TE	TE	CHH:0:22,CHG:0:4	26	CHH
chr1	20560168	20560314	147	0	-14.08	-2.907	AT1G55110	protein_coding	protein_coding	CHH:0:21,CHG:0:2	23	CHH
chr1	20686391	20686984	594	0	-15.848	-1.895	.	.	intergenic	CHH:0:50,CG:0:3,CHG:0:3	56	CHH
chr1	20702583	20702702	120	0	-12.95	-5.121	AT1G55440	protein_coding	protein_coding	CG:0:10,CHH:0:2,CHG:0:1	13	CG
chr1	20914111	20914241	131	0	-16.203	-1.861	AT1G55917:protein_coding	promoter	promoter	CHH:0:22	22	CHH
chr1	20914799	20915016	218	0	-13.835	-1.728	.	.	intergenic	CHH:0:24	24	CHH
chr1	21038230	21038386	157	0	-24.953	-2.518	.	.	intergenic	CHH:0:19,CHG:0:9	28	CHH
chr1	21144776	21144908	133	0	-25.765	-1.714	AT1G56460:protein_coding	promoter	promoter	CHH:0:25	25	CHH
chr1	21145676	21145797	122	0.001	-25.745	-1.09	AT1G56460:protein_coding	promoter	promoter	CHH:0:21	21	CHH
chr1	21249431	21249679	249	0	-18.58	-2.446	.	.	intergenic	CHH:0:25,CG:0:2,CHG:0:2	29	CHH
chr1	21341860	21342118	259	0.003	-18.83	-1.749	AT1G57620:protein_coding	promoter	promoter	CHG:0:13,CG:0:12,CHH:0:6	31	CHG
chr1	21391656	21391918	263	0	-10.803	-3.2	AT1G57765:protein_coding	promoter	promoter	CHH:0:9,CHG:0:2	11	CHH
chr1	21524983	21525366	384	0	-24.598	-2.152	.	.	intergenic	CHH:0:83	83	CHH
chr1	21529645	21529785	141	0	-35.545	-1.664	AT1G58150:protein_coding	promoter	promoter	CHH:0:30	30	CHH
chr1	21731833	21731958	126	0	-20.462	-2.53	AT1G58520	protein_coding	protein_coding	CHH:0:19,CHG:0:1	20	CHH
chr1	21872204	21872443	240	0	-16.098	-1.426	AT1G59540:protein_coding	promoter	promoter	CHH:0:24,CHG:0:1	25	CHH
chr1	22024992	22025136	145	0	-18.992	-1.475	AT1G59840:protein_coding,AT1G59835	promoter,protein_coding	protein_coding	CHH:0:23,CHG:0:11	34	CHH
chr1	22106430	22106562	133	0	-13.44	-2.392	AT1G60025:miRNA	promoter	promoter	CHH:0:18	18	CHH
chr1	22261061	22261197	137	0	-32.142	-2.258	AT1G60420:protein_coding	promoter	promoter	CHH:0:31,CHG:0:6	37	CHH
chr1	22301955	22302101	147	0	-11.145	#NAME?	AT1G60525:atlncRNA,AT1G60545:atlncRNA	promoter,promoter	promoter	CHH:0:6,CHG:0:5,CG:0:3	14	CHH
chr1	22443517	22443864	348	0	-31.005	-1.725	AT1G60940:protein_coding,AT1G60950:protein_coding	promoter,promoter	promoter	CHH:0:48,CHG:0:5,CG:0:1	54	CHH
chr1	22487527	22487796	270	0	-40.345	-5.471	AT1G61050	protein_coding	protein_coding	CG:0:12	12	CG
chr1	22782127	22782363	237	0	-20.857	#NAME?	AT1G61688:protein_coding	promoter	promoter	CG:0:8,CHH:0:4	12	CG
chr1	22807803	22808044	242	0	-22.21	-5.37	AT1G61760,AT1G61750:protein_coding	protein_coding,promoter	protein_coding	CG:0:23	23	CG
chr1	22830789	22830835	47	0	-26.04	-3.7	AT1G61810	protein_coding	protein_coding	CHH:0:8,CG:0:2,CHG:0:1	11	CHH
chr1	22985371	22985631	261	0	-26.405	-1.881	AT1G62200:protein_coding,AT1G62210:protein_coding	promoter,promoter	promoter	CHH:0:43,CHG:0:4,CG:0:2	49	CHH
chr1	23068086	23068203	118	0.008	-24.797	-1.66	AT1G08517	lncRNA	intergenic	CHG:0:8,CHH:0:8,CG:0:4	20	CHG
chr1	23122849	23123288	440	0	-24.659	-1.658	.	.	intergenic	CHH:0:69,CHG:0:9,CG:0:3	81	CHH
chr1	23165485	23165664	180	0	-25.42	#NAME?	.	.	intergenic	CHH:0:13	13	CHH
chr1	23190764	23190905	142	0	-17.335	-2.177	AT1G62640:protein_coding	promoter	promoter	CHH:0:14	14	CHH
chr1	23224537	23224708	172	0	-22.308	-4.411	AT1G62710	protein_coding	protein_coding	CG:0:12	12	CG
chr1	23242676	23242918	243	0	-14.405	-2.083	.	.	intergenic	CHH:0:17,CHG:0:11,CG:0:1	29	CHH
chr1	23510385	23510504	120	0	-25.365	-2.632	AT1G63410	protein_coding	protein_coding	CHH:0:14,CHG:0:7,CG:0:2	23	CHH
chr1	23723800	23724056	257	0	-23.852	-1.786	.	.	intergenic	CHH:0:35,CHG:0:5,CG:0:1	41	CHH
chr1	23873198	23873557	360	0	-32.403	-3.529	AT1G64330	protein_coding	protein_coding	CG:0:9,CHG:0:2,CHH:0:1	12	CG
chr1	24102578	24102804	227	0	-25.865	#NAME?	AT1G64870:protein_coding	promoter	promoter	CHH:0:24,CG:0:6,CHG:0:4	34	CHH
chr1	24447286	24447421	136	0	-15.29	-3.545	AT1G65735:protein_coding,AT1G08773:lncRNA	promoter,promoter	promoter	CHH:0:14,CHG:0:4	18	CHH
chr1	24908353	24908484	132	0	-21.392	-2.668	SIMPLEGUY1,AT1G66770:protein_coding,AT1G66780:protein_coding	TE,promoter,promoter	TE	CHH:0:33	33	CHH
chr1	24918259	24918543	285	0	-17.398	-1.705	.	.	intergenic	CHH:0:21,CHG:0:7	28	CHH
chr1	25033673	25033812	140	0	-30.225	-1.613	AT1G08893:lncRNA	promoter	promoter	CHH:0:27	27	CHH
chr1	25247589	25247841	253	0	-19.352	-1.789	.	.	intergenic	CHH:0:35,CHG:0:1	36	CHH
chr1	25332211	25332551	341	0	-19.214	-1.767	AT1G67580:protein_coding	promoter	promoter	CHH:0:29,CHG:0:6	35	CHH
chr1	25696494	25697032	539	0	-16.887	-1.965	.	.	intergenic	CHH:0:62,CHG:0:3	65	CHH
chr1	25728643	25728764	122	0	-16.485	-2.229	AT1G68550:protein_coding	promoter	promoter	CHH:0:21,CHG:0:4	25	CHH
chr1	26139976	26140117	142	0	-19.447	-2.445	AT1G69530:protein_coding	promoter	promoter	CHH:0:19,CG:0:4,CHG:0:2	25	CHH
chr1	26196153	26196627	475	0	-16.973	-2.614	AT1G69640:protein_coding	promoter	promoter	CHH:0:46,CHG:0:5,CG:0:2	53	CHH
chr1	26551576	26551787	212	0	-14.925	-1.619	AT1G70440:protein_coding,AT1G70450:protein_coding	promoter,promoter	promoter	CHH:0:17	17	CHH
chr1	27128497	27128691	195	0	-11.05	-4.306	AT1G72100	protein_coding	protein_coding	CHH:0:52,CG:0:5,CHG:0:4	61	CHH
chr1	27597406	27597668	263	0	-25.432	-2.416	AT1G73390:protein_coding,AT1G73400:protein_coding	promoter,promoter	promoter	CHH:0:27,CHG:0:8,CG:0:6	41	CHH
chr1	27859804	27859936	133	0	-19.425	-1.776	AT1G74088:protein_coding	promoter	promoter	CHH:0:17	17	CHH
chr1	28470236	28470676	441	0	-23.387	-3.865	AT1G09583:otherRNA,AT1G75830:protein_coding,AT1G09583	promoter,promoter,otherRNA	promoter	CHH:0:52,CHG:0:18,CG:0:6	76	CHH
chr1	28471057	28471187	131	0	-24.485	-1.476	AT1G09583:otherRNA,AT1G75830:protein_coding	promoter,promoter	promoter	CHH:0:27,CHG:0:4	31	CHH
chr1	28592802	28593039	238	0	-14.545	-2.974	AT1G76200:protein_coding,AT1G76190	promoter,protein_coding	protein_coding	CHH:0:31,CHG:0:2	33	CHH
chr1	28703671	28703927	257	0.003	-12.963	-1.802	AT1G76500:protein_coding	promoter	promoter	CHH:0:19	19	CHH
chr1	28750093	28750227	135	0	-21.895	-1.252	AT1G76610:protein_coding	promoter	promoter	CHH:0:20,CHG:0:3	23	CHH
chr1	28842976	28843309	334	0	-16.908	#NAME?	AT1G76830:protein_coding	promoter	promoter	CHH:0:10,CG:0:9,CHG:0:3	22	CHH
chr1	29250157	29250282	126	0	-25.477	-3.395	AT1G77780:protein_coding	promoter	promoter	CHH:0:28,CHG:0:4	32	CHH
chr1	29378978	29379097	120	0.016	-23.8	-1.334	.	.	intergenic	CHH:0:11,CHG:0:1	12	CHH
chr1	29380596	29380712	117	0	-25.248	-1.38	.	.	intergenic	CHH:0:22	22	CHH
chr1	29475580	29475634	55	0.037	-19.395	-1.149	AT1G78340:protein_coding	promoter	promoter	CHH:0:9,CHG:0:4	13	CHH
chr2	25379	25524	146	0	-26.325	-2.649	ATGP2I	TE	TE	CHH:0:14	14	CHH
chr2	32848	33004	157	0	-31.345	-4.705	ATGP2N_I	TE	TE	CHH:0:10,CHG:0:2	12	CHH
chr2	164192	164461	270	0	-14.842	#NAME?	AT2G01340	protein_coding	protein_coding	CHH:0:14,CG:0:4,CHG:0:2	20	CHH
chr2	178456	178608	153	0	-37.058	-1.896	.	.	intergenic	CHH:0:36,CHG:0:4	40	CHH
chr2	439726	439860	135	0.001	-16.91	-1.262	.	.	intergenic	CHH:0:13,CG:0:1	14	CHH
chr2	584688	584845	158	0	-31.03	-3.978	AT2G02220	protein_coding	protein_coding	CG:0:14	14	CG
chr2	613435	613642	208	0.006	-14.047	-2.702	AT2G02320:protein_coding	promoter	promoter	CHH:0:5,CG:0:4,CHG:0:4	13	CHH
chr2	763194	763365	172	0	-37.998	-2.453	AT2G02720	protein_coding	protein_coding	CG:0:24	24	CG
chr2	926057	926185	129	0.008	-15.213	-1.595	ATCOPIA56_I	TE	TE	CHH:0:13,CHG:0:3,CG:0:1	17	CHH
chr2	1170314	1170434	121	0	-16.047	-2.197	AT2G03830:protein_coding	promoter	promoter	CHH:0:25,CHG:0:5	30	CHH
chr2	1358233	1358728	496	0	-19.68	-4.85	AT2G04080	protein_coding	protein_coding	CG:0:11	11	CG
chr2	1369753	1369887	135	0	-16.3	-1.87	SIMPLEHAT2	TE	TE	CHH:0:10,CHG:0:5	15	CHH
chr2	1381261	1381417	157	0	-12.535	-2.635	.	.	intergenic	CHH:0:9,CHG:0:5	14	CHH
chr2	1382149	1382322	174	0	-27.57	-5.082	.	.	intergenic	CG:0:7,CHH:0:5,CHG:0:2	14	CG
chr2	1393669	1393797	129	0	-27.54	-1.784	.	.	intergenic	CHH:0:24,CHG:0:2	26	CHH
chr2	1403963	1404101	139	0	-18.335	-1.228	AT2G04160,AT2G04725	protein_coding,atlncRNA	protein_coding	CHH:0:15	15	CHH
chr2	1442203	1442439	237	0	-12.492	-1.536	.	.	intergenic	CHH:0:22,CHG:0:2	24	CHH
chr2	1466234	1466573	340	0	-15.143	-2.239	.	.	intergenic	CHH:0:45,CHG:0:2	47	CHH
chr2	1497458	1497766	309	0	-13.725	#NAME?	.	.	intergenic	CHH:0:16,CG:0:7,CHG:0:3	26	CHH
chr2	1568923	1569300	378	0	-21.307	-2.694	ATTIRTA1,AT2G04500	TE,protein_coding	protein_coding	CG:0:16	16	CG
chr2	1601593	1601731	139	0.001	-16.41	-1.497	AT2G04775,AT2G04785	lncRNA,lncRNA	intergenic	CHH:0:8,CHG:0:5	13	CHH
chr2	1758556	1758692	137	0.005	-14.385	-1.628	VANDAL6,VANDAL6	TE,TE	TE	CHH:0:10,CHG:0:3,CG:0:1	14	CHH
chr2	1821347	1821482	136	0	-12.765	-3.562	.	.	intergenic	CHH:0:12,CHG:0:2	14	CHH
chr2	1822858	1823093	236	0	-19.055	-2.12	AT2G05100	protein_coding	protein_coding	CHH:0:18,CHG:0:2	20	CHH
chr2	1850224	1850349	126	0.001	-14.137	-1.545	.	.	intergenic	CHH:0:22,CHG:0:3	25	CHH
chr2	1878624	1878876	253	0.001	-10.51	-1.68	.	.	intergenic	CHH:0:18,CHG:0:4	22	CHH
chr2	1889194	1889321	128	0.002	-15.232	-1.733	ATDNAI27T9B,AT2G05210:protein_coding	TE,promoter	TE	CHH:0:17	17	CHH
chr2	1905139	1905496	358	0	-12.682	-2.846	.	.	intergenic	CHH:0:26,CHG:0:15,CG:0:2	43	CHH
chr2	1987770	1988004	235	0	-21.925	-1.564	ATREP8	TE	TE	CHH:0:19	19	CHH
chr2	2035830	2035988	159	0	-15.387	#NAME?	ATLINEIII	TE	TE	CHH:0:13	13	CHH
chr2	2049567	2049719	153	0	-16.845	-1.968	VANDAL2	TE	TE	CHH:0:17,CHG:0:5	22	CHH
chr2	2059433	2059660	228	0	-10.765	-2.205	AT2G04915:lncRNA	promoter	promoter	CHH:0:11,CHG:0:2	13	CHH
chr2	2132685	2132912	228	0	-11.817	-3.492	ATHAT2	TE	TE	CHH:0:7,CHG:0:4	11	CHH
chr2	2213663	2213905	243	0	-11.817	-2.53	AT2G05005:lncRNA,AT2G05812:atlncRNA	promoter,promoter	promoter	CG:0:7,CHH:0:5,CHG:0:3	15	CG
chr2	2284255	2284380	126	0	-31.395	-1.37	.	.	intergenic	CHH:0:13,CHG:0:2	15	CHH
chr2	2400035	2400301	267	0.002	-11.863	-1.356	ATHILA_I,ATHILA6A_LTR	TE,TE	TE	CHH:0:20,CHG:0:2	22	CHH
chr2	2443831	2444089	259	0	-13.225	-2.686	VANDAL7	TE	TE	CHH:0:32	32	CHH
chr2	2446597	2446720	124	0	-26.29	-2.011	VANDAL7	TE	TE	CHH:0:13,CG:0:2,CHG:0:1	16	CHH
chr2	2456555	2456708	154	0	-21.998	-2.97	AT2G06255:protein_coding	promoter	promoter	CHH:0:12,CHG:0:8,CG:0:4	24	CHH
chr2	2472819	2473500	682	0	-16.463	#NAME?	.	.	intergenic	CHH:0:76,CHG:0:13,CG:0:1	90	CHH
chr2	2563777	2564263	487	0	-18.943	-2.018	ATGP2I	TE	TE	CHH:0:28,CHG:0:16,CG:0:1	45	CHH
chr2	2603872	2604007	136	0.001	-14.148	-1.587	.	.	intergenic	CHH:0:24	24	CHH
chr2	2628033	2628283	251	0	-12.94	-1.526	.	.	intergenic	CHH:0:17	17	CHH
chr2	2696379	2696529	151	0	-12.162	-1.713	.	.	intergenic	CHH:0:21,CHG:0:3	24	CHH
chr2	2763144	2763181	38	0	-37.14	-2.272	AT2G06850:protein_coding	promoter	promoter	CHG:0:6,CHH:0:4,CG:0:1	11	CHG
chr2	3462089	3462475	387	0	-11.757	#NAME?	AT2G07758	tRNA	intergenic	CG:0:7,CHG:0:4	11	CG
chr2	3796218	3796352	135	0	-10.863	-1.387	ATHILA4C_I,AT2G10020:protein_coding	TE,promoter	TE	CHH:0:16,CHG:0:3	19	CHH
chr2	4005660	4005894	235	0	-17.623	-2.542	ATHILA3_LTR,ATHILA3_LTR	TE,TE	TE	CHH:0:42,CG:0:1,CHG:0:1	44	CHH
chr2	4007099	4007430	332	0	-26.83	-3.337	ATCOPIA42LTR,ATCOPIA42LTR	TE,TE	TE	CHH:0:66,CHG:0:6,CG:0:4	76	CHH
chr2	4313103	4313575	473	0	-14.713	-3.462	AT2G10940:protein_coding	promoter	promoter	CHH:0:29,CHG:0:3,CG:0:2	34	CHH
chr2	4334444	4334589	146	0	-16.133	-1.154	AT2G10970:protein_coding,AT2G10975:protein_coding,ATENSPM3	promoter,promoter,TE	TE	CHH:0:15,CHG:0:3	18	CHH
chr2	4349421	4349536	116	0	-12.195	-2.775	ATHILA4_I,AT2G11000:protein_coding,AT2G11005	TE,promoter,protein_coding	protein_coding	CHH:0:21,CHG:0:2	23	CHH
chr2	4415797	4415919	123	0	-12.502	-1.64	ATHILA4A_I,ATHILA4B_LTR,AT2G11035:protein_coding	TE,TE,promoter	TE	CHH:0:11,CHG:0:2	13	CHH
chr2	4463434	4463471	38	0	-16.91	-2.798	ATHILA2_LTR	TE	TE	CHH:0:9,CHG:0:2	11	CHH
chr2	4473938	4474172	235	0.003	-17.712	-1.097	.	.	intergenic	CHH:0:22	22	CHH
chr2	4807857	4807985	129	0	-21.21	-2.517	AT2G11910:protein_coding	promoter	promoter	CHH:0:17,CG:0:3	20	CHH
chr2	4922396	4922547	152	0	-16.733	-2.512	ATHILA3_I,AT2G12280	TE,protein_coding	protein_coding	CHH:0:7,CHG:0:5,CG:0:2	14	CHH
chr2	5049500	5049629	130	0	-34.133	-1.79	ATLANTYS1_I	TE	TE	CHH:0:16,CHG:0:3	19	CHH
chr2	5053550	5053802	253	0	-14.585	#NAME?	ATLANTYS1_I,AT2G12462:protein_coding	TE,promoter	TE	CHH:0:39,CHG:0:7,CG:0:6	52	CHH
chr2	5182590	5182742	153	0.003	-21.457	-2.475	ATGP1I	TE	TE	CG:0:6,CHG:0:4,CHH:0:1	11	CG
chr2	5589889	5590007	119	0	-16.345	-2.25	AT2G13430:protein_coding	promoter	promoter	CHH:0:14,CHG:0:3	17	CHH
chr2	5598519	5598753	235	0.001	-21.308	-1.488	AT2G13440:protein_coding,AT2G13450	promoter,protein_coding	protein_coding	CHH:0:26,CHG:0:3	29	CHH
chr2	5654622	5654893	272	0.002	-17.765	-1.989	AT2G13560	protein_coding	protein_coding	CHH:0:6,CG:0:5	11	CHH
chr2	5661082	5661438	357	0	-20.694	-4.322	AT2G05925:lncRNA,AT2G05925	promoter,lncRNA	promoter	CG:0:14,CHG:0:6,CHH:0:1	21	CG
chr2	5749605	5749832	228	0	-30.91	-5.632	.	.	intergenic	CG:0:12,CHH:0:3,CHG:0:2	17	CG
chr2	5838578	5838846	269	0	-19.252	-5.026	VANDAL13	TE	TE	CG:0:11	11	CG
chr2	5866189	5866571	383	0	-21.565	-3.379	AT2G13965:protein_coding	promoter	promoter	CHH:0:7,CG:0:4	11	CHH
chr2	6004800	6005140	341	0	-16.083	-2.082	.	.	intergenic	CHH:0:21,CG:0:4,CHG:0:2	27	CHH
chr2	6260788	6260919	132	0.001	-14.205	-1.481	.	.	intergenic	CHH:0:14,CHG:0:2	16	CHH
chr2	6271123	6271273	151	0	-14.065	-2.13	AT2G14660:protein_coding	promoter	promoter	CHH:0:17,CHG:0:2	19	CHH
chr2	6305195	6305436	242	0	-15.435	-1.928	AT2G14720:protein_coding	promoter	promoter	CHH:0:20	20	CHH
chr2	6350865	6350988	124	0.004	-13.808	-1.698	ATLINE1_4,AT2G14765:protein_coding	TE,promoter	TE	CHH:0:25	25	CHH
chr2	6413198	6413767	570	0	-13.305	-2.328	ATENSPM3,ATENSPM7	TE,TE	TE	CHH:0:22,CHG:0:12	34	CHH
chr2	6493925	6494149	225	0	-32.148	-2.942	AT2G15020:protein_coding	promoter	promoter	CHH:0:44,CHG:0:2	46	CHH
chr2	6546848	6546988	141	0	-12.47	-1.664	ARNOLD1	TE	TE	CHH:0:17,CG:0:2,CHG:0:2	21	CHH
chr2	6621744	6621882	139	0.002	-15.668	-1.587	.	.	intergenic	CHH:0:12,CHG:0:3	15	CHH
chr2	6629359	6629497	139	0	-14.232	-2.075	ATREP5,ATREP5,AT2G15260:protein_coding	TE,TE,promoter	TE	CHH:0:21	21	CHH
chr2	6659857	6660090	234	0	-10.53	-1.167	.	.	intergenic	CHH:0:14	14	CHH
chr2	6677505	6677625	121	0	-35.422	-4.267	ARNOLDY1,AT2G15340	TE,protein_coding	protein_coding	CHH:0:31,CHG:0:12,CG:0:8	51	CHH
chr2	6678717	6678853	137	0	-23.553	-3.131	ARNOLDY2,AT2G06415:lncRNA	TE,promoter	TE	CHH:0:16,CHG:0:2	18	CHH
chr2	6685257	6685496	240	0	-16.787	-1.446	AT2G15345:protein_coding	promoter	promoter	CHH:0:18,CHG:0:4,CG:0:1	23	CHH
chr2	6715866	6716187	322	0	-15.608	-1.867	TA11	TE	TE	CHH:0:33	33	CHH
chr2	6731898	6732154	257	0.002	-17.067	-2.127	AT2G15430:protein_coding,ATLINE1_4	promoter,TE	TE	CHH:0:10,CHG:0:9,CG:0:2	21	CHH
chr2	6862537	6862676	140	0.004	-26.25	-1.732	ATCOPIA38B_I	TE	TE	CG:0:8,CHH:0:3,CHG:0:1	12	CG
chr2	7156682	7157036	355	0	-12.192	-2.191	AT2G06655:lncRNA,AT2G16505	promoter,protein_coding	protein_coding	CHH:0:17,CHG:0:8,CG:0:4	29	CHH
chr2	7190533	7190774	242	0	-13.31	-2.568	AT2G06695:lncRNA,AT2G16586:protein_coding	promoter,promoter	promoter	CHH:0:25	25	CHH
chr2	7201925	7202358	434	0	-12.931	-2.213	.	.	intergenic	CHH:0:50,CHG:0:5	55	CHH
chr2	7241925	7242266	342	0	-20.648	-2.796	VANDAL2N1	TE	TE	CHH:0:52,CHG:0:8,CG:0:2	62	CHH
chr2	7242550	7242775	226	0	-16.408	-3.72	VANDAL2,VANDAL2N1,AT2G16700:protein_coding,VANDAL2N1	TE,TE,promoter,TE	TE	CHH:0:22,CG:0:5,CHG:0:4	31	CHH
chr2	7257478	7257958	481	0	-35.775	#NAME?	AT2G16720:protein_coding	promoter	promoter	CG:0:21,CHG:0:6,CHH:0:6	33	CG
chr2	7278537	7278861	325	0	-16.493	-2.31	AT2G16770:protein_coding	promoter	promoter	CHH:0:49,CHG:0:7,CG:0:3	59	CHH
chr2	7340383	7340752	370	0	-15.907	-1.552	AT2G16920:protein_coding,AT2G16930:protein_coding	promoter,promoter	promoter	CHH:0:40,CHG:0:2	42	CHH
chr2	7370841	7371310	470	0	-17.884	-2.064	AT2G16970	protein_coding	protein_coding	CHH:0:69	69	CHH
chr2	7581564	7581846	283	0	-24.733	-1.479	.	.	intergenic	CHH:0:29,CHG:0:2	31	CHH
chr2	7632746	7633395	650	0	-21.524	-3.895	AT2G17540:protein_coding,AT2G06995:lncRNA,AT2G06995	promoter,promoter,lncRNA	promoter	CHH:0:68,CHG:0:18,CG:0:16	102	CHH
chr2	7720631	7720863	233	0	-12.745	-1.528	AT2G17770:protein_coding	promoter	promoter	CHH:0:36,CHG:0:1	37	CHH
chr2	7887191	7887339	149	0	-13.71	-1.87	.	.	intergenic	CHH:0:8,CHG:0:3	11	CHH
chr2	8041502	8041768	267	0	-24.98	#NAME?	.	.	intergenic	CHG:0:18,CG:0:12,CHH:0:7	37	CHG
chr2	8231883	8232023	141	0.002	-11.122	-1.498	.	.	intergenic	CHH:0:12,CHG:0:4	16	CHH
chr2	8233338	8233394	57	0	-31.35	-1.298	AT2G18980	protein_coding	protein_coding	CHH:0:10,CHG:0:1	11	CHH
chr2	8379763	8379904	142	0	-24.453	-1.159	AT2G19360	protein_coding	protein_coding	CHH:0:22,CHG:0:1	23	CHH
chr2	8382508	8382744	237	0.001	-20.572	-1.633	AT2G19365:protein_coding,AT2G19380:protein_coding,AT2G19360	promoter,promoter,protein_coding	protein_coding	CHH:0:17,CHG:0:7,CG:0:1	25	CHH
chr2	8578940	8579082	143	0	-31.277	-1.454	.	.	intergenic	CHH:0:25,CHG:0:2	27	CHH
chr2	8707938	8707984	47	0	-33.03	-1.321	AT2G20180:protein_coding	promoter	promoter	CHH:0:11,CHG:0:2	13	CHH
chr2	8909780	8909935	156	0	-10.43	#NAME?	.	.	intergenic	CHH:0:7,CG:0:3,CHG:0:2	12	CHH
chr2	8993735	8993958	224	0.003	-23.078	-1.609	AT2G20900:protein_coding	promoter	promoter	CHH:0:24,CHG:0:9,CG:0:1	34	CHH
chr2	8997849	8998186	338	0	-19.078	-2.873	AT2G20920:protein_coding	promoter	promoter	CHH:0:90,CHG:0:9,CG:0:2	101	CHH
chr2	9195070	9195351	282	0.003	-20	-1.604	.	.	intergenic	CHH:0:49,CHG:0:12,CG:0:5	66	CHH
chr2	9432158	9432306	149	0	-22.945	-2.385	AT2G07525:lncRNA,AT2G07545	promoter,lncRNA	promoter	CHH:0:26,CHG:0:4,CG:0:2	32	CHH
chr2	9518275	9518415	141	0.001	-26.965	-1.896	.	.	intergenic	CHH:0:20,CHG:0:4,CG:0:1	25	CHH
chr2	9550513	9550648	136	0	-36.948	-2.777	AT2G07585:lncRNA,AT2G22482:otherRNA	promoter,promoter	promoter	CHH:0:15,CHG:0:5	20	CHH
chr2	9559475	9559639	165	0	-20.667	-2.079	AT2G07605:snoRNA,AT2G07615:snoRNA,AT2G22496:miRNA	promoter,promoter,promoter	promoter	CHH:0:20	20	CHH
chr2	9654704	9655165	462	0	-15.957	-1.847	.	.	intergenic	CHH:0:45,CHG:0:6	51	CHH
chr2	9860034	9860206	173	0	-16.155	-1.724	AT2G23150:protein_coding	promoter	promoter	CHH:0:13,CHG:0:4	17	CHH
chr2	9947342	9947749	408	0	-17.252	-3.826	AT2G23360:protein_coding	promoter	promoter	CHH:0:25,CG:0:19,CHG:0:12	56	CHH
chr2	10008371	10008518	148	0	-12.025	-1.294	.	.	intergenic	CHH:0:15,CHG:0:2	17	CHH
chr2	10092625	10092703	79	0	-11.34	-2.595	.	.	intergenic	CHH:0:10,CHG:0:1	11	CHH
chr2	10468921	10469083	163	0	-13.348	-1.234	AT2G24625	protein_coding	protein_coding	CHH:0:18	18	CHH
chr2	10709955	10710098	144	0	-24.232	-2.705	AT2G25160	protein_coding	protein_coding	CHH:0:7,CG:0:4,CHG:0:4	15	CHH
chr2	10768415	10768563	149	0	-12.365	#NAME?	AT2G25295:protein_coding,AT2G25290	promoter,protein_coding	protein_coding	CHH:0:7,CHG:0:3,CG:0:1	11	CHH
chr2	11164101	11164232	132	0	-22.692	-3.446	AT2G26230:protein_coding	promoter	promoter	CHH:0:15,CG:0:3,CHG:0:1	19	CHH
chr2	11308608	11308912	305	0.002	-11.172	-1.262	AT2G26580:protein_coding	promoter	promoter	CHH:0:9,CHG:0:3	12	CHH
chr2	11315671	11315810	140	0	-25.188	-3.152	AT2G26590:protein_coding,AT2G26600:protein_coding	promoter,promoter	promoter	CHH:0:13,CG:0:2,CHG:0:2	17	CHH
chr2	11362833	11363017	185	0	-15.065	-3.445	AT2G26695:protein_coding	promoter	promoter	CHH:0:14,CHG:0:2	16	CHH
chr2	11397616	11397741	126	0	-13.365	-1.285	AT2G26750:protein_coding	promoter	promoter	CHH:0:14,CHG:0:1	15	CHH
chr2	11400282	11400416	135	0	-16.093	-1.975	AT2G26760:protein_coding	promoter	promoter	CHH:0:12,CHG:0:5	17	CHH
chr2	11544628	11544866	239	0	-16.895	-1.914	AT2G27050:protein_coding	promoter	promoter	CHH:0:32,CHG:0:2	34	CHH
chr2	11550047	11550168	122	0	-20.492	-1.326	AT2G27060:protein_coding	promoter	promoter	CHH:0:31,CHG:0:2	33	CHH
chr2	11648966	11649583	618	0	-14.578	#NAME?	AT2G27229,AT2G27229:protein_coding,AT2G27230:protein_coding	protein_coding,promoter,promoter	protein_coding	CHH:0:36,CG:0:27,CHG:0:10	73	CHH
chr2	11767959	11768091	133	0	-13.428	-1.339	AT2G27535:protein_coding,AT2G27540:protein_coding	promoter,promoter	promoter	CHH:0:18,CHG:0:1	19	CHH
chr2	11952699	11952824	126	0	-29.188	-3.129	AT2G28060:protein_coding,AT2G08220:lncRNA	promoter,promoter	promoter	CHH:0:25	25	CHH
chr2	11964560	11964787	228	0	-16.592	-1.836	AT2G28080:protein_coding	promoter	promoter	CHH:0:16,CHG:0:6,CG:0:4	26	CHH
chr2	12092827	12093084	258	0.01	-12.315	-1.173	ATREP9,AT2G28320:protein_coding	TE,promoter	TE	CHH:0:15,CHG:0:4	19	CHH
chr2	12150390	12150516	127	0.005	-14.605	-2.25	AT2G28400:protein_coding	promoter	promoter	CHG:0:9,CHH:0:5,CG:0:2	16	CHG
chr2	12174715	12174880	166	0	-17.64	-2.74	AT2G28470:protein_coding	promoter	promoter	CG:0:16,CHG:0:3	19	CG
chr2	12309904	12310242	339	0	-21.678	-1.473	AT2G28690:protein_coding	promoter	promoter	CHH:0:39,CHG:0:2	41	CHH
chr2	12622865	12623130	266	0	-19.372	-1.53	AT2G29440:protein_coding	promoter	promoter	CHH:0:36,CHG:0:5,CG:0:3	44	CHH
chr2	12708782	12708923	142	0	-25.252	-1.791	AT2G29750:protein_coding	promoter	promoter	CHH:0:25,CHG:0:1	26	CHH
chr2	12738660	12738788	129	0	-14.82	-1.986	AT2G29860:protein_coding	promoter	promoter	CHH:0:12,CG:0:2,CHG:0:2	16	CHH
chr2	13222910	13223034	125	0	-15.695	-3.509	AT2G31070:protein_coding	promoter	promoter	CHH:0:14,CG:0:4,CHG:0:1	19	CHH
chr2	13336318	13336440	123	0.003	-16.572	-1.646	.	.	intergenic	CHH:0:9,CHG:0:3	12	CHH
chr2	14005383	14005679	297	0	-21.49	-4.931	AT2G33000:protein_coding,AT2G32990	promoter,protein_coding	protein_coding	CG:0:12	12	CG
chr2	14553726	14553860	135	0	-19.475	-2.253	.	.	intergenic	CHH:0:36	36	CHH
chr2	14594999	14595257	259	0	-27.76	-1.494	AT2G34655:protein_coding	promoter	promoter	CHH:0:21,CG:0:1,CHG:0:1	23	CHH
chr2	15511746	15511864	119	0	-18.62	#NAME?	AT2G36930:protein_coding	promoter	promoter	CHH:0:20	20	CHH
chr2	15881422	15881541	120	0	-11.74	-2.329	AT2G08895:lncRNA	promoter	promoter	CHH:0:14,CHG:0:2	16	CHH
chr2	16021725	16021884	160	0.004	-12.04	-2.093	.	.	intergenic	CHG:0:9,CHH:0:9	18	CHG
chr2	16272619	16272869	251	0	-13.977	-2.51	AT2G38970:protein_coding	promoter	promoter	CHH:0:18,CHG:0:6,CG:0:1	25	CHH
chr2	16344900	16345554	655	0	-31.9	#NAME?	AT2G39180	protein_coding	protein_coding	CG:0:21	21	CG
chr2	16423053	16423280	228	0	-40.312	-3.046	AT2G39330:protein_coding,AT2G39340:protein_coding	promoter,promoter	promoter	CHH:0:22,CG:0:6,CHG:0:1	29	CHH
chr2	16626582	16626804	223	0	-20.512	-1.778	AT2G39840:protein_coding	promoter	promoter	CHH:0:27,CHG:0:5	32	CHH
chr2	16952547	16952771	225	0	-20.642	-3.279	AT2G40610:protein_coding	promoter	promoter	CHH:0:29,CHG:0:5,CG:0:3	37	CHH
chr2	17190159	17190305	147	0	-30.36	-1.341	.	.	intergenic	CHH:0:20,CG:0:7,CHG:0:1	28	CHH
chr2	17299389	17299629	241	0	-17.47	-1.642	AT2G41480:protein_coding,AT2G41490:protein_coding	promoter,promoter	promoter	CHH:0:16,CHG:0:1	17	CHH
chr2	17546594	17546731	138	0	-20.188	-2.063	AT2G42060:protein_coding	promoter	promoter	CHH:0:16,CHG:0:1	17	CHH
chr2	18355764	18355888	125	0	-17.61	-2.81	AT2G44470	protein_coding	protein_coding	CHH:0:17,CHG:0:3	20	CHH
chr2	18703057	18703115	59	0.004	-35.81	-1.079	AT2G45380:protein_coding,AT2G45390:tRNA,AT2G45380,AT2G09610	promoter,promoter,protein_coding,atlncRNA	protein_coding	CHH:0:14,CHG:0:1	15	CHH
chr2	18890409	18890583	175	0	-14.762	-2.78	AT2G45900:protein_coding	promoter	promoter	CHH:0:12,CG:0:3,CHG:0:3	18	CHH
chr2	19143686	19143827	142	0	-35.8	-4.499	AT2G46630:protein_coding	promoter	promoter	CHH:0:32	32	CHH
chr3	157694	158211	518	0	-22.547	#NAME?	AT3G01415:protein_coding,AT3G01025:lncRNA	promoter,promoter	promoter	CG:0:19,CHG:0:11,CHH:0:10	40	CG
chr3	826845	827093	249	0	-23.99	#NAME?	AT3G03470:protein_coding	promoter	promoter	CHH:0:27,CHG:0:12,CG:0:7	46	CHH
chr3	986057	986181	125	0	-17.363	-1.434	.	.	intergenic	CHH:0:19,CG:0:1,CHG:0:1	21	CHH
chr3	1166670	1166820	151	0.001	-10.095	-1.379	AT3G04390:protein_coding,AT3G04400:protein_coding	promoter,promoter	promoter	CHH:0:22,CG:0:2,CHG:0:1	25	CHH
chr3	1241579	1241750	172	0	-14.133	#NAME?	AT3G04600:protein_coding,AT3G04590	promoter,protein_coding	protein_coding	CHH:0:24,CG:0:2	26	CHH
chr3	1674503	1674839	337	0.001	-17.92	-3.752	AT3G05680:protein_coding,AT3G05685	promoter,protein_coding	protein_coding	CG:0:10,CHH:0:5,CHG:0:2	17	CG
chr3	1692593	1692721	129	0	-20.97	-1.811	AT3G05720:protein_coding,AT3G05727:protein_coding,AT3G05725	promoter,promoter,protein_coding	protein_coding	CHH:0:21,CHG:0:8	29	CHH
chr3	1928407	1928579	173	0	-29.363	-1.211	AT3G06350:protein_coding,AT3G06360:protein_coding	promoter,promoter	promoter	CHH:0:25	25	CHH
chr3	1961183	1961441	259	0	-14.257	-5.019	VANDAL6	TE	TE	CG:0:28	28	CG
chr3	2139153	2139289	137	0	-27.633	-3.915	SIMPLEGUY1,SIMPLEGUY1,AT3G06770:protein_coding	TE,TE,promoter	TE	CHH:0:23	23	CHH
chr3	2361079	2361133	55	0.007	-14.515	-1.712	AT3G07370:protein_coding,AT3G07380	promoter,protein_coding	protein_coding	CHH:0:12	12	CHH
chr3	2577159	2577652	494	0	-18.492	-4.208	AT3G08490:protein_coding,AT3G08500	promoter,protein_coding	protein_coding	CG:0:11,CHH:0:3,CHG:0:2	16	CG
chr3	2849433	2849566	134	0	-23.062	-1.684	AT3G02145:lncRNA,AT3G09270	promoter,protein_coding	protein_coding	CHH:0:15,CHG:0:6,CG:0:1	22	CHH
chr3	2884204	2884343	140	0	-25.288	-1.779	ATTIR16T3A	TE	TE	CHH:0:17	17	CHH
chr3	3080234	3080474	241	0	-15.312	-1.224	ATREP2	TE	TE	CHH:0:21,CHG:0:1	22	CHH
chr3	3120225	3120518	294	0	-13.778	#NAME?	VANDAL22,VANDAL22,AT3G10113:protein_coding	TE,TE,promoter	TE	CG:0:12,CHH:0:12,CHG:0:9	33	CG
chr3	3497812	3497953	142	0	-24.45	-2.176	AT3G11160:protein_coding,AT3G11170:protein_coding,AT3G11165	promoter,promoter,protein_coding	protein_coding	CHH:0:11,CHG:0:6	17	CHH
chr3	3812047	3812124	78	0	-12.48	-1.287	ATGP3I	TE	TE	CHG:0:8,CHH:0:4	12	CHG
chr3	4584741	4585012	272	0	-14.518	-2.34	ATREP2,AT3G13900:protein_coding	TE,promoter	TE	CHH:0:28,CHG:0:2	30	CHH
chr3	4727911	4727945	35	0	-18.57	-3.656	AT3G14210:protein_coding	promoter	promoter	CHH:0:11,CHG:0:2	13	CHH
chr3	4729457	4729503	47	0.001	-13.365	-1.947	AT3G14210	protein_coding	protein_coding	CHH:0:8,CHG:0:3	11	CHH
chr3	4745648	4745768	121	0	-28.99	-1.166	AT3G14240:protein_coding	promoter	promoter	CHH:0:12	12	CHH
chr3	5453783	5454179	397	0	-17.08	-4.345	AT3G16070:protein_coding,AT3G16080:protein_coding,AT3G16090:protein_coding	promoter,promoter,promoter	promoter	CG:0:7,CHH:0:6,CHG:0:4	17	CG
chr3	5496317	5496556	240	0	-13.197	-1.746	AT3G16210:protein_coding,AT3G16220:protein_coding	promoter,promoter	promoter	CHH:0:14,CG:0:1,CHG:0:1	16	CHH
chr3	5623959	5624109	151	0	-28.592	-1.457	AT3G16525	protein_coding	protein_coding	CHH:0:19,CHG:0:4	23	CHH
chr3	5836249	5836540	292	0	-17.907	-2.839	DT1	TE	TE	CHH:0:27,CHG:0:2	29	CHH
chr3	5839260	5839538	279	0	-18.385	-2.109	AT3G17120:protein_coding	promoter	promoter	CHH:0:31,CHG:0:5	36	CHH
chr3	6705613	6705948	336	0	-14.869	-4.714	AT3G19340:protein_coding,AT3G19360:protein_coding,AT3G19350	promoter,promoter,protein_coding	protein_coding	CHG:0:13,CHH:0:13,CG:0:4	30	CHG
chr3	6717938	6718070	133	0	-20.535	-2.191	AT3G19380:protein_coding	promoter	promoter	CHH:0:23,CG:0:2,CHG:0:1	26	CHH
chr3	6741860	6742114	255	0	-14.138	#NAME?	AT3G19440	protein_coding	protein_coding	CHH:0:30,CHG:0:8,CG:0:5	43	CHH
chr3	6988805	6988985	181	0	-19.652	-3.061	AT3G20020:protein_coding,AT3G20030:protein_coding,AT3G03945	promoter,promoter,lncRNA	promoter	CHH:0:9,CG:0:8,CHG:0:2	19	CHH
chr3	7214523	7214567	45	0	-28.6	-3.201	AT3G20640:protein_coding	promoter	promoter	CHH:0:8,CHG:0:3	11	CHH
chr3	7679697	7679825	129	0	-30.482	#NAME?	AT3G21790:protein_coding	promoter	promoter	CHH:0:30,CG:0:8,CHG:0:4	42	CHH
chr3	7714311	7714442	132	0	-31.775	-1.746	AT3G21900:protein_coding	promoter	promoter	CHH:0:10,CHG:0:6	16	CHH
chr3	7765691	7765845	155	0	-12.845	-1.203	AT3G22053:protein_coding	promoter	promoter	CHH:0:13,CHG:0:1	14	CHH
chr3	7805595	7805757	163	0	-23.33	#NAME?	AT3G22125,AT3G22142	protein_coding,protein_coding	protein_coding	CHH:0:18,CHG:0:4	22	CHH
chr3	8232314	8232437	124	0	-27.85	-1.579	SIMPLEHAT2,AT3G04395:lncRNA,AT3G23122:protein_coding	TE,promoter,promoter	TE	CHH:0:24	24	CHH
chr3	8247926	8248187	262	0	-15.845	-2.083	.	.	intergenic	CHH:0:16,CHG:0:11	27	CHH
chr3	8373410	8373585	176	0	-19.34	-2.691	AT3G23390:protein_coding,AT3G23380	promoter,protein_coding	protein_coding	CHH:0:6,CG:0:4,CHG:0:2	12	CHH
chr3	8539640	8539869	230	0.001	-10.262	-1.444	ATGP7I	TE	TE	CHH:0:23,CHG:0:4	27	CHH
chr3	8558154	8558388	235	0	-14.438	#NAME?	AT3G23750	protein_coding	protein_coding	CHH:0:40,CG:0:5,CHG:0:2	47	CHH
chr3	8684428	8684715	288	0	-18.463	-3.008	AT3G24050:protein_coding,AT3G24040:protein_coding	promoter,promoter	promoter	CHH:0:30,CHG:0:5	35	CHH
chr3	8976938	8977059	122	0	-15.175	-1.416	AT3G24610:protein_coding	promoter	promoter	CHH:0:26	26	CHH
chr3	9042761	9042989	229	0	-20.47	-3.216	.	.	intergenic	CHH:0:14,CHG:0:8,CG:0:6	28	CHH
chr3	9179559	9179904	346	0	-21.122	-3.13	AT3G04895:lncRNA,AT3G25210:protein_coding	promoter,promoter	promoter	CHH:0:50,CHG:0:7,CG:0:4	61	CHH
chr3	9300330	9300573	244	0	-22.222	-3.458	AT3G25590:protein_coding	promoter	promoter	CHH:0:23,CHG:0:5,CG:0:4	32	CHH
chr3	9327668	9327804	137	0	-19.395	-2.461	.	.	intergenic	CHH:0:25,CHG:0:6	31	CHH
chr3	9471974	9472106	133	0	-17.812	-1.668	AT3G25880:protein_coding,AT3G25882:protein_coding	promoter,promoter	promoter	CHH:0:23,CHG:0:4	27	CHH
chr3	9595444	9595670	227	0	-25.633	-1.194	AT3G26210:protein_coding	promoter	promoter	CHH:0:18,CHG:0:5,CG:0:1	24	CHH
chr3	9665248	9665389	142	0	-16.485	-1.509	ATTIRTA1,AT3G26390:protein_coding,AT3G26395:protein_coding,AT3G26400:protein_coding	TE,promoter,promoter,promoter	TE	CHH:0:15,CHG:0:1	16	CHH
chr3	9692289	9692512	224	0	-28.107	-1.346	AT3G26480:protein_coding	promoter	promoter	CHH:0:38,CHG:0:8	46	CHH
chr3	9739462	9739692	231	0	-18.943	-2.805	.	.	intergenic	CHH:0:20,CHG:0:3	23	CHH
chr3	9862792	9862925	134	0.001	-14.6	-1.976	AT3G05085:lncRNA	promoter	promoter	CHH:0:10,CHG:0:3	13	CHH
chr3	9883732	9883949	218	0	-22.89	-5.899	AT3G26820	protein_coding	protein_coding	CG:0:10,CHH:0:1	11	CG
chr3	10339692	10339912	221	0	-28.092	-2.257	.	.	intergenic	CHH:0:41,CHG:0:9,CG:0:4	54	CHH
chr3	10359708	10360336	629	0	-27.74	#NAME?	AT3G27910:protein_coding	promoter	promoter	CG:0:20,CHG:0:12,CHH:0:9	41	CG
chr3	10417009	10417463	455	0	-14.654	-1.764	.	.	intergenic	CHH:0:51,CHG:0:1	52	CHH
chr3	10459778	10460113	336	0	-21.353	-1.802	AT3G28100	protein_coding	protein_coding	CHH:0:55,CHG:0:11,CG:0:5	71	CHH
chr3	10522102	10522334	233	0	-27.485	-2.282	AT3G28220:protein_coding	promoter	promoter	CHH:0:55,CG:0:3,CHG:0:1	59	CHH
chr3	10593343	10593591	249	0	-23.983	-2.519	.	.	intergenic	CHH:0:53,CHG:0:2	55	CHH
chr3	10599311	10599460	150	0	-16.517	-1.969	AT3G28345:protein_coding	promoter	promoter	CHH:0:30	30	CHH
chr3	10753129	10753348	220	0	-19.962	-1.556	ATREP12,ATREP12,AT3G28690:protein_coding	TE,TE,promoter	TE	CHH:0:20,CHG:0:7	27	CHH
chr3	10847648	10847807	160	0	-13.73	-2.658	AT3G28850:protein_coding	promoter	promoter	CHH:0:26,CHG:0:1	27	CHH
chr3	10862181	10862334	154	0	-34.038	-4.218	.	.	intergenic	CG:0:7,CHG:0:6	13	CG
chr3	10866361	10866494	134	0	-11.253	-3.149	ARNOLDY1	TE	TE	CHH:0:12	12	CHH
chr3	10899162	10899260	99	0.044	-18.95	-1.304	AT3G28890:protein_coding	promoter	promoter	CHH:0:15	15	CHH
chr3	10926543	10926939	397	0	-26.375	#NAME?	.	.	intergenic	CG:0:14,CHH:0:5,CHG:0:2	21	CG
chr3	11043628	11043884	257	0	-38.42	-5.53	ATTIR16T3A	TE	TE	CG:0:14	14	CG
chr3	11140346	11140477	132	0	-19.515	-1.906	.	.	intergenic	CHH:0:19,CHG:0:8	27	CHH
chr3	11270368	11270652	285	0	-15.043	-1.627	AT3G29360:protein_coding	promoter	promoter	CHH:0:36,CHG:0:3,CG:0:2	41	CHH
chr3	11288067	11288335	269	0	-41.182	-5.054	ATREP11,AT3G29390:protein_coding	TE,promoter	TE	CG:0:12,CHH:0:3,CHG:0:2	17	CG
chr3	11296372	11296597	226	0	-33.77	-1.808	.	.	intergenic	CHH:0:31	31	CHH
chr3	11321559	11321685	127	0	-23.862	-1.943	AT3G29450:protein_coding	promoter	promoter	CHH:0:28	28	CHH
chr3	11329816	11330056	241	0.014	-23.253	-1.266	ATGP1LTR	TE	TE	CHH:0:21,CHG:0:13	34	CHH
chr3	11447334	11447764	431	0.001	-15.295	-2.786	AT3G29630	protein_coding	protein_coding	CG:0:12	12	CG
chr3	11586254	11586596	343	0	-21.147	#NAME?	AT3G05955:lncRNA,AT3G05955	promoter,lncRNA	promoter	CHH:0:20,CG:0:12,CHG:0:9	41	CHH
chr3	11628950	11629189	240	0	-11.227	-2.273	.	.	intergenic	CHH:0:17,CHG:0:3	20	CHH
chr3	11677070	11677316	247	0.001	-13.745	-1.644	.	.	intergenic	CHH:0:14,CHG:0:9	23	CHH
chr3	11761118	11761239	122	0	-26.602	-1.573	.	.	intergenic	CHH:0:17,CG:0:5,CHG:0:3	25	CHH
chr3	11877476	11877608	133	0.007	-18.26	-1.531	.	.	intergenic	CHH:0:12,CHG:0:2	14	CHH
chr3	11895183	11895304	122	0	-20.867	-1.816	.	.	intergenic	CHH:0:26,CHG:0:1	27	CHH
chr3	11936522	11936877	356	0	-15.295	-1.864	ATENSPM2,ATENSPM4	TE,TE	TE	CHH:0:31,CHG:0:5	36	CHH
chr3	12338187	12338415	229	0.001	-11.938	-2.264	ATHILA4_I,ATHILA4_I	TE,TE	TE	CHH:0:17,CHG:0:3	20	CHH
chr3	12378128	12378365	238	0	-10.66	-1.446	ATENSPM9,ATENSPM9	TE,TE	TE	CHH:0:10,CHG:0:8	18	CHH
chr3	12461627	12461758	132	0.001	-14.03	-1.529	ATHILA4A_LTR,ATHILA4A_LTR	TE,TE	TE	CHH:0:9,CHG:0:2	11	CHH
chr3	12466376	12466539	164	0	-16.355	-1.961	ARNOLDY1,ARNOLDY1	TE,TE	TE	CHH:0:20,CHG:0:1	21	CHH
chr3	12664883	12665211	329	0	-21.67	-4.89	ATCOPIA75_I	TE	TE	CG:0:13,CHG:0:1	14	CG
chr3	12904927	12905154	228	0.008	-12.543	-1.723	AT3G06215:lncRNA	promoter	promoter	CHH:0:15,CHG:0:2	17	CHH
chr3	13168234	13168470	237	0	-16.373	-2.777	.	.	intergenic	CG:0:10,CHH:0:8	18	CG
chr3	13260263	13260540	278	0.008	-15.307	-1.37	.	.	intergenic	CHG:0:8,CHH:0:8	16	CHG
chr3	13335366	13335509	144	0.005	-13.275	-2.077	ARNOLD1	TE	TE	CHH:0:7,CHG:0:6	13	CHH
chr3	13869447	13869633	187	0	-15.515	#NAME?	ATHPOGON1,ATHPOGON1	TE,TE	TE	CHH:0:10,CHG:0:5	15	CHH
chr3	14095715	14095836	122	0	-15.672	-2.444	AT3G33520:protein_coding	promoter	promoter	CG:0:18,CHG:0:4,CHH:0:2	24	CG
chr3	14096883	14097007	125	0	-15.217	-2.925	AT3G33520:protein_coding	promoter	promoter	CHH:0:19,CG:0:4,CHG:0:2	25	CHH
chr3	14451058	14451294	237	0.006	-23.625	-1.183	ATHILA4C_LTR	TE	TE	CHH:0:19,CHG:0:8	27	CHH
chr3	14761556	14762404	849	0	-25.851	#NAME?	AT3G42670:protein_coding	promoter	promoter	CHH:0:142,CG:0:22,CHG:0:12	176	CHH
chr3	14961418	14961581	164	0	-21.665	-2.181	.	.	intergenic	CHH:0:16,CHG:0:1	17	CHH
chr3	15189931	15190064	134	0	-24.602	-2.405	ATHILA5_LTR,AT3G43210:protein_coding	TE,promoter	TE	CHH:0:30	30	CHH
chr3	15249758	15249902	145	0	-23.7	-1.287	.	.	intergenic	CHH:0:17,CHG:0:5	22	CHH
chr3	15318562	15318636	75	0	-13.665	-3.078	.	.	intergenic	CHH:0:10,CHG:0:1	11	CHH
chr3	15342076	15342339	264	0	-23.672	#NAME?	ATHILA0_I,AT3G43410:protein_coding	TE,promoter	TE	CHH:0:10,CG:0:7,CHG:0:1	18	CHH
chr3	15400769	15400919	151	0.005	-13.003	-1.891	AT3G43500:protein_coding,AT3G43503	promoter,protein_coding	protein_coding	CHH:0:8,CHG:0:3	11	CHH
chr3	15417882	15418255	374	0.002	-13.835	-1.731	ATCOPIA43LTR,ATCOPIA43I	TE,TE	TE	CHH:0:20	20	CHH
chr3	15611690	15611920	231	0	-14.487	-3.18	.	.	intergenic	CHH:0:27,CHG:0:2	29	CHH
chr3	15613226	15613473	248	0	-23.912	-2.761	ATREP8,AT3G06655:lncRNA	TE,promoter	TE	CHH:0:22	22	CHH
chr3	15631803	15631954	152	0	-17.675	-2.538	.	.	intergenic	CHH:0:18	18	CHH
chr3	15652026	15652182	157	0.001	-26.457	-1.558	ATSINE1,ATSINE1	TE,TE	TE	CHH:0:11,CHG:0:3	14	CHH
chr3	15779601	15779734	134	0	-13.662	-1.897	AT3G43970:protein_coding,AT3G43980:protein_coding	promoter,promoter	promoter	CHH:0:14	14	CHH
chr3	15814976	15815117	142	0.003	-21.468	-1.346	ATREP3	TE	TE	CHG:0:8,CHH:0:6,CG:0:4	18	CHG
chr3	15876948	15877080	133	0	-10.992	-1.919	.	.	intergenic	CHH:0:11,CHG:0:8	19	CHH
chr3	15912291	15912318	28	0	-24.505	-1.746	.	.	intergenic	CHH:0:11	11	CHH
chr3	16070792	16071179	388	0	-12.527	-3.48	AT3G44435:protein_coding,AT3G44440:protein_coding,AT3G44440	promoter,promoter,protein_coding	protein_coding	CHH:0:29,CG:0:5,CHG:0:4	38	CHH
chr3	16071701	16072026	326	0	-15.932	-1.524	AT3G06835	lncRNA	intergenic	CHH:0:50,CHG:0:4	54	CHH
chr3	16086791	16087140	350	0	-12.4	-1.21	ATLINE1_3A,ATLINEIII	TE,TE	TE	CHH:0:40	40	CHH
chr3	16132399	16132748	350	0	-22.888	-3.369	ATHATN7	TE	TE	CG:0:17	17	CG
chr3	16160999	16161431	433	0	-18.145	-1.973	AT3G44580	protein_coding	protein_coding	CHH:0:48,CHG:0:7	55	CHH
chr3	16238282	16238433	152	0	-12.56	#NAME?	AT3G44695:protein_coding,AT3G44700:protein_coding,AT3G44703:protein_coding	promoter,promoter,promoter	promoter	CHG:0:6,CG:0:4,CHH:0:4	14	CHG
chr3	16277267	16277395	129	0	-17.273	-1.379	.	.	intergenic	CHH:0:12,CG:0:1	13	CHH
chr3	16293539	16293765	227	0.001	-24.453	-1.377	AT3G44735:protein_coding	promoter	promoter	CHH:0:37,CHG:0:4	41	CHH
chr3	16437373	16437606	234	0.001	-18.953	-1.805	.	.	intergenic	CHH:0:15,CG:0:2,CHG:0:2	19	CHH
chr3	16438500	16438538	39	0	-21.18	-2.751	.	.	intergenic	CHH:0:15	15	CHH
chr3	16471080	16471249	170	0	-23.492	-1.551	ATLINE1_1,AT3G45020:protein_coding	TE,promoter	TE	CHH:0:20,CG:0:2,CHG:0:2	24	CHH
chr3	16521959	16522097	139	0	-14.518	-1.694	VANDAL7	TE	TE	CHH:0:11	11	CHH
chr3	16539934	16540073	140	0.002	-25.47	-2.289	AT3G45180:protein_coding,AT3G07065:miRNA	promoter,promoter	promoter	CG:0:12,CHG:0:3,CHH:0:2	17	CG
chr3	16568487	16568710	224	0	-21.22	-2.047	AT3G45230:protein_coding	promoter	promoter	CHH:0:38,CHG:0:8,CG:0:7	53	CHH
chr3	16588883	16589174	292	0	-12.49	-2.025	.	.	intergenic	CHH:0:12,CHG:0:5	17	CHH
chr3	16603628	16603777	150	0.006	-19.477	-2.098	ARNOLDY2,ARNOLDY2,ARNOLDY2	TE,TE,TE	TE	CHH:0:13	13	CHH
chr3	16681848	16682176	329	0	-18.587	-1.818	AT3G45460:protein_coding,AT3G45470:protein_coding	promoter,promoter	promoter	CHH:0:51,CHG:0:8,CG:0:1	60	CHH
chr3	16715004	16715332	329	0.004	-11.76	-1.671	AT3G45555:protein_coding	promoter	promoter	CG:0:4,CHH:0:4,CHG:0:3	11	CG
chr3	17098719	17098963	245	0.001	-15.17	-1.307	AT3G46460:protein_coding	promoter	promoter	CHH:0:16,CHG:0:2	18	CHH
chr3	17110133	17110287	155	0	-12.15	-3.053	.	.	intergenic	CHH:0:11,CHG:0:2	13	CHH
chr3	17143116	17143246	131	0	-14.805	-1.574	AT3G46565:protein_coding	promoter	promoter	CHH:0:27,CHG:0:2	29	CHH
chr3	17147187	17147541	355	0	-30.82	-2.115	AT3G46570:protein_coding,AT3G46580:protein_coding	promoter,promoter	promoter	CHH:0:52,CHG:0:16,CG:0:8	76	CHH
chr3	17156619	17156766	148	0	-18.255	#NAME?	AT3G46600:protein_coding	promoter	promoter	CG:0:8,CHG:0:5,CHH:0:5	18	CG
chr3	17227044	17227167	124	0	-23.765	-1.311	AT3G46780:protein_coding	promoter	promoter	CHH:0:23,CHG:0:1	24	CHH
chr3	17252012	17252254	243	0	-16.075	#NAME?	AT3G46840	protein_coding	protein_coding	CHH:0:9,CHG:0:6,CG:0:5	20	CHH
chr3	17300383	17300532	150	0.001	-16.865	-1.618	.	.	intergenic	CHH:0:17	17	CHH
chr3	17366497	17366801	305	0	-10.517	-2.511	.	.	intergenic	CHH:0:19,CHG:0:1	20	CHH
chr3	17380367	17380601	235	0	-20.66	#NAME?	AT3G47200:protein_coding	promoter	promoter	CHH:0:13,CG:0:5,CHG:0:5	23	CHH
chr3	17396213	17396346	134	0.001	-11.648	-1.646	.	.	intergenic	CHH:0:20,CHG:0:1	21	CHH
chr3	17406488	17406816	329	0	-15.81	-3.465	.	.	intergenic	CHH:0:21,CHG:0:2	23	CHH
chr3	17417465	17417709	245	0	-23.677	-2.448	AT3G07695:miRNA	promoter	promoter	CHH:0:10,CHG:0:4	14	CHH
chr3	17448454	17448590	137	0	-19.11	-2.194	AT3G47350	protein_coding	protein_coding	CHH:0:25	25	CHH
chr3	17978209	17978648	440	0	-23.243	-3.717	AT3G48520:protein_coding	promoter	promoter	CHH:0:47,CG:0:8,CHG:0:5	60	CHH
chr3	18055670	18055886	217	0	-44.375	#NAME?	AT3G48740:protein_coding	promoter	promoter	CHH:0:17,CHG:0:4	21	CHH
chr3	18308480	18308708	229	0.007	-20.705	-1.319	AT3G49370:protein_coding	promoter	promoter	CHG:0:9,CG:0:4,CHH:0:4	17	CHG
chr3	18466030	18466156	127	0	-11.755	#NAME?	AT3G49780	protein_coding	protein_coding	CHH:0:13	13	CHH
chr3	18653499	18653642	144	0.015	-12.498	-1.55	.	.	intergenic	CHH:0:12	12	CHH
chr3	18654741	18654999	259	0	-24.86	-1.472	AT3G50320:protein_coding,AT3G08105:lncRNA	promoter,promoter	promoter	CHH:0:24	24	CHH
chr3	18738433	18738638	206	0	-18.46	-2.818	.	.	intergenic	CHH:0:15	15	CHH
chr3	18976743	18976985	243	0	-27.925	-1.528	.	.	intergenic	CHH:0:26	26	CHH
chr3	19533896	19534022	127	0.008	-14.365	-1.365	AT3G52710:protein_coding,AT3G52700	promoter,protein_coding	protein_coding	CHH:0:26,CHG:0:9	35	CHH
chr3	19700988	19701121	134	0.001	-18.372	-2.093	AT3G53150:protein_coding	promoter	promoter	CHH:0:13,CHG:0:12,CG:0:2	27	CHH
chr3	19798431	19798756	326	0	-15.668	-5.508	AT3G53400	protein_coding	protein_coding	CG:0:5,CHH:0:4,CHG:0:2	11	CG
chr3	20534896	20534954	59	0	-16.92	#NAME?	ARNOLDY1,AT3G08480:atlncRNA,AT3G55390	TE,promoter,protein_coding	protein_coding	CHH:0:13,CG:0:3,CHG:0:3	19	CHH
chr3	20685913	20686559	647	0	-22.372	#NAME?	AT3G55730:protein_coding,AT3G08585:lncRNA,AT3G08585	promoter,promoter,lncRNA	promoter	CHH:0:39,CG:0:22,CHG:0:21	82	CHH
chr3	21173406	21173484	79	0	-11.46	#NAME?	AT3G57220:protein_coding,AT3G57210	promoter,protein_coding	protein_coding	CHH:0:13,CHG:0:3	16	CHH
chr3	21267533	21267663	131	0	-14.675	-3.687	AT3G08935,AT3G57460:protein_coding	lncRNA,promoter	promoter	CHH:0:27,CHG:0:5	32	CHH
chr3	21413325	21413472	148	0	-35.498	-2.27	AT3G57800:protein_coding	promoter	promoter	CHH:0:28	28	CHH
chr3	21547598	21547860	263	0	-22.288	-3.646	.	.	intergenic	CHH:0:40,CHG:0:8,CG:0:3	51	CHH
chr3	21694395	21694528	134	0	-14.32	-1.66	AT3G58640:protein_coding	promoter	promoter	CHH:0:16,CHG:0:1	17	CHH
chr3	22053499	22053666	168	0	-26.902	-6.511	AT3G59695:atlncRNA,AT3G59700	promoter,protein_coding	protein_coding	CG:0:15	15	CG
chr3	22059756	22059835	80	0	-21.475	-2.805	.	.	intergenic	CHH:0:17	17	CHH
chr3	22063353	22063491	139	0	-11.32	-2.135	.	.	intergenic	CHH:0:19	19	CHH
chr3	22215403	22215659	257	0	-16.093	-1.314	AT3G60140:protein_coding	promoter	promoter	CHH:0:14	14	CHH
chr3	22237400	22237523	124	0.001	-19.62	-2.948	.	.	intergenic	CHH:0:11	11	CHH
chr3	22700345	22700480	136	0	-14.393	#NAME?	.	.	intergenic	CHH:0:27	27	CHH
chr3	23110771	23110905	135	0.001	-12.2	-1.562	.	.	intergenic	CHG:0:7,CHH:0:4,CG:0:1	12	CHG
chr3	23156787	23157044	258	0.001	-17.345	-2.288	AT3G62615:protein_coding,AT3G09835:lncRNA,AT3G09825,AT3G09835	promoter,promoter,lncRNA,lncRNA	promoter	CHH:0:24,CG:0:7,CHG:0:6	37	CHH
chr3	23183080	23183120	41	0	-10.885	#NAME?	AT3G09855:lncRNA,AT3G09865:snoRNA,AT3G62680	promoter,promoter,protein_coding	protein_coding	CHH:0:13,CG:0:1,CHG:0:1	15	CHH
chr3	23203632	23203653	22	0	-27.445	-3.345	.	.	intergenic	CHH:0:7,CG:0:4	11	CHH
chr3	23425720	23425757	38	0	-11.75	#NAME?	AT3G63445,AT3G63440	atlncRNA,protein_coding	protein_coding	CHH:0:9,CHG:0:2	11	CHH
chr4	66809	66944	136	0	-15.857	-1.944	.	.	intergenic	CHH:0:18,CHG:0:2	20	CHH
chr4	273678	273966	289	0	-14.878	-4.025	AT4G00651:protein_coding,AT4G00660:protein_coding	promoter,promoter	promoter	CHH:0:12,CHG:0:10,CG:0:6	28	CHH
chr4	371477	371526	50	0.001	-21.79	-1.076	AT4G00885:miRNA	promoter	promoter	CHH:0:11	11	CHH
chr4	379152	379427	276	0	-21.132	-2.552	.	.	intergenic	CHH:0:38,CHG:0:3,CG:0:1	42	CHH
chr4	434239	434464	226	0	-25.33	-1.461	AT4G01000:protein_coding,AT4G01010	promoter,protein_coding	protein_coding	CHH:0:34,CHG:0:1	35	CHH
chr4	554040	554288	249	0	-16.477	-1.804	AT4G01340:protein_coding,AT4G01335	promoter,protein_coding	protein_coding	CHH:0:28,CHG:0:2	30	CHH
chr4	595346	595603	258	0	-12.33	#NAME?	AT4G01440:protein_coding	promoter	promoter	CHH:0:30,CHG:0:9,CG:0:1	40	CHH
chr4	862486	862615	130	0	-10.885	-2.794	.	.	intergenic	CHH:0:19	19	CHH
chr4	865543	865782	240	0.001	-18.925	-2.256	.	.	intergenic	CHH:0:18,CG:0:8,CHG:0:3	29	CHH
chr4	920127	920280	154	0	-13.295	-2.375	AT4G02080:protein_coding	promoter	promoter	CHH:0:15	15	CHH
chr4	964814	964949	136	0	-20.622	-1.263	.	.	intergenic	CHH:0:13,CHG:0:1	14	CHH
chr4	1091742	1091797	56	0.033	-16.375	-1.296	AT4G02482:protein_coding,AT4G02485:protein_coding	promoter,promoter	promoter	CHH:0:17	17	CHH
chr4	1142914	1143178	265	0	-28.682	-1.97	AT4G02600:protein_coding	promoter	promoter	CHH:0:9,CG:0:2,CHG:0:1	12	CHH
chr4	1231682	1231917	236	0	-13.585	-1.638	AT4G02770:protein_coding	promoter	promoter	CHH:0:30,CHG:0:3	33	CHH
chr4	1372989	1373315	327	0	-13.69	-2.084	AT4G03090:protein_coding,AT4G03100:protein_coding	promoter,promoter	promoter	CHH:0:39,CHG:0:2	41	CHH
chr4	2032395	2032535	141	0	-30.192	#NAME?	AT4G04220:protein_coding	promoter	promoter	CHH:0:28,CG:0:2	30	CHH
chr4	2169062	2169207	146	0	-28.587	-1.388	.	.	intergenic	CHH:0:13	13	CHH
chr4	2216970	2217257	288	0	-11.003	-5.676	AT4G04450:protein_coding	promoter	promoter	CHH:0:9,CHG:0:4,CG:0:1	14	CHH
chr4	2269029	2269268	240	0	-20.425	#NAME?	.	.	intergenic	CHH:0:19,CHG:0:5	24	CHH
chr4	2288479	2288808	330	0	-32.12	-1.962	AT4G04570:protein_coding,AT4G04570	promoter,protein_coding	protein_coding	CHH:0:51,CHG:0:12,CG:0:8	71	CHH
chr4	2362431	2362558	128	0.008	-11.12	-1.987	ATGP2N_I,TA11	TE,TE	TE	CHG:0:8,CHH:0:3	11	CHG
chr4	2558265	2558727	463	0	-21.09	#NAME?	.	.	intergenic	CG:0:10,CHG:0:3,CHH:0:1	14	CG
chr4	2592497	2592740	244	0	-13.968	-2.16	AT4G05060:protein_coding,AT4G05060	promoter,protein_coding	protein_coding	CHH:0:21	21	CHH
chr4	2594755	2595222	468	0	-23.227	-2.201	AT4G05070:protein_coding,AT4G05071:protein_coding	promoter,promoter	promoter	CHH:0:63,CHG:0:10,CG:0:7	80	CHH
chr4	2596710	2596955	246	0	-20.038	-2.843	ATCOPIA69_I	TE	TE	CHH:0:13,CG:0:11,CHG:0:5	29	CHH
chr4	2685993	2686114	122	0	-16.117	-2.184	AT4G05220:protein_coding,AT4G05230:protein_coding	promoter,promoter	promoter	CHH:0:15,CHG:0:3	18	CHH
chr4	2735277	2735838	562	0	-21.008	-3.132	AT4G05380:protein_coding	promoter	promoter	CHH:0:71,CG:0:49,CHG:0:22	142	CHH
chr4	2989546	2989805	260	0	-18.105	-2.662	AT4G05630:protein_coding	promoter	promoter	CHH:0:43,CHG:0:2	45	CHH
chr4	3354669	3354819	151	0	-17.045	-1.669	AT4G06534:protein_coding	promoter	promoter	CHH:0:16,CHG:0:1	17	CHH
chr4	3706427	3706662	236	0.002	-13.365	-1.224	ATHILA4A_LTR	TE	TE	CHH:0:13,CHG:0:4	17	CHH
chr4	4094380	4094653	274	0	-10.68	-2.45	ATGP1I	TE	TE	CHH:0:18	18	CHH
chr4	4100136	4100175	40	0.007	-16.835	-2.76	.	.	intergenic	CHH:0:13,CHG:0:1	14	CHH
chr4	4118997	4119171	175	0	-20.078	-2.276	.	.	intergenic	CHH:0:11,CHG:0:9	20	CHH
chr4	4220072	4220299	228	0	-15.132	-1.405	.	.	intergenic	CHH:0:18,CHG:0:3	21	CHH
chr4	4643103	4643234	132	0.006	-15.17	-1.462	AT4G05225:lncRNA,AT4G07825:protein_coding	promoter,promoter	promoter	CHH:0:15,CHG:0:3	18	CHH
chr4	4643518	4643744	227	0	-23.672	-1.569	SIMPLEHAT2,AT4G05225:lncRNA,AT4G07825:protein_coding	TE,promoter,promoter	TE	CHH:0:24,CHG:0:6	30	CHH
chr4	4648569	4648803	235	0.001	-28.242	-1.601	VANDAL2,VANDAL2	TE,TE	TE	CHH:0:29,CHG:0:8,CG:0:2	39	CHH
chr4	5324580	5324856	277	0	-13.217	-2.061	AT4G08400	protein_coding	protein_coding	CHH:0:16,CHG:0:3	19	CHH
chr4	5340311	5340404	94	0.001	-14.695	-2.435	AT4G08410	protein_coding	protein_coding	CHH:0:10,CHG:0:3	13	CHH
chr4	5348832	5348975	144	0.002	-17.92	-1.708	AT4G08430	protein_coding	protein_coding	CHH:0:10,CHG:0:4	14	CHH
chr4	5397691	5397823	133	0.038	-18.765	-1.149	.	.	intergenic	CHH:0:10,CHG:0:1	11	CHH
chr4	5474033	5474297	265	0	-11.53	-2.389	.	.	intergenic	CHH:0:20,CHG:0:7	27	CHH
chr4	5518053	5518302	250	0	-17.538	-2.226	.	.	intergenic	CHH:0:18,CHG:0:3	21	CHH
chr4	5543457	5543626	170	0.003	-18.97	-1.777	.	.	intergenic	CHH:0:18,CHG:0:1	19	CHH
chr4	5560001	5560146	146	0	-14.012	-2.694	ATTIRTA1	TE	TE	CHH:0:13	13	CHH
chr4	5562547	5562664	118	0	-15.002	-2.256	.	.	intergenic	CHH:0:12,CHG:0:5,CG:0:4	21	CHH
chr4	5575498	5575582	85	0.008	-17.47	-2.119	.	.	intergenic	CHH:0:21	21	CHH
chr4	5612668	5613018	351	0	-15.055	-1.918	AT4G08790:protein_coding,AT4G08800:protein_coding	promoter,promoter	promoter	CHH:0:28	28	CHH
chr4	5645186	5645326	141	0	-16.33	-2.497	.	.	intergenic	CHH:0:21	21	CHH
chr4	5696947	5697109	163	0.001	-11.87	-2.281	AT4G08895:protein_coding	promoter	promoter	CHH:0:10,CHG:0:5	15	CHH
chr4	5735194	5735444	251	0	-24.01	#NAME?	.	.	intergenic	CG:0:9,CHH:0:7,CHG:0:4	20	CG
chr4	5773051	5773214	164	0	-10.692	-1.964	ATREP4,AT4G09000:protein_coding	TE,promoter	TE	CHH:0:12,CHG:0:1	13	CHH
chr4	5826953	5827151	199	0.021	-15.215	-1.626	AT4G09150:protein_coding	promoter	promoter	CHH:0:15,CHG:0:2	17	CHH
chr4	5836579	5837110	532	0	-15.965	-1.347	.	.	intergenic	CHH:0:46,CHG:0:2	48	CHH
chr4	5888249	5888465	217	0	-17.373	-1.727	AT4G09260	protein_coding	protein_coding	CHG:0:9,CHH:0:8,CG:0:1	18	CHG
chr4	5938491	5938858	368	0	-15.012	#NAME?	AT4G09355:protein_coding,AT4G09360:protein_coding	promoter,promoter	promoter	CHH:0:9,CG:0:7,CHG:0:1	17	CHH
chr4	5987340	5987615	276	0	-14.535	-1.974	AT4G05720:lncRNA	promoter	promoter	CHH:0:26,CHG:0:14,CG:0:7	47	CHH
chr4	5989663	5989745	83	0.006	-12.03	-1.561	.	.	intergenic	CHH:0:8,CHG:0:3	11	CHH
chr4	6143237	6143383	147	0	-18.543	-2.986	AT4G09740	protein_coding	protein_coding	CHH:0:8,CHG:0:6	14	CHH
chr4	6144754	6144917	164	0	-28.055	#NAME?	AT4G09750:protein_coding,AT4G09740	promoter,protein_coding	protein_coding	CG:0:10,CHG:0:10,CHH:0:3	23	CG
chr4	6596787	6596911	125	0	-20.765	-2.056	AT4G10695:protein_coding	promoter	promoter	CHH:0:23,CHG:0:5	28	CHH
chr4	6617416	6617769	354	0	-37.311	-4.623	ATREP2,AT4G10750:protein_coding,AT4G10740	TE,promoter,protein_coding	protein_coding	CG:0:30,CHH:0:9,CHG:0:8	47	CG
chr4	6754235	6754373	139	0	-27.325	-2.053	.	.	intergenic	CG:0:5,CHG:0:4,CHH:0:2	11	CG
chr4	6846041	6846273	233	0	-16.813	-2.502	AT4G11230:protein_coding,AT4G11240:protein_coding	promoter,promoter	promoter	CHH:0:31	31	CHH
chr4	6913509	6913780	272	0	-21.18	-1.623	AT4G11373:protein_coding	promoter	promoter	CHH:0:29,CHG:0:2	31	CHH
chr4	6920011	6920177	167	0.001	-20.422	-1.975	AT4G11380	protein_coding	protein_coding	CHH:0:15,CHG:0:1	16	CHH
chr4	6943969	6944203	235	0	-13.61	-1.264	AT4G11405:tRNA	promoter	promoter	CHH:0:17	17	CHH
chr4	6977637	6977766	130	0	-26.795	-4.61	AT4G11485:protein_coding,AT4G11490:protein_coding	promoter,promoter	promoter	CHG:0:11,CHH:0:8,CG:0:6	25	CHG
chr4	7058587	7058843	257	0	-17.405	-1.962	AT4G11700:protein_coding,AT4G11700	promoter,protein_coding	protein_coding	CHH:0:34,CHG:0:3	37	CHH
chr4	7102499	7102619	121	0	-26.78	-1.445	AT4G11810:protein_coding,AT4G05925	promoter,miRNA	promoter	CHH:0:32,CHG:0:1	33	CHH
chr4	7267447	7267612	166	0	-18.875	-2.501	AT4G12140:protein_coding	promoter	promoter	CHH:0:16	16	CHH
chr4	7318554	7318673	120	0	-24.358	-1.43	AT4G12320:protein_coding,AT4G12330	promoter,protein_coding	protein_coding	CHH:0:24,CG:0:2	26	CHH
chr4	7520021	7520146	126	0	-12.907	-2.081	AT4G12790:protein_coding,AT4G12800:protein_coding	promoter,promoter	promoter	CHH:0:24	24	CHH
chr4	7688030	7688160	131	0	-25.275	-1.252	AT4G13250:protein_coding	promoter	promoter	CHH:0:19	19	CHH
chr4	7800676	7800834	159	0	-34.51	#NAME?	AT4G13420	protein_coding	protein_coding	CG:0:19,CHG:0:1	20	CG
chr4	7816846	7816895	50	0	-34.095	-1.106	AT4G13450:protein_coding	promoter	promoter	CHH:0:13	13	CHH
chr4	7820086	7820233	148	0.001	-15.865	-1.851	.	.	intergenic	CHH:0:22,CHG:0:1	23	CHH
chr4	8308314	8308552	239	0.001	-16.723	-2.81	AT4G14440:protein_coding,AT4G14450:protein_coding,AT4G14455:protein_coding	promoter,promoter,promoter	promoter	CG:0:7,CHH:0:4,CHG:0:2	13	CG
chr4	8959557	8959901	345	0	-19.538	-3.403	AT4G15730:protein_coding,AT4G15733:protein_coding	promoter,promoter	promoter	CHH:0:56,CHG:0:11,CG:0:7	74	CHH
chr4	9266412	9266704	293	0	-31.808	-2.803	AT4G16420:protein_coding,AT4G16430:protein_coding	promoter,promoter	promoter	CHH:0:20,CG:0:4,CHG:0:2	26	CHH
chr4	9309364	9309591	228	0	-16.408	-1.674	AT4G16520:protein_coding,AT4G16530:protein_coding	promoter,promoter	promoter	CHH:0:34,CHG:0:5	39	CHH
chr4	9439700	9439877	178	0	-19.565	-1.651	.	.	intergenic	CHH:0:18,CHG:0:2	20	CHH
chr4	9493316	9493446	131	0	-15.637	-2.576	AT4G16860	protein_coding	protein_coding	CHH:0:12,CHG:0:1	13	CHH
chr4	9841579	9841825	247	0	-15.26	-1.361	.	.	intergenic	CHH:0:23,CHG:0:2	25	CHH
chr4	9910481	9910722	242	0	-26.675	-1.52	.	.	intergenic	CHH:0:28,CHG:0:2	30	CHH
chr4	9957082	9957207	126	0	-15.385	-1.311	.	.	intergenic	CHH:0:11,CHG:0:1	12	CHH
chr4	9980844	9981076	233	0	-30.39	-3.146	AT4G17980:protein_coding	promoter	promoter	CHH:0:54,CG:0:15,CHG:0:3	72	CHH
chr4	9981849	9982001	153	0	-24.225	#NAME?	AT4G17980:protein_coding	promoter	promoter	CHH:0:12,CHG:0:2,CG:0:1	15	CHH
chr4	10156701	10157146	446	0	-15.734	#NAME?	ATREP3,AT4G18380:protein_coding	TE,promoter	TE	CG:0:15,CHH:0:7,CHG:0:5	27	CG
chr4	10351329	10351460	132	0	-39.433	-3.128	AT4G18880:protein_coding,AT4G18890:protein_coding	promoter,promoter	promoter	CHH:0:30,CHG:0:7,CG:0:4	41	CHH
chr4	10513150	10513287	138	0	-23.76	-1.266	.	.	intergenic	CHG:0:5,CHH:0:4,CG:0:2	11	CHG
chr4	10528618	10528743	126	0	-18.52	-1.988	AT4G19240	protein_coding	protein_coding	CHH:0:20,CHG:0:9	29	CHH
chr4	10537903	10538059	157	0.01	-27.905	-1.977	AT4G19270:protein_coding,AT4G19270	promoter,protein_coding	protein_coding	CHH:0:17,CHG:0:16	33	CHH
chr4	10903021	10903232	212	0	-12.86	-1.917	.	.	intergenic	CHH:0:16	16	CHH
chr4	10912343	10912572	230	0	-19.477	-3.163	AT4G20200:protein_coding	promoter	promoter	CHH:0:17,CG:0:1	18	CHH
chr4	10934867	10935303	437	0	-13.088	-2.995	AT4G20240:protein_coding	promoter	promoter	CHH:0:32,CHG:0:6	38	CHH
chr4	11109725	11109977	253	0	-24.042	-2.06	.	.	intergenic	CHH:0:13,CG:0:10,CHG:0:8	31	CHH
chr4	11362185	11362336	152	0.002	-16.6	-1.365	.	.	intergenic	CHH:0:20,CHG:0:1	21	CHH
chr4	11379756	11379906	151	0	-12.695	-2.089	.	.	intergenic	CHH:0:21,CHG:0:1	22	CHH
chr4	11414138	11414264	127	0.011	-19.108	-1.075	AT4G21430:protein_coding	promoter	promoter	CHH:0:15,CHG:0:7	22	CHH
chr4	11415883	11416117	235	0	-27.717	-1.638	.	.	intergenic	CHH:0:43,CHG:0:5,CG:0:1	49	CHH
chr4	11680976	11681016	41	0.029	-19.8	-1.557	.	.	intergenic	CHH:0:6,CHG:0:5	11	CHH
chr4	11826581	11827004	424	0	-14.45	#NAME?	AT4G22410:protein_coding,AT4G22430:protein_coding	promoter,promoter	promoter	CHH:0:33,CHG:0:12,CG:0:4	49	CHH
chr4	11837838	11838173	336	0	-17.8	-1.769	AT4G22463:protein_coding,AT4G22467:protein_coding	promoter,promoter	promoter	CHH:0:36,CHG:0:7	43	CHH
chr4	11979304	11979475	172	0.003	-11.515	-1.424	.	.	intergenic	CHH:0:15	15	CHH
chr4	12052268	12052500	233	0	-19.25	-2.365	AT4G22990:protein_coding,AT4G23000:protein_coding	promoter,promoter	promoter	CHH:0:40,CHG:0:7,CG:0:1	48	CHH
chr4	12096090	12096346	257	0	-17.41	-3.218	AT4G23080	protein_coding	protein_coding	CG:0:6,CHH:0:4,CHG:0:1	11	CG
chr4	12769024	12769267	244	0	-24.845	-1.77	AT4G24770	protein_coding	protein_coding	CHH:0:38,CHG:0:2	40	CHH
chr4	13248489	13248748	260	0	-25.407	-1.764	VANDAL6,AT4G26140:protein_coding,AT4G07535:lncRNA	TE,promoter,promoter	TE	CHH:0:31,CG:0:2,CHG:0:2	35	CHH
chr4	13536566	13536619	54	0.024	-16.96	-1.238	.	.	intergenic	CHH:0:8,CHG:0:3	11	CHH
chr4	13656996	13657229	234	0	-12.885	-2.173	.	.	intergenic	CHH:0:52,CG:0:4,CHG:0:4	60	CHH
chr4	14285333	14285464	132	0.017	-16.995	-1.323	.	.	intergenic	CHH:0:11,CHG:0:1	12	CHH
chr4	14287796	14288108	313	0	-18.42	-3.013	AT4G28980:protein_coding	promoter	promoter	CHH:0:17,CHG:0:1	18	CHH
chr4	14432750	14432879	130	0	-22.462	#NAME?	AT4G29290	protein_coding	protein_coding	CHH:0:22,CG:0:11,CHG:0:5	38	CHH
chr4	14546375	14546600	226	0	-21.683	-1.603	AT4G29700:protein_coding	promoter	promoter	CHH:0:32,CG:0:4,CHG:0:4	40	CHH
chr4	14683691	14683983	293	0	-16.697	-2.274	AT4G30030:protein_coding,AT4G30040:protein_coding	promoter,promoter	promoter	CHH:0:25,CHG:0:3,CG:0:2	30	CHH
chr4	14989526	14989773	248	0	-12.93	-1.652	AT4G30780:protein_coding	promoter	promoter	CHH:0:29,CHG:0:1	30	CHH
chr4	15373493	15373625	133	0	-25.145	-2.223	AT4G31770:protein_coding,AT4G31780:protein_coding	promoter,promoter	promoter	CHH:0:28,CHG:0:2	30	CHH
chr4	15596448	15596682	235	0	-23.125	-3.087	.	.	intergenic	CHH:0:38	38	CHH
chr4	15816502	15816629	128	0	-24.968	-2.185	.	.	intergenic	CHH:0:17	17	CHH
chr4	16863486	16863659	174	0	-13.905	-3.304	AT4G35510:protein_coding,AT4G35520:protein_coding	promoter,promoter	promoter	CHH:0:15,CHG:0:3	18	CHH
chr4	17404270	17404396	127	0	-26.818	-1.748	AT4G36925	protein_coding	protein_coding	CHH:0:23,CHG:0:6,CG:0:3	32	CHH
chr4	17412943	17413186	244	0	-14.542	-2.952	AT4G36930:protein_coding	promoter	promoter	CHG:0:6,CG:0:4,CHH:0:4	14	CHG
chr4	18232513	18233062	550	0	-24.738	-1.529	AT4G39140:protein_coding	promoter	promoter	CHH:0:67,CHG:0:1	68	CHH
chr5	64723	64876	154	0.001	-22.442	-1.736	ATCOPIA27_LTR,AT5G01180:protein_coding	TE,promoter	TE	CHH:0:26,CHG:0:4,CG:0:2	32	CHH
chr5	68521	68705	185	0.018	-12.76	-1.843	ATCOPIA27_I	TE	TE	CHH:0:10,CHG:0:3	13	CHH
chr5	112843	113092	250	0	-30.462	-1.623	AT5G01270:protein_coding	promoter	promoter	CHH:0:50,CG:0:6,CHG:0:3	59	CHH
chr5	113673	114013	341	0	-21.788	-4.313	TAG3N1,AT5G01270:protein_coding,AT5G01280	TE,promoter,protein_coding	protein_coding	CHH:0:75,CHG:0:4,CG:0:2	81	CHH
chr5	284656	284902	247	0	-18.855	-2.768	.	.	intergenic	CHH:0:14,CG:0:6,CHG:0:5	25	CHH
chr5	356220	356344	125	0.001	-14.92	-2.044	ATREP8	TE	TE	CHH:0:16	16	CHH
chr5	490909	491047	139	0	-20.205	-1.71	SIMPLEHAT2,AT5G02330:protein_coding	TE,promoter	TE	CHH:0:32	32	CHH
chr5	1108609	1108753	145	0	-18.35	-3.341	AT5G04090:protein_coding	promoter	promoter	CHH:0:17	17	CHH
chr5	1559015	1559371	357	0	-18.857	-3.138	AT5G05250:protein_coding	promoter	promoter	CG:0:6,CHH:0:6,CHG:0:5	17	CG
chr5	2071616	2071758	143	0	-17.422	-1.172	SIMPLEGUY1,AT5G06710:protein_coding	TE,promoter	TE	CHH:0:20	20	CHH
chr5	2257187	2257542	356	0	-22.171	-3.434	.	.	intergenic	CHH:0:41,CHG:0:9,CG:0:8	58	CHH
chr5	3648374	3648858	485	0	-15.512	-3.931	AT5G11425:protein_coding,AT5G11430	promoter,protein_coding	protein_coding	CG:0:13	13	CG
chr5	3797110	3797248	139	0	-14	-5.857	.	.	intergenic	CHH:0:8,CG:0:3	11	CHH
chr5	3904266	3904514	249	0	-17.57	-1.826	.	.	intergenic	CHH:0:24,CHG:0:8,CG:0:5	37	CHH
chr5	4212185	4212304	120	0	-14.33	-1.631	AT5G13210:protein_coding	promoter	promoter	CHH:0:13,CHG:0:2	15	CHH
chr5	4212514	4212646	133	0	-23.982	-2.332	AT5G13210:protein_coding	promoter	promoter	CHH:0:17,CHG:0:1	18	CHH
chr5	4336037	4336208	172	0	-14.105	-4.012	AT5G13500:protein_coding,AT5G13490	promoter,protein_coding	protein_coding	CHH:0:14,CHG:0:9,CG:0:4	27	CHH
chr5	5128569	5128822	254	0	-16.69	-1.353	AT5G15730:protein_coding	promoter	promoter	CHH:0:23	23	CHH
chr5	5288484	5288719	236	0	-31.053	-1.782	AT5G16190:protein_coding	promoter	promoter	CHH:0:37,CG:0:6,CHG:0:4	47	CHH
chr5	5969491	5969831	341	0	-28.698	-1.588	AT5G02865:lncRNA	promoter	promoter	CHH:0:52	52	CHH
chr5	6350736	6351082	347	0	-17.908	-1.897	.	.	intergenic	CHH:0:32,CHG:0:2	34	CHH
chr5	6375292	6375421	130	0	-12.985	#NAME?	AT5G19070	protein_coding	protein_coding	CHH:0:9,CHG:0:3,CG:0:1	13	CHH
chr5	6398018	6398149	132	0	-23.543	-1.118	ATMU2,AT5G02965:lncRNA,AT5G02975:otherRNA,AT5G03005:lncRNA	TE,promoter,promoter,promoter	TE	CHH:0:14	14	CHH
chr5	6438668	6439112	445	0.001	-13.628	-2.038	.	.	intergenic	CHH:0:26,CHG:0:10	36	CHH
chr5	6447401	6447535	135	0	-13.963	-4.074	AT5G19170	protein_coding	protein_coding	CHH:0:12,CHG:0:2	14	CHH
chr5	6789301	6789427	127	0	-37.88	-3.473	AT5G20090:protein_coding,AT5G20100:protein_coding	promoter,promoter	promoter	CHH:0:14,CG:0:8,CHG:0:7	29	CHH
chr5	7027493	7027615	123	0	-20.75	-4.492	AT5G20740:protein_coding	promoter	promoter	CHH:0:8,CHG:0:4,CG:0:2	14	CHH
chr5	7029748	7029880	133	0.007	-17.663	-1.049	.	.	intergenic	CHH:0:12	12	CHH
chr5	7042781	7043018	238	0	-19.325	-2.974	AT5G20790:protein_coding,AT5G20810:protein_coding	promoter,promoter	promoter	CHH:0:26,CG:0:2,CHG:0:1	29	CHH
chr5	7185217	7185343	127	0	-25.43	-4.067	AT5G21130:protein_coding,AT5G21125	promoter,protein_coding	protein_coding	CHH:0:20,CG:0:8,CHG:0:6	34	CHH
chr5	7467862	7468091	230	0	-21.405	-2.689	.	.	intergenic	CHH:0:52,CHG:0:6,CG:0:3	61	CHH
chr5	7514858	7514985	128	0	-14.985	-1.94	AT5G03465:lncRNA,AT5G22610:protein_coding	promoter,promoter	promoter	CHH:0:26	26	CHH
chr5	7757336	7757568	233	0	-11.355	-3.678	AT5G23110:protein_coding	promoter	promoter	CHH:0:10,CHG:0:5	15	CHH
chr5	7829163	7829402	240	0	-31.873	-1.772	AT5G23240:protein_coding,AT5G23250:protein_coding	promoter,promoter	promoter	CHH:0:33,CHG:0:15,CG:0:6	54	CHH
chr5	8067672	8067911	240	0	-21.612	#NAME?	AT5G23910:protein_coding	promoter	promoter	CHH:0:23,CG:0:7,CHG:0:2	32	CHH
chr5	8101254	8101633	380	0	-15.223	-2.855	AT5G23980:protein_coding,AT5G23980	promoter,protein_coding	protein_coding	CHH:0:40,CG:0:6	46	CHH
chr5	8133816	8133950	135	0	-18.4	-1.964	AT5G24060:protein_coding	promoter	promoter	CHH:0:11,CHG:0:1	12	CHH
chr5	8155978	8156113	136	0	-16.712	-3.075	AT5G24110:protein_coding	promoter	promoter	CHH:0:18,CG:0:1	19	CHH
chr5	8160554	8160700	147	0	-24.133	-4.617	AT5G24120:protein_coding,AT5G24130:protein_coding	promoter,promoter	promoter	CHH:0:19,CG:0:2,CHG:0:2	23	CHH
chr5	8163457	8163593	137	0.005	-14.27	-1.8	AT5G24130	protein_coding	protein_coding	CG:0:5,CHG:0:5,CHH:0:2	12	CG
chr5	8224507	8224639	133	0	-18.762	-1.251	AT5G03695:lncRNA,AT5G24220:protein_coding	promoter,promoter	promoter	CHH:0:23,CHG:0:2	25	CHH
chr5	8284965	8285105	141	0	-29.55	-4.942	AT5G24318:protein_coding,AT5G24320	promoter,protein_coding	protein_coding	CG:0:14	14	CG
chr5	8312667	8312829	163	0.001	-15.897	-2.101	.	.	intergenic	CHG:0:6,CHH:0:6	12	CHG
chr5	8684753	8685020	268	0	-17.527	-1.363	.	.	intergenic	CHH:0:21	21	CHH
chr5	8715774	8715928	155	0.003	-14.275	-1.973	AT5G25195:protein_coding	promoter	promoter	CHH:0:9,CHG:0:2	11	CHH
chr5	8919090	8919222	133	0	-23.97	-1.3	AT5G04025:lncRNA	promoter	promoter	CHH:0:21,CHG:0:3	24	CHH
chr5	9049780	9049933	154	0	-28.865	-3.641	ATHILA7LTR,ATHILA7A_I,AT5G25930:protein_coding	TE,TE,promoter	TE	CHH:0:32,CG:0:6,CHG:0:6	44	CHH
chr5	9092303	9092433	131	0	-17.24	-1.565	.	.	intergenic	CHH:0:14,CHG:0:5	19	CHH
chr5	9115241	9115467	227	0	-17.72	-2.823	AT5G26090:protein_coding	promoter	promoter	CHH:0:12,CG:0:6	18	CHH
chr5	9199436	9199610	175	0	-24.267	-4.146	AT5G26260:protein_coding	promoter	promoter	CG:0:14,CHH:0:1	15	CG
chr5	9756075	9756311	237	0	-14.66	-2.768	VANDAL13	TE	TE	CHH:0:20,CHG:0:4	24	CHH
chr5	9818788	9819138	351	0	-20.686	#NAME?	AT5G27730:protein_coding,AT5G04435	promoter,lncRNA	promoter	CG:0:29,CHG:0:13,CHH:0:11	53	CG
chr5	9995317	9995495	179	0	-16.663	-3.554	.	.	intergenic	CHH:0:7,CG:0:2,CHG:0:2	11	CHH
chr5	10103139	10103377	239	0	-29.345	-1.789	.	.	intergenic	CHH:0:15,CHG:0:12,CG:0:3	30	CHH
chr5	10164933	10165159	227	0	-22.727	-1.103	.	.	intergenic	CHH:0:38,CHG:0:4	42	CHH
chr5	10240047	10240209	163	0	-12.58	-2.843	.	.	intergenic	CHH:0:22	22	CHH
chr5	10291808	10291940	133	0.001	-12.445	-1.578	.	.	intergenic	CHH:0:26,CG:0:4,CHG:0:2	32	CHH
chr5	10402041	10402238	198	0	-14.07	#NAME?	ATHILA4B_LTR,ATHILA4_I	TE,TE	TE	CHH:0:13,CHG:0:2	15	CHH
chr5	10521351	10521489	139	0.043	-18.19	-1.168	SIMPLEHAT2	TE	TE	CHH:0:7,CHG:0:4	11	CHH
chr5	10613427	10613674	248	0	-17.518	-3.062	AT5G28620:protein_coding	promoter	promoter	CHH:0:12,CHG:0:9,CG:0:6	27	CHH
chr5	10665836	10665996	161	0	-16.337	-2.89	ATENSPM10	TE	TE	CHH:0:12,CHG:0:4	16	CHH
chr5	10795934	10796101	168	0	-18.023	-4.553	HELITRON4,HELITRON4	TE,TE	TE	CHH:0:32	32	CHH
chr5	10805687	10805941	255	0	-24.595	-3.784	AT5G04845:lncRNA,AT5G04845	promoter,lncRNA	promoter	CHH:0:37,CHG:0:10,CG:0:8	55	CHH
chr5	10845842	10846082	241	0	-17.365	-2.332	ATREP3,AT5G28824:otherRNA	TE,promoter	TE	CHH:0:27	27	CHH
chr5	11747464	11747683	220	0	-10.703	-1.491	ATLANTYS1_I,ATLANTYS2_I	TE,TE	TE	CHH:0:9,CHG:0:6,CG:0:1	16	CHH
chr5	11889565	11889740	176	0.004	-16.11	-1.99	VANDAL6	TE	TE	CHH:0:11,CHG:0:4	15	CHH
chr5	12185353	12185582	230	0.005	-12.94	-2.065	HELITRON4	TE	TE	CHH:0:10,CG:0:4,CHG:0:4	18	CHH
chr5	12462104	12462284	181	0.002	-21.902	-2.328	ATHILA5_I	TE	TE	CG:0:6,CHG:0:3,CHH:0:2	11	CG
chr5	12538596	12538727	132	0	-17.505	-3.236	HELITRON1	TE	TE	CHH:0:20	20	CHH
chr5	12547684	12547828	145	0	-14.615	-4.514	AT5G33280:protein_coding,ATCOPIA15I	promoter,TE	TE	CHH:0:11	11	CHH
chr5	13058698	13058829	132	0	-15.68	-2.679	ATHATN5	TE	TE	CHH:0:27,CHG:0:1	28	CHH
chr5	13366082	13366346	265	0	-23.167	#NAME?	AT5G35110:protein_coding	promoter	promoter	CG:0:9,CHH:0:7,CHG:0:3	19	CG
chr5	13652905	13653034	130	0	-11.643	#NAME?	.	.	intergenic	CHH:0:18	18	CHH
chr5	13698659	13699071	413	0	-13.312	-3.435	AT5G35510	protein_coding	protein_coding	CG:0:6,CHH:0:4,CHG:0:3	13	CG
chr5	13815900	13816147	248	0	-21.523	-2.03	ATREP3	TE	TE	CHH:0:23	23	CHH
chr5	13850156	13850242	87	0.049	-19.475	-1.291	.	.	intergenic	CHH:0:11,CHG:0:2	13	CHH
chr5	13858373	13858703	331	0.001	-24.25	-3.715	AT5G35680	protein_coding	protein_coding	CG:0:11	11	CG
chr5	13905630	13905777	148	0	-15.73	-1.664	AT5G35737:protein_coding	promoter	promoter	CHH:0:12	12	CHH
chr5	13969419	13969561	143	0.003	-14.965	-1.697	HELITRON4,HELITRON4	TE,TE	TE	CHH:0:10,CHG:0:3	13	CHH
chr5	13993424	13993674	251	0.011	-18.447	-1.555	AT5G35810	protein_coding	protein_coding	CHH:0:27,CHG:0:7	34	CHH
chr5	14123876	14124111	236	0	-23.642	-2.208	VANDAL6,AT5G35970:protein_coding,VANDAL6	TE,promoter,TE	TE	CHH:0:35,CHG:0:1	36	CHH
chr5	14126903	14127026	124	0	-16.135	-1.729	VANDAL6,AT5G35980:protein_coding	TE,promoter	TE	CHH:0:14,CHG:0:3	17	CHH
chr5	14143845	14143915	71	0.003	-15.135	-2.733	AT5G36002:atlncRNA	promoter	promoter	CHH:0:10,CHG:0:3	13	CHH
chr5	14151880	14152146	267	0.003	-19.69	-1.929	.	.	intergenic	CHG:0:14,CHH:0:14	28	CHG
chr5	14165646	14165785	140	0.004	-19.48	-1.693	ATREP10B,ARNOLDY1	TE,TE	TE	CHH:0:8,CHG:0:3	11	CHH
chr5	14297760	14297995	236	0	-21.115	-1.814	ATREP6	TE	TE	CHH:0:30	30	CHH
chr5	14525105	14525240	136	0	-12	-1.985	AT5G36870	protein_coding	protein_coding	CHH:0:15	15	CHH
chr5	14715112	14715334	223	0	-14.562	#NAME?	.	.	intergenic	CG:0:8,CHG:0:6,CHH:0:6	20	CG
chr5	14754291	14754416	126	0	-12.715	#NAME?	AT5G37260:protein_coding	promoter	promoter	CHH:0:20	20	CHH
chr5	14809035	14809201	167	0	-13.672	-1.895	AT5G37360:protein_coding	promoter	promoter	CHH:0:9,CHG:0:3	12	CHH
chr5	14880213	14880451	239	0	-22.507	-1.828	AT5G37478:protein_coding	promoter	promoter	CHH:0:28,CHG:0:6	34	CHH
chr5	14926384	14926510	127	0	-14.79	-1.654	AT5G37570:protein_coding	promoter	promoter	CHH:0:11,CHG:0:3	14	CHH
chr5	15154228	15154485	258	0	-21.09	-3.047	AT5G38005:otherRNA	promoter	promoter	CHG:0:9,CG:0:6,CHH:0:3	18	CHG
chr5	15226719	15226753	35	0	-35.77	#NAME?	AT5G38150:protein_coding,AT5G38170:protein_coding	promoter,promoter	promoter	CHH:0:7,CG:0:4,CHG:0:2	13	CHH
chr5	15228908	15229066	159	0	-23.922	-4.351	AT5G38180:protein_coding	promoter	promoter	CG:0:8,CHG:0:3,CHH:0:1	12	CG
chr5	15268028	15268277	250	0	-16.76	-2.679	AT5G38220:protein_coding	promoter	promoter	CHH:0:46	46	CHH
chr5	15308335	15308375	41	0	-32.84	-2.914	ARNOLDY2	TE	TE	CHH:0:8,CG:0:4,CHG:0:2	14	CHH
chr5	15351509	15351644	136	0.001	-21.93	-1.785	.	.	intergenic	CHH:0:10,CHG:0:1	11	CHH
chr5	15430144	15430740	597	0	-23.716	#NAME?	AT5G38540	protein_coding	protein_coding	CG:0:21,CHG:0:14,CHH:0:9	44	CG
chr5	15542235	15542462	228	0	-20.128	-3.435	AT5G38810:protein_coding,AT5G38820:protein_coding	promoter,promoter	promoter	CHH:0:23,CHG:0:10,CG:0:1	34	CHH
chr5	15710325	15710454	130	0	-16.137	-1.146	AT5G05885:lncRNA,AT5G05885	promoter,lncRNA	promoter	CHH:0:12,CHG:0:1	13	CHH
chr5	15741794	15742334	541	0	-20.254	-5.191	AT5G39310:protein_coding,AT5G39320:protein_coding	promoter,promoter	promoter	CHH:0:33,CG:0:17,CHG:0:9	59	CHH
chr5	15873623	15873843	221	0	-19.085	-5.205	HELITRONY2,AT5G39640:protein_coding,AT5G39645:protein_coding,AT5G39650:protein_coding,AT5G39645	TE,promoter,promoter,promoter,protein_coding	protein_coding	CG:0:6,CHH:0:5,CHG:0:2	13	CG
chr5	15892368	15892614	247	0	-30.287	#NAME?	AT5G39693:miRNA	promoter	promoter	CG:0:9,CHH:0:5,CHG:0:2	16	CG
chr5	16074148	16074278	131	0	-30.275	-5.296	AT5G40210	protein_coding	protein_coding	CHH:0:10,CG:0:9,CHG:0:3	22	CHH
chr5	16121079	16121306	228	0	-23.04	-2.348	AT5G40320:protein_coding,AT5G40316:otherRNA	promoter,promoter	promoter	CHH:0:36,CHG:0:1	37	CHH
chr5	16199809	16200035	227	0	-14.345	#NAME?	.	.	intergenic	CHH:0:9,CG:0:4,CHG:0:2	15	CHH
chr5	16681355	16681706	352	0	-39.866	-2.481	.	.	intergenic	CHH:0:41,CHG:0:5,CG:0:2	48	CHH
chr5	16794351	16794539	189	0	-25.983	-4.736	AT5G41980	protein_coding	protein_coding	CG:0:14	14	CG
chr5	16844002	16844251	250	0	-21.482	-2.634	AT5G42150:protein_coding,AT5G42140:protein_coding,AT5G42146:protein_coding	promoter,promoter,promoter	promoter	CHH:0:19,CG:0:8,CHG:0:2	29	CHH
chr5	17076423	17076775	353	0	-29.122	#NAME?	AT5G42630:protein_coding,AT5G42635	promoter,protein_coding	protein_coding	CHH:0:81,CHG:0:39,CG:0:3	123	CHH
chr5	17274301	17274631	331	0	-13.143	-3.222	.	.	intergenic	CHH:0:8,CHG:0:4,CG:0:3	15	CHH
chr5	17327296	17327419	124	0	-26.898	-1.768	AT5G43155:protein_coding,AT5G43160:protein_coding	promoter,promoter	promoter	CHH:0:28,CHG:0:2	30	CHH
chr5	17398541	17398787	247	0	-11.125	-2.192	BRODYAGA1	TE	TE	CHH:0:23,CHG:0:2	25	CHH
chr5	17478154	17478284	131	0	-12.532	-2.956	AT5G43513	protein_coding	protein_coding	CHH:0:13,CHG:0:2	15	CHH
chr5	17582962	17583087	126	0	-26.785	-2.067	AT5G43750:protein_coding,AT5G43755	promoter,protein_coding	protein_coding	CHH:0:24,CHG:0:12	36	CHH
chr5	17603740	17603861	122	0.01	-23.235	-1.649	ATHILA4D_LTR	TE	TE	CHG:0:9,CHH:0:6	15	CHG
chr5	17710646	17710774	129	0	-18.475	-2.512	AT5G44010:protein_coding,AT5G44020:protein_coding	promoter,promoter	promoter	CHH:0:14,CHG:0:1	15	CHH
chr5	17728981	17729137	157	0	-21.477	-5.444	AT5G44060:protein_coding	promoter	promoter	CHH:0:7,CG:0:4,CHG:0:2	13	CHH
chr5	17877837	17878099	263	0.001	-22.555	-1.716	AT5G44370:protein_coding,AT5G44375:tRNA	promoter,promoter	promoter	CHH:0:16,CG:0:3,CHG:0:3	22	CHH
chr5	17890232	17890561	330	0	-31.201	-2.398	AT5G44400:protein_coding	promoter	promoter	CHH:0:74,CHG:0:24,CG:0:4	102	CHH
chr5	17956818	17957055	238	0	-20.282	-1.538	AT5G06585:lncRNA	promoter	promoter	CHH:0:38	38	CHH
chr5	18065143	18065367	225	0	-23.047	-5.184	AT5G44770	protein_coding	protein_coding	CG:0:18	18	CG
chr5	18208749	18208910	162	0	-15.76	#NAME?	AT5G45095	protein_coding	protein_coding	CG:0:11,CHH:0:1	12	CG
chr5	18548460	18548611	152	0	-43.5	-7.312	AT5G45720:protein_coding	promoter	promoter	CG:0:16,CHG:0:1	17	CG
chr5	18549729	18549881	153	0.001	-15.69	-1.697	AT5G06745:lncRNA,AT5G45730:protein_coding	promoter,promoter	promoter	CHH:0:13,CHG:0:3	16	CHH
chr5	18570667	18570893	227	0.002	-14.343	-2.079	AT5G45780:protein_coding,AT5G45790:protein_coding	promoter,promoter	promoter	CHH:0:20,CHG:0:8	28	CHH
chr5	18855193	18855448	256	0	-15.293	-1.868	AT5G46500:protein_coding	promoter	promoter	CHH:0:20,CHG:0:2	22	CHH
chr5	19002082	19002319	238	0	-23.81	-1.7	AT5G46830:protein_coding,AT5G46825	promoter,protein_coding	protein_coding	CHH:0:26,CHG:0:4,CG:0:3	33	CHH
chr5	19018845	19019098	254	0	-19.255	-1.367	.	.	intergenic	CHH:0:30,CHG:0:3	33	CHH
chr5	19174554	19174714	161	0	-19.432	-3.862	AT5G47220:protein_coding	promoter	promoter	CG:0:10,CHH:0:5,CHG:0:3	18	CG
chr5	19280153	19280599	447	0	-30.271	#NAME?	AT5G47520:protein_coding,AT5G47530:protein_coding	promoter,promoter	promoter	CHH:0:82,CHG:0:11,CG:0:2	95	CHH
chr5	19426990	19427111	122	0	-20.835	-1.635	AT5G47980:protein_coding	promoter	promoter	CHH:0:29	29	CHH
chr5	19454010	19454164	155	0	-11.035	#NAME?	.	.	intergenic	CHH:0:12	12	CHH
chr5	19479562	19479797	236	0	-16.058	-1.569	.	.	intergenic	CHH:0:36,CHG:0:6	42	CHH
chr5	19566860	19567091	232	0	-24.792	#NAME?	AT5G48270:protein_coding,AT5G07065:miRNA,AT5G07075:miRNA,AT5G48290:protein_coding,AT5G07065,AT5G48280	promoter,promoter,promoter,promoter,miRNA,protein_coding	protein_coding	CHH:0:31,CG:0:12,CHG:0:5	48	CHH
chr5	19910503	19910629	127	0	-26.92	-1.462	AT5G49120:protein_coding	promoter	promoter	CHH:0:17	17	CHH
chr5	20127811	20127960	150	0	-23.915	-4.89	AT5G49580:protein_coding,AT5G49590:protein_coding	promoter,promoter	promoter	CHH:0:13	13	CHH
chr5	20266800	20266932	133	0.001	-21.385	-1.251	AT5G49860:protein_coding	promoter	promoter	CHH:0:13,CHG:0:1	14	CHH
chr5	20676033	20676075	43	0	-11.17	#NAME?	AT5G50810	protein_coding	protein_coding	CHH:0:14,CHG:0:1	15	CHH
chr5	21161428	21162378	951	0	-29.073	#NAME?	AT5G07875:miRNA,AT5G52070,AT5G07875	promoter,protein_coding,miRNA	protein_coding	CHH:0:198,CHG:0:23,CG:0:4	225	CHH
chr5	21188923	21189064	142	0	-21.332	-4.825	.	.	intergenic	CHH:0:10,CG:0:4,CHG:0:1	15	CHH
chr5	21223900	21224024	125	0	-20.16	-2.356	AT5G52270:protein_coding	promoter	promoter	CHH:0:11,CHG:0:9,CG:0:3	23	CHH
chr5	21224372	21224965	594	0	-21.014	#NAME?	HELITRONY1B,AT5G52270:protein_coding,AT5G52280:protein_coding	TE,promoter,promoter	TE	CHG:0:20,CHH:0:16,CG:0:10	46	CHG
chr5	21273869	21274224	356	0	-15.282	#NAME?	AT5G52410:protein_coding,AT5G52400	promoter,protein_coding	protein_coding	CG:0:18,CHH:0:1	19	CG
chr5	21423585	21423832	248	0	-24.638	-4.646	AT5G52860:protein_coding	promoter	promoter	CHH:0:28,CG:0:6,CHG:0:1	35	CHH
chr5	21837182	21837414	233	0	-19.255	-1.265	.	.	intergenic	CHH:0:27,CG:0:3,CHG:0:2	32	CHH
chr5	22231100	22231377	278	0	-18.28	-1.495	AT5G54710:protein_coding	promoter	promoter	CHH:0:22,CHG:0:6	28	CHH
chr5	22574832	22574964	133	0	-27.962	-3.859	AT5G55780:protein_coding	promoter	promoter	CHH:0:18	18	CHH
chr5	22674289	22674415	127	0	-12.428	-2.524	ATCOPIA6I	TE	TE	CHH:0:16,CHG:0:2	18	CHH
chr5	22675237	22675371	135	0	-17.998	-2.069	.	.	intergenic	CHH:0:15,CHG:0:3	18	CHH
chr5	22830861	22830999	139	0	-14.907	-1.954	.	.	intergenic	CHH:0:12,CHG:0:1	13	CHH
chr5	23432718	23432856	139	0	-16.233	-1.121	AT5G57830:protein_coding,AT5G08800:miRNA,AT5G57840	promoter,promoter,protein_coding	protein_coding	CHH:0:13,CHG:0:1	14	CHH
chr5	23749778	23750058	281	0	-40.142	-6.132	AT5G58820:protein_coding	promoter	promoter	CG:0:14	14	CG
chr5	24110853	24111094	242	0	-20.04	-1.999	AT5G59840:protein_coding,AT5G59845:protein_coding	promoter,promoter	promoter	CHH:0:28,CHG:0:3	31	CHH
chr5	24370820	24370955	136	0	-41.295	-1.85	AT5G60630:protein_coding,AT5G60640	promoter,protein_coding	protein_coding	CHH:0:24,CHG:0:3	27	CHH
chr5	24435862	24436339	478	0	-17.268	-1.906	AT5G60760:protein_coding	promoter	promoter	CHH:0:35,CHG:0:5	40	CHH
chr5	24777559	24777691	133	0	-12.305	#NAME?	AT5G61650:protein_coding	promoter	promoter	CHH:0:12	12	CHH
chr5	24994305	24994432	128	0	-15.277	-1.914	AT5G09050:lncRNA,AT5G62230:protein_coding	promoter,promoter	promoter	CHH:0:16,CG:0:3	19	CHH
chr5	25168562	25168755	194	0	-12.732	#NAME?	AT5G62680:protein_coding	promoter	promoter	CG:0:7,CHH:0:6,CHG:0:2	15	CG
chr5	25905235	25905469	235	0	-18.185	-1.664	AT5G64800:protein_coding,AT5G09265:lncRNA	promoter,promoter	promoter	CHH:0:19,CHG:0:1	20	CHH
chr5	26037530	26037795	266	0	-22.832	-1.828	AT5G65165:protein_coding	promoter	promoter	CHH:0:44,CHG:0:4,CG:0:3	51	CHH
chr5	26070389	26070524	136	0	-15.742	-1.579	.	.	intergenic	CHH:0:17,CHG:0:1	18	CHH
chr5	26233385	26233547	163	0	-19.745	-1.167	.	.	intergenic	CHH:0:22,CHG:0:1	23	CHH
chr5	26289501	26289727	227	0	-16.407	-2.548	AT5G09475:lncRNA	promoter	promoter	CHH:0:42,CHG:0:9,CG:0:6	57	CHH
chr5	26891659	26891799	141	0	-14.562	-2.755	AT5G09885:lncRNA	promoter	promoter	CHH:0:14,CHG:0:2	16	CHH

## Sheet: Sheet 3
DMR composition in ibm1
	Hyper DMRs	Hypo DMRs
Integenic	136	214
Protein coding	14244	153
TE	93	161
Promoter	148	325
Total	14621	853
	Hyper DMRs	Hypo DMRs
CG	328	95
CHG	14045	25
CHH	248	734
Total	14621	853
