# Supplementary material for: Dysfunction of histone demethylase IBM1 in Arabidopsis causes autoimmunity and reshapes the root microbiome
Source: ISME J. 2022 Jul 30;16(11):2513–24. doi: 10.1038/s41396-022-01297-6 (PMC9561531; doi:10.1038/s41396-022-01297-6)
Supplement: Supplementary file 6 — Table S2 [file 41396_2022_1297_MOESM6_ESM.xlsx]

## Sheet: Sheet1
Table S2. DNA methylation and histone modifications of the ibm1-upregulated defense genes in soil
Gene ID	DNA methylation	H3K4me1	H3K4me2	H3K4me3	H3K9me2	annotation
AT1G02450	CHH hypo promoter					NIM1-interacting 1
AT1G02920						glutathione S-transferase 7
AT1G02930						glutathione S-transferase 6
AT1G12200	CHG hyper downstream			increased		Flavin-binding monooxygenase family protein
AT1G13609						Defensin-like (DEFL) family protein
AT1G14780						MAC/Perforin domain-containing protein
AT1G15520	CHG CHH hyper downstream					pleiotropic drug resistance 12
AT1G19250	CHG CHH hyper downstream					flavin-dependent monooxygenase 1
AT1G19610	CHG hyper downstream					Arabidopsis defensin-like protein
AT1G21250	CHG hyper gene body			increased		cell wall-associated kinase
AT1G31290						ARGONAUTE 3
AT1G32960						Subtilase family protein
AT1G33560	CHH hypo promoter					Disease resistance protein (CC-NBS-LRR class) family
AT1G35310	CHH hypo promoter					MLP-like protein 168
AT1G45145	CHH hypo promoter				decreased	thioredoxin H-type 5
AT1G47540						Scorpion toxin-like knottin superfamily protein
AT1G47890	CHG CHH hyper downstream					receptor like protein 7
AT1G51800			increased			Leucine-rich repeat protein kinase family protein
AT1G51890						Leucine-rich repeat protein kinase family protein
AT1G52030						myrosinase-binding protein 2
AT1G52040	CHH hypo promoter					myrosinase-binding protein 1
AT1G52400						beta glucosidase 18
AT1G52410	CHG CHH hyper gene body	decreased			increased	TSK-associating protein 1
AT1G55010						plant defensin 1.5
AT1G55210						Disease resistance-responsive (dirigent-like protein) family protein
AT1G56650						production of anthocyanin pigment 1
AT1G57630	CHG hyper promoter					Toll-Interleukin-Resistance (TIR) domain family protein
AT1G58390			increased			Disease resistance protein (CC-NBS-LRR class) family
AT1G58400				increased		Disease resistance protein (CC-NBS-LRR class) family
AT1G59780					decreased downstream	NB-ARC domain-containing disease resistance protein
AT1G63350						Disease resistance protein (CC-NBS-LRR class) family
AT1G64160						Disease resistance-responsive (dirigent-like protein) family protein
AT1G65870						Disease resistance-responsive (dirigent-like protein) family protein
AT1G71390						receptor like protein 11
AT1G72260	CHG CHH hyper downstream	decreased downstream			increased downstream	thionin 2.1
AT1G72920						Toll-Interleukin-Resistance (TIR) domain family protein
AT1G72940	CHH hypo promoter					Toll-Interleukin-Resistance (TIR) domain-containing protein
AT1G72950						Disease resistance protein (TIR-NBS class)
AT1G73805						Calmodulin binding protein-like
AT1G74710	CHG hyper gene body				increased	ADC synthase superfamily protein
AT1G74930						Integrase-type DNA-binding superfamily protein
AT1G75040						pathogenesis-related gene 5
AT1G79680	hypo promoter				decreased	WALL ASSOCIATED KINASE (WAK)-LIKE 10
AT1G80820						cinnamoyl coa reductase
AT2G02120					decreased	Scorpion toxin-like knottin superfamily protein
AT2G02930						glutathione S-transferase F3
AT2G13810	CHH hypo downstream					AGD2-like defense response protein 1
AT2G14560	CHH hypo 3'UTR				decreased downstream	Protein of unknown function (DUF567)
AT2G14580	CHH hypo promoter					basic pathogenesis-related protein 1
AT2G14610						pathogenesis-related gene 1
AT2G15080					decreased promoter	receptor like protein 19
AT2G18660	CHH hypo promoter					plant natriuretic peptide A
AT2G19190	CHG hyper gene body					FLG22-induced receptor-like kinase 1
AT2G19990			increased gene body	increased gene body		pathogenesis-related protein-1-like
AT2G25000	CHG hyper downstream					WRKY DNA-binding protein 60
AT2G26010						plant defensin 1.3
AT2G26020						plant defensin 1.2b
AT2G26380						Leucine-rich repeat (LRR) family protein
AT2G29350						senescence-associated gene 13
AT2G30750	CHH hypo promoter					cytochrome P450, family 71, subfamily A, polypeptide 12
AT2G30770	CHH hypo promoter					cytochrome P450, family 71, subfamily A, polypeptide 13
AT2G31865	CHG hyper promtoer and gene body					poly(ADP-ribose) glycohydrolase 2
AT2G32140						transmembrane receptors
AT2G32660						receptor like protein 22
AT2G32680				increased gene body		receptor like protein 23
AT2G33580						Protein kinase superfamily protein
AT2G35980						Late embryogenesis abundant (LEA) hydroxyproline-rich glycoprotein family
AT2G38470						WRKY DNA-binding protein 33
AT2G39030			increased			Acyl-CoA N-acyltransferases (NAT) superfamily protein
AT2G40140						zinc finger (CCCH-type) family protein
AT2G43510	CHG hyper promoter					trypsin inhibitor protein 1
AT2G43570						chitinase, putative
AT2G43610						Chitinase family protein
AT2G43620	CHH hypo downstream					Chitinase family protein
AT2G45760						BON association protein 2
AT2G47130						NAD(P)-binding Rossmann-fold superfamily protein
AT3G04220						Disease resistance protein (TIR-NBS-LRR class) family
AT3G04720						pathogenesis-related 4
AT3G05727	CHH hypo promoter					S locus-related glycoprotein 1 (SLR1) binding pollen coat protein family
AT3G11010	CHG CHH hyper downsstream					receptor like protein 34
AT3G11080	CHG hyper promoter					receptor like protein 35
AT3G11340						UDP-Glycosyltransferase superfamily protein
AT3G11480	CHG hyper downstream					S-adenosyl-L-methionine-dependent methyltransferases superfamily protein
AT3G14210	CHH hypo promoter					epithiospecifier modifier 1
AT3G23010	CHG CHH hyper downstream					receptor like protein 36
AT3G23110						receptor like protein 37
AT3G23120	CHH hypo promoter					receptor like protein 38
AT3G23240	CHH hypo promoter					ethylene response factor 1
AT3G24900						receptor like protein 39
AT3G25010						receptor like protein 41
AT3G25020						receptor like protein 42
AT3G25180						cytochrome P450, family 82, subfamily G, polypeptide 1
AT3G25250	CHH hypo downstream					AGC (cAMP-dependent, cGMP-dependent and protein kinase C) kinase family protein
AT3G25510				increased		disease resistance protein (TIR-NBS-LRR class), putative
AT3G26830						Cytochrome P450 superfamily protein
AT3G44400						Disease resistance protein (TIR-NBS-LRR class) family
AT3G45860	CHG CHH hyper promoter					cysteine-rich RLK (RECEPTOR-like protein kinase) 4
AT3G50930	CHH hypo promoter				decreased	cytochrome BC1 synthesis
AT3G52430						alpha/beta-Hydrolases superfamily protein
AT3G56710					decreased promoter	sigma factor binding protein 1
AT3G57260						beta-1,3-glucanase 2
AT3G59700						lectin-receptor kinase
AT3G59930
AT3G61190						BON association protein 1
AT4G01700	CHH hypo promoter and CHG hyper downstream					Chitinase family protein
AT4G01895						systemic acquired resistance (SAR) regulator protein NIMIN-1-related
AT4G02520	CHG hyper downstream					glutathione S-transferase PHI 2
AT4G03450	CHH hypo promoter					Ankyrin repeat family protein
AT4G03460	a little CHH hypo promoter					Ankyrin repeat family protein
AT4G03470						Ankyrin repeat family protein
AT4G10500						2-oxoglutarate (2OG) and Fe(II)-dependent oxygenase superfamily protein
AT4G11170	CHH hypo promoter					Disease resistance protein (TIR-NBS-LRR class) family
AT4G11470						cysteine-rich RLK (RECEPTOR-like protein kinase) 31
AT4G11480						cysteine-rich RLK (RECEPTOR-like protein kinase) 32
AT4G11650						osmotin 34
AT4G11890	a little CHH hypo downstream			increased		Protein kinase superfamily protein
AT4G12480						Bifunctional inhibitor/lipid-transfer protein/seed storage 2S albumin superfamily protein
AT4G12490				increased		Bifunctional inhibitor/lipid-transfer protein/seed storage 2S albumin superfamily protein
AT4G13190						Protein kinase superfamily protein
AT4G14370						Disease resistance protein (TIR-NBS-LRR class) family
AT4G14390						Ankyrin repeat family protein
AT4G14400	CHH hypo downstream					ankyrin repeat family protein
AT4G16260						Glycosyl hydrolase superfamily protein
AT4G16940						Disease resistance protein (TIR-NBS-LRR class) family
AT4G17660						Protein kinase superfamily protein
AT4G23130	a little CHG hyper gene body			increased		cysteine-rich RLK (RECEPTOR-like protein kinase) 5
AT4G23140						cysteine-rich RLK (RECEPTOR-like protein kinase) 6
AT4G23150						cysteine-rich RLK (RECEPTOR-like protein kinase) 7
AT4G23160	CHG CHH hyper gene body	decreased			increased	cysteine-rich RLK (RECEPTOR-like protein kinase) 8
AT4G23170						receptor-like protein kinase-related family protein
AT4G23210						cysteine-rich RLK (RECEPTOR-like protein kinase) 13
AT4G23280						cysteine-rich RLK (RECEPTOR-like protein kinase) 20
AT4G23310						cysteine-rich RLK (RECEPTOR-like protein kinase) 23
AT4G23320						cysteine-rich RLK (RECEPTOR-like protein kinase) 24
AT4G23810						WRKY family transcription factor
AT4G37370						cytochrome P450, family 81, subfamily D, polypeptide 8
AT4G37990						elicitor-activated gene 3-2
AT4G39030						MATE efflux family protein
AT5G01900						WRKY DNA-binding protein 62
AT5G03210
AT5G03350						Legume lectin family protein
AT5G09980						elicitor peptide 4 precursor
AT5G10380	CHG CHH hyper promoter				increased promoter	RING/U-box superfamily protein
AT5G10760						Eukaryotic aspartyl protease family protein
AT5G13320						Auxin-responsive GH3 family protein
AT5G14180	CHG hyper downstream				increased downstream	Myzus persicae-induced lipase 1
AT5G22570						WRKY DNA-binding protein 38
AT5G24530						2-oxoglutarate (2OG) and Fe(II)-dependent oxygenase superfamily protein
AT5G24660						response to low sulfur 2
AT5G24780					decreased downstream	vegetative storage protein 1
AT5G25910	CHH hypo downstream					receptor like protein 52
AT5G26170	CHG hyper downstream				increased downstream	WRKY DNA-binding protein 50
AT5G26920						Cam-binding protein 60-like G
AT5G27060	a little CHH hypo promoter					receptor like protein 53
AT5G27420						carbon/nitrogen insensitive 1
AT5G38340			increased	increased		Disease resistance protein (TIR-NBS-LRR class) family
AT5G38900						Thioredoxin superfamily protein
AT5G40990	CHG hyper downstream					GDSL lipase 1
AT5G41550					a little increased gene body	Disease resistance protein (TIR-NBS-LRR class) family
AT5G41740						Disease resistance protein (TIR-NBS-LRR class) family
AT5G41750	CHG hyper gene body				increased gene body	Disease resistance protein (TIR-NBS-LRR class) family
AT5G44420						plant defensin 1.2
AT5G44430						plant defensin 1.2C
AT5G45070						phloem protein 2-A8
AT5G45220				increased gene body		Disease resistance protein (TIR-NBS-LRR class) family
AT5G46050						peptide transporter 3
AT5G46260						disease resistance protein (TIR-NBS-LRR class) family
AT5G46490	CHH hypo downstream					Disease resistance protein (TIR-NBS-LRR class) family
AT5G47230	CHH hypo promoter					ethylene responsive element binding factor 5
AT5G49520						WRKY DNA-binding protein 48
AT5G50260						Cysteine proteinases superfamily protein
AT5G52640						heat shock protein 90.1
AT5G54610	CHH hypo promoter					ankyrin
AT5G60950	CHH hypo downstream					COBRA-like protein 5 precursor
AT5G61890						Integrase-type DNA-binding superfamily protein
AT5G64120						Peroxidase superfamily protein
AT5G64810						WRKY DNA-binding protein 51
AT5G65600						Concanavalin A-like lectin protein kinase family protein
