# Supplementary material for: Dysfunction of histone demethylase IBM1 in Arabidopsis causes autoimmunity and reshapes the root microbiome
Source: ISME J. 2022 Jul 30;16(11):2513–24. doi: 10.1038/s41396-022-01297-6 (PMC9561531; doi:10.1038/s41396-022-01297-6)
Supplement: Supplementary file 7 — Table S3 [file 41396_2022_1297_MOESM7_ESM.xlsx]

## Sheet: Sheet1
Table S3 Primer List
primer name	Sequence (5' to 3')
qPR1-F	GGTTAGCGAGAAGGCTAACTAC
qPR1-R	CATCCGAGTCTCACTGACTTTC
qPR4-F	TGCTGCATTGGTCCACTATT
qPR4-R	CCTCGTGGTCAAGCTTCTT
qPR5-F	TCACATTCTCTTCCTCGTGTTC
qPR5-R	GGTAGGGCAATTGTTCCTTAGA
qWRKY60-F	GTCTCGGCTTCAGCTTCTAAA
qWRKY60-R	GCTTCTTGTTCTCCGAATTAACC
qFRK1-F	AGCGAAGATGGCGGACTTC
qFRK1-R	GGGTCAAGGTAACCGATGG
qPAD4-F	TATGGTCGACGCTGCCATAC
qPAD4-R	CCGGTTATCACCACCAGCTT
qEDS5-F	TTCATGTTCCTCTCCGTGGC
qEDS5-R	GTAACAGCCCAAGGACCGAA
qACTIN2-F	TCCTCAGCACATTCCAGCAGAT
qACTIN2-R	AACGATTCCTGGACCTGCCTCATC
kyp4-LP	TTTATTCGAGCCAACATTTGC
kyp4-RP	AGTTCGGTTGACACATTTTGG
cmt3-11t-LP	CCCTCAACAATTAACTGACGC
cmt3-11t-RP	ATAAGAGAAGGAGCTGCTGCC
ibm1-1-F	GCCTTTGAAGCATTACACTCATC
ibm1-1-R	CAGGCCTATGAAGGACTAAGAAA
ibm1-4-LP	GCTGCTACCACTAGTTGCCAG
ibm1-4-RP	ACTGCCACGATAATGAGGTTG
qOM66-F	GCGTCCATAAGTCTCCGGTT
qOM66-R	GGATTCGGCGGAAGAAGAGT
qADR1-F	AAACAGAGCCAGTGCTTCCA
qADR1-R	TTCTGCCTTAGGGAGGTCCA
qPNPA-F	TCCCTACACTAGGTCTGCGT
qPNPA-R	CCTGTACCTCCGACCACAAG
qRLP23-F	TCCCGTTGACCCTGGAAATG
qRLP23-R	GGCTCCATAACCACTCAGGG
